# Supplementary material for: Single-Cell Transcriptome Profiling Reveals the Immune Dysregulation Characteristics of Mice Infected With Brucella abortus
Source: J Infect Dis. 2025 Oct 11;233(1):e55–66. doi: 10.1093/infdis/jiaf522 (PMC12811882; doi:10.1093/infdis/jiaf522)
Supplement: jiaf522_Supplementary_Data [file jiaf522_supplementary_data.zip]

Archive with 12 entries (12 files):
- Supplementary File 10_IFNKO RNA-seq Up and Down.csv
- Supplementary File 11_IFNAR KO Marophage RNA-seq-07.tif
- Supplementary File 1_Flow Cytometry Gating Strategy.pdf
- Supplementary File 2_Macropahges_2308 vs Ctrl_L14_Go Up.csv
- Supplementary File 3_Neutrophils_2308 vs Ctrl_L14_Go Up.csv
- Supplementary File 4_DCs_2308 vs Ctrl_L14_Go Up.xlsx
- Supplementary File 5_NKs_2308 vs Ctrl_L14_Go Up.csv
- Supplementary File 6_Macrophages_2308 VS A19_L14.xlsx
- Supplementary File 7_DC, Macrophages, NKs GO up 4 groups.tif
- Supplementary File 8 (Revised)_IFNs and Cell death genes.tif
- Supplementary File 9_Cell communciation.pdf
- Supplementary Materials (Revised)_09262025.docx
