# Supplementary material for: Single-Cell Transcriptome Profiling Reveals the Immune Dysregulation Characteristics of Mice Infected With Brucella abortus
Source: J Infect Dis. 2025 Oct 11;233(1):e55–66. doi: 10.1093/infdis/jiaf522 (PMC12811882; doi:10.1093/infdis/jiaf522)
Supplement: jiaf522_Supplementary_Data [file jiaf522_supplementary_data.zip › Supplementary File 10_IFNKO RNA-seq Up and Down.csv]

Gene id	Gene name	Gene description	FC(KOS24/WTS24)	Log2FC(KOS24/WTS24)	Pvalue	Padjust	Significant	Regulate	KO_S24_1	KO_S24_2	KO_S24_3	WT_S24_3	WT_S24_1	WT_S24_2	KOS24	WTS24
ENSMUSG00000000058	Cav2	caveolin 2 [Source:MGI Symbol;Acc:MGI:107571]	3.4264475452205	1.7767136012471	1.2289446848368E-12	1.2197275997005E-11	yes	up	2.94	3.6	3.76	0.8	1.12	1.01	3.4333333333333	0.97666666666667
ENSMUSG00000000184	Ccnd2	cyclin D2 [Source:MGI Symbol;Acc:MGI:88314]	0.0035147349679107	-8.1523683791187	4.1894500924612E-11	3.6175500176954E-10	yes	down	0	0	0	1.71	1.37	0.7	0	1.26
ENSMUSG00000000204	Slfn4	schlafen 4 [Source:MGI Symbol;Acc:MGI:1329010]	0.053314138401623	-4.2293380170704	9.2953150761444E-295	4.0786864099903E-292	yes	down	31.87	32.53	33.2	720.57	524.54	597.65	32.533333333333	614.25333333333
ENSMUSG00000000223	Drp2	dystrophin related protein 2 [Source:MGI Symbol;Acc:MGI:107432]	2.0280379400867	1.0200846422145	0.0061741411626108	0.017749591335409	yes	up	0.56	0.41	0.57	0.17	0.33	0.31	0.51333333333333	0.27
ENSMUSG00000000275	Trim25	tripartite motif-containing 25 [Source:MGI Symbol;Acc:MGI:102749]	0.29139886815447	-1.7789328211607	5.6639692776843E-218	1.6282935126915E-215	yes	down	39.24	37.73	38.84	130.61	137.59	132.87	38.603333333333	133.69
ENSMUSG00000000290	Itgb2	integrin beta 2 [Source:MGI Symbol;Acc:MGI:96611]	0.40236887959663	-1.3134093677454	4.8734594824935E-75	3.7795378330743E-73	yes	down	87.98	93.75	94.18	185.01	232.87	205.16	91.97	207.68
ENSMUSG00000000317	Bcl6b	B cell CLL/lymphoma 6, member B [Source:MGI Symbol;Acc:MGI:1278332]	0.024763765654962	-5.3356254778614	1.4688937781478E-63	8.8740343684192E-62	yes	down	0.25	0.16	0.26	11.66	7.18	10.82	0.22333333333333	9.8866666666667
ENSMUSG00000000318	Clec10a	C-type lectin domain family 10, member A [Source:MGI Symbol;Acc:MGI:96975]	0.31477814569261	-1.6675927134936	3.3713159134414E-18	4.8045573966429E-17	yes	down	3.35	2.86	3.04	9.86	11.86	9.59	3.0833333333333	10.436666666667
ENSMUSG00000000385	Tmprss2	transmembrane protease, serine 2 [Source:MGI Symbol;Acc:MGI:1354381]	0.039027788057547	-4.6793544909957	0.0078712715853731	0.022076632870397	yes	down	0	0	0	0.05	0.1	0.04	0	0.063333333333333
ENSMUSG00000000386	Mx1	MX dynamin-like GTPase 1 [Source:MGI Symbol;Acc:MGI:97243]	0.00014808879882473	-12.721249857702	8.1874880248691E-27	1.7892290344255E-25	yes	down	0	0	0	45.99	31.49	35.87	0	37.783333333333
ENSMUSG00000000392	Fap	fibroblast activation protein [Source:MGI Symbol;Acc:MGI:109608]	0.022581977392145	-5.4686843684585	4.6794430497519E-5	0.00020522102422821	yes	down	0.03	0	0	0.49	0.77	0.51	0.01	0.59
ENSMUSG00000000409	Lck	lymphocyte protein tyrosine kinase [Source:MGI Symbol;Acc:MGI:96756]	0.079583774374194	-3.6513818672472	2.066995931082E-40	7.2711160664265E-39	yes	down	1.25	1.29	1.74	13.83	14.61	14.47	1.4266666666667	14.303333333333
ENSMUSG00000000440	Pparg	peroxisome proliferator activated receptor gamma [Source:MGI Symbol;Acc:MGI:97747]	0.03845753391774	-4.7005899366839	0.0059904552210897	0.017269164999386	yes	down	0	0	0	0.64	0.12	0.16	0	0.30666666666667
ENSMUSG00000000489	Pdgfb	platelet derived growth factor, B polypeptide [Source:MGI Symbol;Acc:MGI:97528]	0.1146016826901	-3.1252998676263	1.3807250757629E-230	4.343813191183E-228	yes	down	21.5	18.4	19.52	146.41	185.11	186.8	19.806666666667	172.77333333333
ENSMUSG00000000530	Acvrl1	activin A receptor, type II-like 1 [Source:MGI Symbol;Acc:MGI:1338946]	0.28834021944489	-1.7941560081527	6.6092746128448E-34	1.8838127332406E-32	yes	down	2.95	2.69	3.16	8.54	12.22	10.19	2.9333333333333	10.316666666667
ENSMUSG00000000531	Tamalin	trafficking regulator and scaffold protein tamalin [Source:MGI Symbol;Acc:MGI:1860303]	0.12949949839305	-2.9489815851397	6.6843940404573E-10	5.2252970572239E-9	yes	down	0.18	0.32	0.22	1.83	1.49	2.37	0.24	1.8966666666667
ENSMUSG00000000555	Itga5	integrin alpha 5 (fibronectin receptor alpha) [Source:MGI Symbol;Acc:MGI:96604]	0.37255560944681	-1.4244723096206	9.3029991442776E-45	3.7109619074566E-43	yes	down	27.72	22.61	25.37	53.53	72.16	65.98	25.233333333333	63.89
ENSMUSG00000000594	Gm2a	GM2 ganglioside activator protein [Source:MGI Symbol;Acc:MGI:95762]	0.43082978655339	-1.214810097031	5.2043389966478E-47	2.1858223785921E-45	yes	down	10.03	10.22	10.87	23.86	25.84	23.2	10.373333333333	24.3
ENSMUSG00000000731	Aire	autoimmune regulator (autoimmune polyendocrinopathy candidiasis ectodermal dystrophy) [Source:MGI Symbol;Acc:MGI:1338803]	0.035306560701951	-4.8239198982695	0.0068104004911211	0.019418026297701	yes	down	0	0	0	0.8	0.44	0.09	0	0.44333333333333
ENSMUSG00000000782	Tcf7	transcription factor 7, T cell specific [Source:MGI Symbol;Acc:MGI:98507]	0.046832950051804	-4.4163322721507	0.018100420340838	0.045930057641627	yes	down	0	0	0	0.03	0.14	0.18	0	0.11666666666667
ENSMUSG00000000982	Ccl3	chemokine (C-C motif) ligand 3 [Source:MGI Symbol;Acc:MGI:98260]	0.049502310829517	-4.3363603162093	7.7368641025198E-40	2.6820056558298E-38	yes	down	161.94	103.06	118.8	3421.85	2050.71	2416.57	127.93333333333	2629.71
ENSMUSG00000001053	N4bp3	NEDD4 binding protein 3 [Source:MGI Symbol;Acc:MGI:2442218]	2.5411709055438	1.3454934065951	5.1627344859351E-7	2.9704428853858E-6	yes	up	4.03	3.18	3.77	0.97	1.85	1.32	3.66	1.38
ENSMUSG00000001123	Lgals9	lectin, galactose binding, soluble 9 [Source:MGI Symbol;Acc:MGI:109496]	0.0013172986038669	-9.568201873397	1.9480756134623E-156	3.5694739317439E-154	yes	down	0.36	0.34	0.23	217.98	216.11	212.53	0.31	215.54
ENSMUSG00000001131	Timp1	tissue inhibitor of metalloproteinase 1 [Source:MGI Symbol;Acc:MGI:98752]	0.069056167059393	-3.856085929691	3.1520446410296E-5	0.00014297386383168	yes	down	0	0	0.53	1.47	3.51	3.06	0.17666666666667	2.68
ENSMUSG00000001156	Mxd1	MAX dimerization protein 1 [Source:MGI Symbol;Acc:MGI:96908]	0.403897877835	-1.3079375290518	1.9778073895181E-16	2.5231798326568E-15	yes	down	1.46	1.54	1.5	3.58	3.82	3.91	1.5	3.77
ENSMUSG00000001166	Oas1c	2'-5' oligoadenylate synthetase 1C [Source:MGI Symbol;Acc:MGI:2149633]	0.21969347152222	-2.1864360960522	1.2810333039757E-24	2.4808303496506E-23	yes	down	1.29	3.28	1.53	7.08	6.61	8.52	2.0333333333333	7.4033333333333
ENSMUSG00000001168	Oas1h	2'-5' oligoadenylate synthetase 1H [Source:MGI Symbol;Acc:MGI:2180853]	0.20188322365369	-2.308407066126	0.00067986161468325	0.0024237786109105	yes	down	0.18	0.09	0.28	0.56	1.26	0.98	0.18333333333333	0.93333333333333
ENSMUSG00000001281	Itgb7	integrin beta 7 [Source:MGI Symbol;Acc:MGI:96616]	0.1899608815565	-2.3962257384098	1.1242572836593E-38	3.7947097060193E-37	yes	down	1.5	2.12	2.36	13.67	12.28	10.44	1.9933333333333	12.13
ENSMUSG00000001403	Ube2c	ubiquitin-conjugating enzyme E2C [Source:MGI Symbol;Acc:MGI:1915862]	2.1005040208774	1.0707355474975	4.3381217026241E-52	2.0666811791301E-50	yes	up	353.36	365.43	357.01	166.62	192.97	164.82	358.6	174.80333333333
ENSMUSG00000001435	Col18a1	collagen, type XVIII, alpha 1 [Source:MGI Symbol;Acc:MGI:88451]	0.25009003710128	-1.9994805092232	3.0621981713503E-17	4.1110380281075E-16	yes	down	1.26	1.41	0.81	2.84	4.5	5.29	1.16	4.21
ENSMUSG00000001504	Irx2	Iroquois homeobox 2 [Source:MGI Symbol;Acc:MGI:1197526]	0.1731832098351	-2.5296290277662	1.668248471649E-69	1.126169028999E-67	yes	down	10.1	6.66	8.89	56.8	50.72	55.27	8.55	54.263333333333
ENSMUSG00000001542	Ell2	elongation factor for RNA polymerase II 2 [Source:MGI Symbol;Acc:MGI:2183438]	0.37756550458927	-1.405201132707	7.3787531550016E-35	2.2048983890053E-33	yes	down	14.77	12.53	14.05	42.25	35.67	34.37	13.783333333333	37.43
ENSMUSG00000001552	Jup	junction plakoglobin [Source:MGI Symbol;Acc:MGI:96650]	0.027652929541481	-5.1764238626209	0.0021679534299666	0.0069249430468637	yes	down	0	0	0	0.03	0.41	0.37	0	0.27
ENSMUSG00000001588	Acap1	ArfGAP with coiled-coil, ankyrin repeat and PH domains 1 [Source:MGI Symbol;Acc:MGI:2388270]	0.1129268269924	-3.1465398402082	2.754560344611E-38	9.1859078372087E-37	yes	down	0.88	0.72	1.09	6.04	8.59	7.99	0.89666666666667	7.54
ENSMUSG00000001661	Hoxc6	homeobox C6 [Source:MGI Symbol;Acc:MGI:96197]	0.017777631888881	-5.8137930303824	5.7671409639921E-5	0.00024886466985922	yes	down	0	0	0	0.56	0.4	0.51	0	0.49
ENSMUSG00000001761	Smo	smoothened, frizzled class receptor [Source:MGI Symbol;Acc:MGI:108075]	0.020345978536742	-5.619112521496	0.00022552427402365	0.00087839097058405	yes	down	0	0	0	0.14	0.27	0.08	0	0.16333333333333
ENSMUSG00000002032	Tmem25	transmembrane protein 25 [Source:MGI Symbol;Acc:MGI:1918937]	0.4594195822016	-1.1221157437374	0.017110883101915	0.043812479244675	yes	down	0.4	0.31	0.27	0.7	0.74	0.69	0.32666666666667	0.71
ENSMUSG00000002059	Rab34	RAB34, member RAS oncogene family [Source:MGI Symbol;Acc:MGI:104606]	0.44678296859166	-1.1623539036872	2.3803290466123E-21	3.953148060081E-20	yes	down	34.03	26.77	34.61	63.77	76.54	76.12	31.803333333333	72.143333333333
ENSMUSG00000002083	Bbc3	BCL2 binding component 3 [Source:MGI Symbol;Acc:MGI:2181667]	0.34181116389573	-1.5487285772356	8.2984687947957E-19	1.2223380625832E-17	yes	down	16.13	13.79	17.89	28.58	40.64	48.41	15.936666666667	39.21
ENSMUSG00000002190	Clgn	calmegin [Source:MGI Symbol;Acc:MGI:107472]	2.549367641182	1.3501394376459	0.0032286410475075	0.0099362053942673	yes	up	0.49	0.53	0.5	0.2	0.22	0.18	0.50666666666667	0.2
ENSMUSG00000002227	Mov10	Mov10 RISC complex RNA helicase [Source:MGI Symbol;Acc:MGI:97054]	0.093236897712284	-3.4229551875555	3.1804912242215E-284	1.2626550160159E-281	yes	down	8.48	8.7	9.47	83.23	108.11	97.68	8.8833333333333	96.34
ENSMUSG00000002233	Rhoc	ras homolog family member C [Source:MGI Symbol;Acc:MGI:106028]	0.28391445256417	-1.8164718040781	1.5353264942456E-71	1.094018545515E-69	yes	down	87.39	76.88	84.57	303.17	258.81	308.89	82.946666666667	290.29
ENSMUSG00000002307	Daxx	Fas death domain-associated protein [Source:MGI Symbol;Acc:MGI:1197015]	0.14906553777118	-2.7459813331301	5.0846326749396E-303	2.4935636829983E-300	yes	down	32.97	26.8	30.93	240.04	260.54	250.72	30.233333333333	250.43333333333
ENSMUSG00000002325	Irf9	interferon regulatory factor 9 [Source:MGI Symbol;Acc:MGI:107587]	0.06444886673267	-3.9557011992798	3.1797512308699E-275	1.1525906961636E-272	yes	down	4.49	3.37	3.85	60.24	69.09	59.67	3.9033333333333	63
ENSMUSG00000002489	Tiam1	T cell lymphoma invasion and metastasis 1 [Source:MGI Symbol;Acc:MGI:103306]	0.24121312362947	-2.0516196931216	1.2054581009496E-54	6.0724496601914E-53	yes	down	2.38	2.49	2.87	7.04	9.48	8.69	2.58	8.4033333333333
ENSMUSG00000002565	Scin	scinderin [Source:MGI Symbol;Acc:MGI:1306794]	0.0058758114455109	-7.4109961840352	5.3462932739431E-9	3.8177342205451E-8	yes	down	0	0	0	0.64	0.71	0.77	0	0.70666666666667
ENSMUSG00000002602	Axl	AXL receptor tyrosine kinase [Source:MGI Symbol;Acc:MGI:1347244]	0.0055816644215399	-7.4850888947499	4.6340191643676E-118	6.0365340270832E-116	yes	down	0.24	0.11	0.09	24.01	34.99	32.02	0.14666666666667	30.34
ENSMUSG00000002603	Tgfb1	transforming growth factor, beta 1 [Source:MGI Symbol;Acc:MGI:98725]	0.48330338277548	-1.0489990022605	7.6680055707306E-31	1.9639988461807E-29	yes	down	119.57	107.3	113.43	197.57	272.42	242.84	113.43333333333	237.61
ENSMUSG00000002799	Jag2	jagged 2 [Source:MGI Symbol;Acc:MGI:1098270]	0.10021529960019	-3.3188253171691	1.2837429931864E-43	4.9320577576935E-42	yes	down	0.65	1.19	0.76	7.14	10.73	11.32	0.86666666666667	9.73
ENSMUSG00000002847	Pla1a	phospholipase A1 member A [Source:MGI Symbol;Acc:MGI:1934677]	0.18387915789307	-2.4431701306805	0.0027511868345848	0.0086188287407482	yes	down	0.55	0.07	0.03	1.25	1.05	0.56	0.21666666666667	0.95333333333333
ENSMUSG00000002908	Kcnn1	potassium intermediate/small conductance calcium-activated channel, subfamily N, member 1 [Source:MGI Symbol;Acc:MGI:1933993]	2.2080250230887	1.1427565219718	0.0031588951277527	0.0097413385167649	yes	up	1.02	1.07	3.49	0.78	0.65	1	1.86	0.81
ENSMUSG00000002944	Cd36	CD36 molecule [Source:MGI Symbol;Acc:MGI:107899]	0.004215228101842	-7.8901735817291	4.5326557248698E-118	5.9509843745259E-116	yes	down	0.18	0.05	0.22	40.18	38.8	34.22	0.15	37.733333333333
ENSMUSG00000002985	Apoe	apolipoprotein E [Source:MGI Symbol;Acc:MGI:88057]	2.4487880129092	1.2920678878415	6.0024098170438E-8	3.8420031205139E-7	yes	up	13.14	15.41	12.17	3.67	6.8	6.14	13.573333333333	5.5366666666667
ENSMUSG00000003283	Hck	hemopoietic cell kinase [Source:MGI Symbol;Acc:MGI:96052]	0.23925445382316	-2.0633823135459	1.1276121538053E-155	2.0436744622336E-153	yes	down	35.59	38.84	39.43	146.22	177.57	158.51	37.953333333333	160.76666666667
ENSMUSG00000003355	Fkbp11	FK506 binding protein 11 [Source:MGI Symbol;Acc:MGI:1913370]	0.31585028690779	-1.6626872121727	1.6875036823083E-18	2.4488630460233E-17	yes	down	14.5	10.76	14.78	51.68	41.46	51.49	13.346666666667	48.21
ENSMUSG00000003363	Pld3	phospholipase D family, member 3 [Source:MGI Symbol;Acc:MGI:1333782]	0.32139964110877	-1.6375597768603	3.602381640086E-78	2.9735698745938E-76	yes	down	29.6	26.12	27.23	78.58	96.95	82.12	27.65	85.883333333333
ENSMUSG00000003378	Grik5	glutamate receptor, ionotropic, kainate 5 (gamma 2) [Source:MGI Symbol;Acc:MGI:95818]	2.8762600264344	1.5241941075887	4.4623685557353E-5	0.00019663195903364	yes	up	1.28	0.88	1.67	0.27	1.25	0.85	1.2766666666667	0.79
ENSMUSG00000003382	Etv3	ets variant 3 [Source:MGI Symbol;Acc:MGI:1350926]	0.47622110296515	-1.0702965421737	5.3568352823297E-43	2.0208115723431E-41	yes	down	17.05	14.85	15.67	31.18	35.21	34.21	15.856666666667	33.533333333333
ENSMUSG00000003420	Fcgrt	Fc fragment of IgG receptor and transporter [Source:MGI Symbol;Acc:MGI:103017]	0.45189825903181	-1.1459300959466	0.00074312521404913	0.0026310062211833	yes	down	0.81	1.89	2.38	2.61	2.8	3.62	1.6933333333333	3.01
ENSMUSG00000003526	Prodh	proline dehydrogenase [Source:MGI Symbol;Acc:MGI:97770]	5.1336515801503	2.3599853838279	4.0170760724194E-15	4.7302772903616E-14	yes	up	4.19	4.14	4.88	0.64	0.7	0.63	4.4033333333333	0.65666666666667
ENSMUSG00000003541	Ier3	immediate early response 3 [Source:MGI Symbol;Acc:MGI:104814]	0.16455325930817	-2.6033734926659	4.5225607915844E-61	2.5136392879626E-59	yes	down	45.19	31.98	54.22	283.18	244.05	282.87	43.796666666667	270.03333333333
ENSMUSG00000003545	Fosb	FBJ osteosarcoma oncogene B [Source:MGI Symbol;Acc:MGI:95575]	0.12087815330624	-3.0483745696119	2.36440267578E-8	1.5769620086383E-7	yes	down	0.1	0.06	0.1	0.69	0.84	1.01	0.086666666666667	0.84666666666667
ENSMUSG00000003559	As3mt	arsenite methyltransferase [Source:MGI Symbol;Acc:MGI:1929882]	0.0013231115231104	-9.5618496152923	1.46061582727E-20	2.3485350341272E-19	yes	down	0.04	0	0.04	21.45	22.15	21.88	0.026666666666667	21.826666666667
ENSMUSG00000003585	Sec14l2	SEC14-like lipid binding 2 [Source:MGI Symbol;Acc:MGI:1915065]	2.8400040516879	1.5058929879503	0.00017250515854947	0.00068549833499856	yes	up	4.03	2.23	3.72	0.65	1.77	1.01	3.3266666666667	1.1433333333333
ENSMUSG00000003617	Cp	ceruloplasmin [Source:MGI Symbol;Acc:MGI:88476]	3.783912898745	1.9198788799049	7.48877175268E-8	4.7352210923089E-7	yes	up	3.44	2.05	1.58	0.52	0.24	0.26	2.3566666666667	0.34
ENSMUSG00000003882	Il7r	interleukin 7 receptor [Source:MGI Symbol;Acc:MGI:96562]	0.085615372028644	-3.545986337559	6.3151625779437E-7	3.6024297237302E-6	yes	down	0.21	0	0.02	0.76	0.65	0.8	0.076666666666667	0.73666666666667
ENSMUSG00000004098	Col5a3	collagen, type V, alpha 3 [Source:MGI Symbol;Acc:MGI:1858212]	0.073235248115921	-3.771318005166	6.6200901099034E-6	3.3338381906533E-5	yes	down	0.02	0.01	0.02	0.3	0.19	0.22	0.016666666666667	0.23666666666667
ENSMUSG00000004105	Angptl2	angiopoietin-like 2 [Source:MGI Symbol;Acc:MGI:1347002]	0.1340077472856	-2.8996116863877	1.938020268265E-107	2.2918120534079E-105	yes	down	3.08	3.71	2.56	19.06	24.62	21.74	3.1166666666667	21.806666666667
ENSMUSG00000004110	Cacna1e	calcium channel, voltage-dependent, R type, alpha 1E subunit [Source:MGI Symbol;Acc:MGI:106217]	0.045367905906945	-4.4621841205068	0.00266696459425	0.0083761476068043	yes	down	0	0	0.01	0.18	0.29	0.25	0.0033333333333333	0.24
ENSMUSG00000004113	Cacna1b	calcium channel, voltage-dependent, N type, alpha 1B subunit [Source:MGI Symbol;Acc:MGI:88296]	0.20114332338504	-2.3137042439691	1.3471699089208E-20	2.1724091935537E-19	yes	down	0.6	0.22	0.44	1.93	2.36	2.5	0.42	2.2633333333333
ENSMUSG00000004267	Eno2	enolase 2, gamma neuronal [Source:MGI Symbol;Acc:MGI:95394]	0.29770853650789	-1.7480275048162	2.0806487408506E-20	3.3103756779526E-19	yes	down	10.62	13.33	17.81	32.07	43.9	45.08	13.92	40.35
ENSMUSG00000004508	Gab2	growth factor receptor bound protein 2-associated protein 2 [Source:MGI Symbol;Acc:MGI:1333854]	0.37145827636235	-1.4287279241386	3.9629302920063E-45	1.6116560899735E-43	yes	down	3.49	3.35	3.11	8.85	9.91	8.56	3.3166666666667	9.1066666666667
ENSMUSG00000004552	Ctse	cathepsin E [Source:MGI Symbol;Acc:MGI:107361]	0.3465855101699	-1.5287167544199	2.8284211846777E-12	2.7260748458564E-11	yes	down	1.55	1.79	2.05	4.61	5.8	5.39	1.7966666666667	5.2666666666667
ENSMUSG00000004562	Arhgef40	Rho guanine nucleotide exchange factor (GEF) 40 [Source:MGI Symbol;Acc:MGI:2685515]	3.065149458495	1.6159574222921	3.2290080523879E-29	7.8370422511668E-28	yes	up	18.72	23.15	22.41	5.18	9.3	10.73	21.426666666667	8.4033333333333
ENSMUSG00000004609	Cd33	CD33 molecule [Source:MGI Symbol;Acc:MGI:99440]	4.9093058836394	2.2955190593626	2.4732833486835E-87	2.3565443746256E-85	yes	up	24.22	26.2	26.42	4.62	4.04	4.75	25.613333333333	4.47
ENSMUSG00000004637	Wwox	WW domain-containing oxidoreductase [Source:MGI Symbol;Acc:MGI:1931237]	0.45248653165567	-1.1440532441341	4.2557773162987E-13	4.361452426058E-12	yes	down	5.37	5.21	4.04	9.94	11.72	12.13	4.8733333333333	11.263333333333
ENSMUSG00000004661	Arid3b	AT rich interactive domain 3B (BRIGHT-like) [Source:MGI Symbol;Acc:MGI:1930768]	0.20471094183016	-2.2883398782015	2.0810111979095E-19	3.1373219452028E-18	yes	down	0.73	0.56	0.46	2.94	3.06	3.04	0.58333333333333	3.0133333333333
ENSMUSG00000004665	Cnn2	calponin 2 [Source:MGI Symbol;Acc:MGI:105093]	0.38597144441082	-1.3734339793391	0.0033914585906548	0.010389340536575	yes	down	0.2	0.54	0.34	0.86	0.99	1	0.36	0.95
ENSMUSG00000004668	Abca13	ATP-binding cassette, sub-family A (ABC1), member 13 [Source:MGI Symbol;Acc:MGI:2388707]	0.12536200619202	-2.9958279220565	0.013487083065273	0.035605386800246	yes	down	0	0	0.01	0.02	0.04	0.04	0.0033333333333333	0.033333333333333
ENSMUSG00000004846	Plod3	procollagen-lysine, 2-oxoglutarate 5-dioxygenase 3 [Source:MGI Symbol;Acc:MGI:1347008]	0.46370244476828	-1.1087287618653	4.0999335223245E-39	1.3866590578344E-37	yes	down	56.99	59.7	55.07	101.86	162.39	136.49	57.253333333333	133.58
ENSMUSG00000004872	Pax3	paired box 3 [Source:MGI Symbol;Acc:MGI:97487]	2.0685937921126	1.048650372293	7.7233299112711E-6	3.8510407577911E-5	yes	up	2.88	2.44	2.19	0.96	1.45	1.31	2.5033333333333	1.24
ENSMUSG00000004891	Nes	nestin [Source:MGI Symbol;Acc:MGI:101784]	0.006327058018817	-7.3042494593047	2.2051707267451E-17	2.9966598775671E-16	yes	down	0	0.02	0.01	1.62	1.63	1.76	0.01	1.67
ENSMUSG00000004936	Map2k1	mitogen-activated protein kinase kinase 1 [Source:MGI Symbol;Acc:MGI:1346866]	0.4421050618893	-1.1775388423398	5.0228891790527E-84	4.5517203354089E-82	yes	down	80.93	74.68	77.97	169.48	186.91	181.45	77.86	179.28
ENSMUSG00000004952	Rasa4	RAS p21 protein activator 4 [Source:MGI Symbol;Acc:MGI:1858600]	0.42666257873233	-1.2288325131619	2.4511884544178E-27	5.4787019154104E-26	yes	down	29.74	37.38	34.69	63.98	82.17	73.53	33.936666666667	73.226666666667
ENSMUSG00000005045	Chd5	chromodomain helicase DNA binding protein 5 [Source:MGI Symbol;Acc:MGI:3036258]	0.2853399439481	-1.8092463749494	2.0999060715564E-9	1.5520316417168E-8	yes	down	0.2	0.24	0.17	0.63	0.78	0.75	0.20333333333333	0.72
ENSMUSG00000005087	Cd44	CD44 antigen [Source:MGI Symbol;Acc:MGI:88338]	0.31615771371733	-1.6612836756096	2.6733929339366E-135	4.0158697099512E-133	yes	down	48.83	46.74	49.9	158.34	169.8	151.02	48.49	159.72
ENSMUSG00000005125	Ndrg1	N-myc downstream regulated gene 1 [Source:MGI Symbol;Acc:MGI:1341799]	0.28576208274876	-1.8071135943367	1.1557370413073E-39	3.9815618650326E-38	yes	down	16.77	19.13	24.61	60.56	82.51	70.93	20.17	71.333333333333
ENSMUSG00000005233	Spc25	SPC25, NDC80 kinetochore complex component, homolog (S. cerevisiae) [Source:MGI Symbol;Acc:MGI:1913692]	2.047115169409	1.0335922697581	2.4565831621787E-23	4.5012162248536E-22	yes	up	64.77	61.98	63.35	32.44	29.7	33.01	63.366666666667	31.716666666667
ENSMUSG00000005413	Hmox1	heme oxygenase 1 [Source:MGI Symbol;Acc:MGI:96163]	0.35078738734634	-1.5113312186555	1.7711455980337E-74	1.3302739505231E-72	yes	down	50.74	44.38	45.8	124.44	150.85	134.92	46.973333333333	136.73666666667
ENSMUSG00000005628	Tmod4	tropomodulin 4 [Source:MGI Symbol;Acc:MGI:1355285]	2.3492998804159	1.2322308803894	0.002956498619784	0.0091851421625264	yes	up	3.18	2.35	3.04	1.79	1.48	0.96	2.8566666666667	1.41
ENSMUSG00000005802	Slc30a4	solute carrier family 30 (zinc transporter), member 4 [Source:MGI Symbol;Acc:MGI:1345282]	0.39905490774143	-1.3253408279479	2.1266175318056E-20	3.3802879623762E-19	yes	down	3.53	2.82	3.19	8.99	7.74	7.49	3.18	8.0733333333333
ENSMUSG00000005803	Sqor	sulfide quinone oxidoreductase [Source:MGI Symbol;Acc:MGI:1929899]	0.17173071551942	-2.541779994019	1.5499377392515E-6	8.4622337473084E-6	yes	down	0.51	0.3	0.53	2.21	1.27	1.3	0.44666666666667	1.5933333333333
ENSMUSG00000005917	Otx1	orthodenticle homeobox 1 [Source:MGI Symbol;Acc:MGI:97450]	0.023048692994546	-5.439171246658	0.00036467863752557	0.0013670529680983	yes	down	0	0	0	0.24	0.15	0.15	0	0.18
ENSMUSG00000005950	P2rx5	purinergic receptor P2X, ligand-gated ion channel, 5 [Source:MGI Symbol;Acc:MGI:2137026]	0.16318202941438	-2.6154459070771	0.0022067761754448	0.0070436037422218	yes	down	0.12	0.09	0.05	0.55	0.42	0.28	0.086666666666667	0.41666666666667
ENSMUSG00000005973	Rcn1	reticulocalbin 1 [Source:MGI Symbol;Acc:MGI:104559]	0.43119376737548	-1.2135917698616	5.2833699395914E-37	1.6748081819914E-35	yes	down	12.36	12.47	11.69	28.73	28.09	28.65	12.173333333333	28.49
ENSMUSG00000006019	Dhx34	DEAH (Asp-Glu-Ala-His) box polypeptide 34 [Source:MGI Symbol;Acc:MGI:1918973]	0.25053657180954	-1.9969068802208	1.4887614846277E-85	1.3867937985856E-83	yes	down	26.48	23.57	28.38	102.79	130.9	136.6	26.143333333333	123.43
ENSMUSG00000006221	Hspb7	heat shock protein family, member 7 (cardiovascular) [Source:MGI Symbol;Acc:MGI:1352494]	0.015570175154789	-6.0050710158444	1.5381446068698E-39	5.2771652623346E-38	yes	down	0.13	0.07	0.09	5.18	7.02	6.85	0.096666666666667	6.35
ENSMUSG00000006273	Atp6v1b2	ATPase, H+ transporting, lysosomal V1 subunit B2 [Source:MGI Symbol;Acc:MGI:109618]	0.46289351356507	-1.1112477483152	1.459507764171E-69	9.8926148210518E-68	yes	down	87.16	83.95	82.28	182.62	187.46	177.13	84.463333333333	182.40333333333
ENSMUSG00000006356	Crip2	cysteine rich protein 2 [Source:MGI Symbol;Acc:MGI:1915587]	0.336453228532	-1.5715221298878	0.012108208420163	0.03231751033501	yes	down	0.7	0.32	0.25	0.95	1.1	1.98	0.42333333333333	1.3433333333333
ENSMUSG00000006362	Cbfa2t3	CBFA2/RUNX1 translocation partner 3 [Source:MGI Symbol;Acc:MGI:1338013]	7.207664348614	2.8495318283178	4.3185991614023E-20	6.7360451278973E-19	yes	up	2.19	2.7	2.6	0.55	0.67	0.36	2.4966666666667	0.52666666666667
ENSMUSG00000006403	Adamts4	a disintegrin-like and metallopeptidase (reprolysin type) with thrombospondin type 1 motif, 4 [Source:MGI Symbol;Acc:MGI:1339949]	0.25635000955564	-1.9638131433746	0.0055744636840155	0.016198781364112	yes	down	0.05	0.05	0.09	0.23	0.22	0.26	0.063333333333333	0.23666666666667
ENSMUSG00000006418	Rnf114	ring finger protein 114 [Source:MGI Symbol;Acc:MGI:1933159]	0.2618401405822	-1.9332418128076	1.4127136391957E-146	2.3793522444394E-144	yes	down	28.91	26.19	29.77	108.24	110.09	109.19	28.29	109.17333333333
ENSMUSG00000006445	Epha2	Eph receptor A2 [Source:MGI Symbol;Acc:MGI:95278]	0.14155929424521	-2.8205216206612	4.8193031352371E-11	4.1442527321786E-10	yes	down	0.44	0.85	0.26	1.6	1.26	1.46	0.51666666666667	1.44
ENSMUSG00000006651	Aplp1	amyloid beta (A4) precursor-like protein 1 [Source:MGI Symbol;Acc:MGI:88046]	0.0093047437685928	-6.7478178623594	1.0239118725306E-14	1.1725760001769E-13	yes	down	0	0.06	0.29	2.88	3.31	3.42	0.11666666666667	3.2033333333333
ENSMUSG00000006675	P4htm	prolyl 4-hydroxylase, transmembrane (endoplasmic reticulum) [Source:MGI Symbol;Acc:MGI:1921693]	7.6260647894071	2.930938787943	0.0030429869322769	0.0094187421772386	yes	up	0.86	0.61	0.47	0.05	0.27	0.2	0.64666666666667	0.17333333333333
ENSMUSG00000006782	Cnp	2',3'-cyclic nucleotide 3' phosphodiesterase [Source:MGI Symbol;Acc:MGI:88437]	0.4236877112507	-1.2389268098834	9.8563853207235E-27	2.1371309341709E-25	yes	down	7.12	7.59	8.02	16.75	18.42	18.83	7.5766666666667	18
ENSMUSG00000006930	Hap1	huntingtin-associated protein 1 [Source:MGI Symbol;Acc:MGI:1261831]	0.048736348700491	-4.3588580205562	1.9320069998404E-116	2.4972313732821E-114	yes	down	0.83	0.96	1.09	16.31	17.59	19.34	0.96	17.746666666667
ENSMUSG00000007594	Hapln4	hyaluronan and proteoglycan link protein 4 [Source:MGI Symbol;Acc:MGI:2679531]	0.15209406728418	-2.7169642157673	3.516875065354E-10	2.8097927570538E-9	yes	down	0.56	0.11	0.14	1.03	1.01	1.31	0.27	1.1166666666667
ENSMUSG00000007659	Bcl2l1	BCL2-like 1 [Source:MGI Symbol;Acc:MGI:88139]	0.20405264550844	-2.2929866798701	3.2105168303334E-78	2.676607881449E-76	yes	down	19.72	15.1	14.48	77.13	81.75	83.42	16.433333333333	80.766666666667
ENSMUSG00000007872	Id3	inhibitor of DNA binding 3 [Source:MGI Symbol;Acc:MGI:96398]	4.1166831383303	2.041482408496	7.447379838398E-11	6.3194713193613E-10	yes	up	12.01	8.2	6.83	2.22	1.36	2.74	9.0133333333333	2.1066666666667
ENSMUSG00000007891	Ctsd	cathepsin D [Source:MGI Symbol;Acc:MGI:88562]	0.38164723017113	-1.3896883739703	1.0033911952057E-156	1.8589494209844E-154	yes	down	302.99	289.6	294.16	737.39	828.24	783.59	295.58333333333	783.07333333333
ENSMUSG00000008153	Clstn3	calsyntenin 3 [Source:MGI Symbol;Acc:MGI:2178323]	0.10327104834514	-3.275492238198	3.4821219493267E-7	2.0422406395735E-6	yes	down	0.17	0.04	0.13	1.33	1.53	2.54	0.11333333333333	1.8
ENSMUSG00000008206	Cers4	ceramide synthase 4 [Source:MGI Symbol;Acc:MGI:1914510]	0.0013668290597541	-9.5149514587376	2.4512708362315E-15	2.9173797232923E-14	yes	down	0	0	0	3.19	5.98	2.47	0	3.88
ENSMUSG00000008384	Sertad1	SERTA domain containing 1 [Source:MGI Symbol;Acc:MGI:1913438]	0.28597471847849	-1.8060404833308	6.5860441345588E-32	1.7514465693722E-30	yes	down	10.38	7.8	12.81	33.99	39.66	32.88	10.33	35.51
ENSMUSG00000008393	Carhsp1	calcium regulated heat stable protein 1 [Source:MGI Symbol;Acc:MGI:1196368]	0.41903454002091	-1.2548589281391	1.5776476748327E-47	6.6935616616184E-46	yes	down	14.94	14.96	14.75	36.27	35.71	35.5	14.883333333333	35.826666666667
ENSMUSG00000009035	Tmem184b	transmembrane protein 184b [Source:MGI Symbol;Acc:MGI:2445179]	0.39417260278238	-1.3431005904583	2.7788502727038E-37	8.9276588529986E-36	yes	down	44.32	44.47	45.14	73.59	116.1	106.2	44.643333333333	98.63
ENSMUSG00000009145	Dqx1	DEAQ RNA-dependent ATPase [Source:MGI Symbol;Acc:MGI:2136388]	0.47933220281333	-1.0609022275813	0.014206724989413	0.037269183837867	yes	down	0.32	0.33	0.31	0.61	0.71	0.71	0.32	0.67666666666667
ENSMUSG00000009378	Slc16a12	solute carrier family 16 (monocarboxylic acid transporters), member 12 [Source:MGI Symbol;Acc:MGI:2147716]	2.1260609408245	1.0881829504745	2.1012826121397E-31	5.5089286595624E-30	yes	up	33.17	28.38	29.87	14.78	15.03	13.52	30.473333333333	14.443333333333
ENSMUSG00000009585	Apobec3	apolipoprotein B mRNA editing enzyme, catalytic polypeptide 3 [Source:MGI Symbol;Acc:MGI:1933111]	0.49767079448555	-1.0067363690883	1.430228167017E-25	2.9368995636504E-24	yes	down	16.18	18.34	16.99	35.44	38.4	34.2	17.17	36.013333333333
ENSMUSG00000009654	Oit3	oncoprotein induced transcript 3 [Source:MGI Symbol;Acc:MGI:1201782]	0.31580857456395	-1.6628777523373	2.146275807765E-7	1.2886929354942E-6	yes	down	0.88	1.16	0.42	5.98	3.05	3.53	0.82	4.1866666666667
ENSMUSG00000009731	Kcnd1	potassium voltage-gated channel, Shal-related family, member 1 [Source:MGI Symbol;Acc:MGI:96671]	0.13469123397266	-2.8922721350723	7.1520321527993E-7	4.0548764294099E-6	yes	down	0.25	0.06	0.1	0.26	0.51	0.5	0.13666666666667	0.42333333333333
ENSMUSG00000009739	Pou6f1	POU domain, class 6, transcription factor 1 [Source:MGI Symbol;Acc:MGI:102935]	0.28598802617626	-1.8059733497639	4.9987822777051E-6	2.5614534633821E-5	yes	down	0.5	0.24	0.91	2.2	1.8	2.96	0.55	2.32
ENSMUSG00000010051	Hyal1	hyaluronoglucosaminidase 1 [Source:MGI Symbol;Acc:MGI:96298]	0.18062728349808	-2.4689122685445	3.9228161306739E-45	1.5992429379672E-43	yes	down	1.91	2	2.51	9.28	13.51	11.02	2.14	11.27
ENSMUSG00000010142	Tnfrsf13b	tumor necrosis factor receptor superfamily, member 13b [Source:MGI Symbol;Acc:MGI:1889411]	8.9373679394771	3.1598500193553	1.4938381588477E-9	1.1194722454214E-8	yes	up	2.38	1.9	3.23	0.22	0.64	0.1	2.5033333333333	0.32
ENSMUSG00000010154	Spire2	spire type actin nucleation factor 2 [Source:MGI Symbol;Acc:MGI:2446256]	0.14236924000968	-2.8122906204874	8.2407093456378E-32	2.1845085473635E-30	yes	down	0.94	0.76	1.29	6.03	8.11	7.13	0.99666666666667	7.09
ENSMUSG00000010342	Tex14	testis expressed gene 14 [Source:MGI Symbol;Acc:MGI:1933227]	0.13892659475899	-2.8476052935935	0.00051652115559874	0.0018862185169631	yes	down	0.03	0.06	0.17	0.4	0.11	0.26	0.086666666666667	0.25666666666667
ENSMUSG00000010358	Ifi35	interferon-induced protein 35 [Source:MGI Symbol;Acc:MGI:1917360]	0.091259129402396	-3.4538872990071	0	0	yes	down	15.28	14.95	16.06	162.53	173.74	169.3	15.43	168.52333333333
ENSMUSG00000010362	Rdm1	RAD52 motif 1 [Source:MGI Symbol;Acc:MGI:1913849]	6.7076977982958	2.7458176926707	8.783581821864E-23	1.5714317950404E-21	yes	up	12.66	14.11	14.67	2.49	1.98	2.3	13.813333333333	2.2566666666667
ENSMUSG00000010461	Eya4	EYA transcriptional coactivator and phosphatase 4 [Source:MGI Symbol;Acc:MGI:1337104]	0.36035729024991	-1.472500062637	1.3447002751966E-7	8.2736281876854E-7	yes	down	0.37	0.4	0.4	1.12	1.26	1.15	0.39	1.1766666666667
ENSMUSG00000010830	Kdelr3	KDEL (Lys-Asp-Glu-Leu) endoplasmic reticulum protein retention receptor 3 [Source:MGI Symbol;Acc:MGI:2145953]	0.081748178411311	-3.6126696062741	0.0010305640802006	0.0035291898692267	yes	down	0.11	0.06	0	0.84	0.67	0.52	0.056666666666667	0.67666666666667
ENSMUSG00000011179	Odc1	ornithine decarboxylase, structural 1 [Source:MGI Symbol;Acc:MGI:97402]	0.15758974844083	-2.6657544075209	3.3255403664362E-107	3.9049338077434E-105	yes	down	187.76	164.75	174.18	1313.05	981.65	1090.07	175.56333333333	1128.2566666667
ENSMUSG00000012443	Kif11	kinesin family member 11 [Source:MGI Symbol;Acc:MGI:1098231]	2.2774056156589	1.1873912645026	2.3881819369143E-62	1.3874754570073E-60	yes	up	45.42	43.94	42.88	18.92	21.14	18.49	44.08	19.516666666667
ENSMUSG00000012519	Mlkl	mixed lineage kinase domain-like [Source:MGI Symbol;Acc:MGI:1921818]	0.2583386395773	-1.9526646521382	1.372122818574E-49	6.1010069005076E-48	yes	down	9.09	8.49	8.26	37.83	31.8	31.37	8.6133333333333	33.666666666667
ENSMUSG00000013089	Etv5	ets variant 5 [Source:MGI Symbol;Acc:MGI:1096867]	0.4670967396126	-1.0982067198866	3.157988752066E-24	6.0041396182382E-23	yes	down	10.62	9.35	11.41	20.2	25.03	21.72	10.46	22.316666666667
ENSMUSG00000013562	4833413E03Rik	RIKEN cDNA 4833413E03 gene [Source:MGI Symbol;Acc:MGI:1925354]	2.6444010451017	1.402940989971	0.0038984233888922	0.011773648177212	yes	up	2.89	2.98	2.36	0.46	1.03	1.42	2.7433333333333	0.97
ENSMUSG00000013584	Aldh1a2	aldehyde dehydrogenase family 1, subfamily A2 [Source:MGI Symbol;Acc:MGI:107928]	0.027129874035989	-5.2039738405728	0.0010122513772199	0.0034714684211776	yes	down	0	0	0	0.29	0.19	0.15	0	0.21
ENSMUSG00000013974	Mcemp1	mast cell expressed membrane protein 1 [Source:MGI Symbol;Acc:MGI:1916439]	0.041700551029212	-4.5837897422712	4.098252049648E-6	2.1261435804552E-5	yes	down	0.05	0	0.09	1.45	1.3	0.91	0.046666666666667	1.22
ENSMUSG00000014030	Pax5	paired box 5 [Source:MGI Symbol;Acc:MGI:97489]	0.03282010359261	-4.9292763972269	0.0037269751853127	0.011315292104862	yes	down	0	0	0	0.07	0.04	0.02	0	0.043333333333333
ENSMUSG00000014599	Csf1	colony stimulating factor 1 (macrophage) [Source:MGI Symbol;Acc:MGI:1339753]	0.049311473098132	-4.3419328381803	2.0388268001562E-23	3.7439865711239E-22	yes	down	0.12	0.23	0.11	1.66	2.94	2.41	0.15333333333333	2.3366666666667
ENSMUSG00000014773	Dll1	delta like canonical Notch ligand 1 [Source:MGI Symbol;Acc:MGI:104659]	0.0061018284589219	-7.3565426627497	7.8303625586663E-9	5.4904737301599E-8	yes	down	0	0	0	0.59	0.63	0.48	0	0.56666666666667
ENSMUSG00000014778	Fhod1	formin homology 2 domain containing 1 [Source:MGI Symbol;Acc:MGI:2679008]	2.3449106570754	1.2295329559817	2.1187416780657E-17	2.8815578091409E-16	yes	up	14.49	16.57	16.81	5.09	8.44	7.11	15.956666666667	6.88
ENSMUSG00000014786	Slc9a5	solute carrier family 9 (sodium/hydrogen exchanger), member 5 [Source:MGI Symbol;Acc:MGI:2685542]	2.0931290358815	1.0656612526773	2.4953505912748E-7	1.4891723607343E-6	yes	up	6.2	8.43	8.3	2.42	4.64	4.21	7.6433333333333	3.7566666666667
ENSMUSG00000014813	Stc1	stanniocalcin 1 [Source:MGI Symbol;Acc:MGI:109131]	13.472871283607	3.7519854397622	0.018328437617225	0.046430928111458	yes	up	0.1	0.13	0.04	0	0	0.02	0.09	0.0066666666666667
ENSMUSG00000014846	Tppp3	tubulin polymerization-promoting protein family member 3 [Source:MGI Symbol;Acc:MGI:1915221]	2.415091920274	1.2720781001997	0.017546168131156	0.044748364548623	yes	up	1.73	2.09	1.57	0.81	0.65	0.9	1.7966666666667	0.78666666666667
ENSMUSG00000014980	Tsen15	tRNA splicing endonuclease subunit 15 [Source:MGI Symbol;Acc:MGI:1913887]	3.2236633448761	1.6887010875266	2.7463411217789E-60	1.5213452446691E-58	yes	up	75.86	76.8	76.76	25.66	23.78	22.83	76.473333333333	24.09
ENSMUSG00000015143	Actn1	actinin, alpha 1 [Source:MGI Symbol;Acc:MGI:2137706]	0.38406364984601	-1.380582670119	1.2347574422638E-57	6.4540268314443E-56	yes	down	21.71	19.05	21.14	47.59	58.9	55	20.633333333333	53.83
ENSMUSG00000015312	Gadd45b	growth arrest and DNA-damage-inducible 45 beta [Source:MGI Symbol;Acc:MGI:107776]	0.15441115158173	-2.6951511470049	1.9437525986643E-63	1.1658320442492E-61	yes	down	6.52	4.51	6.09	36.98	35.44	40.61	5.7066666666667	37.676666666667
ENSMUSG00000015568	Lpl	lipoprotein lipase [Source:MGI Symbol;Acc:MGI:96820]	0.27127971864521	-1.882146901686	8.827014642721E-180	1.988941110172E-177	yes	down	350.79	336.45	351.32	1202.52	1519.91	1312.53	346.18666666667	1344.9866666667
ENSMUSG00000015597	Zfp318	zinc finger protein 318 [Source:MGI Symbol;Acc:MGI:1889348]	0.39479760114486	-1.3408148711187	3.6380593494941E-50	1.6439295824787E-48	yes	down	5.81	4.64	5.05	12.43	11.77	12.01	5.1666666666667	12.07
ENSMUSG00000015599	Ttbk1	tau tubulin kinase 1 [Source:MGI Symbol;Acc:MGI:2147036]	0.40437227174969	-1.3062440214366	0.012694163652615	0.03373107326593	yes	down	0.08	0.05	0.11	0.16	0.24	0.18	0.08	0.19333333333333
ENSMUSG00000015776	Med22	mediator complex subunit 22 [Source:MGI Symbol;Acc:MGI:98446]	2.2494935333018	1.1696002195567	3.0401029534917E-57	1.5791488051876E-55	yes	up	60.45	62.1	62.1	24.21	29.18	27.77	61.55	27.053333333333
ENSMUSG00000015837	Sqstm1	sequestosome 1 [Source:MGI Symbol;Acc:MGI:107931]	0.30823888585609	-1.6978792184567	3.0982666228854E-159	5.9379882379301E-157	yes	down	157.48	139.11	146.34	468.31	513.54	488.53	147.64333333333	490.12666666667
ENSMUSG00000015846	Rxra	retinoid X receptor alpha [Source:MGI Symbol;Acc:MGI:98214]	0.23531063471498	-2.0873615711638	1.9795875067132E-8	1.3341811676207E-7	yes	down	0.28	0.25	0.29	1.05	1.52	0.92	0.27333333333333	1.1633333333333
ENSMUSG00000015854	Cd5l	CD5 antigen-like [Source:MGI Symbol;Acc:MGI:1334419]	0.028151470694326	-5.1506458959599	6.5882604764846E-8	4.194450369794E-7	yes	down	0.11	0	0	1.04	1.19	1.54	0.036666666666667	1.2566666666667
ENSMUSG00000015944	Castor2	cytosolic arginine sensor for mTORC1 subunit 2 [Source:MGI Symbol;Acc:MGI:1933384]	0.43562884363594	-1.1988286146781	1.4774708634569E-23	2.7311917047982E-22	yes	down	3.49	4.03	4.95	8.11	12.95	8.91	4.1566666666667	9.99
ENSMUSG00000015947	Fcgr1	Fc receptor, IgG, high affinity I [Source:MGI Symbol;Acc:MGI:95498]	0.41248352188317	-1.2775916079465	4.1856536357953E-75	3.2612891926753E-73	yes	down	55.36	52.82	59.84	131.02	148.41	130.38	56.006666666667	136.60333333333
ENSMUSG00000015968	Cacna1d	calcium channel, voltage-dependent, L type, alpha 1D subunit [Source:MGI Symbol;Acc:MGI:88293]	2.6990668060991	1.4324606861916	3.4798682576564E-23	6.3206234562269E-22	yes	up	5.7	6.22	6.01	2.88	2.61	2.09	5.9766666666667	2.5266666666667
ENSMUSG00000016028	Celsr1	cadherin, EGF LAG seven-pass G-type receptor 1 [Source:MGI Symbol;Acc:MGI:1100883]	0.13510791731543	-2.8878158759082	4.7771146517787E-5	0.00020906459239831	yes	down	0	0.11	0.33	0.38	1.57	0.47	0.14666666666667	0.80666666666667
ENSMUSG00000016206	H2-M3	histocompatibility 2, M region locus 3 [Source:MGI Symbol;Acc:MGI:95915]	0.40938643645368	-1.2884647902426	2.2554831097421E-25	4.580746086704E-24	yes	down	15.13	12.03	12.83	30.8	34.05	34.27	13.33	33.04
ENSMUSG00000016356	Col20a1	collagen, type XX, alpha 1 [Source:MGI Symbol;Acc:MGI:1920618]	3.3458043551737	1.7423530867173	1.2984674456685E-8	8.9097309420069E-8	yes	up	1.83	1.38	1.67	0.55	0.4	0.39	1.6266666666667	0.44666666666667
ENSMUSG00000016756	Cmah	cytidine monophospho-N-acetylneuraminic acid hydroxylase [Source:MGI Symbol;Acc:MGI:103227]	2.0982447889438	1.0691829978362	1.8821498479717E-17	2.5681642033616E-16	yes	up	4.73	4.87	4.55	2.53	2.1	2.13	4.7166666666667	2.2533333333333
ENSMUSG00000017002	Slpi	secretory leukocyte peptidase inhibitor [Source:MGI Symbol;Acc:MGI:109297]	0.13270096782909	-2.913749202121	0.0026264238321612	0.0082597116140051	yes	down	0.22	0.98	0	1.64	2.35	0.89	0.4	1.6266666666667
ENSMUSG00000017009	Sdc4	syndecan 4 [Source:MGI Symbol;Acc:MGI:1349164]	0.40312518181365	-1.3107001887935	5.3941100069587E-54	2.6768270909532E-52	yes	down	48.06	41.09	47.36	115.21	113.08	113.43	45.503333333333	113.90666666667
ENSMUSG00000017144	Rnd3	Rho family GTPase 3 [Source:MGI Symbol;Acc:MGI:1921444]	0.046261527205968	-4.4340432961286	0.014712181038628	0.03834780469565	yes	down	0	0	0	0.09	0.06	0.14	0	0.096666666666667
ENSMUSG00000017176	Nt5c3b	5'-nucleotidase, cytosolic IIIB [Source:MGI Symbol;Acc:MGI:1915356]	0.022345007914808	-5.4839036340258	1.5055639566554E-81	1.300713648356E-79	yes	down	0.57	0.46	0.81	24.52	31.72	29.03	0.61333333333333	28.423333333333
ENSMUSG00000017309	Cd300lg	CD300 molecule like family member G [Source:MGI Symbol;Acc:MGI:1289168]	39.926566584607	5.3192771101508	0.00010393925168809	0.00042940611562123	yes	up	0.26	0.42	0.8	0	0	0.04	0.49333333333333	0.013333333333333
ENSMUSG00000017400	Stac2	SH3 and cysteine rich domain 2 [Source:MGI Symbol;Acc:MGI:2144518]	0.0098060870362407	-6.6721067180012	4.3059403270581E-31	1.1148641151144E-29	yes	down	0.05	0.09	0.02	4.59	5.63	5.6	0.053333333333333	5.2733333333333
ENSMUSG00000017417	Plxdc1	plexin domain containing 1 [Source:MGI Symbol;Acc:MGI:1919574]	0.25928280681574	-1.9474015514191	9.4392193486321E-5	0.00039249262698028	yes	down	0.26	0.14	0.32	0.58	0.8	0.89	0.24	0.75666666666667
ENSMUSG00000017491	Rarb	retinoic acid receptor, beta [Source:MGI Symbol;Acc:MGI:97857]	5.5337131770266	2.4682478682332	1.4868231559947E-61	8.3754355753565E-60	yes	up	19.03	14.62	16.03	2.93	2.7	3.32	16.56	2.9833333333333
ENSMUSG00000017639	Rab11fip4	RAB11 family interacting protein 4 (class II) [Source:MGI Symbol;Acc:MGI:2442920]	4.2971119048598	2.1033673480879	0.0026611570436796	0.0083610575742064	yes	up	0.18	0.22	0.14	0.02	0.02	0.27	0.18	0.10333333333333
ENSMUSG00000017652	Cd40	CD40 antigen [Source:MGI Symbol;Acc:MGI:88336]	0.063847320165917	-3.9692301221486	1.0647668265852E-90	1.0443483568518E-88	yes	down	2.54	1.93	4.28	40.45	48.14	39.96	2.9166666666667	42.85
ENSMUSG00000017667	Zfp334	zinc finger protein 334 [Source:MGI Symbol;Acc:MGI:2388656]	0.1216622990531	-3.0390459226915	1.8878383991891E-26	4.0511991593409E-25	yes	down	0.13	0.11	0.16	1.06	1.15	1.19	0.13333333333333	1.1333333333333
ENSMUSG00000017716	Birc5	baculoviral IAP repeat-containing 5 [Source:MGI Symbol;Acc:MGI:1203517]	2.2440821344998	1.1661254802546	4.541068869918E-51	2.1091304272148E-49	yes	up	172.98	175.24	165.91	77.69	84.29	80.98	171.37666666667	80.986666666667
ENSMUSG00000017718	Afmid	arylformamidase [Source:MGI Symbol;Acc:MGI:2448704]	2.8379949014553	1.504871997555	2.5545647516755E-13	2.6738739905485E-12	yes	up	6.52	7.91	7	2	2.17	3.93	7.1433333333333	2.7
ENSMUSG00000017724	Etv4	ets variant 4 [Source:MGI Symbol;Acc:MGI:99423]	0.12804921817996	-2.9652296504747	5.6782597816726E-16	7.0761811359946E-15	yes	down	0.63	0.4	0.32	3.95	3.11	3.74	0.45	3.6
ENSMUSG00000017737	Mmp9	matrix metallopeptidase 9 [Source:MGI Symbol;Acc:MGI:97011]	0.37136498701324	-1.4290902931938	0.0098580652197276	0.026890106571131	yes	down	0.75	0.24	0.26	1	1.04	0.9	0.41666666666667	0.98
ENSMUSG00000017740	Slc12a5	solute carrier family 12, member 5 [Source:MGI Symbol;Acc:MGI:1862037]	0.30587117872994	-1.7090039221603	0.00014351119419984	0.00057897547836634	yes	down	0.33	0.13	0.23	0.46	0.5	0.69	0.23	0.55
ENSMUSG00000017754	Pltp	phospholipid transfer protein [Source:MGI Symbol;Acc:MGI:103151]	0.029111961572115	-5.1022441378434	7.8307233262288E-189	1.8923113150948E-186	yes	down	1.32	1.85	1.46	52.05	67.39	60.9	1.5433333333333	60.113333333333
ENSMUSG00000017765	Slc12a4	solute carrier family 12, member 4 [Source:MGI Symbol;Acc:MGI:1309465]	0.46442012589398	-1.1064976013697	3.0450617155968E-32	8.1892514590099E-31	yes	down	31.19	26.58	25.87	48.25	58.74	57.83	27.88	54.94
ENSMUSG00000017830	Dhx58	DEXH (Asp-Glu-X-His) box polypeptide 58 [Source:MGI Symbol;Acc:MGI:1931560]	0.013816038893909	-6.1775121404193	0	0	yes	down	2	1.94	2.48	128.21	148.67	144.47	2.14	140.45
ENSMUSG00000017929	B4galt5	UDP-Gal:betaGlcNAc beta 1,4-galactosyltransferase, polypeptide 5 [Source:MGI Symbol;Acc:MGI:1927169]	2.2994429820577	1.2012844244965	3.1278806127435E-65	1.9533438702953E-63	yes	up	71.85	69.71	71.48	27.09	33.31	32.98	71.013333333333	31.126666666667
ENSMUSG00000018143	Mafk	v-maf musculoaponeurotic fibrosarcoma oncogene family, protein K (avian) [Source:MGI Symbol;Acc:MGI:99951]	0.3636877480551	-1.4592277699129	4.3446577756086E-58	2.2924944224841E-56	yes	down	16.51	14.66	15.85	41.12	43.8	46.38	15.673333333333	43.766666666667
ENSMUSG00000018167	Stard3	START domain containing 3 [Source:MGI Symbol;Acc:MGI:1929618]	0.3693510134541	-1.4369355586516	1.1064011374855E-75	8.7019493237894E-74	yes	down	49.96	46.02	58.34	113.83	140.97	140.09	51.44	131.63
ENSMUSG00000018217	Pmp22	peripheral myelin protein 22 [Source:MGI Symbol;Acc:MGI:97631]	0.29109975038922	-1.7804144925012	6.5218560874565E-63	3.856220865328E-61	yes	down	11.26	10.3	10.58	36.43	40.24	36.36	10.713333333333	37.676666666667
ENSMUSG00000018362	Kpna2	karyopherin subunit alpha 2 [Source:MGI Symbol;Acc:MGI:103561]	2.262888113639	1.1781652536774	9.8814092703872E-8	6.1639587794402E-7	yes	up	6.86	7.53	6.27	3.13	3.76	2.19	6.8866666666667	3.0266666666667
ENSMUSG00000018378	Cuedc1	CUE domain containing 1 [Source:MGI Symbol;Acc:MGI:2144281]	0.1682607867897	-2.5712290994178	7.4860376009958E-30	1.8547130900298E-28	yes	down	1.12	1.63	0.85	4.9	8.08	6.02	1.2	6.3333333333333
ENSMUSG00000018425	Dhx40	DEAH (Asp-Glu-Ala-His) box polypeptide 40 [Source:MGI Symbol;Acc:MGI:1914737]	0.044063153261102	-4.5042834484496	8.6250969564131E-99	9.1601825892505E-97	yes	down	0.55	0.42	0.34	9.05	9.14	9.29	0.43666666666667	9.16
ENSMUSG00000018459	Slc13a3	solute carrier family 13 (sodium-dependent dicarboxylate transporter), member 3 [Source:MGI Symbol;Acc:MGI:2149635]	17.179127113501	4.102584828627	1.4526965441118E-52	7.0413552838724E-51	yes	up	5.23	6.67	6.25	1.83	1.98	0.33	6.05	1.38
ENSMUSG00000018476	Kdm6b	KDM1 lysine (K)-specific demethylase 6B [Source:MGI Symbol;Acc:MGI:2448492]	0.31311711630797	-1.6752257204329	5.1004415868099E-28	1.1795390155127E-26	yes	down	3.27	3.02	3.29	8.05	13.53	10.15	3.1933333333333	10.576666666667
ENSMUSG00000018500	Adora2b	adenosine A2b receptor [Source:MGI Symbol;Acc:MGI:99403]	0.41020068569452	-1.2855981914478	1.2511335026296E-10	1.0435917970408E-9	yes	down	3.21	2.56	2.53	6.48	7.16	6.82	2.7666666666667	6.82
ENSMUSG00000018648	Dusp14	dual specificity phosphatase 14 [Source:MGI Symbol;Acc:MGI:1927168]	0.366993332312	-1.4461742430663	0.0084290516771356	0.023475197538761	yes	down	1.04	0.22	0.49	1.32	1.8	1.79	0.58333333333333	1.6366666666667
ENSMUSG00000018672	Copz2	coatomer protein complex, subunit zeta 2 [Source:MGI Symbol;Acc:MGI:1929008]	0.032234584939528	-4.9552467826657	0.00042887534457133	0.0015881570516975	yes	down	0	0.22	0	1.02	1.08	1.87	0.073333333333333	1.3233333333333
ENSMUSG00000018752	Tnfsfm13	tumor necrosis factor (ligand) superfamily, membrane-bound member 13 [Source:MGI Symbol;Acc:MGI:3845075]	0.32474522139585	-1.6226197982188	0.0055265465299016	0.016080902521803	yes	down	0.45	0.28	0.08	0.63	0.8	0.98	0.27	0.80333333333333
ENSMUSG00000018819	Lsp1	lymphocyte specific 1 [Source:MGI Symbol;Acc:MGI:96832]	2.0310267459515	1.0222092381558	1.2945299771691E-12	1.2832932722543E-11	yes	up	45.23	59.94	54.95	24.39	35.3	22.66	53.373333333333	27.45
ENSMUSG00000018845	Unc45b	unc-45 myosin chaperone B [Source:MGI Symbol;Acc:MGI:2443377]	0.06045665897426	-4.0479549364864	0.0095833258829177	0.02623417760167	yes	down	0	0.02	0	0.09	0.14	0.11	0.0066666666666667	0.11333333333333
ENSMUSG00000018849	Wwc1	WW, C2 and coiled-coil domain containing 1 [Source:MGI Symbol;Acc:MGI:2388637]	0.12147985540534	-3.0412109984748	2.9705042740496E-8	1.9654836613295E-7	yes	down	0.03	0.12	0.07	0.53	0.71	0.54	0.073333333333333	0.59333333333333
ENSMUSG00000018899	Irf1	interferon regulatory factor 1 [Source:MGI Symbol;Acc:MGI:96590]	0.22575694836527	-2.1471577031155	5.4929692550003E-95	5.5508951125985E-93	yes	down	9.45	10.75	11.27	42.26	52.41	42.47	10.49	45.713333333333
ENSMUSG00000018906	P4ha2	procollagen-proline, 2-oxoglutarate 4-dioxygenase (proline 4-hydroxylase), alpha II polypeptide [Source:MGI Symbol;Acc:MGI:894286]	0.28151792169325	-1.8287013263475	0.0091113126095437	0.025111078752319	yes	down	0.08	0.16	0.58	1.16	0.55	0.88	0.27333333333333	0.86333333333333
ENSMUSG00000018919	Tm4sf5	transmembrane 4 superfamily member 5 [Source:MGI Symbol;Acc:MGI:1922854]	7.0351732900472	2.8145859602937	3.1700134919816E-5	0.00014374980953305	yes	up	2.34	3.23	1.94	0.21	1.02	0.38	2.5033333333333	0.53666666666667
ENSMUSG00000018927	Ccl6	chemokine (C-C motif) ligand 6 [Source:MGI Symbol;Acc:MGI:98263]	0.2265017381884	-2.142405973242	2.8264520917338E-6	1.4951859827909E-5	yes	down	0.92	0.7	0.57	3.35	2.01	2.16	0.73	2.5066666666667
ENSMUSG00000018930	Ccl4	chemokine (C-C motif) ligand 4 [Source:MGI Symbol;Acc:MGI:98261]	0.024123366292038	-5.3734249477954	3.3241870181488E-43	1.2654679073199E-41	yes	down	57.45	31.11	33.35	2193.38	1286.62	1689.08	40.636666666667	1723.0266666667
ENSMUSG00000019082	Slc25a22	solute carrier family 25 (mitochondrial carrier, glutamate), member 22 [Source:MGI Symbol;Acc:MGI:1915517]	0.398742684083	-1.3264700455622	1.2066277868365E-57	6.3268275841859E-56	yes	down	31.48	33.87	35.65	80.53	137.8	98.43	33.666666666667	105.58666666667
ENSMUSG00000019122	Ccl9	chemokine (C-C motif) ligand 9 [Source:MGI Symbol;Acc:MGI:104533]	0.22099557287056	-2.1779106260022	1.3912118590953E-50	6.3379963220095E-49	yes	down	243.52	184.4	191.11	1177.99	775.61	920.9	206.34333333333	958.16666666667
ENSMUSG00000019188	H13	histocompatibility 13 [Source:MGI Symbol;Acc:MGI:95886]	0.43521543923055	-1.2001983579079	5.6959254962264E-84	5.1337222553556E-82	yes	down	82.57	77.74	80.69	182.7	198.38	191.65	80.333333333333	190.91
ENSMUSG00000019256	Ahr	aryl-hydrocarbon receptor [Source:MGI Symbol;Acc:MGI:105043]	0.038630798230375	-4.6941047014074	0.0068205351014092	0.019441760059799	yes	down	0	0	0	0.07	0.07	0.03	0	0.056666666666667
ENSMUSG00000019461	Plscr3	phospholipid scramblase 3 [Source:MGI Symbol;Acc:MGI:1917560]	0.35852086876485	-1.479870997195	1.064048832244E-40	3.7991328113141E-39	yes	down	19.63	16.03	19.59	48.97	56.85	63.06	18.416666666667	56.293333333333
ENSMUSG00000019558	Slc6a8	solute carrier family 6 (neurotransmitter transporter, creatine), member 8 [Source:MGI Symbol;Acc:MGI:2147834]	0.31011777338265	-1.6891118832348	9.2458307330976E-23	1.6523577882494E-21	yes	down	3.39	2.89	3.31	7.54	8.65	10.49	3.1966666666667	8.8933333333333
ENSMUSG00000019590	Cyb561	cytochrome b-561 [Source:MGI Symbol;Acc:MGI:103253]	0.31029417716433	-1.6882914707084	1.4992602558854E-5	7.1752771258991E-5	yes	down	0.57	0.78	0.72	1.15	1.8	2.2	0.69	1.7166666666667
ENSMUSG00000019773	Fbxo5	F-box protein 5 [Source:MGI Symbol;Acc:MGI:1914391]	2.3152635210074	1.2111764089558	2.6096798054381E-34	7.5544793534507E-33	yes	up	34.68	35.55	35.06	15.53	15.32	14.38	35.096666666667	15.076666666667
ENSMUSG00000019796	Lrp11	low density lipoprotein receptor-related protein 11 [Source:MGI Symbol;Acc:MGI:2442989]	0.33626823134669	-1.572315606964	1.2717140681156E-9	9.5774888761335E-9	yes	down	1.11	0.62	1.12	2.5	2.85	4.02	0.95	3.1233333333333
ENSMUSG00000019853	Hebp2	heme binding protein 2 [Source:MGI Symbol;Acc:MGI:1860084]	0.0074986384734312	-7.0591556151794	4.8866851910591E-8	3.1508348366481E-7	yes	down	0	0	0	0.91	0.98	0.68	0	0.85666666666667
ENSMUSG00000019916	P4ha1	procollagen-proline, 2-oxoglutarate 4-dioxygenase (proline 4-hydroxylase), alpha 1 polypeptide [Source:MGI Symbol;Acc:MGI:97463]	0.34203200478469	-1.5477967668995	1.5633497760137E-100	1.7037447166832E-98	yes	down	39.57	38.39	39.14	117.37	116.51	110.16	39.033333333333	114.68
ENSMUSG00000019944	Rhobtb1	Rho-related BTB domain containing 1 [Source:MGI Symbol;Acc:MGI:1916538]	0.020226379848763	-5.6276180627406	0.00016523719083128	0.00065928808804037	yes	down	0	0	0	0.09	0.13	0.58	0	0.26666666666667
ENSMUSG00000019960	Dusp6	dual specificity phosphatase 6 [Source:MGI Symbol;Acc:MGI:1914853]	0.27784504167295	-1.8476476002088	6.2445260576029E-51	2.8683533742279E-49	yes	down	4.42	4.28	5.25	17.26	16.6	15.16	4.65	16.34
ENSMUSG00000019966	Kitl	kit ligand [Source:MGI Symbol;Acc:MGI:96974]	0.28318745809186	-1.8201707226492	3.7479306412969E-27	8.3213043292922E-26	yes	down	1.56	2.38	1.38	6.72	5.93	5.13	1.7733333333333	5.9266666666667
ENSMUSG00000019990	Pde7b	phosphodiesterase 7B [Source:MGI Symbol;Acc:MGI:1352752]	0.21488999529952	-2.2183297785608	0.0011310654935173	0.0038371080445386	yes	down	0.1	0.03	0.09	0.26	0.31	0.32	0.073333333333333	0.29666666666667
ENSMUSG00000020014	Cfap54	cilia and flagella associated protein 54 [Source:MGI Symbol;Acc:MGI:1922208]	0.21076469183777	-2.2462948938376	0.012620638735892	0.03355174271082	yes	down	0.17	0.04	0.03	0.43	0.24	0.47	0.08	0.38
ENSMUSG00000020021	Fgd6	FYVE, RhoGEF and PH domain containing 6 [Source:MGI Symbol;Acc:MGI:1261419]	0.38148561802604	-1.3902994262774	5.1683859808438E-35	1.5527507719746E-33	yes	down	2.35	2.1	1.99	5.25	5.96	5.8	2.1466666666667	5.67
ENSMUSG00000020034	Tcp11l2	t-complex 11 (mouse) like 2 [Source:MGI Symbol;Acc:MGI:2444679]	0.45353688159648	-1.1407082194746	4.9249566066407E-11	4.2329240442849E-10	yes	down	2.28	3.17	2.87	5.69	6.48	5.97	2.7733333333333	6.0466666666667
ENSMUSG00000020053	Igf1	insulin-like growth factor 1 [Source:MGI Symbol;Acc:MGI:96432]	0.18662478039282	-2.4217875321907	5.8339033096903E-31	1.5034699194092E-29	yes	down	1.03	1.84	0.93	10.35	12.83	11.25	1.2666666666667	11.476666666667
ENSMUSG00000020099	Unc5b	unc-5 netrin receptor B [Source:MGI Symbol;Acc:MGI:894703]	0.3008928778317	-1.732678136566	2.3045477596961E-8	1.5401214166402E-7	yes	down	0.27	0.24	0.24	0.7	0.97	0.88	0.25	0.85
ENSMUSG00000020120	Plek	pleckstrin [Source:MGI Symbol;Acc:MGI:1860485]	0.41416464321727	-1.2717236973703	3.6954304508278E-31	9.6127312538382E-30	yes	down	63.15	62.63	61.34	173.36	140.27	140.06	62.373333333333	151.23
ENSMUSG00000020142	Slc1a4	solute carrier family 1 (glutamate/neutral amino acid transporter), member 4 [Source:MGI Symbol;Acc:MGI:2135601]	0.44079777253118	-1.1818111612831	2.5435901938598E-32	6.873877292126E-31	yes	down	7.07	6.4	6.59	14.42	16.9	14.62	6.6866666666667	15.313333333333
ENSMUSG00000020150	Gamt	guanidinoacetate methyltransferase [Source:MGI Symbol;Acc:MGI:1098221]	0.48983580304596	-1.0296298677615	7.5540807223884E-5	0.00031944393092849	yes	down	4.4	7.2	5.53	9.29	15.36	11.36	5.71	12.003333333333
ENSMUSG00000020184	Mdm2	transformed mouse 3T3 cell double minute 2 [Source:MGI Symbol;Acc:MGI:96952]	0.47529261925695	-1.0731120964537	3.8637474406559E-37	1.2365475014491E-35	yes	down	26.26	22.58	27.08	50.41	54.68	54.43	25.306666666667	53.173333333333
ENSMUSG00000020185	E2f7	E2F transcription factor 7 [Source:MGI Symbol;Acc:MGI:1289147]	2.3823937739771	1.2524118887741	1.4727723522575E-15	1.7756331309863E-14	yes	up	7.58	8.33	7.5	2.31	5.38	3.52	7.8033333333333	3.7366666666667
ENSMUSG00000020189	Osbpl8	oxysterol binding protein-like 8 [Source:MGI Symbol;Acc:MGI:2443807]	0.46017638887996	-1.1197411324459	9.4012701813519E-31	2.4005632312996E-29	yes	down	14.83	16.22	14.33	37.02	37.96	33.71	15.126666666667	36.23
ENSMUSG00000020205	Phlda1	pleckstrin homology like domain, family A, member 1 [Source:MGI Symbol;Acc:MGI:1096880]	0.071469444373024	-3.8065296174437	3.5592939861649E-78	2.9526202947918E-76	yes	down	2.89	1.27	1.89	30.15	27.34	27.78	2.0166666666667	28.423333333333
ENSMUSG00000020216	Jsrp1	junctional sarcoplasmic reticulum protein 1 [Source:MGI Symbol;Acc:MGI:1916700]	0.036121717557352	-4.7909896963867	0.0067308486505112	0.019214204827705	yes	down	0	0	0	0.11	0.68	0.67	0	0.48666666666667
ENSMUSG00000020231	Dip2a	disco interacting protein 2 homolog A [Source:MGI Symbol;Acc:MGI:2385920]	0.47349897901972	-1.0785667799958	2.9507667701327E-21	4.8859071623826E-20	yes	down	4.1	3.69	3.61	6.84	10.06	9.55	3.8	8.8166666666667
ENSMUSG00000020234	Tektip1	tektin bundle interacting protein 1 [Source:MGI Symbol;Acc:MGI:1921072]	0.39281903169747	-1.3480632663793	7.300482536647E-8	4.6284504112568E-7	yes	down	3	3.38	3.69	6.07	9.64	10.28	3.3566666666667	8.6633333333333
ENSMUSG00000020256	Aldh1l2	aldehyde dehydrogenase 1 family, member L2 [Source:MGI Symbol;Acc:MGI:2444680]	0.2836743787463	-1.8176922415076	1.5278084412244E-78	1.2931308603541E-76	yes	down	7.7	6.38	6.96	23.36	25.9	24.89	7.0133333333333	24.716666666667
ENSMUSG00000020268	Lyrm7	LYR motif containing 7 [Source:MGI Symbol;Acc:MGI:1922780]	2.2875920642471	1.1938298058929	2.9687834468219E-6	1.5669988981421E-5	yes	up	3.33	5.59	3.84	3.57	5.47	1.08	4.2533333333333	3.3733333333333
ENSMUSG00000020272	Stk10	serine/threonine kinase 10 [Source:MGI Symbol;Acc:MGI:1099439]	0.48736768784898	-1.0369174903697	1.7771535379453E-30	4.4761719171753E-29	yes	down	18.82	18.92	19.42	32.95	43.8	40.88	19.053333333333	39.21
ENSMUSG00000020282	Rhbdf1	rhomboid 5 homolog 1 [Source:MGI Symbol;Acc:MGI:104328]	0.19032128505428	-2.3934911768643	6.8550243900579E-17	9.0499348123377E-16	yes	down	0.93	0.88	0.65	2.9	4.56	3.26	0.82	3.5733333333333
ENSMUSG00000020315	Sptbn1	spectrin beta, non-erythrocytic 1 [Source:MGI Symbol;Acc:MGI:98388]	0.42366409551134	-1.2390072258566	8.7351212140209E-52	4.1495558724383E-50	yes	down	8.47	8.61	9.23	19.47	21.81	19.67	8.77	20.316666666667
ENSMUSG00000020381	Mrnip	MRN complex interacting protein [Source:MGI Symbol;Acc:MGI:1915317]	2.6250538274277	1.392347005928	2.1178295186833E-7	1.2729880819944E-6	yes	up	9.24	9.79	10.55	2.32	5.49	3.82	9.86	3.8766666666667
ENSMUSG00000020396	Nefh	neurofilament, heavy polypeptide [Source:MGI Symbol;Acc:MGI:97309]	0.0032039061183567	-8.2859524105002	4.6518359686466E-22	7.9644197489588E-21	yes	down	0	0.03	0.02	3.73	6.13	5.62	0.016666666666667	5.16
ENSMUSG00000020399	Havcr2	hepatitis A virus cellular receptor 2 [Source:MGI Symbol;Acc:MGI:2159682]	3.3558006976076	1.7466570360664	4.4551689668068E-29	1.0734897016263E-27	yes	up	9.85	11.06	11.13	2.97	3.91	2.79	10.68	3.2233333333333
ENSMUSG00000020407	Upp1	uridine phosphorylase 1 [Source:MGI Symbol;Acc:MGI:1097668]	0.0086935512629445	-6.8458386550494	2.794014936058E-7	1.6597961230049E-6	yes	down	0	0	0	2.73	1.14	1.07	0	1.6466666666667
ENSMUSG00000020432	Tcn2	transcobalamin 2 [Source:MGI Symbol;Acc:MGI:98534]	0.024044121898001	-5.378171950462	2.1330883206022E-6	1.1473262792813E-5	yes	down	0.04	0	0.04	0.84	1.24	0.91	0.026666666666667	0.99666666666667
ENSMUSG00000020439	Smtn	smoothelin [Source:MGI Symbol;Acc:MGI:1354727]	0.089623440783651	-3.4799800749087	1.7994460601164E-8	1.217693328181E-7	yes	down	0.09	0.05	0.13	0.6	0.98	0.73	0.09	0.77
ENSMUSG00000020464	Pnpt1	polyribonucleotide nucleotidyltransferase 1 [Source:MGI Symbol;Acc:MGI:1918951]	0.37337300499242	-1.4213104709425	1.0644626831103E-34	3.1413895182621E-33	yes	down	32.67	31.4	33.31	99.69	78.68	87.81	32.46	88.726666666667
ENSMUSG00000020492	Ska2	spindle and kinetochore associated complex subunit 2 [Source:MGI Symbol;Acc:MGI:1913390]	2.3586136488696	1.2379391182346	3.2599701313663E-25	6.5411241841639E-24	yes	up	24.7	23.62	22.36	11.99	10.1	9.02	23.56	10.37
ENSMUSG00000020572	Nampt	nicotinamide phosphoribosyltransferase [Source:MGI Symbol;Acc:MGI:1929865]	0.43713585994289	-1.193846362063	3.6886297483935E-38	1.2203216750935E-36	yes	down	36.47	37.02	41.02	93.86	87.75	83.35	38.17	88.32
ENSMUSG00000020589	Cyria	CYFIP related Rac1 interactor A [Source:MGI Symbol;Acc:MGI:1261783]	3.7256160544053	1.8974790041382	3.7321020520316E-27	8.2972092820766E-26	yes	up	6	5.75	6.45	1.65	1.96	1.57	6.0666666666667	1.7266666666667
ENSMUSG00000020623	Map2k6	mitogen-activated protein kinase kinase 6 [Source:MGI Symbol;Acc:MGI:1346870]	12.081495079355	3.5947270934333	1.4248874193637E-24	2.7403198189701E-23	yes	up	4.15	4.71	5.35	0.41	0.46	0.49	4.7366666666667	0.45333333333333
ENSMUSG00000020638	Cmpk2	cytidine monophosphate (UMP-CMP) kinase 2, mitochondrial [Source:MGI Symbol;Acc:MGI:99830]	0.00097936389600547	-9.9958673670988	9.4914196097173E-92	9.4202339626444E-90	yes	down	0.04	0.04	0.1	69.46	65.25	60.01	0.06	64.906666666667
ENSMUSG00000020641	Rsad2	radical S-adenosyl methionine domain containing 2 [Source:MGI Symbol;Acc:MGI:1929628]	0.0010720489924805	-9.8654134464097	8.7382355448431E-62	5.0069188822926E-60	yes	down	0.09	0	0.05	52.72	36.73	39.72	0.046666666666667	43.056666666667
ENSMUSG00000020658	Efr3b	EFR3 homolog B [Source:MGI Symbol;Acc:MGI:2444851]	0.23472334826494	-2.0909667389629	1.4476639970771E-58	7.6873724481732E-57	yes	down	1.95	1.74	1.79	7.61	8.01	8.84	1.8266666666667	8.1533333333333
ENSMUSG00000020674	Pxdn	peroxidasin [Source:MGI Symbol;Acc:MGI:1916925]	2.1366539249352	1.0953532527745	8.8182205396764E-31	2.2551381791191E-29	yes	up	28.24	24.8	26.08	10.55	14.03	13.2	26.373333333333	12.593333333333
ENSMUSG00000020689	Itgb3	integrin beta 3 [Source:MGI Symbol;Acc:MGI:96612]	0.04693332472691	-4.4132435261882	0.017083002546402	0.043764775394055	yes	down	0	0	0	0.03	0.11	0.03	0	0.056666666666667
ENSMUSG00000020694	Tlk2	tousled-like kinase 2 (Arabidopsis) [Source:MGI Symbol;Acc:MGI:1346023]	0.28230760685045	-1.8246600917903	5.6248514295943E-71	3.9407047368511E-69	yes	down	8.07	7.2	8.22	29.95	30.42	26.86	7.83	29.076666666667
ENSMUSG00000020712	Tcam1	testicular cell adhesion molecule 1 [Source:MGI Symbol;Acc:MGI:1923120]	0.074699726374992	-3.7427532313407	4.5738855378663E-51	2.1184713182884E-49	yes	down	0.52	0.37	0.31	4.81	5.75	5.74	0.4	5.4333333333333
ENSMUSG00000020758	Itgb4	integrin beta 4 [Source:MGI Symbol;Acc:MGI:96613]	0.012486790990237	-6.3234534267847	1.9548076107916E-16	2.4957474810367E-15	yes	down	0.02	0.01	0.01	3.05	5.42	3.95	0.013333333333333	4.14
ENSMUSG00000020773	Trim47	tripartite motif-containing 47 [Source:MGI Symbol;Acc:MGI:1917374]	0.17187856704297	-2.5405384404067	4.6603864204924E-11	4.0138059491369E-10	yes	down	0.64	0.7	0.68	2.41	2.97	2.58	0.67333333333333	2.6533333333333
ENSMUSG00000020806	Rhbdf2	rhomboid 5 homolog 2 [Source:MGI Symbol;Acc:MGI:2442473]	0.27440705989183	-1.8656104955198	1.5278437339278E-59	8.2178278772619E-58	yes	down	18.6	13.9	16.68	51.48	66.15	66.73	16.393333333333	61.453333333333
ENSMUSG00000020808	Pimreg	PICALM interacting mitotic regulator [Source:MGI Symbol;Acc:MGI:1924434]	2.6074837874336	1.38265828252	3.2397454654948E-31	8.4537583555024E-30	yes	up	120.87	117.5	115.95	36.48	57.11	41.43	118.10666666667	45.006666666667
ENSMUSG00000020826	Nos2	nitric oxide synthase 2, inducible [Source:MGI Symbol;Acc:MGI:97361]	0.01606062788932	-5.9603278937377	1.3936833516019E-51	6.5644848035621E-50	yes	down	0.12	0.04	0.12	5.29	5.2	5.02	0.093333333333333	5.17
ENSMUSG00000020865	Abcc3	ATP-binding cassette, sub-family C (CFTR/MRP), member 3 [Source:MGI Symbol;Acc:MGI:1923658]	4.2050373804211	2.0721186252862	3.1751582929851E-24	6.0299076739446E-23	yes	up	3.61	2.94	4.5	0.68	1.44	1.18	3.6833333333333	1.1
ENSMUSG00000020872	Tac4	tachykinin 4 [Source:MGI Symbol;Acc:MGI:1931130]	0.34491898889407	-1.5356705389236	0.016071034324917	0.041449099200877	yes	down	0.26	0.45	0.42	0.76	1.56	1.07	0.37666666666667	1.13
ENSMUSG00000020886	Dlg4	discs large MAGUK scaffold protein 4 [Source:MGI Symbol;Acc:MGI:1277959]	0.26226852812273	-1.9308833983992	2.5850371870476E-33	7.2563821644498E-32	yes	down	2.91	2.65	3.46	10.21	17.12	18.35	3.0066666666667	15.226666666667
ENSMUSG00000020897	Aurkb	aurora kinase B [Source:MGI Symbol;Acc:MGI:107168]	2.2208646821646	1.1511214917964	2.9117308382361E-35	8.7794213375677E-34	yes	up	120.44	124.31	127.85	48.98	68.24	53.82	124.2	57.013333333333
ENSMUSG00000020908	Myh3	myosin, heavy polypeptide 3, skeletal muscle, embryonic [Source:MGI Symbol;Acc:MGI:1339709]	0.13524421485796	-2.8863612115505	0.0025549982693038	0.0080578855953039	yes	down	0.03	0	0.02	0.14	0.14	0.11	0.016666666666667	0.13
ENSMUSG00000020914	Top2a	topoisomerase (DNA) II alpha [Source:MGI Symbol;Acc:MGI:98790]	2.060246992472	1.0428173051046	7.8679030281729E-56	3.9996772893828E-54	yes	up	259.45	258.12	256.85	112.66	134.17	119.98	258.14	122.27
ENSMUSG00000021062	Rab15	RAB15, member RAS oncogene family [Source:MGI Symbol;Acc:MGI:1916865]	0.28675732204651	-1.802097770476	3.0984587699838E-9	2.2570424434561E-8	yes	down	2.55	0.69	1.92	6.76	5.33	6.07	1.72	6.0533333333333
ENSMUSG00000021196	Pfkp	phosphofructokinase, platelet [Source:MGI Symbol;Acc:MGI:1891833]	0.46658508861538	-1.0997878932755	4.4208179584159E-60	2.4327629913738E-58	yes	down	74.22	70.87	80.36	151.67	186.46	165.83	75.15	167.98666666667
ENSMUSG00000021203	Otub2	OTU domain, ubiquitin aldehyde binding 2 [Source:MGI Symbol;Acc:MGI:1915399]	0.41473980793689	-1.269721566918	7.0079705762803E-10	5.4654303736622E-9	yes	down	1.78	1.39	1.74	3.78	4.38	3.7	1.6366666666667	3.9533333333333
ENSMUSG00000021211	Akr1c12	aldo-keto reductase family 1, member C12 [Source:MGI Symbol;Acc:MGI:1351661]	18.155318321326	4.1823203203476	6.1867736126001E-17	8.1741888444131E-16	yes	up	4.81	5.46	6.01	0.23	0.31	0.38	5.4266666666667	0.30666666666667
ENSMUSG00000021213	Akr1c13	aldo-keto reductase family 1, member C13 [Source:MGI Symbol;Acc:MGI:1351662]	4.7038942333636	2.2338556216715	1.3926545403361E-25	2.8632702596257E-24	yes	up	17.16	16.85	16.17	4.49	3.81	2.6	16.726666666667	3.6333333333333
ENSMUSG00000021240	Abcd4	ATP-binding cassette, sub-family D (ALD), member 4 [Source:MGI Symbol;Acc:MGI:1349217]	0.38700260014726	-1.3695848354764	1.9866712943849E-37	6.4446998370765E-36	yes	down	17.42	14.04	16.88	37.04	46.71	45.12	16.113333333333	42.956666666667
ENSMUSG00000021242	Npc2	NPC intracellular cholesterol transporter 2 [Source:MGI Symbol;Acc:MGI:1915213]	0.31640967434707	-1.6601343834485	5.6631400049095E-85	5.2169721791083E-83	yes	down	66.67	73.13	71.98	235.59	212.79	226.42	70.593333333333	224.93333333333
ENSMUSG00000021250	Fos	FBJ osteosarcoma oncogene [Source:MGI Symbol;Acc:MGI:95574]	0.45745132069528	-1.1283098665247	3.5388051725942E-31	9.2196933512244E-30	yes	down	21.87	20.64	22.12	41.58	53.54	52.3	21.543333333333	49.14
ENSMUSG00000021256	Vash1	vasohibin 1 [Source:MGI Symbol;Acc:MGI:2442543]	5.1823447773452	2.3736050000837	7.24194304531E-5	0.0003074921271645	yes	up	0.82	0.59	0.69	0.09	0.16	0.16	0.7	0.13666666666667
ENSMUSG00000021262	Evl	Ena-vasodilator stimulated phosphoprotein [Source:MGI Symbol;Acc:MGI:1194884]	0.37496946487039	-1.4151549784087	9.0640222556135E-36	2.7884410902232E-34	yes	down	17.39	19.37	14.89	45.42	42.25	42.49	17.216666666667	43.386666666667
ENSMUSG00000021285	Ppp1r13b	protein phosphatase 1, regulatory subunit 13B [Source:MGI Symbol;Acc:MGI:1336199]	0.25895110880965	-1.9492483588911	2.746600376538E-40	9.6010093665398E-39	yes	down	1.56	1.79	1.78	5.51	6.86	6.28	1.71	6.2166666666667
ENSMUSG00000021367	Edn1	endothelin 1 [Source:MGI Symbol;Acc:MGI:95283]	0.1216454793284	-3.0392453880239	0.0015713410800812	0.0051626682106944	yes	down	0	0.07	0.09	0.55	0.28	0.51	0.053333333333333	0.44666666666667
ENSMUSG00000021403	Serpinb9b	serine (or cysteine) peptidase inhibitor, clade B, member 9b [Source:MGI Symbol;Acc:MGI:894668]	0.32447032869582	-1.6238415383904	0.0084058271214274	0.023418939781013	yes	down	0.24	0.13	0.25	0.75	0.42	0.56	0.20666666666667	0.57666666666667
ENSMUSG00000021453	Gadd45g	growth arrest and DNA-damage-inducible 45 gamma [Source:MGI Symbol;Acc:MGI:1346325]	0.22651135895123	-2.1423446954251	4.3608257493835E-9	3.1382135755382E-8	yes	down	1.14	1.04	1.84	7.23	5.95	5.05	1.34	6.0766666666667
ENSMUSG00000021457	Syk	spleen tyrosine kinase [Source:MGI Symbol;Acc:MGI:99515]	2.8478271115839	1.5098615645516	1.113161532567E-58	5.9299857488889E-57	yes	up	20.92	22.4	23.39	6.89	8.86	8.17	22.236666666667	7.9733333333333
ENSMUSG00000021477	Ctsl	cathepsin L [Source:MGI Symbol;Acc:MGI:88564]	0.30331056797238	-1.7211323295473	2.0787299079107E-84	1.9044364002474E-82	yes	down	123.85	113.12	116.36	382.36	357.92	371.72	117.77666666667	370.66666666667
ENSMUSG00000021485	Mxd3	Max dimerization protein 3 [Source:MGI Symbol;Acc:MGI:104987]	2.3624476185773	1.2402823415003	0.00013072180628661	0.00053071716533308	yes	up	3.57	4.55	5.56	1.28	2.16	2.28	4.56	1.9066666666667
ENSMUSG00000021488	Nsd1	nuclear receptor-binding SET-domain protein 1 [Source:MGI Symbol;Acc:MGI:1276545]	0.049436407597798	-4.3382822792417	5.1522432009397E-68	3.3427433125474E-66	yes	down	0.34	0.14	0.25	2.35	2.48	4.48	0.24333333333333	3.1033333333333
ENSMUSG00000021493	Pdlim7	PDZ and LIM domain 7 [Source:MGI Symbol;Acc:MGI:1914649]	0.24196213600916	-2.0471467931137	2.0588317851423E-38	6.9072356509986E-37	yes	down	3.92	4.22	4.39	15.67	18.12	20.34	4.1766666666667	18.043333333333
ENSMUSG00000021508	Cxcl14	chemokine (C-X-C motif) ligand 14 [Source:MGI Symbol;Acc:MGI:1888514]	0.13412741166087	-2.8983239834776	2.6056379395003E-31	6.8204720570216E-30	yes	down	1.36	1.33	0.75	8.34	8.45	9.04	1.1466666666667	8.61
ENSMUSG00000021549	Rasa1	RAS p21 protein activator 1 [Source:MGI Symbol;Acc:MGI:97860]	0.27141610575762	-1.8814217624606	3.2315710253407E-62	1.8709449748795E-60	yes	down	22.29	23.22	21.8	91.06	72.94	72.45	22.436666666667	78.816666666667
ENSMUSG00000021591	Glrx	glutaredoxin [Source:MGI Symbol;Acc:MGI:2135625]	0.16948420533546	-2.5607772636847	8.8298335187508E-71	6.1601943134582E-69	yes	down	26.18	23.44	24.19	175.54	128.55	133.55	24.603333333333	145.88
ENSMUSG00000021684	Pde8b	phosphodiesterase 8B [Source:MGI Symbol;Acc:MGI:2443999]	0.47979080828641	-1.0595225757859	1.1001683124417E-18	1.611968931604E-17	yes	down	12.46	12.84	11.78	27.23	23.99	25.21	12.36	25.476666666667
ENSMUSG00000021697	Depdc1b	DEP domain containing 1B [Source:MGI Symbol;Acc:MGI:2145425]	2.936208719959	1.5539545255881	9.6225959096362E-26	1.9980966898789E-24	yes	up	9.9	9.9	10.05	3.08	3.41	3.79	9.95	3.4266666666667
ENSMUSG00000021701	Plk2	polo like kinase 2 [Source:MGI Symbol;Acc:MGI:1099790]	0.019866575178775	-5.6535130035718	8.7867362159415E-112	1.0772797034162E-109	yes	down	0.33	0.4	0.59	24.85	23.96	18.02	0.44	22.276666666667
ENSMUSG00000021708	Rasgrf2	RAS protein-specific guanine nucleotide-releasing factor 2 [Source:MGI Symbol;Acc:MGI:109137]	0.015305343932788	-6.0298207251416	2.1914961399267E-11	1.9395438767058E-10	yes	down	0.01	0.02	0	0.58	0.61	0.41	0.01	0.53333333333333
ENSMUSG00000021714	Cenpk	centromere protein K [Source:MGI Symbol;Acc:MGI:1926210]	2.2713760756164	1.1835665953041	9.3688962541887E-9	6.5199071845719E-8	yes	up	29.09	38.35	32.98	17.23	13.17	10.55	33.473333333333	13.65
ENSMUSG00000021725	Parp8	poly (ADP-ribose) polymerase family, member 8 [Source:MGI Symbol;Acc:MGI:1098713]	0.26468413041068	-1.9176563967074	0.0074792457888584	0.021097182307603	yes	down	0.13	0.02	0.17	0.4	0.52	0.31	0.10666666666667	0.41
ENSMUSG00000021752	Kctd6	potassium channel tetramerisation domain containing 6 [Source:MGI Symbol;Acc:MGI:1918643]	0.49327912928708	-1.0195238469042	9.2281091882329E-5	0.00038486616459379	yes	down	1.52	1.67	1.54	3.11	3.69	3.63	1.5766666666667	3.4766666666667
ENSMUSG00000021792	Prxl2a	peroxiredoxin like 2A [Source:MGI Symbol;Acc:MGI:1917814]	0.33530624980896	-1.5764487209583	4.0363324443835E-27	8.9259691217044E-26	yes	down	20.14	16.91	18.02	60.01	46.17	55.58	18.356666666667	53.92
ENSMUSG00000021814	Anxa7	annexin A7 [Source:MGI Symbol;Acc:MGI:88031]	0.36755102483778	-1.4439835505967	2.1533365689709E-78	1.8042579874885E-76	yes	down	38.63	33.38	34.91	97.21	98.03	97.72	35.64	97.653333333333
ENSMUSG00000021822	Plau	plasminogen activator, urokinase [Source:MGI Symbol;Acc:MGI:97611]	0.057760297852453	-4.1137780079868	0	0	yes	down	20.43	18.76	19.79	367.85	328.4	331.88	19.66	342.71
ENSMUSG00000021831	Ero1a	endoplasmic reticulum oxidoreductase 1 alpha [Source:MGI Symbol;Acc:MGI:1354385]	0.32820344195777	-1.6073377260255	5.6094623732984E-51	2.5909189920326E-49	yes	down	30.74	31.11	32.52	113.28	108.54	105.83	31.456666666667	109.21666666667
ENSMUSG00000021871	Gm49342	predicted gene, 49342 [Source:MGI Symbol;Acc:MGI:6121535]	0.29396550419008	-1.7662812250427	1.2948590542263E-87	1.2408321764465E-85	yes	down	86.63	93.55	86.71	315.34	308.24	310.3	88.963333333333	311.29333333333
ENSMUSG00000021880	Rnase6	ribonuclease, RNase A family, 6 [Source:MGI Symbol;Acc:MGI:1925666]	0.0049970835223785	-7.6446979528572	4.9233879382508E-10	3.8924879318347E-9	yes	down	0	0	0.03	7.15	5.56	6.38	0.01	6.3633333333333
ENSMUSG00000021930	Spryd7	SPRY domain containing 7 [Source:MGI Symbol;Acc:MGI:1913924]	0.39746018875936	-1.3311177334988	8.363786288979E-25	1.6406796774404E-23	yes	down	14.1	15.87	14.92	39.13	33.69	34.73	14.963333333333	35.85
ENSMUSG00000021939	Ctsb	cathepsin B [Source:MGI Symbol;Acc:MGI:88561]	0.4444582479296	-1.1698801951441	4.0818352917843E-122	5.5333757443261E-120	yes	down	437.37	402.45	413.14	952.9	1200.74	1023.05	417.65333333333	1058.8966666667
ENSMUSG00000021965	Ska3	spindle and kinetochore associated complex subunit 3 [Source:MGI Symbol;Acc:MGI:3041235]	2.0907613480171	1.0640283935	6.4114740645282E-20	9.9261762815175E-19	yes	up	27.34	23.31	23.38	10.09	13.52	12.68	24.676666666667	12.096666666667
ENSMUSG00000022010	Tsc22d1	TSC22 domain family, member 1 [Source:MGI Symbol;Acc:MGI:109127]	0.25149504088533	-1.9913981424139	6.5178000951536E-75	5.0081934924697E-73	yes	down	9.08	11.22	10.53	46.13	61.34	51.82	10.276666666667	53.096666666667
ENSMUSG00000022014	Epsti1	epithelial stromal interaction 1 (breast) [Source:MGI Symbol;Acc:MGI:1915168]	0.004011276839999	-7.9617227468539	1.0990611162553E-138	1.7288438728718E-136	yes	down	0.16	0.36	0.51	80.83	77.74	73.92	0.34333333333333	77.496666666667
ENSMUSG00000022018	Rgcc	regulator of cell cycle [Source:MGI Symbol;Acc:MGI:1913464]	0.028813288915111	-5.1171218423382	4.3553021840702E-22	7.4712251663772E-21	yes	down	0.1	0.4	0.46	12.57	9.92	11.93	0.32	11.473333333333
ENSMUSG00000022033	Pbk	PDZ binding kinase [Source:MGI Symbol;Acc:MGI:1289156]	2.2104195722602	1.1443202417281	2.1527327339582E-50	9.7539852190268E-49	yes	up	107.1	104.7	102.88	50.06	44.72	49.56	104.89333333333	48.113333333333
ENSMUSG00000022034	Esco2	establishment of sister chromatid cohesion N-acetyltransferase 2 [Source:MGI Symbol;Acc:MGI:1919238]	2.9583112378142	1.5647738433869	2.3904824866768E-49	1.0572653841605E-47	yes	up	21.3	22.05	21.78	7.45	8.3	6.71	21.71	7.4866666666667
ENSMUSG00000022037	Clu	clusterin [Source:MGI Symbol;Acc:MGI:88423]	0.35019503766888	-1.5137694542376	0.0025806328119196	0.0081356535273108	yes	down	0.88	0.6	0.34	1.48	2.85	1.16	0.60666666666667	1.83
ENSMUSG00000022074	Tnfrsf10b	tumor necrosis factor receptor superfamily, member 10b [Source:MGI Symbol;Acc:MGI:1341090]	0.49719292863675	-1.0081223171881	8.9427584219664E-5	0.00037399436651083	yes	down	1.58	1	1.08	2.17	2.16	2.83	1.22	2.3866666666667
ENSMUSG00000022102	Dok2	docking protein 2 [Source:MGI Symbol;Acc:MGI:1332623]	0.32782051228166	-1.6090219657667	5.1784980453858E-63	3.0728212245111E-61	yes	down	95.41	71.85	77.9	214.43	269.75	255.33	81.72	246.50333333333
ENSMUSG00000022103	Gfra2	glial cell line derived neurotrophic factor family receptor alpha 2 [Source:MGI Symbol;Acc:MGI:1195462]	0.017266715828393	-5.8558624849425	7.7765765447831E-5	0.0003276892527362	yes	down	0	0	0	0.34	0.4	0.16	0	0.3
ENSMUSG00000022108	Itm2b	integral membrane protein 2B [Source:MGI Symbol;Acc:MGI:1309517]	0.46409403290881	-1.1075109467182	4.0962208937466E-45	1.6618099071127E-43	yes	down	99.08	105.49	97.79	245.36	223.84	209.95	100.78666666667	226.38333333333
ENSMUSG00000022123	Scel	sciellin [Source:MGI Symbol;Acc:MGI:1891228]	28.436857306556	4.8296901295082	4.3749284263603E-83	3.9009388546059E-81	yes	up	15.08	14.34	13.66	0.54	0.55	0.44	14.36	0.51
ENSMUSG00000022126	Acod1	aconitate decarboxylase 1 [Source:MGI Symbol;Acc:MGI:103206]	0.12214688613384	-3.0333110091499	2.2586190343406E-17	3.0667926529801E-16	yes	down	9.56	4.41	6.11	64.32	53.67	47.23	6.6933333333333	55.073333333333
ENSMUSG00000022177	Haus4	HAUS augmin-like complex, subunit 4 [Source:MGI Symbol;Acc:MGI:1261794]	2.1054995648223	1.0741625773219	5.4668502351447E-21	8.9192036028182E-20	yes	up	31.97	36.86	29.46	12.49	16.15	14.1	32.763333333333	14.246666666667
ENSMUSG00000022199	Slc22a17	solute carrier family 22 (organic cation transporter), member 17 [Source:MGI Symbol;Acc:MGI:1926225]	0.03716611459724	-4.7498683152497	5.3941287629346E-13	5.4875962778018E-12	yes	down	0.17	0.13	0.11	2.5	4.74	3.61	0.13666666666667	3.6166666666667
ENSMUSG00000022216	Psme1	proteasome (prosome, macropain) activator subunit 1 (PA28 alpha) [Source:MGI Symbol;Acc:MGI:1096367]	0.37362873356385	-1.4203226864778	1.6150170941945E-61	9.0669343530639E-60	yes	down	118.71	128.92	130.9	347.03	332.43	354.11	126.17666666667	344.52333333333
ENSMUSG00000022221	Ripk3	receptor-interacting serine-threonine kinase 3 [Source:MGI Symbol;Acc:MGI:2154952]	0.49122893960372	-1.0255325386725	1.4148267303189E-26	3.0558058162355E-25	yes	down	31.24	27.17	31.32	54.2	63.93	58.26	29.91	58.796666666667
ENSMUSG00000022231	Sema5a	sema domain, seven thrombospondin repeats (type 1 and type 1-like), transmembrane domain (TM) and short cytoplasmic domain, (semaphorin) 5A [Source:MGI Symbol;Acc:MGI:107556]	0.34940036293358	-1.5170469880574	4.3764158113269E-80	3.7421721660546E-78	yes	down	4.11	4.02	4.39	11.1	12.93	11.88	4.1733333333333	11.97
ENSMUSG00000022236	Ropn1l	ropporin 1-like [Source:MGI Symbol;Acc:MGI:2182357]	0.45396887038579	-1.1393347226571	0.0032540406862735	0.010003295428268	yes	down	1.44	1.78	1.64	3.64	3.75	3.55	1.62	3.6466666666667
ENSMUSG00000022265	Ank	progressive ankylosis [Source:MGI Symbol;Acc:MGI:3045421]	0.36290375018674	-1.4623411294235	4.4593030436003E-49	1.9566952354998E-47	yes	down	193.49	154.41	161.95	471.68	453.66	467.93	169.95	464.42333333333
ENSMUSG00000022297	Fzd6	frizzled class receptor 6 [Source:MGI Symbol;Acc:MGI:108474]	0.0244895555581	-5.3516895979857	0.00047633704395915	0.0017513657929382	yes	down	0	0	0	0.48	0.14	0.16	0	0.26
ENSMUSG00000022303	Dcstamp	dendrocyte expressed seven transmembrane protein [Source:MGI Symbol;Acc:MGI:1923016]	0.16970322858352	-2.558914082646	4.7023994003424E-128	6.701522017206E-126	yes	down	29.07	29.68	29.22	163.99	137.56	150.16	29.323333333333	150.57
ENSMUSG00000022304	Dpys	dihydropyrimidinase [Source:MGI Symbol;Acc:MGI:1928679]	0.23019817238354	-2.1190517153862	0.0059618939126671	0.017192773970912	yes	down	0.13	0.06	0.17	0.7	0.2	0.55	0.12	0.48333333333333
ENSMUSG00000022346	Myc	myelocytomatosis oncogene [Source:MGI Symbol;Acc:MGI:97250]	0.14912045044539	-2.7454499718537	5.4958091957985E-41	1.9664618568829E-39	yes	down	3.77	1.39	1.38	10.87	12.99	12.88	2.18	12.246666666667
ENSMUSG00000022358	Fbxo32	F-box protein 32 [Source:MGI Symbol;Acc:MGI:1914981]	3.6409927219474	1.8643318569536	0.0012365667308352	0.0041544456316635	yes	up	0.17	0.22	0.27	0.04	0.07	0.08	0.22	0.063333333333333
ENSMUSG00000022372	Sla	src-like adaptor [Source:MGI Symbol;Acc:MGI:104295]	9.547071458921	3.2550582577946	8.7278810456731E-158	1.6537350972222E-155	yes	up	51.8	48.25	53.39	4.41	7.06	4.72	51.146666666667	5.3966666666667
ENSMUSG00000022390	Zc3h7b	zinc finger CCCH type containing 7B [Source:MGI Symbol;Acc:MGI:1328310]	0.31610413100523	-1.6615282056689	2.1528378975865E-56	1.1079141698875E-54	yes	down	6.34	6.23	5.89	16.31	22.41	19.89	6.1533333333333	19.536666666667
ENSMUSG00000022421	Nptxr	neuronal pentraxin receptor [Source:MGI Symbol;Acc:MGI:1920590]	0.078874519377958	-3.6642968807179	5.0875952535457E-21	8.3412201073491E-20	yes	down	0.2	0.32	0.06	1.17	1.84	1.79	0.19333333333333	1.6
ENSMUSG00000022422	Dscc1	DNA replication and sister chromatid cohesion 1 [Source:MGI Symbol;Acc:MGI:1919357]	2.146973969132	1.1023046994259	3.081713017696E-10	2.4751677676813E-9	yes	up	13.25	11.56	14.39	6.49	5.9	5.95	13.066666666667	6.1133333333333
ENSMUSG00000022438	Parvb	parvin, beta [Source:MGI Symbol;Acc:MGI:2153063]	0.31114613257395	-1.6843357806918	3.6654018029366E-87	3.4725516853503E-85	yes	down	12.24	11.34	10.23	33.85	38.68	36.45	11.27	36.326666666667
ENSMUSG00000022440	C1qtnf6	C1q and tumor necrosis factor related protein 6 [Source:MGI Symbol;Acc:MGI:1919959]	0.010639671777722	-6.5544025438188	1.8683808248853E-6	1.0108170627559E-5	yes	down	0	0	0	0.24	0.75	0.6	0	0.53
ENSMUSG00000022453	Naga	N-acetyl galactosaminidase, alpha [Source:MGI Symbol;Acc:MGI:1261422]	0.43899796845953	-1.1877138314369	1.7462646494648E-25	3.5639188207071E-24	yes	down	24.12	23.32	25.96	41.25	53.52	47.25	24.466666666667	47.34
ENSMUSG00000022456	Septin3	septin 3 [Source:MGI Symbol;Acc:MGI:1345148]	0.064372197662672	-3.9574184665708	0.013058215884518	0.034577210045808	yes	down	0	0.01	0	0.09	0.13	0.05	0.0033333333333333	0.09
ENSMUSG00000022505	Emp2	epithelial membrane protein 2 [Source:MGI Symbol;Acc:MGI:1098726]	0.013803968549534	-6.1787730978694	3.3064289802408E-12	3.1648333419366E-11	yes	down	0.02	0.04	0	1.33	1.5	1.4	0.02	1.41
ENSMUSG00000022508	Bcl6	B cell leukemia/lymphoma 6 [Source:MGI Symbol;Acc:MGI:107187]	0.49033059783534	-1.0281733027356	5.7471634913993E-22	9.7883763080277E-21	yes	down	14.73	12.14	15.08	25.14	32.1	29.24	13.983333333333	28.826666666667
ENSMUSG00000022514	Il1rap	interleukin 1 receptor accessory protein [Source:MGI Symbol;Acc:MGI:104975]	0.45930653268791	-1.1224707918218	1.0136608436109E-16	1.3173640612914E-15	yes	down	2.96	3.21	3.16	7.22	6.43	6.7	3.11	6.7833333333333
ENSMUSG00000022519	Srl	sarcalumenin [Source:MGI Symbol;Acc:MGI:2146620]	2.1828384628104	1.1262053701247	7.5350494025354E-10	5.8600472825501E-9	yes	up	6.98	8.43	7.95	4.52	3.2	4.69	7.7866666666667	4.1366666666667
ENSMUSG00000022540	Rogdi	rogdi homolog [Source:MGI Symbol;Acc:MGI:1913299]	2.49542619116	1.3192862329429	1.5750828749148E-22	2.7558165641479E-21	yes	up	34.04	43.25	41	11.33	17.69	15.95	39.43	14.99
ENSMUSG00000022548	Apod	apolipoprotein D [Source:MGI Symbol;Acc:MGI:88056]	0.0011434234201185	-9.7724245390392	2.620120446619E-16	3.3298695371132E-15	yes	down	0	0	0.03	22.74	18.5	23.56	0.01	21.6
ENSMUSG00000022564	Grina	glutamate receptor, ionotropic, N-methyl D-aspartate-associated protein 1 (glutamate binding) [Source:MGI Symbol;Acc:MGI:1913418]	0.29843644825894	-1.7445043511466	2.1498816036408E-76	1.723419512457E-74	yes	down	24.24	24.43	23.85	72.41	87.95	87.73	24.173333333333	82.696666666667
ENSMUSG00000022587	Ly6e	lymphocyte antigen 6 complex, locus E [Source:MGI Symbol;Acc:MGI:106651]	0.084761636185047	-3.5604447529227	0	0	yes	down	92.09	95.3	94.88	1078.04	1171.22	1057.53	94.09	1102.2633333333
ENSMUSG00000022602	Arc	activity regulated cytoskeletal-associated protein [Source:MGI Symbol;Acc:MGI:88067]	0.3702601928013	-1.4333886432315	3.3532982672617E-16	4.2294171942755E-15	yes	down	3.53	2.42	2.81	6.65	8.47	8.8	2.92	7.9733333333333
ENSMUSG00000022629	Kif21a	kinesin family member 21A [Source:MGI Symbol;Acc:MGI:109188]	0.033200733825723	-4.9126410604004	5.9431429640853E-17	7.8772627808552E-16	yes	down	0.02	0.04	0.02	0.83	1.61	1.51	0.026666666666667	1.3166666666667
ENSMUSG00000022636	Alcam	activated leukocyte cell adhesion molecule [Source:MGI Symbol;Acc:MGI:1313266]	0.41883645380083	-1.2555410809163	2.4107679692037E-43	9.2195286969044E-42	yes	down	64.44	57.01	54.62	171.71	180.01	163.52	58.69	171.74666666667
ENSMUSG00000022665	Ccdc80	coiled-coil domain containing 80 [Source:MGI Symbol;Acc:MGI:1915146]	0.15420644584019	-2.6970650236207	2.1757745269958E-6	1.1680252563789E-5	yes	down	0.36	0.11	0.03	0.51	0.55	0.77	0.16666666666667	0.61
ENSMUSG00000022667	Cd200r1	CD200 receptor 1 [Source:MGI Symbol;Acc:MGI:1889024]	0.14343768719263	-2.8015039635778	2.0469974167315E-35	6.2284005340477E-34	yes	down	1.95	1.66	2.64	17.69	12.76	13.52	2.0833333333333	14.656666666667
ENSMUSG00000022747	St3gal6	ST3 beta-galactoside alpha-2,3-sialyltransferase 6 [Source:MGI Symbol;Acc:MGI:1888707]	0.38998480916876	-1.3585101662041	3.0575110626168E-33	8.553848902361E-32	yes	down	47.46	41.44	43.45	164.02	155.38	145.82	44.116666666667	155.07333333333
ENSMUSG00000022756	Slc7a4	solute carrier family 7 (cationic amino acid transporter, y+ system), member 4 [Source:MGI Symbol;Acc:MGI:2146512]	0.48112529273995	-1.0555154510454	0.003500466021346	0.010682059011699	yes	down	1.12	1.84	0.63	1.89	1.22	2.53	1.1966666666667	1.88
ENSMUSG00000022799	Arhgap31	Rho GTPase activating protein 31 [Source:MGI Symbol;Acc:MGI:1333857]	2.1119205952353	1.078555592739	4.128056791883E-14	4.5553420878794E-13	yes	up	3.27	3.4	3.11	1.29	1.85	1.54	3.26	1.56
ENSMUSG00000022861	Dgkg	diacylglycerol kinase, gamma [Source:MGI Symbol;Acc:MGI:105060]	2.4330426734275	1.2827616240997	5.2341035454109E-12	4.9168136628835E-11	yes	up	4.47	4.9	4.55	1.54	2.46	1.91	4.64	1.97
ENSMUSG00000022863	Btg3	BTG anti-proliferation factor 3 [Source:MGI Symbol;Acc:MGI:109532]	0.0015854083479654	-9.300929806626	1.1629333197941E-14	1.3236006944878E-13	yes	down	0	0	0	6.02	7.26	5.91	0	6.3966666666667
ENSMUSG00000022867	Usp25	ubiquitin specific peptidase 25 [Source:MGI Symbol;Acc:MGI:1353655]	0.433186850896	-1.2069386433424	2.5460937498673E-52	1.2164345898363E-50	yes	down	25.59	22.63	23.58	56.76	56.9	52.26	23.933333333333	55.306666666667
ENSMUSG00000022885	St6gal1	beta galactoside alpha 2,6 sialyltransferase 1 [Source:MGI Symbol;Acc:MGI:108470]	7.1635468661321	2.8406740817879	1.9967028102436E-50	9.0716682991831E-49	yes	up	17.78	19.73	19.32	1.81	3.66	2.19	18.943333333333	2.5533333333333
ENSMUSG00000022893	Adamts1	a disintegrin-like and metallopeptidase (reprolysin type) with thrombospondin type 1 motif, 1 [Source:MGI Symbol;Acc:MGI:109249]	2.1520149219309	1.1056880814824	0.01424916867866	0.037362893308377	yes	up	0.39	0.55	0.57	0.22	0.14	0.38	0.50333333333333	0.24666666666667
ENSMUSG00000022895	Ets2	E26 avian leukemia oncogene 2, 3' domain [Source:MGI Symbol;Acc:MGI:95456]	0.37962172418444	-1.3973655406833	1.0162669859914E-25	2.1049982266361E-24	yes	down	29.71	19.26	22.62	65.68	63.7	60.6	23.863333333333	63.326666666667
ENSMUSG00000022901	Cd86	CD86 antigen [Source:MGI Symbol;Acc:MGI:101773]	0.035846780042137	-4.8020126559486	0.0042168601479982	0.01263693855279	yes	down	0	0	0	0.1	0.16	0.16	0	0.14
ENSMUSG00000022906	Parp9	poly (ADP-ribose) polymerase family, member 9 [Source:MGI Symbol;Acc:MGI:1933117]	0.11720893050983	-3.0928455975556	2.3059479890277E-294	9.8588145561662E-292	yes	down	10.48	11.5	11.04	104.52	106.74	97.83	11.006666666667	103.03
ENSMUSG00000022946	Dop1b	DOP1 leucine zipper like protein B [Source:MGI Symbol;Acc:MGI:1917278]	0.41707151352683	-1.2616333170573	1.9191664871366E-21	3.2032214220736E-20	yes	down	4.7	3.71	3.52	9.31	11.69	10.52	3.9766666666667	10.506666666667
ENSMUSG00000022947	Cbr3	carbonyl reductase 3 [Source:MGI Symbol;Acc:MGI:1309992]	0.37639222670236	-1.4096912612252	3.2345791124348E-8	2.1292290612214E-7	yes	down	4.12	2.55	3.32	8.81	8.11	10.13	3.33	9.0166666666667
ENSMUSG00000022951	Rcan1	regulator of calcineurin 1 [Source:MGI Symbol;Acc:MGI:1890564]	0.45544419349288	-1.1346538064001	6.4193311821841E-31	1.6492438849266E-29	yes	down	16.85	14.89	14.91	32.89	35.82	38.23	15.55	35.646666666667
ENSMUSG00000023015	Racgap1	Rac GTPase-activating protein 1 [Source:MGI Symbol;Acc:MGI:1349423]	2.2012476485166	1.138321462898	5.4857281350783E-49	2.400761966517E-47	yes	up	97.99	98.75	100.09	39.03	52.15	46.96	98.943333333333	46.046666666667
ENSMUSG00000023034	Nr4a1	nuclear receptor subfamily 4, group A, member 1 [Source:MGI Symbol;Acc:MGI:1352454]	0.44249873868786	-1.1762547519886	1.0839275413187E-6	6.0097915040566E-6	yes	down	1.35	1.43	1.74	2.58	3.82	3.54	1.5066666666667	3.3133333333333
ENSMUSG00000023045	Soat2	sterol O-acyltransferase 2 [Source:MGI Symbol;Acc:MGI:1332226]	0.411757241693	-1.2801340716201	2.4576254255501E-12	2.37281102175E-11	yes	down	2.63	2.83	3.05	5.92	7.87	7.18	2.8366666666667	6.99
ENSMUSG00000023050	Map3k12	mitogen-activated protein kinase kinase kinase 12 [Source:MGI Symbol;Acc:MGI:1346881]	0.30988024360316	-1.6902173159694	2.9810254345071E-11	2.6105891856603E-10	yes	down	0.57	0.46	0.51	1.58	2.08	2.47	0.51333333333333	2.0433333333333
ENSMUSG00000023067	Cdkn1a	cyclin dependent kinase inhibitor 1A (P21) [Source:MGI Symbol;Acc:MGI:104556]	0.11996244072296	-3.0593453145913	0	0	yes	down	46.85	44.06	52.8	362.86	412.15	402.99	47.903333333333	392.66666666667
ENSMUSG00000023094	Msrb2	methionine sulfoxide reductase B2 [Source:MGI Symbol;Acc:MGI:1923717]	2.6770999777855	1.4206710182323	2.4513402773222E-10	1.986085898157E-9	yes	up	10.63	10.8	9.67	3.87	3.56	3.81	10.366666666667	3.7466666666667
ENSMUSG00000023150	Ivns1abp	influenza virus NS1A binding protein [Source:MGI Symbol;Acc:MGI:2152389]	2.2020119048672	1.1388222686509	2.6689462150799E-76	2.1292827363752E-74	yes	up	162.2	150.88	156.35	71.06	76.54	69.02	156.47666666667	72.206666666667
ENSMUSG00000023232	Serinc2	serine incorporator 2 [Source:MGI Symbol;Acc:MGI:1919132]	0.09575963139387	-3.3844385908273	2.0372869597293E-78	1.715642563966E-76	yes	down	2.44	1.37	1.97	18.41	22.75	21.14	1.9266666666667	20.766666666667
ENSMUSG00000023243	Kcnk5	potassium channel, subfamily K, member 5 [Source:MGI Symbol;Acc:MGI:1336175]	9.2505799858803	3.2095438214692	3.209686197197E-20	5.0346479446907E-19	yes	up	3.2	2.48	2.2	0.14	0.36	0.26	2.6266666666667	0.25333333333333
ENSMUSG00000023249	Parp3	poly (ADP-ribose) polymerase family, member 3 [Source:MGI Symbol;Acc:MGI:1891258]	0.20560191550843	-2.282074389297	2.3971363643333E-45	9.8206023928483E-44	yes	down	3.63	4.58	4.56	18.46	22.2	20.18	4.2566666666667	20.28
ENSMUSG00000023307	Marchf5	membrane associated ring-CH-type finger 5 [Source:MGI Symbol;Acc:MGI:1915207]	0.47120828938587	-1.0855631759425	2.1927337660019E-28	5.1422845027167E-27	yes	down	43.07	45.7	47.98	104.54	95.35	92.49	45.583333333333	97.46
ENSMUSG00000023341	Mx2	MX dynamin-like GTPase 2 [Source:MGI Symbol;Acc:MGI:97244]	0.00017443326616219	-12.485037176874	4.8252139949141E-26	1.0171380297244E-24	yes	down	0	0.03	0	81.98	90.61	75.34	0.01	82.643333333333
ENSMUSG00000023367	Tmem176a	transmembrane protein 176A [Source:MGI Symbol;Acc:MGI:1913308]	9.1958695712541	3.2009860038726	2.5781543435199E-165	5.117636371887E-163	yes	up	77.66	76.04	75.19	6.37	14.89	12.02	76.296666666667	11.093333333333
ENSMUSG00000023473	Celsr3	cadherin, EGF LAG seven-pass G-type receptor 3 [Source:MGI Symbol;Acc:MGI:1858236]	0.11093353592078	-3.1722325274694	9.047691713591E-8	5.6736070565031E-7	yes	down	0.06	0.15	0.18	0.9	0.58	0.74	0.13	0.74
ENSMUSG00000023495	Pcbp4	poly(rC) binding protein 4 [Source:MGI Symbol;Acc:MGI:1890471]	0.083547375657237	-3.5812616778946	3.1640545328206E-8	2.0844506234789E-7	yes	down	0.3	0.51	0.17	0.93	2.39	1.64	0.32666666666667	1.6533333333333
ENSMUSG00000023827	Agpat4	1-acylglycerol-3-phosphate O-acyltransferase 4 (lysophosphatidic acid acyltransferase, delta) [Source:MGI Symbol;Acc:MGI:1915512]	0.35488793550226	-1.4945645644076	6.2903267030647E-35	1.8830324496751E-33	yes	down	7.31	7.33	7.4	19.29	21.07	21.64	7.3466666666667	20.666666666667
ENSMUSG00000023830	Igf2r	insulin-like growth factor 2 receptor [Source:MGI Symbol;Acc:MGI:96435]	0.31042134813008	-1.6877003177028	4.4755441371073E-95	4.5503184720809E-93	yes	down	10.15	9.88	9.65	28.01	36.18	32.34	9.8933333333333	32.176666666667
ENSMUSG00000023873	1700010I14Rik	RIKEN cDNA 1700010I14 gene [Source:MGI Symbol;Acc:MGI:1914181]	2.4230553872916	1.2768273829393	0.015308520790376	0.039715928996223	yes	up	1.01	1.13	0.82	0.52	0.25	0.49	0.98666666666667	0.42
ENSMUSG00000023905	Tnfrsf12a	tumor necrosis factor receptor superfamily, member 12a [Source:MGI Symbol;Acc:MGI:1351484]	0.38883141750611	-1.3627833017434	1.3637737589981E-22	2.3986881495289E-21	yes	down	15.8	15.33	16.47	41.05	38.44	43.44	15.866666666667	40.976666666667
ENSMUSG00000023940	Sgo1	shugoshin 1 [Source:MGI Symbol;Acc:MGI:1919665]	2.3923161789899	1.258408075036	5.7362961474282E-31	1.4806037455452E-29	yes	up	13.59	14.26	12.02	5.02	5.42	4.9	13.29	5.1133333333333
ENSMUSG00000023951	Vegfa	vascular endothelial growth factor A [Source:MGI Symbol;Acc:MGI:103178]	0.35944057419821	-1.4761748232388	3.9937679646539E-25	7.9846627149447E-24	yes	down	15.36	14.84	19.54	35.32	52.22	45.42	16.58	44.32
ENSMUSG00000023961	Enpp4	ectonucleotide pyrophosphatase/phosphodiesterase 4 [Source:MGI Symbol;Acc:MGI:2682634]	0.41036916292685	-1.2850057707748	2.5379412379264E-22	4.3897958714922E-21	yes	down	5.84	5.57	5.25	15.52	12.58	12.79	5.5533333333333	13.63
ENSMUSG00000024014	Pim1	proviral integration site 1 [Source:MGI Symbol;Acc:MGI:97584]	0.36942234339723	-1.436656968866	6.3425003973427E-38	2.0858945093746E-36	yes	down	8.73	7.51	8.65	21.82	22.3	23.42	8.2966666666667	22.513333333333
ENSMUSG00000024019	Cmtr1	cap methyltransferase 1 [Source:MGI Symbol;Acc:MGI:1921407]	0.4218053970187	-1.2453505402909	2.2311782502352E-79	1.89809521145E-77	yes	down	26.42	22.72	33.03	61.22	67.03	60.04	27.39	62.763333333333
ENSMUSG00000024039	Cbs	cystathionine beta-synthase [Source:MGI Symbol;Acc:MGI:88285]	0.46466801243248	-1.105727761193	0.01196264043381	0.031970679050064	yes	down	0.29	1.21	0.57	1.14	13.39	0.68	0.69	5.07
ENSMUSG00000024063	Lbh	limb-bud and heart [Source:MGI Symbol;Acc:MGI:1925139]	0.17378495321456	-2.5246249198839	0.0007982563949659	0.002807451408914	yes	down	0	0.11	0.12	0.31	0.64	0.44	0.076666666666667	0.46333333333333
ENSMUSG00000024066	Xdh	xanthine dehydrogenase [Source:MGI Symbol;Acc:MGI:98973]	0.49608882293469	-1.0113296417454	1.4124678085099E-9	1.0604001908642E-8	yes	down	3.12	2.18	1.78	4.01	4.35	4.72	2.36	4.36
ENSMUSG00000024079	Eif2ak2	eukaryotic translation initiation factor 2-alpha kinase 2 [Source:MGI Symbol;Acc:MGI:1353449]	0.11987711583649	-3.0603718157869	2.106289266796E-197	5.4875417553995E-195	yes	down	12.24	13.07	13.91	115.75	101.86	97.85	13.073333333333	105.15333333333
ENSMUSG00000024084	Qpct	glutaminyl-peptide cyclotransferase (glutaminyl cyclase) [Source:MGI Symbol;Acc:MGI:1917786]	0.0053422836644033	-7.5483277024811	3.8521033108127E-24	7.2905755510205E-23	yes	down	0.11	0	0.03	9.34	8.59	8.6	0.046666666666667	8.8433333333333
ENSMUSG00000024140	Epas1	endothelial PAS domain protein 1 [Source:MGI Symbol;Acc:MGI:109169]	0.027288084553788	-5.1955850594256	0.00093195132137395	0.0032165920787806	yes	down	0	0	0	0.07	0.07	0.1	0	0.08
ENSMUSG00000024164	C3	complement component 3 [Source:MGI Symbol;Acc:MGI:88227]	4.287244560467	2.1000507162241	4.9846512112542E-14	5.4644361799114E-13	yes	up	2.15	1.88	1.8	0.27	0.99	0.57	1.9433333333333	0.61
ENSMUSG00000024193	Phf1	PHD finger protein 1 [Source:MGI Symbol;Acc:MGI:98647]	0.452846315132	-1.1429065766597	3.8193831536193E-11	3.304846637439E-10	yes	down	3.27	2.91	3.37	5.81	8.55	7.25	3.1833333333333	7.2033333333333
ENSMUSG00000024206	Rfx2	regulatory factor X, 2 (influences HLA class II expression) [Source:MGI Symbol;Acc:MGI:106583]	3.1014349806265	1.6329358801536	1.6731369320097E-5	7.9232846362764E-5	yes	up	1.12	1.42	1.56	0.22	0.46	0.89	1.3666666666667	0.52333333333333
ENSMUSG00000024228	Nudt12	nudix hydrolase 12 [Source:MGI Symbol;Acc:MGI:1915243]	0.48727109399367	-1.0372034537011	8.4327967757996E-7	4.7369611706727E-6	yes	down	2.17	1.64	1.19	3.96	3.13	3.22	1.6666666666667	3.4366666666667
ENSMUSG00000024266	Adad2	adenosine deaminase domain containing 2 [Source:MGI Symbol;Acc:MGI:1923023]	0.026030265359413	-5.2636661707427	0.00089184009636049	0.0030935181540909	yes	down	0	0	0	0.13	0.41	0.27	0	0.27
ENSMUSG00000024308	Tapbp	TAP binding protein [Source:MGI Symbol;Acc:MGI:1201689]	0.20406351600686	-2.2929098252112	1.1699698231346E-209	3.1464640049913E-207	yes	down	97.65	90.16	96.79	411.75	505.31	493.56	94.866666666667	470.20666666667
ENSMUSG00000024339	Tap2	transporter 2, ATP-binding cassette, sub-family B (MDR/TAP) [Source:MGI Symbol;Acc:MGI:98484]	0.38012810832983	-1.3954423865811	7.1250974183801E-46	2.9406899592591E-44	yes	down	15.58	16.81	17.69	37.41	44.74	45.05	16.693333333333	42.4
ENSMUSG00000024388	Myo7b	myosin VIIB [Source:MGI Symbol;Acc:MGI:107709]	0.23263741375367	-2.1038449589693	0.0052767802442187	0.01546241945427	yes	down	0.03	0.06	0.02	0.12	0.12	0.22	0.036666666666667	0.15333333333333
ENSMUSG00000024395	Lims2	LIM and senescent cell antigen like domains 2 [Source:MGI Symbol;Acc:MGI:2385067]	0.039972376452938	-4.644852842812	4.078334417062E-21	6.712946502477E-20	yes	down	0.82	0.16	0.07	3.97	5	4.29	0.35	4.42
ENSMUSG00000024401	Tnf	tumor necrosis factor [Source:MGI Symbol;Acc:MGI:104798]	0.30680453159068	-1.7046083028708	1.1443388378721E-38	3.8546880369049E-37	yes	down	121.44	80.09	94.38	335.57	309.85	328.62	98.636666666667	324.68
ENSMUSG00000024486	Hbegf	heparin-binding EGF-like growth factor [Source:MGI Symbol;Acc:MGI:96070]	0.055092106734378	-4.1820105568386	1.0137620996258E-9	7.7184791092058E-9	yes	down	0.06	0.06	0.08	1.52	0.96	1.21	0.066666666666667	1.23
ENSMUSG00000024538	Ppic	peptidylprolyl isomerase C [Source:MGI Symbol;Acc:MGI:97751]	0.040960942850394	-4.6096072656982	1.9721399178139E-102	2.163385591423E-100	yes	down	1.25	1.62	1.23	35.65	31.72	34	1.3666666666667	33.79
ENSMUSG00000024589	Nedd4l	neural precursor cell expressed, developmentally down-regulated gene 4-like [Source:MGI Symbol;Acc:MGI:1933754]	0.46145753516297	-1.1157302024411	0.015755123378766	0.040709891092135	yes	down	1.62	4.41	1.86	2.82	4.57	5.92	2.63	4.4366666666667
ENSMUSG00000024613	Tcof1	treacle ribosome biogenesis factor 1 [Source:MGI Symbol;Acc:MGI:892003]	0.47955075342362	-1.0602445834235	9.9130417245966E-20	1.5178150387137E-18	yes	down	69.5	58.38	63.99	104.08	159.6	139.65	63.956666666667	134.44333333333
ENSMUSG00000024617	Camk2a	calcium/calmodulin-dependent protein kinase II alpha [Source:MGI Symbol;Acc:MGI:88256]	3.8904389768926	1.9599329505984	1.4101490526843E-5	6.7760303471059E-5	yes	up	1.41	0.92	1	0.24	0.21	0.28	1.11	0.24333333333333
ENSMUSG00000024663	Rab3il1	RAB3A interacting protein (rabin3)-like 1 [Source:MGI Symbol;Acc:MGI:1922010]	2.3804752435869	1.2512496252647	8.2577340413988E-26	1.7254317970712E-24	yes	up	38.79	40.87	39.88	13.84	20.24	18.08	39.846666666667	17.386666666667
ENSMUSG00000024664	Fads3	fatty acid desaturase 3 [Source:MGI Symbol;Acc:MGI:1928740]	0.24739640552221	-2.0151035556602	4.4729339007804E-7	2.5914419687843E-6	yes	down	0.34	0.18	0.2	0.93	1.1	1.95	0.24	1.3266666666667
ENSMUSG00000024675	Ms4a4c	membrane-spanning 4-domains, subfamily A, member 4C [Source:MGI Symbol;Acc:MGI:1927656]	0.001206877436036	-9.6945051134584	8.2903396633042E-16	1.0216786662671E-14	yes	down	0	0	0	11.53	17.05	14.28	0	14.286666666667
ENSMUSG00000024677	Ms4a6b	membrane-spanning 4-domains, subfamily A, member 6B [Source:MGI Symbol;Acc:MGI:1917024]	0.15521102781289	-2.6876970295932	1.0681318143008E-75	8.44077245102E-74	yes	down	8.15	6.79	7	50.78	36.58	37.06	7.3133333333333	41.473333333333
ENSMUSG00000024727	Trpm6	transient receptor potential cation channel, subfamily M, member 6 [Source:MGI Symbol;Acc:MGI:2675603]	0.12084405614112	-3.0487815807133	0.00018466005465656	0.00072997196570495	yes	down	0	0.07	0.05	0.2	0.28	0.21	0.04	0.23
ENSMUSG00000024736	Tmem132a	transmembrane protein 132A [Source:MGI Symbol;Acc:MGI:2147810]	0.15199043329802	-2.7179475756123	1.2435192252026E-27	2.8171792881831E-26	yes	down	0.93	1.89	1.66	5.79	9.79	7.47	1.4933333333333	7.6833333333333
ENSMUSG00000024737	Slc15a3	solute carrier family 15, member 3 [Source:MGI Symbol;Acc:MGI:1929691]	0.23781336905183	-2.0720982741577	1.1712504921046E-86	1.1033576669691E-84	yes	down	10.72	8.77	12.89	41.69	50.62	38.42	10.793333333333	43.576666666667
ENSMUSG00000024743	Syt7	synaptotagmin VII [Source:MGI Symbol;Acc:MGI:1859545]	0.037377078706199	-4.7417023735214	0.00016565453457184	0.00066079514580165	yes	down	0.02	0	0	0.45	0.22	0.54	0.0066666666666667	0.40333333333333
ENSMUSG00000024754	Cemip2	cell migration inducing hyaluronidase 2 [Source:MGI Symbol;Acc:MGI:1890373]	0.4166732831091	-1.2630114967948	4.811811874265E-14	5.2784309994405E-13	yes	down	1.3	1.19	1.35	2.6	3.81	2.94	1.28	3.1166666666667
ENSMUSG00000024777	Ppp2r5b	protein phosphatase 2, regulatory subunit B', beta [Source:MGI Symbol;Acc:MGI:2388480]	0.40288891099817	-1.3115459971897	4.4557071957726E-25	8.8762797828331E-24	yes	down	6.26	5.38	6.14	11.47	14.29	13.26	5.9266666666667	13.006666666667
ENSMUSG00000024827	Gldc	glycine decarboxylase [Source:MGI Symbol;Acc:MGI:1341155]	0.24341999499929	-2.0384804161475	0.011505724733269	0.030848440939464	yes	down	0.07	0.07	0.05	0.23	0.15	0.31	0.063333333333333	0.23
ENSMUSG00000024867	Pip5k1b	phosphatidylinositol-4-phosphate 5-kinase, type 1 beta [Source:MGI Symbol;Acc:MGI:107930]	0.33870883962407	-1.5618824561055	3.3806889229135E-51	1.5789805910549E-49	yes	down	20.25	15.47	17.7	52.44	56.54	50.36	17.806666666667	53.113333333333
ENSMUSG00000024887	Asah2	N-acylsphingosine amidohydrolase 2 [Source:MGI Symbol;Acc:MGI:1859310]	0.43520076427903	-1.200247004704	1.4987194817592E-8	1.0220715189715E-7	yes	down	1.07	3.06	0.92	3.98	2.25	3.6	1.6833333333333	3.2766666666667
ENSMUSG00000024892	Pcx	pyruvate carboxylase [Source:MGI Symbol;Acc:MGI:97520]	2.5565318482393	1.3541879986479	6.2987817886847E-25	1.2443825538451E-23	yes	up	10.35	9.03	10.7	3.41	3.97	4.46	10.026666666667	3.9466666666667
ENSMUSG00000024909	Efemp2	epidermal growth factor-containing fibulin-like extracellular matrix protein 2 [Source:MGI Symbol;Acc:MGI:1891209]	0.36179798248202	-1.4667437319014	2.9513124118733E-7	1.7469003605103E-6	yes	down	1.65	1.8	2.21	3.22	5.51	4.62	1.8866666666667	4.45
ENSMUSG00000024912	Fosl1	fos-like antigen 1 [Source:MGI Symbol;Acc:MGI:107179]	0.11960336331284	-3.0636701353971	9.5661949169463E-10	7.3381945565718E-9	yes	down	6.73	1.73	2	24.45	29.89	27.33	3.4866666666667	27.223333333333
ENSMUSG00000024968	Rcor2	REST corepressor 2 [Source:MGI Symbol;Acc:MGI:1859854]	0.25504245338376	-1.9711906823584	8.8248392350331E-18	1.2303124532186E-16	yes	down	2.13	2.82	2.89	10.55	17.33	12.71	2.6133333333333	13.53
ENSMUSG00000024987	Cyp26a1	cytochrome P450, family 26, subfamily a, polypeptide 1 [Source:MGI Symbol;Acc:MGI:1096359]	0.037568690885251	-4.7343253449226	0.0014760411579278	0.0048861445835395	yes	down	0	0.04	0	0.92	0.82	0.3	0.013333333333333	0.68
ENSMUSG00000025044	Msr1	macrophage scavenger receptor 1 [Source:MGI Symbol;Acc:MGI:98257]	0.34638959133235	-1.5295325157431	4.162094035811E-50	1.8756420527868E-48	yes	down	51.62	53.73	46.89	139.62	133.43	124.55	50.746666666667	132.53333333333
ENSMUSG00000025092	Hspa12a	heat shock protein 12A [Source:MGI Symbol;Acc:MGI:1920692]	5.8780390156562	2.5553349349516	0.00012405811390931	0.00050513919202047	yes	up	1.87	3.18	2.39	0.71	0.26	0.97	2.48	0.64666666666667
ENSMUSG00000025130	P4hb	prolyl 4-hydroxylase, beta polypeptide [Source:MGI Symbol;Acc:MGI:97464]	0.48404207031393	-1.0467956507024	8.4321361419657E-48	3.6050625136189E-46	yes	down	411.22	381.27	431.8	791.05	978.95	812.24	408.09666666667	860.74666666667
ENSMUSG00000025150	Cbr2	carbonyl reductase 2 [Source:MGI Symbol;Acc:MGI:107200]	4.3145239227694	2.109201376982	3.5435862325581E-12	3.3860032574025E-11	yes	up	7.7	12.56	9.99	1.61	3.89	3.24	10.083333333333	2.9133333333333
ENSMUSG00000025151	Maged1	MAGE family member D1 [Source:MGI Symbol;Acc:MGI:1930187]	0.0011068675409654	-9.8193016997841	2.4507366003438E-16	3.1193574102391E-15	yes	down	0	0	0	3.44	4.56	4.16	0	4.0533333333333
ENSMUSG00000025154	Arhgap19	Rho GTPase activating protein 19 [Source:MGI Symbol;Acc:MGI:1918335]	3.0872569565124	1.6263255653821	1.0228773059976E-15	1.2494839707109E-14	yes	up	2.43	2.53	2.6	0.88	0.73	0.82	2.52	0.81
ENSMUSG00000025161	Slc16a3	solute carrier family 16 (monocarboxylic acid transporters), member 3 [Source:MGI Symbol;Acc:MGI:1933438]	0.43564239395677	-1.1987837400631	1.1737846160717E-23	2.1770505771279E-22	yes	down	189.97	177.62	226.02	391.21	569.94	471.23	197.87	477.46
ENSMUSG00000025279	Dnase1l3	deoxyribonuclease 1-like 3 [Source:MGI Symbol;Acc:MGI:1314633]	0.019588876675288	-5.6738215211869	1.891485059338E-5	8.8941404059226E-5	yes	down	0	0.01	0	0.27	0.21	0.26	0.0033333333333333	0.24666666666667
ENSMUSG00000025283	Sat1	spermidine/spermine N1-acetyl transferase 1 [Source:MGI Symbol;Acc:MGI:98233]	0.42962480027407	-1.2188508189762	1.3820273668609E-18	2.0143290485174E-17	yes	down	116.1	123.06	112.23	326.17	227.88	274.14	117.13	276.06333333333
ENSMUSG00000025351	Cd63	CD63 antigen [Source:MGI Symbol;Acc:MGI:99529]	0.46553517533256	-1.1030379145134	2.5591107100636E-23	4.6685571093654E-22	yes	down	209.86	199.74	189.73	480.85	387.18	435.72	199.77666666667	434.58333333333
ENSMUSG00000025357	Dgka	diacylglycerol kinase, alpha [Source:MGI Symbol;Acc:MGI:102952]	0.30841013197457	-1.6970779330412	2.0908980958114E-10	1.7039899730967E-9	yes	down	0.74	0.93	0.75	2.65	2.46	2.67	0.80666666666667	2.5933333333333
ENSMUSG00000025395	Prim1	DNA primase, p49 subunit [Source:MGI Symbol;Acc:MGI:97757]	2.1515055269055	1.1053465463652	1.05062926228E-34	3.1060624679533E-33	yes	up	48.16	50.74	52.01	25.61	25.25	25.95	50.303333333333	25.603333333333
ENSMUSG00000025402	Nab2	Ngfi-A binding protein 2 [Source:MGI Symbol;Acc:MGI:107563]	0.38078913950065	-1.3929357628066	2.4501936712613E-54	1.2231894992398E-52	yes	down	30.21	27.27	30.32	66.09	84.02	81.41	29.266666666667	77.173333333333
ENSMUSG00000025408	Ddit3	DNA-damage inducible transcript 3 [Source:MGI Symbol;Acc:MGI:109247]	0.34993851063786	-1.5148266533761	3.492182032335E-28	8.1324920680381E-27	yes	down	22.01	20.16	23.33	68.78	57.54	64.39	21.833333333333	63.57
ENSMUSG00000025420	Katnal2	katanin p60 subunit A-like 2 [Source:MGI Symbol;Acc:MGI:1924234]	2.129682988155	1.0906386954961	0.019904317115991	0.049869959968751	yes	up	1.31	1.88	1.24	1	1.24	0.45	1.4766666666667	0.89666666666667
ENSMUSG00000025422	Agap2	ArfGAP with GTPase domain, ankyrin repeat and PH domain 2 [Source:MGI Symbol;Acc:MGI:3580016]	0.085068365161987	-3.555233461024	2.3953295282697E-22	4.1474272642128E-21	yes	down	0.07	0.16	0.24	1.55	2.02	1.79	0.15666666666667	1.7866666666667
ENSMUSG00000025473	Adam8	a disintegrin and metallopeptidase domain 8 [Source:MGI Symbol;Acc:MGI:107825]	0.2671594722077	-1.9042269256967	9.5710922297684E-86	8.965639990964E-84	yes	down	93.16	73.87	85.16	264.43	327.87	305.11	84.063333333333	299.13666666667
ENSMUSG00000025492	Ifitm3	interferon induced transmembrane protein 3 [Source:MGI Symbol;Acc:MGI:1913391]	0.06397537571844	-3.9663394747388	5.2351549161006E-278	1.9397994015791E-275	yes	down	235.66	201.4	208.41	3808.58	3116.62	3460.11	215.15666666667	3461.77
ENSMUSG00000025494	Sigirr	single immunoglobulin and toll-interleukin 1 receptor (TIR) domain [Source:MGI Symbol;Acc:MGI:1344402]	0.48680530769458	-1.0385831968791	6.4118122602087E-6	3.2338341689873E-5	yes	down	2.64	3.1	2.3	5.91	5.81	5.64	2.68	5.7866666666667
ENSMUSG00000025498	Irf7	interferon regulatory factor 7 [Source:MGI Symbol;Acc:MGI:1859212]	0.00030203544439151	-11.69299451726	9.1026915722221E-38	2.9877614030557E-36	yes	down	0.12	0.5	0	648.17	745.33	700.6	0.20666666666667	698.03333333333
ENSMUSG00000025509	Pnpla2	patatin-like phospholipase domain containing 2 [Source:MGI Symbol;Acc:MGI:1914103]	0.44315839837819	-1.1741056405547	3.4914756553372E-30	8.7150995624391E-29	yes	down	12.74	12.89	11.85	25.65	32.24	28.12	12.493333333333	28.67
ENSMUSG00000025574	Tk1	thymidine kinase 1 [Source:MGI Symbol;Acc:MGI:98763]	3.1792552322104	1.6686888414093	1.3919882730295E-75	1.0896719466899E-73	yes	up	236.9	239.94	245.45	63.26	83.02	86.89	240.76333333333	77.723333333333
ENSMUSG00000025647	Shisa5	shisa family member 5 [Source:MGI Symbol;Acc:MGI:1915044]	0.19472295052129	-2.3605051612559	3.3347461611727E-283	1.2931059881719E-280	yes	down	57.97	57.55	63.03	300.25	376.3	339.4	59.516666666667	338.65
ENSMUSG00000025701	Alox5	arachidonate 5-lipoxygenase [Source:MGI Symbol;Acc:MGI:87999]	0.39296727754	-1.3475189108926	5.1961058715353E-16	6.4996151014239E-15	yes	down	8.04	11.97	9.33	18.93	30.57	24.37	9.78	24.623333333333
ENSMUSG00000025736	Jmjd8	jumonji domain containing 8 [Source:MGI Symbol;Acc:MGI:1919356]	0.48444976045207	-1.0455810352424	1.1791482581044E-16	1.527670400593E-15	yes	down	7.25	7.72	7.26	13.99	16.81	16.44	7.41	15.746666666667
ENSMUSG00000025738	Fbxl16	F-box and leucine-rich repeat protein 16 [Source:MGI Symbol;Acc:MGI:2448488]	0.095025522974627	-3.3955411297683	3.1708570614478E-6	1.6699580114523E-5	yes	down	0.13	0	0.07	0.38	0.64	0.59	0.066666666666667	0.53666666666667
ENSMUSG00000025743	Sdc3	syndecan 3 [Source:MGI Symbol;Acc:MGI:1349163]	0.0025796898367216	-8.5985866678209	5.4116435015472E-148	9.2075248719181E-146	yes	down	0.13	0.21	0.35	74.08	111.23	94.49	0.23	93.266666666667
ENSMUSG00000025764	Jade1	jade family PHD finger 1 [Source:MGI Symbol;Acc:MGI:1925835]	2.0241498661712	1.0173161097841	3.4395782345794E-22	5.9370111266435E-21	yes	up	16.48	16.78	15.33	6.83	9.18	7.17	16.196666666667	7.7266666666667
ENSMUSG00000025766	D3Ertd751e	DNA segment, Chr 3, ERATO Doi 751, expressed [Source:MGI Symbol;Acc:MGI:1289213]	2.5101248893056	1.327759146128	3.7487935541384E-11	3.2505139740875E-10	yes	up	5.06	5.78	5.19	2.37	2.36	3.17	5.3433333333333	2.6333333333333
ENSMUSG00000025804	Ccr1	chemokine (C-C motif) receptor 1 [Source:MGI Symbol;Acc:MGI:104618]	0.022889123133714	-5.4491939944597	8.1771586344888E-20	1.2578039028733E-18	yes	down	0.05	0.05	0.09	3.71	2.26	2.33	0.063333333333333	2.7666666666667
ENSMUSG00000025810	Nrp1	neuropilin 1 [Source:MGI Symbol;Acc:MGI:106206]	0.40701836997896	-1.2968341857043	1.1454265979226E-33	3.2481025669662E-32	yes	down	5.48	6.02	6.3	13.93	15.93	14.27	5.9333333333333	14.71
ENSMUSG00000025877	Hk3	hexokinase 3 [Source:MGI Symbol;Acc:MGI:2670962]	0.42580727576125	-1.2317274935824	1.2327128144643E-51	5.8227346935916E-50	yes	down	24.78	26.27	25.54	56.74	69.19	65.8	25.53	63.91
ENSMUSG00000025912	Mybl1	myeloblastosis oncogene-like 1 [Source:MGI Symbol;Acc:MGI:99925]	2.5632126406915	1.3579531676447	1.1360226382853E-12	1.1308681475086E-11	yes	up	5.25	5.43	4.79	2.04	2.27	1.31	5.1566666666667	1.8733333333333
ENSMUSG00000026009	Icos	inducible T cell co-stimulator [Source:MGI Symbol;Acc:MGI:1858745]	7.8859231072066	2.9792796433151	6.7987947361227E-26	1.4241595908305E-24	yes	up	3.37	3.65	2.98	0.46	0.42	0.4	3.3333333333333	0.42666666666667
ENSMUSG00000026012	Cd28	CD28 antigen [Source:MGI Symbol;Acc:MGI:88327]	64.270256244278	6.0060793192708	1.2684617540282E-24	2.4593408472867E-23	yes	up	2.32	2.97	2.66	0.02	0.07	0.04	2.65	0.043333333333333
ENSMUSG00000026014	Raph1	Ras association (RalGDS/AF-6) and pleckstrin homology domains 1 [Source:MGI Symbol;Acc:MGI:1924550]	3.2648956118744	1.7070368653892	5.2670255436373E-54	2.6215636989435E-52	yes	up	7.17	8.2	7.78	2.03	2.45	2.67	7.7166666666667	2.3833333333333
ENSMUSG00000026032	Ndufb3	NADH:ubiquinone oxidoreductase subunit B3 [Source:MGI Symbol;Acc:MGI:1913745]	2.1796817037665	1.1241174754038	5.8420376793438E-19	8.6818303266826E-18	yes	up	237.88	242.21	234.46	124.66	94.36	116.63	238.18333333333	111.88333333333
ENSMUSG00000026039	Sgo2a	shugoshin 2A [Source:MGI Symbol;Acc:MGI:1098767]	2.9133566895589	1.5426823450605	3.8757081612655E-67	2.4571695011764E-65	yes	up	17.04	17.48	16.97	5.82	6.22	5.73	17.163333333333	5.9233333333333
ENSMUSG00000026049	Tex30	testis expressed 30 [Source:MGI Symbol;Acc:MGI:1922873]	2.1658660801497	1.1149440409717	5.7297461549486E-23	1.031725565741E-21	yes	up	101.3	103.26	103.25	56.27	46.65	50.82	102.60333333333	51.246666666667
ENSMUSG00000026068	Il18rap	interleukin 18 receptor accessory protein [Source:MGI Symbol;Acc:MGI:1338888]	2.2954557402451	1.1987806150412	4.3709703667203E-37	1.3935288698794E-35	yes	up	26.89	26.67	27.39	12.96	13.78	10.24	26.983333333333	12.326666666667
ENSMUSG00000026080	Chst10	carbohydrate sulfotransferase 10 [Source:MGI Symbol;Acc:MGI:2138283]	2.3125394915019	1.2094780029079	1.0707850523034E-42	3.9764521073735E-41	yes	up	64.5	58.97	58.62	24.38	31.15	26.74	60.696666666667	27.423333333333
ENSMUSG00000026088	Mitd1	MIT, microtubule interacting and transport, domain containing 1 [Source:MGI Symbol;Acc:MGI:1916278]	0.42639946177703	-1.2297224778318	1.8671760009635E-21	3.1195684008081E-20	yes	down	25.36	25.38	22.28	64.48	55.15	53.71	24.34	57.78
ENSMUSG00000026098	Pms1	PMS1 homolog 1, mismatch repair system component [Source:MGI Symbol;Acc:MGI:1202302]	2.2035196499408	1.1398097619413	2.7876773522006E-20	4.4016791828213E-19	yes	up	13.89	13.61	12.48	5.93	6.35	6.08	13.326666666667	6.12
ENSMUSG00000026104	Stat1	signal transducer and activator of transcription 1 [Source:MGI Symbol;Acc:MGI:103063]	0.13491351303621	-2.8898932379728	0	0	yes	down	22.59	24.43	24.25	206.47	215.21	200.27	23.756666666667	207.31666666667
ENSMUSG00000026121	Sema4c	sema domain, immunoglobulin domain (Ig), transmembrane domain (TM) and short cytoplasmic domain, (semaphorin) 4C [Source:MGI Symbol;Acc:MGI:109252]	0.32561221681648	-1.6187732650317	1.8763537854372E-28	4.4377763146637E-27	yes	down	3.95	3.29	2.29	9.91	7.93	7.63	3.1766666666667	8.49
ENSMUSG00000026126	Ptpn18	protein tyrosine phosphatase, non-receptor type 18 [Source:MGI Symbol;Acc:MGI:108410]	2.585394555493	1.3703844661559	4.5082103627866E-57	2.3344689313386E-55	yes	up	304.81	297.89	312.42	100.94	108.57	123.23	305.04	110.91333333333
ENSMUSG00000026131	Dst	dystonin [Source:MGI Symbol;Acc:MGI:104627]	2.0507432609735	1.0361468875736	3.042356504323E-43	1.1608295732971E-41	yes	up	26.3	22.49	23.04	10.68	13.34	13.4	23.943333333333	12.473333333333
ENSMUSG00000026172	Bcs1l	BCS1-like (yeast) [Source:MGI Symbol;Acc:MGI:1914071]	2.3948662635756	1.2599450938473	1.4002110451396E-24	2.7053440285814E-23	yes	up	23.78	26.41	25.45	9.27	13.18	10.65	25.213333333333	11.033333333333
ENSMUSG00000026177	Slc11a1	solute carrier family 11 (proton-coupled divalent metal ion transporters), member 1 [Source:MGI Symbol;Acc:MGI:1345275]	0.4405772282394	-1.182533165339	2.1029962910823E-44	8.2896832523657E-43	yes	down	42.57	40.97	44.99	81.46	97.88	88.25	42.843333333333	89.196666666667
ENSMUSG00000026179	Pnkd	paroxysmal nonkinesiogenic dyskinesia [Source:MGI Symbol;Acc:MGI:1930773]	2.1806024264252	1.1247267577322	6.825227517696E-18	9.5794481170087E-17	yes	up	76.32	77.29	75.36	36.5	31.24	42.31	76.323333333333	36.683333333333
ENSMUSG00000026187	Xrcc5	X-ray repair complementing defective repair in Chinese hamster cells 5 [Source:MGI Symbol;Acc:MGI:104517]	2.4678368934008	1.3032470456794	9.8232313590536E-27	2.1327156208445E-25	yes	up	21.04	20.58	22.32	9.58	8.04	8.48	21.313333333333	8.7
ENSMUSG00000026192	Atic	5-aminoimidazole-4-carboxamide ribonucleotide formyltransferase/IMP cyclohydrolase [Source:MGI Symbol;Acc:MGI:1351352]	2.1689929944644	1.1170253933201	1.9940313910984E-63	1.1917017711532E-61	yes	up	187.4	183.34	179.01	76.92	94.51	84.8	183.25	85.41
ENSMUSG00000026196	Bard1	BRCA1 associated RING domain 1 [Source:MGI Symbol;Acc:MGI:1328361]	2.6917649435786	1.4285524331505	2.5398977470312E-46	1.0508748147394E-44	yes	up	10.84	10.11	10.26	3.83	4.08	3.78	10.403333333333	3.8966666666667
ENSMUSG00000026204	Ptprn	protein tyrosine phosphatase receptor type N [Source:MGI Symbol;Acc:MGI:102765]	0.048782507851273	-4.3574922624813	1.6226974552787E-19	2.4619524448878E-18	yes	down	0.15	0.02	0.09	1.8	2	2.16	0.086666666666667	1.9866666666667
ENSMUSG00000026222	Sp100	nuclear antigen Sp100 [Source:MGI Symbol;Acc:MGI:109561]	0.080886379597391	-3.6279594011076	5.0721924630158E-295	2.2857766791439E-292	yes	down	19.81	21.29	21.17	268.85	273.24	242.9	20.756666666667	261.66333333333
ENSMUSG00000026274	Pask	PAS domain containing serine/threonine kinase [Source:MGI Symbol;Acc:MGI:2155936]	2.6699605356609	1.4168184177829	1.5860312652711E-34	4.6395588275666E-33	yes	up	15.85	13.01	13.72	3.88	5.63	3.74	14.193333333333	4.4166666666667
ENSMUSG00000026278	Bok	BCL2-related ovarian killer [Source:MGI Symbol;Acc:MGI:1858494]	0.010074564094987	-6.6331387720246	6.6138045080915E-7	3.765058940523E-6	yes	down	0	0	0	1.2	1.01	0.81	0	1.0066666666667
ENSMUSG00000026281	Dtymk	deoxythymidylate kinase [Source:MGI Symbol;Acc:MGI:108396]	3.2624707313259	1.7059649588594	2.8612147314776E-155	5.1298811217912E-153	yes	up	398.01	406.4	408.87	122.96	132.27	126.72	404.42666666667	127.31666666667
ENSMUSG00000026285	Pdcd1	programmed cell death 1 [Source:MGI Symbol;Acc:MGI:104879]	0.020337397628189	-5.6197211059138	2.7481720690384E-246	8.9849060939503E-244	yes	down	1.88	0.94	1.52	73.41	71.31	71.52	1.4466666666667	72.08
ENSMUSG00000026308	Klhl30	kelch-like 30 [Source:MGI Symbol;Acc:MGI:1918038]	35.903683952109	5.1660599764499	1.4586129826925E-10	1.2087928863527E-9	yes	up	1.46	1.24	0.99	0.05	0.05	0	1.23	0.033333333333333
ENSMUSG00000026315	Serpinb8	serine (or cysteine) peptidase inhibitor, clade B, member 8 [Source:MGI Symbol;Acc:MGI:894657]	2.3151423984981	1.2111009327032	1.1939483184284E-40	4.2447535738752E-39	yes	up	49.46	44.52	45.04	23.09	24.91	23.29	46.34	23.763333333333
ENSMUSG00000026347	Tmem163	transmembrane protein 163 [Source:MGI Symbol;Acc:MGI:1919410]	0.011884032720953	-6.3948317072327	2.4824111561421E-6	1.3236879954433E-5	yes	down	0	0	0	0.59	0.37	0.43	0	0.46333333333333
ENSMUSG00000026357	Rgs18	regulator of G-protein signaling 18 [Source:MGI Symbol;Acc:MGI:1927498]	26.807060185159	4.7445411087307	1.0062278469791E-8	6.9791360734314E-8	yes	up	1.27	1.75	1.44	0.12	0	0.04	1.4866666666667	0.053333333333333
ENSMUSG00000026358	Rgs1	regulator of G-protein signaling 1 [Source:MGI Symbol;Acc:MGI:1354694]	0.10078404960627	-3.310660763339	4.090669211399E-95	4.18452873809E-93	yes	down	20.05	22.2	13.03	217.95	139.13	168.86	18.426666666667	175.31333333333
ENSMUSG00000026360	Rgs2	regulator of G-protein signaling 2 [Source:MGI Symbol;Acc:MGI:1098271]	0.22167699279349	-2.1734690500098	4.6631682561309E-73	3.4252716961553E-71	yes	down	25.1	29.42	29.04	145	113.32	115.89	27.853333333333	124.73666666667
ENSMUSG00000026365	Cfh	complement component factor h [Source:MGI Symbol;Acc:MGI:88385]	2.1348610866702	1.0941421981399	8.2196507073682E-28	1.8826161523991E-26	yes	up	23.11	25.92	23.12	11.34	12.53	10.4	24.05	11.423333333333
ENSMUSG00000026380	Tfcp2l1	transcription factor CP2-like 1 [Source:MGI Symbol;Acc:MGI:2444691]	0.16445710143119	-2.6042167882746	3.1711180346789E-27	7.0688799612616E-26	yes	down	0.27	0.24	0.2	1.58	1.26	1.43	0.23666666666667	1.4233333333333
ENSMUSG00000026383	Epb41l5	erythrocyte membrane protein band 4.1 like 5 [Source:MGI Symbol;Acc:MGI:103006]	0.36082628854651	-1.4706236427296	2.3372205531904E-12	2.2631135600405E-11	yes	down	1.2	1.03	0.81	2.17	1.93	2.5	1.0133333333333	2.2
ENSMUSG00000026388	3110009E18Rik	RIKEN cDNA 3110009E18 gene [Source:MGI Symbol;Acc:MGI:1920353]	3.1780858384572	1.6681580916606	8.7646086116542E-7	4.9040632211651E-6	yes	up	20.18	23.07	19.83	6.66	6.21	6.82	21.026666666667	6.5633333333333
ENSMUSG00000026429	Ube2t	ubiquitin-conjugating enzyme E2T [Source:MGI Symbol;Acc:MGI:1914446]	2.593075192703	1.3746640413501	5.1859887519351E-33	1.4316419942014E-31	yes	up	63.69	65.51	66.09	28.58	26.41	21.86	65.096666666667	25.616666666667
ENSMUSG00000026434	Nucks1	nuclear casein kinase and cyclin-dependent kinase substrate 1 [Source:MGI Symbol;Acc:MGI:1934811]	2.2131488511813	1.1461004866741	2.1816011327079E-54	1.0923728914946E-52	yes	up	114.69	110.7	108.18	54.29	52.6	50.51	111.19	52.466666666667
ENSMUSG00000026435	Slc45a3	solute carrier family 45, member 3 [Source:MGI Symbol;Acc:MGI:1922082]	0.2233617274262	-2.1625460907255	6.0805251439259E-20	9.4313187209136E-19	yes	down	1.26	0.85	1.05	3.55	4.29	5.49	1.0533333333333	4.4433333333333
ENSMUSG00000026439	Rbbp5	retinoblastoma binding protein 5, histone lysine methyltransferase complex subunit [Source:MGI Symbol;Acc:MGI:1918367]	2.0001927602916	1.0001390404581	3.4224404967519E-38	1.1390373820926E-36	yes	up	47.47	50.73	49.04	22.94	26.17	22.64	49.08	23.916666666667
ENSMUSG00000026458	Ppfia4	protein tyrosine phosphatase, receptor type, f polypeptide (PTPRF), interacting protein (liprin), alpha 4 [Source:MGI Symbol;Acc:MGI:1915757]	0.45898301857761	-1.1234873169935	1.1579410531894E-14	1.3188189290219E-13	yes	down	6.22	8.02	7.46	15.9	23.13	18.18	7.2333333333333	19.07
ENSMUSG00000026471	Mr1	major histocompatibility complex, class I-related [Source:MGI Symbol;Acc:MGI:1195463]	0.40105085974639	-1.3181428895011	1.0703814833304E-5	5.2338829481086E-5	yes	down	0.63	1.13	0.99	2.47	2.25	2.5	0.91666666666667	2.4066666666667
ENSMUSG00000026475	Rgs16	regulator of G-protein signaling 16 [Source:MGI Symbol;Acc:MGI:108407]	0.047377079080512	-4.3996669343363	2.8787883501224E-25	5.8042221221211E-24	yes	down	6.71	2.51	3.72	98.59	83.85	92.1	4.3133333333333	91.513333333333
ENSMUSG00000026489	Coq8a	coenzyme Q8A [Source:MGI Symbol;Acc:MGI:1914676]	2.4647747367512	1.3014558003467	0.0041303958672836	0.012397879512347	yes	up	0.57	1.12	1.94	1.47	0.83	0.47	1.21	0.92333333333333
ENSMUSG00000026492	Tfb2m	transcription factor B2, mitochondrial [Source:MGI Symbol;Acc:MGI:107937]	2.0322483786515	1.023076737125	3.4623208415466E-18	4.9300373793295E-17	yes	up	30.29	27.77	30.63	15.71	13.52	14.8	29.563333333333	14.676666666667
ENSMUSG00000026495	Efcab2	EF-hand calcium binding domain 2 [Source:MGI Symbol;Acc:MGI:1915476]	4.7596125139132	2.2508441266822	1.7775212755136E-9	1.3238051381003E-8	yes	up	1.22	1.3	1.12	0.26	0.45	0.31	1.2133333333333	0.34
ENSMUSG00000026500	Cox20	cytochrome c oxidase assembly protein 20 [Source:MGI Symbol;Acc:MGI:1913609]	2.1684320665284	1.1166522466053	9.6699991553927E-12	8.8787205901442E-11	yes	up	117.22	120.16	117.85	64.76	45.28	57.23	118.41	55.756666666667
ENSMUSG00000026526	Fh1	fumarate hydratase 1 [Source:MGI Symbol;Acc:MGI:95530]	2.0417543636215	1.0298093110241	1.5061632500656E-59	8.1274323726839E-58	yes	up	146.24	146.98	145.16	71.65	73.45	68.74	146.12666666667	71.28
ENSMUSG00000026535	Ifi202b	interferon activated gene 202B [Source:MGI Symbol;Acc:MGI:1347083]	0.0015687353863469	-9.3161822650524	3.4737928113158E-169	7.1508668315901E-167	yes	down	0.27	0.31	0.49	293.04	184.18	211.77	0.35666666666667	229.66333333333
ENSMUSG00000026536	Ifi211	interferon activated gene 211 [Source:MGI Symbol;Acc:MGI:3041120]	0.0046979915732463	-7.7337401590614	3.2947987914816E-18	4.7035509459901E-17	yes	down	0	0.29	0.46	62.68	51.51	47.76	0.25	53.983333333333
ENSMUSG00000026548	Slamf9	SLAM family member 9 [Source:MGI Symbol;Acc:MGI:1923692]	0.38406679476645	-1.3805708566018	0.0073413491267456	0.02075091631452	yes	down	0.87	0.55	0.45	1.64	1.24	2	0.62333333333333	1.6266666666667
ENSMUSG00000026556	Vangl2	VANGL planar cell polarity 2 [Source:MGI Symbol;Acc:MGI:2135272]	0.021379671709881	-5.5476164894835	0.00035990123111572	0.0013506624190015	yes	down	0	0	0	0.28	0.18	0.17	0	0.21
ENSMUSG00000026560	Fmo9	flavin containing monooxygenase 9 [Source:MGI Symbol;Acc:MGI:3606068]	21.300261593761	4.4127992435405	0.0093978983426072	0.025798577043897	yes	up	0.09	0.11	0.13	0	0	0	0.11	0
ENSMUSG00000026564	Styxl2	serine/threonine/tyrosine interacting like 2 [Source:MGI Symbol;Acc:MGI:2685055]	14.145736978412	3.822295436514	0.014707794742784	0.038342365469227	yes	up	0.07	0.15	0.08	0.02	0	0	0.1	0.0066666666666667
ENSMUSG00000026589	Sec16b	SEC16 homolog B, endoplasmic reticulum export factor [Source:MGI Symbol;Acc:MGI:2148802]	0.34481908063222	-1.5360884864353	3.8332593364013E-5	0.00017098920860127	yes	down	0.22	0.24	0.24	0.97	0.81	0.67	0.23333333333333	0.81666666666667
ENSMUSG00000026605	Cenpf	centromere protein F [Source:MGI Symbol;Acc:MGI:1313302]	3.2714631397282	1.7099360156392	5.2889610416079E-82	4.6171799166372E-80	yes	up	24.74	26.35	25.86	8.78	9.26	7.47	25.65	8.5033333333333
ENSMUSG00000026622	Nek2	NIMA (never in mitosis gene a)-related expressed kinase 2 [Source:MGI Symbol;Acc:MGI:109359]	2.5500694513851	1.3505365395565	3.2765378080848E-70	2.2482712515229E-68	yes	up	72.14	72.9	72.95	26.28	31.96	30.22	72.663333333333	29.486666666667
ENSMUSG00000026628	Atf3	activating transcription factor 3 [Source:MGI Symbol;Acc:MGI:109384]	0.20822751610064	-2.2637673695789	3.0037040047719E-112	3.7375940728034E-110	yes	down	13.09	12.57	14.92	64.17	68.64	62.26	13.526666666667	65.023333333333
ENSMUSG00000026648	Dclre1c	DNA cross-link repair 1C [Source:MGI Symbol;Acc:MGI:2441769]	0.43266903229964	-1.2086642293773	1.0908324111308E-31	2.8779334846828E-30	yes	down	10.95	12.48	11.35	29.12	26.03	25.52	11.593333333333	26.89
ENSMUSG00000026657	Frmd4a	FERM domain containing 4A [Source:MGI Symbol;Acc:MGI:1919850]	0.42456026322701	-1.2359587465552	5.3914585108646E-47	2.2530621355929E-45	yes	down	8.12	7.17	8.1	16.47	20.81	19.21	7.7966666666667	18.83
ENSMUSG00000026674	Ddr2	discoidin domain receptor family, member 2 [Source:MGI Symbol;Acc:MGI:1345277]	0.011790602551783	-6.4062187414947	4.8826585465209E-6	2.5058002032838E-5	yes	down	0	0	0	0.53	0.05	1.03	0	0.53666666666667
ENSMUSG00000026683	Nuf2	NUF2, NDC80 kinetochore complex component [Source:MGI Symbol;Acc:MGI:1914227]	3.3320287725684	1.7364008586454	1.074266958397E-108	1.2886566377203E-106	yes	up	98.59	102.4	94.39	29.61	30.52	29.31	98.46	29.813333333333
ENSMUSG00000026688	Mgst3	microsomal glutathione S-transferase 3 [Source:MGI Symbol;Acc:MGI:1913697]	2.3136025642046	1.2101410563657	1.5423108976694E-36	4.8248577688067E-35	yes	up	80.52	89.65	85.16	35.14	40.11	37.39	85.11	37.546666666667
ENSMUSG00000026708	Cenpl	centromere protein L [Source:MGI Symbol;Acc:MGI:1917704]	2.2695129705616	1.1823827334891	3.11684222227E-33	8.705230689134E-32	yes	up	33.41	32.78	33	14.45	16.15	15.98	33.063333333333	15.526666666667
ENSMUSG00000026721	Rabgap1l	RAB GTPase activating protein 1-like [Source:MGI Symbol;Acc:MGI:1352507]	0.27745694788775	-1.8496641644603	0.0001112177214189	0.00045631010997508	yes	down	0.68	0.62	0.35	1.84	0.71	1.8	0.55	1.45
ENSMUSG00000026796	Niban2	niban apoptosis regulator 2 [Source:MGI Symbol;Acc:MGI:2442910]	0.43739259633347	-1.1929992945365	6.7711896750981E-36	2.0907929007886E-34	yes	down	89.61	82.98	86.64	162.14	227.49	209.93	86.41	199.85333333333
ENSMUSG00000026814	Eng	endoglin [Source:MGI Symbol;Acc:MGI:95392]	0.38464671819625	-1.3783940955565	4.4754856560687E-6	2.3117796725307E-5	yes	down	0.7	0.75	0.75	1.36	2.91	1.88	0.73333333333333	2.05
ENSMUSG00000026825	Dnm1	dynamin 1 [Source:MGI Symbol;Acc:MGI:107384]	0.31573500946876	-1.6632138558183	0.0020248435557837	0.0065065024954976	yes	down	0.3	0.23	0.46	0.72	1.49	0.94	0.33	1.05
ENSMUSG00000026832	Cytip	cytohesin 1 interacting protein [Source:MGI Symbol;Acc:MGI:2183535]	2.9715689605579	1.5712248616487	4.3405427184511E-9	3.1249658586983E-8	yes	up	7.83	8.43	6.55	2.72	3.85	2.6	7.6033333333333	3.0566666666667
ENSMUSG00000026833	Olfm1	olfactomedin 1 [Source:MGI Symbol;Acc:MGI:1860437]	0.49361348641223	-1.0185462828266	3.4259095226589E-37	1.0985310650156E-35	yes	down	249.77	216.58	238.87	420.64	529.79	488.74	235.07333333333	479.72333333333
ENSMUSG00000026896	Ifih1	interferon induced with helicase C domain 1 [Source:MGI Symbol;Acc:MGI:1918836]	0.022079602020312	-5.5011420216666	0	0	yes	down	1.05	1.02	1.15	55.57	49.08	49.17	1.0733333333333	51.273333333333
ENSMUSG00000026923	Notch1	notch 1 [Source:MGI Symbol;Acc:MGI:97363]	0.32161930942666	-1.6365740690365	0.00011425802008323	0.00046751858328045	yes	down	0.06	0.15	0.43	1.04	0.88	1.28	0.21333333333333	1.0666666666667
ENSMUSG00000026941	Mamdc4	MAM domain containing 4 [Source:MGI Symbol;Acc:MGI:2685841]	2.7640684233721	1.466793329488	9.6969355548844E-5	0.00040270660882227	yes	up	0.91	1.06	1.39	0.21	0.34	0.35	1.12	0.3
ENSMUSG00000026946	Nmi	N-myc (and STAT) interactor [Source:MGI Symbol;Acc:MGI:1928368]	0.19210255444575	-2.3800513918042	6.5653250767401E-75	5.0215701986039E-73	yes	down	16.16	16.73	16.21	94.54	82.29	86.08	16.366666666667	87.636666666667
ENSMUSG00000026979	Psd4	pleckstrin and Sec7 domain containing 4 [Source:MGI Symbol;Acc:MGI:2674093]	0.0071240285364633	-7.1330909892597	1.7671356228498E-11	1.5756801805025E-10	yes	down	0.02	0.01	0	11.09	1.54	1.19	0.01	4.6066666666667
ENSMUSG00000026981	Il1rn	interleukin 1 receptor antagonist [Source:MGI Symbol;Acc:MGI:96547]	0.10317754346713	-3.2767990917042	1.2961760880012E-27	2.9206000123421E-26	yes	down	11.63	7.76	7.12	93.13	68.61	65.08	8.8366666666667	75.606666666667
ENSMUSG00000027002	Nckap1	NCK-associated protein 1 [Source:MGI Symbol;Acc:MGI:1355333]	0.028551367733333	-5.1302963312327	5.740069714024E-29	1.3810955614955E-27	yes	down	0.18	0.03	0.1	2.25	2.39	2.27	0.10333333333333	2.3033333333333
ENSMUSG00000027015	Cybrd1	cytochrome b reductase 1 [Source:MGI Symbol;Acc:MGI:2654575]	10.554776514891	3.3998241265074	0.002853931742252	0.0089079853744495	yes	up	0.26	0.13	0.06	0.01	0.01	0.01	0.15	0.01
ENSMUSG00000027068	Dhrs9	dehydrogenase/reductase (SDR family) member 9 [Source:MGI Symbol;Acc:MGI:2442798]	0.31805148265638	-1.6526677829582	3.9684277454954E-47	1.6751788412251E-45	yes	down	7.84	7.4	7.93	27.08	24.45	21.76	7.7233333333333	24.43
ENSMUSG00000027078	Ube2l6	ubiquitin-conjugating enzyme E2L 6 [Source:MGI Symbol;Acc:MGI:1914500]	0.087465981012881	-3.5151341850259	6.7125220735384E-294	2.7981148263545E-291	yes	down	23.08	20.4	20.93	259.21	241.83	250.99	21.47	250.67666666667
ENSMUSG00000027082	Tfpi	tissue factor pathway inhibitor [Source:MGI Symbol;Acc:MGI:1095418]	0.0062506233456483	-7.3217842144341	1.1625936475124E-8	8.0169919266422E-8	yes	down	0	0	0	0.64	0.65	0.91	0	0.73333333333333
ENSMUSG00000027171	Prrg4	proline rich Gla (G-carboxyglutamic acid) 4 (transmembrane) [Source:MGI Symbol;Acc:MGI:2442211]	0.35232877305543	-1.5050057970362	2.0226274448214E-10	1.6540112807726E-9	yes	down	0.9	1.1	1.12	2.82	3.45	3.32	1.04	3.1966666666667
ENSMUSG00000027200	Sema6d	sema domain, transmembrane domain (TM), and cytoplasmic domain, (semaphorin) 6D [Source:MGI Symbol;Acc:MGI:2387661]	0.00052906666464608	-10.884262860056	5.2952302162511E-20	8.2516512734365E-19	yes	down	0	0	0	3.78	3.56	3.51	0	3.6166666666667
ENSMUSG00000027204	Fbn1	fibrillin 1 [Source:MGI Symbol;Acc:MGI:95489]	0.019275328041451	-5.6971007765995	1.9535365198917E-5	9.1575113670718E-5	yes	down	0	0	0.01	0.08	0.11	0.16	0.0033333333333333	0.11666666666667
ENSMUSG00000027221	Chst1	carbohydrate sulfotransferase 1 [Source:MGI Symbol;Acc:MGI:1924219]	5.4551912808681	2.4476297841055	1.8625146048797E-6	1.0086251549777E-5	yes	up	1.66	1.09	0.86	0.09	0.28	0.3	1.2033333333333	0.22333333333333
ENSMUSG00000027242	Wdr76	WD repeat domain 76 [Source:MGI Symbol;Acc:MGI:1926186]	2.0178828629295	1.012842429164	2.004726763662E-26	4.2965056628921E-25	yes	up	16.78	16.47	16.5	8.57	8.55	7.98	16.583333333333	8.3666666666667
ENSMUSG00000027254	Map1a	microtubule-associated protein 1 A [Source:MGI Symbol;Acc:MGI:1306776]	0.43475729521	-1.2017178587874	9.3915665817603E-5	0.00039070604087892	yes	down	0.16	0.24	0.15	0.4	1.26	0.35	0.18333333333333	0.67
ENSMUSG00000027261	Hao1	hydroxyacid oxidase 1, liver [Source:MGI Symbol;Acc:MGI:96011]	0.033580730590356	-4.8962225715421	6.19170554688E-5	0.00026572768053603	yes	down	0	0	0.06	1.03	0.42	0.58	0.02	0.67666666666667
ENSMUSG00000027298	Tyro3	TYRO3 protein tyrosine kinase 3 [Source:MGI Symbol;Acc:MGI:104294]	0.06413105407583	-3.9628330698675	0.013030907042573	0.034532317868383	yes	down	0	0	0.02	0.12	0.06	0.33	0.0066666666666667	0.17
ENSMUSG00000027306	Nusap1	nucleolar and spindle associated protein 1 [Source:MGI Symbol;Acc:MGI:2675669]	2.4882238910321	1.3151163053838	5.3751961683359E-43	2.0231607429082E-41	yes	up	40.72	42.06	38.87	16.54	18.42	14.51	40.55	16.49
ENSMUSG00000027313	Chac1	ChaC, cation transport regulator 1 [Source:MGI Symbol;Acc:MGI:1916315]	0.29878828242563	-1.7428045237947	4.0456447091335E-43	1.5366077421433E-41	yes	down	7.09	6.92	6.98	22.15	25.56	23.62	6.9966666666667	23.776666666667
ENSMUSG00000027318	Adam33	a disintegrin and metallopeptidase domain 33 [Source:MGI Symbol;Acc:MGI:1341813]	0.0092794712051941	-6.7517416895873	9.0738316518568E-8	5.6857222458872E-7	yes	down	0	0.06	0	1.53	1.07	1.65	0.02	1.4166666666667
ENSMUSG00000027322	Siglec1	sialic acid binding Ig-like lectin 1, sialoadhesin [Source:MGI Symbol;Acc:MGI:99668]	0.0045693249190788	-7.773803250197	0	0	yes	down	0.37	0.22	0.18	46.93	53.52	53.57	0.25666666666667	51.34
ENSMUSG00000027323	Rad51	RAD51 recombinase [Source:MGI Symbol;Acc:MGI:97890]	2.1615467144839	1.1120640155195	8.8579305134823E-42	3.2460908435561E-40	yes	up	38.92	37.97	36.32	15.92	21.38	17.07	37.736666666667	18.123333333333
ENSMUSG00000027333	Smox	spermine oxidase [Source:MGI Symbol;Acc:MGI:2445356]	0.25112351042049	-1.9935309934812	8.7573720157274E-109	1.0581189926829E-106	yes	down	16.82	16.31	18.52	60.9	76.19	68.85	17.216666666667	68.646666666667
ENSMUSG00000027340	Slc23a2	solute carrier family 23 (nucleobase transporters), member 2 [Source:MGI Symbol;Acc:MGI:1859682]	0.48758779979075	-1.0362660669637	4.7825564473154E-41	1.7149321763986E-39	yes	down	41.76	36.31	39.39	79.79	79.58	79.03	39.153333333333	79.466666666667
ENSMUSG00000027360	Hdc	histidine decarboxylase [Source:MGI Symbol;Acc:MGI:96062]	0.068686189897202	-3.8638361310462	7.2010351895686E-45	2.8862995372804E-43	yes	down	1.33	0.81	0.93	19.88	14.86	15.11	1.0233333333333	16.616666666667
ENSMUSG00000027366	Sppl2a	signal peptide peptidase like 2A [Source:MGI Symbol;Acc:MGI:1913802]	0.43713381581001	-1.1938531084033	5.1752917960426E-27	1.1414393572383E-25	yes	down	25.52	27.06	23.43	79.17	59.32	64.68	25.336666666667	67.723333333333
ENSMUSG00000027368	Dusp2	dual specificity phosphatase 2 [Source:MGI Symbol;Acc:MGI:101911]	0.38558781942263	-1.3748686168053	6.7364668826719E-19	9.9666236736177E-18	yes	down	12.48	9.45	10.19	26.24	25.92	31.43	10.706666666667	27.863333333333
ENSMUSG00000027371	Fahd2a	fumarylacetoacetate hydrolase domain containing 2A [Source:MGI Symbol;Acc:MGI:1915376]	0.071637693581717	-3.8031373001307	2.9336453667599E-17	3.9448066810769E-16	yes	down	1.08	1.37	0.22	7.02	6.79	7.11	0.89	6.9733333333333
ENSMUSG00000027381	Bcl2l11	BCL2-like 11 (apoptosis facilitator) [Source:MGI Symbol;Acc:MGI:1197519]	0.43598360112101	-1.197654223707	2.7582517146262E-35	8.3317190379849E-34	yes	down	8.34	7.53	8.57	18.1	19.89	16.06	8.1466666666667	18.016666666667
ENSMUSG00000027398	Il1b	interleukin 1 beta [Source:MGI Symbol;Acc:MGI:96543]	0.16198303062899	-2.6260854108497	1.4346769037574E-13	1.5295270264227E-12	yes	down	1.25	0.82	0.8	7.52	5.89	4.46	0.95666666666667	5.9566666666667
ENSMUSG00000027408	Cpxm1	carboxypeptidase X 1 (M14 family) [Source:MGI Symbol;Acc:MGI:1934569]	4.7609240640604	2.251241618334	0.0016521562001478	0.00540263825873	yes	up	0.52	0.63	0.82	0	0.46	0.28	0.65666666666667	0.24666666666667
ENSMUSG00000027412	Lpin3	lipin 3 [Source:MGI Symbol;Acc:MGI:1891342]	0.47534409153374	-1.0729558668494	2.2959124038187E-5	0.00010654618263644	yes	down	0.97	0.84	1.23	2.42	2.55	2.2	1.0133333333333	2.39
ENSMUSG00000027422	Rrbp1	ribosome binding protein 1 [Source:MGI Symbol;Acc:MGI:1932395]	0.43070256966926	-1.2152361638359	6.7100429485843E-75	5.1088244805796E-73	yes	down	109.24	112.73	111.04	228.37	264.01	237.4	111.00333333333	243.26
ENSMUSG00000027424	Mgme1	mitochondrial genome maintenance exonuclease 1 [Source:MGI Symbol;Acc:MGI:1921778]	2.2429961230526	1.1654271267739	2.3310833675481E-23	4.2759608438391E-22	yes	up	17.69	19.28	17.34	7.64	7.69	8.84	18.103333333333	8.0566666666667
ENSMUSG00000027435	Cd93	CD93 antigen [Source:MGI Symbol;Acc:MGI:106664]	0.045920378451297	-4.4447216577882	0.018033685602273	0.045795564077415	yes	down	0	0	0	0.07	0.03	0.01	0	0.036666666666667
ENSMUSG00000027452	Acss1	acyl-CoA synthetase short-chain family member 1 [Source:MGI Symbol;Acc:MGI:1915988]	0.030473700382371	-5.0362914945039	0.00049912228937927	0.0018270834364676	yes	down	0	0	0.02	0.13	0.4	0.13	0.0066666666666667	0.22
ENSMUSG00000027470	Mylk2	myosin, light polypeptide kinase 2, skeletal muscle [Source:MGI Symbol;Acc:MGI:2139434]	0.31826988144999	-1.651677456728	0.015647281637445	0.040478926885622	yes	down	0.17	0.09	0.09	0.24	0.5	0.35	0.11666666666667	0.36333333333333
ENSMUSG00000027495	Fam210b	family with sequence similarity 210, member B [Source:MGI Symbol;Acc:MGI:1914267]	0.38146451576262	-1.3903792326224	2.6344167061137E-9	1.927435899857E-8	yes	down	1.44	0.84	1.19	2.6	3.25	3.34	1.1566666666667	3.0633333333333
ENSMUSG00000027514	Zbp1	Z-DNA binding protein 1 [Source:MGI Symbol;Acc:MGI:1927449]	0.00023073657743126	-12.081465654697	5.0249418511711E-32	1.3427224427312E-30	yes	down	0.12	0	0	203.05	167.28	176.2	0.04	182.17666666667
ENSMUSG00000027546	Atp9a	ATPase, class II, type 9A [Source:MGI Symbol;Acc:MGI:1330826]	0.12782556295604	-2.9677517150812	0.00087244882235701	0.0030344621743807	yes	down	0	0.04	0.07	0.32	0.37	0.21	0.036666666666667	0.3
ENSMUSG00000027555	Car13	carbonic anhydrase 13 [Source:MGI Symbol;Acc:MGI:1931322]	0.40561090864093	-1.3018316416818	2.8913550099375E-14	3.209750561631E-13	yes	down	5.18	4.57	4.61	13.7	10.34	11.57	4.7866666666667	11.87
ENSMUSG00000027570	Col9a3	collagen, type IX, alpha 3 [Source:MGI Symbol;Acc:MGI:894686]	0.28479923931408	-1.8119828019513	0.0010859601058775	0.0037006537513595	yes	down	0.14	0.26	0.21	0.57	2.21	1.81	0.20333333333333	1.53
ENSMUSG00000027580	Helz2	helicase with zinc finger 2, transcriptional coactivator [Source:MGI Symbol;Acc:MGI:2385169]	0.065849988503907	-3.9246730011587	0	0	yes	down	4.97	4.89	5.1	63.5	84.66	79	4.9866666666667	75.72
ENSMUSG00000027603	Ggt7	gamma-glutamyltransferase 7 [Source:MGI Symbol;Acc:MGI:1913385]	0.051839217265973	-4.269812255021	0.00074775695642153	0.0026465929720596	yes	down	0	0	0.18	0.47	0.29	0.44	0.06	0.4
ENSMUSG00000027605	Acss2	acyl-CoA synthetase short-chain family member 2 [Source:MGI Symbol;Acc:MGI:1890410]	0.45474959028067	-1.1368557568464	7.5221054722825E-30	1.8608840748492E-28	yes	down	10.86	9.96	11.92	22.02	26.05	23.11	10.913333333333	23.726666666667
ENSMUSG00000027611	Procr	protein C receptor, endothelial [Source:MGI Symbol;Acc:MGI:104596]	0.094034306518033	-3.4106689987938	5.4239182779516E-17	7.200510618357E-16	yes	down	0.82	0.89	0.76	3.61	3.81	5.25	0.82333333333333	4.2233333333333
ENSMUSG00000027624	Epb41l1	erythrocyte membrane protein band 4.1 like 1 [Source:MGI Symbol;Acc:MGI:103010]	0.11820738643423	-3.080607906757	1.2513035747457E-9	9.4322946678614E-9	yes	down	0.1	0.18	0.07	1.59	0.83	0.51	0.11666666666667	0.97666666666667
ENSMUSG00000027635	Dsn1	DSN1 homolog, MIS12 kinetochore complex component [Source:MGI Symbol;Acc:MGI:1914184]	2.1282887615208	1.0896939057975	8.1553506426336E-21	1.3253637097005E-19	yes	up	22.44	22.75	21.2	9.39	11.16	10.16	22.13	10.236666666667
ENSMUSG00000027639	Samhd1	SAM domain and HD domain, 1 [Source:MGI Symbol;Acc:MGI:1927468]	0.34938631582822	-1.5171049905634	9.7362605674946E-103	1.0751152894199E-100	yes	down	76.72	83.94	69.58	257.09	222.29	220.84	76.746666666667	233.40666666667
ENSMUSG00000027646	Src	Rous sarcoma oncogene [Source:MGI Symbol;Acc:MGI:98397]	0.089434636317943	-3.4830225220491	2.259671278066E-12	2.1943948101615E-11	yes	down	0.11	0.09	0.08	0.72	1.19	1.19	0.093333333333333	1.0333333333333
ENSMUSG00000027654	Fam83d	family with sequence similarity 83, member D [Source:MGI Symbol;Acc:MGI:1919128]	2.2636184504708	1.178630801808	2.2382697176254E-13	2.3546314997909E-12	yes	up	9.99	10.9	11.56	3.78	5.63	5.27	10.816666666667	4.8933333333333
ENSMUSG00000027669	Gnb4	guanine nucleotide binding protein (G protein), beta 4 [Source:MGI Symbol;Acc:MGI:104581]	0.25684302427059	-1.9610412035536	0.0047730724704296	0.014118540069531	yes	down	0.03	0.03	0.07	0.36	0.3	0.53	0.043333333333333	0.39666666666667
ENSMUSG00000027670	Ocstamp	osteoclast stimulatory transmembrane protein [Source:MGI Symbol;Acc:MGI:1921864]	0.10566050869074	-3.2424918341733	6.8341510218087E-43	2.554991796808E-41	yes	down	0.56	0.51	0.56	4	6.27	5.4	0.54333333333333	5.2233333333333
ENSMUSG00000027692	Tnik	TRAF2 and NCK interacting kinase [Source:MGI Symbol;Acc:MGI:1916264]	4.2405916645666	2.0842655695019	0.002168328958405	0.0069249430468637	yes	up	0.35	0.18	0.41	0.08	0.04	0.04	0.31333333333333	0.053333333333333
ENSMUSG00000027698	Nceh1	neutral cholesterol ester hydrolase 1 [Source:MGI Symbol;Acc:MGI:2443191]	0.46897284161012	-1.0924237167285	2.9068998785102E-18	4.1640591558659E-17	yes	down	6.27	7.66	6.48	15.89	14.73	13.68	6.8033333333333	14.766666666667
ENSMUSG00000027712	Anxa5	annexin A5 [Source:MGI Symbol;Acc:MGI:106008]	0.33844515301152	-1.5630060391948	1.8422011726934E-103	2.047790823566E-101	yes	down	502.25	445.53	463.35	1417.52	1476.88	1384.7	470.37666666667	1426.3666666667
ENSMUSG00000027715	Ccna2	cyclin A2 [Source:MGI Symbol;Acc:MGI:108069]	2.2249204852147	1.1537537775908	8.6185309346284E-68	5.5699761551936E-66	yes	up	106.81	111.99	111.3	49.41	52.79	47.11	110.03333333333	49.77
ENSMUSG00000027737	Slc7a11	solute carrier family 7 (cationic amino acid transporter, y+ system), member 11 [Source:MGI Symbol;Acc:MGI:1347355]	0.42724541303931	-1.2268630918589	4.1047187597896E-20	6.4084345131771E-19	yes	down	3.26	2.54	2.89	7.37	6.75	6.53	2.8966666666667	6.8833333333333
ENSMUSG00000027784	Ppm1l	protein phosphatase 1 (formerly 2C)-like [Source:MGI Symbol;Acc:MGI:2139740]	0.27016891743717	-1.8880663907593	1.0813069296271E-105	1.234911763329E-103	yes	down	4.23	3.89	3.69	14.21	14.78	14.99	3.9366666666667	14.66
ENSMUSG00000027805	Pfn2	profilin 2 [Source:MGI Symbol;Acc:MGI:97550]	0.092685119380846	-3.4315184573827	0.0027383022788694	0.008585643512198	yes	down	0	0.1	0.07	0.21	0.34	0.46	0.056666666666667	0.33666666666667
ENSMUSG00000027827	Kcnab1	potassium voltage-gated channel, shaker-related subfamily, beta member 1 [Source:MGI Symbol;Acc:MGI:109155]	0.23363360785838	-2.0976802761354	0.002910272950384	0.0090617910690388	yes	down	0.03	0.03	0.22	0.4	0.52	0.5	0.093333333333333	0.47333333333333
ENSMUSG00000027833	Shox2	short stature homeobox 2 [Source:MGI Symbol;Acc:MGI:1201673]	0.061628183790759	-4.0202659148888	3.8618070552557E-22	6.6383268906529E-21	yes	down	0.23	0.15	0.13	2.58	2.7	2.22	0.17	2.5
ENSMUSG00000027843	Ptpn22	protein tyrosine phosphatase, non-receptor type 22 (lymphoid) [Source:MGI Symbol;Acc:MGI:107170]	0.49739917628893	-1.0075239764859	3.11829762001E-29	7.5793723784325E-28	yes	down	42.13	37.8	37.7	83.41	71.72	74.24	39.21	76.456666666667
ENSMUSG00000027848	Olfml3	olfactomedin-like 3 [Source:MGI Symbol;Acc:MGI:1914877]	0.25532649555566	-1.969584839072	2.270454337391E-6	1.2161116486237E-5	yes	down	0.15	0.22	0.14	0.6	0.67	0.55	0.17	0.60666666666667
ENSMUSG00000027890	Gstm4	glutathione S-transferase, mu 4 [Source:MGI Symbol;Acc:MGI:95862]	0.3371343530588	-1.5686044534376	0.00030255609950217	0.0011528383005254	yes	down	0.55	0.76	0.66	1.31	1.94	2	0.65666666666667	1.75
ENSMUSG00000027935	Rab13	RAB13, member RAS oncogene family [Source:MGI Symbol;Acc:MGI:1927232]	0.3509699478566	-1.5105805912362	1.2223723496114E-6	6.7355705741643E-6	yes	down	2.18	1.21	2.07	4.94	6.19	5.82	1.82	5.65
ENSMUSG00000027939	Nup210l	nucleoporin 210-like [Source:MGI Symbol;Acc:MGI:1924845]	0.25523646300169	-1.9700936480966	2.606065739362E-11	2.2942735025407E-10	yes	down	0.23	0.29	0.34	0.93	1.17	1.29	0.28666666666667	1.13
ENSMUSG00000027951	Adar	adenosine deaminase, RNA-specific [Source:MGI Symbol;Acc:MGI:1889575]	0.21219811901881	-2.2365162270148	3.7292746630385E-197	9.5664501125392E-195	yes	down	29.9	31.83	29.89	128.37	167.09	154.06	30.54	149.84
ENSMUSG00000027959	Sass6	SAS-6 centriolar assembly protein [Source:MGI Symbol;Acc:MGI:1920026]	0.28019617084612	-1.8354908548184	4.219421364588E-107	4.9199043239958E-105	yes	down	22.01	22.78	20.09	75.95	74.47	69.95	21.626666666667	73.456666666667
ENSMUSG00000027983	Cyp2u1	cytochrome P450, family 2, subfamily u, polypeptide 1 [Source:MGI Symbol;Acc:MGI:1918769]	3.8796205846123	1.9559155680146	0.0087451296125692	0.024234052045867	yes	up	0.6	0.61	0.46	0.1	0.08	0.28	0.55666666666667	0.15333333333333
ENSMUSG00000027993	Trim2	tripartite motif-containing 2 [Source:MGI Symbol;Acc:MGI:1933163]	10.650875390178	3.412900104603	4.8491190840338E-38	1.5979093203E-36	yes	up	1.9	2.06	2.14	0.22	0.3	0.35	2.0333333333333	0.29
ENSMUSG00000028037	Ifi44	interferon-induced protein 44 [Source:MGI Symbol;Acc:MGI:2443016]	0.00061320001520512	-10.671354646779	4.1771297095321E-300	1.9899845936211E-297	yes	down	0.17	0.2	0.32	475.68	392.1	411.38	0.23	426.38666666667
ENSMUSG00000028047	Thbs3	thrombospondin 3 [Source:MGI Symbol;Acc:MGI:98739]	0.22063274048021	-2.1802812014031	0.00020859549908903	0.00081588584372753	yes	down	0.18	0.8	0.31	1.25	2.28	1.22	0.43	1.5833333333333
ENSMUSG00000028051	Hcn3	hyperpolarization-activated, cyclic nucleotide-gated K+ 3 [Source:MGI Symbol;Acc:MGI:1298211]	3.4720219099632	1.7957760518421	3.2444748677526E-7	1.9075590248556E-6	yes	up	2.69	2.26	0.99	0.95	0.69	0.25	1.98	0.63
ENSMUSG00000028066	Pmf1	polyamine-modulated factor 1 [Source:MGI Symbol;Acc:MGI:1914287]	2.1250437482809	1.0874925423224	1.7246022411356E-45	7.0827629972157E-44	yes	up	260.96	248.33	253.16	105.91	125.13	129.78	254.15	120.27333333333
ENSMUSG00000028071	Sh2d2a	SH2 domain containing 2A [Source:MGI Symbol;Acc:MGI:1351596]	0.22980658873189	-2.1215079331324	0.006938654520199	0.019743195472662	yes	down	0.04	0.06	0.04	0.15	0.31	0.3	0.046666666666667	0.25333333333333
ENSMUSG00000028072	Ntrk1	neurotrophic tyrosine kinase, receptor, type 1 [Source:MGI Symbol;Acc:MGI:97383]	0.16052121602407	-2.6391641045187	0.01334155562979	0.035260278740073	yes	down	0.05	0.03	0.02	0.22	0.22	0.22	0.033333333333333	0.22
ENSMUSG00000028073	Pear1	platelet endothelial aggregation receptor 1 [Source:MGI Symbol;Acc:MGI:1920432]	0.13988888259889	-2.837646783255	7.9911412758742E-6	3.9738827806122E-5	yes	down	0.06	0.04	0.17	0.94	0.82	0.67	0.09	0.81
ENSMUSG00000028082	Sh3d19	SH3 domain protein D19 [Source:MGI Symbol;Acc:MGI:1350923]	0.28288922367246	-1.8216908748532	0.017828342332461	0.045377771340475	yes	down	0.06	0.04	0.03	0.12	0.2	0.2	0.043333333333333	0.17333333333333
ENSMUSG00000028108	Ecm1	extracellular matrix protein 1 [Source:MGI Symbol;Acc:MGI:103060]	0.32846876724484	-1.6061718978045	6.157531351251E-17	8.1420045797589E-16	yes	down	13	6.95	3.52	11.94	27.18	18.37	7.8233333333333	19.163333333333
ENSMUSG00000028111	Ctsk	cathepsin K [Source:MGI Symbol;Acc:MGI:107823]	0.18583266309404	-2.4279239939082	6.9791121917855E-6	3.5061680230742E-5	yes	down	0.31	0.2	0.37	1.78	1.77	1.31	0.29333333333333	1.62
ENSMUSG00000028121	Bcar3	breast cancer anti-estrogen resistance 3 [Source:MGI Symbol;Acc:MGI:1352501]	0.2063003070906	-2.2771821261217	2.5823668114377E-196	6.5239976081686E-194	yes	down	13.69	14.43	14.84	63.76	75.84	72.18	14.32	70.593333333333
ENSMUSG00000028128	F3	coagulation factor III [Source:MGI Symbol;Acc:MGI:88381]	0.15673171834716	-2.6736309222782	0.00015865892162251	0.00063547414343833	yes	down	0.08	0.04	0.29	1.16	0.94	0.83	0.13666666666667	0.97666666666667
ENSMUSG00000028137	Celf3	CUGBP, Elav-like family member 3 [Source:MGI Symbol;Acc:MGI:1926034]	3.6003061578905	1.848119593691	8.9533911522326E-10	6.8923750725912E-9	yes	up	2.53	2.43	4.47	0.76	0.62	1.48	3.1433333333333	0.95333333333333
ENSMUSG00000028179	Cth	cystathionase (cystathionine gamma-lyase) [Source:MGI Symbol;Acc:MGI:1339968]	0.35775622394548	-1.4829512289077	5.056542445416E-14	5.5323352188232E-13	yes	down	8.21	5.21	7.87	23.43	17.74	18.3	7.0966666666667	19.823333333333
ENSMUSG00000028184	Adgrl2	adhesion G protein-coupled receptor L2 [Source:MGI Symbol;Acc:MGI:2139714]	0.017194790880218	-5.8618846195865	4.2597978682979E-5	0.00018850283878981	yes	down	0	0	0	0.32	0.38	0.39	0	0.36333333333333
ENSMUSG00000028207	Asph	aspartate-beta-hydroxylase [Source:MGI Symbol;Acc:MGI:1914186]	0.4096823317289	-1.2874224194886	1.0617996803613E-69	7.226305253202E-68	yes	down	47.68	49.87	51.24	117.77	110.56	111.14	49.596666666667	113.15666666667
ENSMUSG00000028211	Trp53inp1	transformation related protein 53 inducible nuclear protein 1 [Source:MGI Symbol;Acc:MGI:1926609]	0.44642426160144	-1.1635126601465	0.0018874109409321	0.0061060710184521	yes	down	0.2	0.27	0.35	0.52	0.54	0.63	0.27333333333333	0.56333333333333
ENSMUSG00000028238	Atp6v0d2	ATPase, H+ transporting, lysosomal V0 subunit D2 [Source:MGI Symbol;Acc:MGI:1924415]	0.28064457680258	-1.8331839140682	5.3971547825365E-21	8.8227692238974E-20	yes	down	2.21	2.65	2.58	10.46	7.81	8.39	2.48	8.8866666666667
ENSMUSG00000028268	Gbp3	guanylate binding protein 3 [Source:MGI Symbol;Acc:MGI:1926263]	0.012348413764469	-6.3395304597956	9.8443364048011E-49	4.2857562718969E-47	yes	down	0.3	1.02	0.15	9.3	8.38	9.28	0.49	8.9866666666667
ENSMUSG00000028270	Gbp2	guanylate binding protein 2 [Source:MGI Symbol;Acc:MGI:102772]	0.0043453228349643	-7.8463209188767	1.0097905291157E-10	8.4651821430241E-10	yes	down	0	0.11	0	2.24	2.42	2.15	0.036666666666667	2.27
ENSMUSG00000028339	Col15a1	collagen, type XV, alpha 1 [Source:MGI Symbol;Acc:MGI:88449]	4.8183033030699	2.268525211356	1.4703233197499E-5	7.0428529254555E-5	yes	up	0.79	0.82	1.06	0.27	0.24	0.15	0.89	0.22
ENSMUSG00000028348	Cavin4	caveolae associated 4 [Source:MGI Symbol;Acc:MGI:1915266]	0.019372837961206	-5.6898208774106	9.9198471098028E-5	0.00041094044896609	yes	down	0	0	0	0.29	0.38	0.33	0	0.33333333333333
ENSMUSG00000028362	Tnfsf8	tumor necrosis factor (ligand) superfamily, member 8 [Source:MGI Symbol;Acc:MGI:88328]	0.029116727445823	-5.1020079758245	1.6610786500161E-37	5.4201223895045E-36	yes	down	0.14	0.05	0.11	3.62	3.16	3.89	0.1	3.5566666666667
ENSMUSG00000028364	Tnc	tenascin C [Source:MGI Symbol;Acc:MGI:101922]	0.0044119368109417	-7.8243721562881	2.5811713364102E-49	1.138583356172E-47	yes	down	0.05	0.01	0.02	5.91	5.21	5.35	0.026666666666667	5.49
ENSMUSG00000028464	Tpm2	tropomyosin 2, beta [Source:MGI Symbol;Acc:MGI:98810]	0.019602580744404	-5.6728125873702	1.8904654725405E-5	8.8918536781778E-5	yes	down	0	0.07	0	1.19	1.17	1.21	0.023333333333333	1.19
ENSMUSG00000028494	Plin2	perilipin 2 [Source:MGI Symbol;Acc:MGI:87920]	0.26257730802851	-1.9291858511977	2.559341761807E-94	2.5553571578665E-92	yes	down	21.37	25.92	23.09	92.88	96.78	95.74	23.46	95.133333333333
ENSMUSG00000028527	Ak4	adenylate kinase 4 [Source:MGI Symbol;Acc:MGI:87979]	0.46524238648398	-1.1039455535695	3.8757051421356E-27	8.5935515345704E-26	yes	down	17.38	17.06	23.18	41.61	57.93	52.34	19.206666666667	50.626666666667
ENSMUSG00000028546	Elavl4	ELAV like RNA binding protein 4 [Source:MGI Symbol;Acc:MGI:107427]	0.017814620011147	-5.8107944789041	5.7812218033757E-5	0.00024940774217202	yes	down	0	0	0	0.21	0.46	0.14	0	0.27
ENSMUSG00000028551	Cdkn2c	cyclin dependent kinase inhibitor 2C [Source:MGI Symbol;Acc:MGI:105388]	3.1969336573145	1.6766888056585	1.1443223869306E-49	5.115397179539E-48	yes	up	59.99	55.66	56.57	15.83	19.59	17.48	57.406666666667	17.633333333333
ENSMUSG00000028565	Nfia	nuclear factor I/A [Source:MGI Symbol;Acc:MGI:108056]	2.8212725018873	1.4963460201009	7.2750221742539E-6	3.6427543463517E-5	yes	up	1.53	0.71	0.58	0.1	0.94	0.46	0.94	0.5
ENSMUSG00000028583	Pdpn	podoplanin [Source:MGI Symbol;Acc:MGI:103098]	0.041312042464669	-4.5972938010693	0.014606273120302	0.038115565117769	yes	down	0	0	0	0.38	0.05	0.15	0	0.19333333333333
ENSMUSG00000028641	P3h1	prolyl 3-hydroxylase 1 [Source:MGI Symbol;Acc:MGI:1888921]	0.16895494121076	-2.5652895510976	7.7376705616515E-62	4.4488937567233E-60	yes	down	2.42	1.99	2.52	11.4	13.62	13.79	2.31	12.936666666667
ENSMUSG00000028645	Slc2a1	solute carrier family 2 (facilitated glucose transporter), member 1 [Source:MGI Symbol;Acc:MGI:95755]	0.3799692403973	-1.3960454619165	8.4703423774306E-44	3.276902292373E-42	yes	down	51.23	42.75	55.88	118.32	148.06	133.68	49.953333333333	133.35333333333
ENSMUSG00000028655	Mfsd2a	MFSD2 lysolipid transporter A, lysophospholipid [Source:MGI Symbol;Acc:MGI:1923824]	0.44044889877745	-1.1829534486291	1.57749964865E-11	1.4141521043866E-10	yes	down	7.51	4.08	5.72	10.38	13.1	11.24	5.77	11.573333333333
ENSMUSG00000028657	Ppt1	palmitoyl-protein thioesterase 1 [Source:MGI Symbol;Acc:MGI:1298204]	0.48064627020532	-1.0569525563185	1.8056972886207E-43	6.9214245035546E-42	yes	down	55.9	56.62	53.09	117.52	113.64	114.57	55.203333333333	115.24333333333
ENSMUSG00000028680	Plk3	polo like kinase 3 [Source:MGI Symbol;Acc:MGI:109604]	0.40637230910921	-1.2991259970881	2.281039427937E-18	3.2759734213111E-17	yes	down	5.45	5.32	4.4	10.74	14.14	13.17	5.0566666666667	12.683333333333
ENSMUSG00000028755	Cda	cytidine deaminase [Source:MGI Symbol;Acc:MGI:1919519]	0.022046453004107	-5.5033096267363	4.0315829631937E-5	0.00017906929762465	yes	down	0	0	0.13	1.87	2.06	1.61	0.043333333333333	1.8466666666667
ENSMUSG00000028756	Pink1	PTEN induced putative kinase 1 [Source:MGI Symbol;Acc:MGI:1916193]	0.46546026938148	-1.1032700669799	2.3322708150397E-12	2.2596329790803E-11	yes	down	3.81	3.9	4.15	7.27	9.57	8.91	3.9533333333333	8.5833333333333
ENSMUSG00000028758	Kif17	kinesin family member 17 [Source:MGI Symbol;Acc:MGI:1098229]	0.11285265813503	-3.1474876946734	9.9955739821909E-17	1.3010632363704E-15	yes	down	0.28	0.28	0.18	1.61	2.99	1.93	0.24666666666667	2.1766666666667
ENSMUSG00000028766	Alpl	alkaline phosphatase, liver/bone/kidney [Source:MGI Symbol;Acc:MGI:87983]	0.00092495882968781	-10.078323227463	3.5836141475201E-17	4.7917547951683E-16	yes	down	0	0	0	4.53	6.32	5.57	0	5.4733333333333
ENSMUSG00000028773	Fabp3	fatty acid binding protein 3, muscle and heart [Source:MGI Symbol;Acc:MGI:95476]	0.24206302502991	-2.0465453694533	3.2960714096414E-5	0.0001488185612899	yes	down	0.84	0.94	0.97	4.45	3.73	3.5	0.91666666666667	3.8933333333333
ENSMUSG00000028832	Stmn1	stathmin 1 [Source:MGI Symbol;Acc:MGI:96739]	2.3028166569912	1.2033995528681	9.3923439156723E-95	9.4342134005976E-93	yes	up	541.57	532.26	524.02	221.39	251.12	239.6	532.61666666667	237.37
ENSMUSG00000028838	Extl1	exostosin-like glycosyltransferase 1 [Source:MGI Symbol;Acc:MGI:1888742]	0.12417868460663	-3.0095105401005	4.4919321490925E-8	2.9132040705549E-7	yes	down	0.16	0.14	0.06	0.58	0.69	0.53	0.12	0.6
ENSMUSG00000028874	Fgr	FGR proto-oncogene, Src family tyrosine kinase [Source:MGI Symbol;Acc:MGI:95527]	0.33303754039865	-1.5862432860761	9.514836997642E-35	2.8229607134997E-33	yes	down	5.04	5.02	5.84	13.38	18.61	16.38	5.3	16.123333333333
ENSMUSG00000028893	Sesn2	sestrin 2 [Source:MGI Symbol;Acc:MGI:2651874]	0.3375881236246	-1.5666639440688	1.1506898311913E-36	3.6132960913904E-35	yes	down	6.68	5.4	5.79	15.08	20.31	18.18	5.9566666666667	17.856666666667
ENSMUSG00000028906	Epb41	erythrocyte membrane protein band 4.1 [Source:MGI Symbol;Acc:MGI:95401]	0.49814741648752	-1.0053553534702	2.3070511321074E-47	9.7633935474007E-46	yes	down	49.48	45.5	48.65	87.55	106.84	95.61	47.876666666667	96.666666666667
ENSMUSG00000028926	Cdk14	cyclin dependent kinase 14 [Source:MGI Symbol;Acc:MGI:894318]	0.3235665021869	-1.6278658370278	1.9059728477493E-69	1.2814593251359E-67	yes	down	13.72	12.58	12.18	43.37	41.83	38.55	12.826666666667	41.25
ENSMUSG00000028927	Padi2	peptidyl arginine deiminase, type II [Source:MGI Symbol;Acc:MGI:1338892]	0.11568453879485	-3.1117320333332	4.3194880728769E-38	1.426200873805E-36	yes	down	2.07	0.34	0.29	2.69	7.31	2.82	0.9	4.2733333333333
ENSMUSG00000028944	Prkag2	protein kinase, AMP-activated, gamma 2 non-catalytic subunit [Source:MGI Symbol;Acc:MGI:1336153]	2.0918510449374	1.0647801248253	2.7755480863071E-25	5.6096350049799E-24	yes	up	23.2	22.53	22.38	9.13	11.85	11.49	22.703333333333	10.823333333333
ENSMUSG00000028965	Tnfrsf9	tumor necrosis factor receptor superfamily, member 9 [Source:MGI Symbol;Acc:MGI:1101059]	0.1558144751375	-2.6820988291448	4.0249618652308E-7	2.3424856593668E-6	yes	down	0.16	0.99	0.47	1.53	2.08	2.23	0.54	1.9466666666667
ENSMUSG00000029009	Mthfr	methylenetetrahydrofolate reductase [Source:MGI Symbol;Acc:MGI:106639]	0.24988658485024	-2.0006546424004	3.6113606662773E-133	5.3288343141157E-131	yes	down	24.79	18.52	23.38	65.29	68.93	74	22.23	69.406666666667
ENSMUSG00000029059	Prxl2b	peroxiredoxin like 2B [Source:MGI Symbol;Acc:MGI:1913719]	0.047006573058651	-4.4109936828551	0.0041954603356208	0.012577329312503	yes	down	0	0.11	0	1.37	0.51	0.58	0.036666666666667	0.82
ENSMUSG00000029070	Mxra8	matrix-remodelling associated 8 [Source:MGI Symbol;Acc:MGI:1922011]	0.01250451936184	-6.3214065842843	3.8854582292939E-6	2.0233020148422E-5	yes	down	0	0	0	1.01	0.65	0.63	0	0.76333333333333
ENSMUSG00000029108	Pcdh7	protocadherin 7 [Source:MGI Symbol;Acc:MGI:1860487]	0.18703987528149	-2.4185822218963	1.3748834555931E-175	3.0566408984746E-173	yes	down	23.72	18.75	19.64	107.99	117.11	107.47	20.703333333333	110.85666666667
ENSMUSG00000029119	Man2b2	mannosidase 2, alpha B2 [Source:MGI Symbol;Acc:MGI:1195262]	0.48873405645472	-1.032878455483	5.9104562681153E-19	8.7678779194444E-18	yes	down	27	21.69	25.69	40.28	60.57	50.41	24.793333333333	50.42
ENSMUSG00000029153	Ociad2	OCIA domain containing 2 [Source:MGI Symbol;Acc:MGI:1916377]	0.064099381171413	-3.9635457609376	0.0020457660105034	0.0065676467403437	yes	down	0	0.11	0.1	0.33	0.2	0.32	0.07	0.28333333333333
ENSMUSG00000029158	Yipf7	Yip1 domain family, member 7 [Source:MGI Symbol;Acc:MGI:1922831]	0.060909343400058	-4.037192637456	4.9902459040123E-33	1.3798898872886E-31	yes	down	1.24	0.6	1.81	14.22	11.96	10.34	1.2166666666667	12.173333333333
ENSMUSG00000029166	Mapre3	microtubule-associated protein, RP/EB family, member 3 [Source:MGI Symbol;Acc:MGI:2140967]	0.37616252131165	-1.410571980772	0.009960707685057	0.027133612145179	yes	down	0.35	0.37	0.67	0.55	1.29	0.91	0.46333333333333	0.91666666666667
ENSMUSG00000029186	Pi4k2b	phosphatidylinositol 4-kinase type 2 beta [Source:MGI Symbol;Acc:MGI:1914323]	0.3912098604607	-1.3539853609508	1.0419833874509E-28	2.4820044289081E-27	yes	down	6.09	6.66	6.33	16.49	16.4	17.26	6.36	16.716666666667
ENSMUSG00000029219	Slc10a4	solute carrier family 10 (sodium/bile acid cotransporter family), member 4 [Source:MGI Symbol;Acc:MGI:3606480]	0.21173730031052	-2.2396526534455	0.017159087651443	0.043919857826057	yes	down	0.17	0.11	0.05	0.52	0.54	0.4	0.11	0.48666666666667
ENSMUSG00000029223	Uchl1	ubiquitin carboxy-terminal hydrolase L1 [Source:MGI Symbol;Acc:MGI:103149]	0.0032622131822535	-8.2599332209046	1.9800925217418E-11	1.7580438076423E-10	yes	down	0	0	0	4.04	3.64	4.14	0	3.94
ENSMUSG00000029254	Stap1	signal transducing adaptor family member 1 [Source:MGI Symbol;Acc:MGI:1926193]	0.36317675705209	-1.4612562203386	1.2817633985589E-30	3.2431142500109E-29	yes	down	64.11	56.7	60.35	187.57	150.59	157.75	60.386666666667	165.30333333333
ENSMUSG00000029279	Brdt	bromodomain, testis-specific [Source:MGI Symbol;Acc:MGI:1891374]	0.20993315485002	-2.2519980647013	1.5165644085572E-11	1.3617229374412E-10	yes	down	0.38	0.48	0.21	1.44	1.21	1.9	0.35666666666667	1.5166666666667
ENSMUSG00000029298	Gbp9	guanylate-binding protein 9 [Source:MGI Symbol;Acc:MGI:3605620]	0.0016322957834254	-9.2588817772204	2.9440555341321E-19	4.4184682246731E-18	yes	down	0	0.03	0.02	6.58	6.69	6.32	0.016666666666667	6.53
ENSMUSG00000029304	Spp1	secreted phosphoprotein 1 [Source:MGI Symbol;Acc:MGI:98389]	0.046135747169023	-4.4379711684357	5.4326604856811E-222	1.6175746596115E-219	yes	down	484.88	335.9	391.04	10059.57	7787.59	8711.44	403.94	8852.8666666667
ENSMUSG00000029314	Gpat3	glycerol-3-phosphate acyltransferase 3 [Source:MGI Symbol;Acc:MGI:3603816]	0.09727001833664	-3.3618610000051	1.2355100064525E-29	3.0429680720221E-28	yes	down	0.34	0.26	2.52	4.96	3.79	3.41	1.04	4.0533333333333
ENSMUSG00000029330	Cds1	CDP-diacylglycerol synthase 1 [Source:MGI Symbol;Acc:MGI:1921846]	0.22748722274038	-2.1361425790563	3.9226495493085E-30	9.7767202668417E-29	yes	down	0.85	1.02	1.09	5.29	6.09	4.48	0.98666666666667	5.2866666666667
ENSMUSG00000029334	Prkg2	protein kinase, cGMP-dependent, type II [Source:MGI Symbol;Acc:MGI:108173]	0.02408981461603	-5.3754328984633	0.00072212630928962	0.0025613133548384	yes	down	0	0	0	0.48	0.2	0.27	0	0.31666666666667
ENSMUSG00000029366	Dck	deoxycytidine kinase [Source:MGI Symbol;Acc:MGI:102726]	0.35963160695338	-1.4754082742824	1.1422821291842E-68	7.498587488983E-67	yes	down	27.1	27.77	28.82	81.79	77.28	75.91	27.896666666667	78.326666666667
ENSMUSG00000029378	Areg	amphiregulin [Source:MGI Symbol;Acc:MGI:88068]	0.0083771979061018	-6.8993165279685	2.2059095402015E-7	1.3225938753441E-6	yes	down	0	0	0	1.82	0.89	1.67	0	1.46
ENSMUSG00000029392	Rilpl1	Rab interacting lysosomal protein-like 1 [Source:MGI Symbol;Acc:MGI:1922945]	0.34449223844552	-1.5374566161154	4.3343049787363E-14	4.7671636685653E-13	yes	down	2.02	1.96	1.77	5.35	6.3	5.8	1.9166666666667	5.8166666666667
ENSMUSG00000029410	Ppef2	protein phosphatase, EF hand calcium-binding domain 2 [Source:MGI Symbol;Acc:MGI:1342304]	5.4921019186966	2.457358398288	0.0026425191957768	0.0083071955260902	yes	up	1.17	0.39	1.4	0	0.32	0.09	0.98666666666667	0.13666666666667
ENSMUSG00000029442	Cfap251	cilia and flagella associated protein 251 [Source:MGI Symbol;Acc:MGI:1918495]	0.25261879309405	-1.9849661252193	0.00022732088071571	0.00088435566146845	yes	down	0.17	0.29	0.1	0.6	0.53	0.46	0.18666666666667	0.53
ENSMUSG00000029470	P2rx4	purinergic receptor P2X, ligand-gated ion channel 4 [Source:MGI Symbol;Acc:MGI:1338859]	0.46949188218775	-1.0908278819044	1.4244857221199E-11	1.2866671143351E-10	yes	down	5.23	6.06	6.05	12.64	13.15	9.66	5.78	11.816666666667
ENSMUSG00000029490	Slc49a3	solute carrier family 49 member 3 [Source:MGI Symbol;Acc:MGI:2442629]	0.17469145258624	-2.5171190740002	5.7491166897819E-13	5.8380494327298E-12	yes	down	0.33	0.21	0.24	1.78	2.07	1.71	0.26	1.8533333333333
ENSMUSG00000029502	Golga3	golgin A3 [Source:MGI Symbol;Acc:MGI:96958]	0.43164414395	-1.2120856790858	1.3449397015844E-83	1.2056733647429E-81	yes	down	16.88	15.69	17.16	41.73	45.42	41.7	16.576666666667	42.95
ENSMUSG00000029516	Cit	citron [Source:MGI Symbol;Acc:MGI:105313]	2.2026011082795	1.1392082461902	7.3988519185233E-15	8.5672539506568E-14	yes	up	16.15	13.71	16.8	9.33	10.06	6.72	15.553333333333	8.7033333333333
ENSMUSG00000029553	Tfec	transcription factor EC [Source:MGI Symbol;Acc:MGI:1333760]	0.0039161668222494	-7.9963420619815	1.4236874280687E-10	1.1816109594633E-9	yes	down	0	0	0	2.21	1.84	1.81	0	1.9533333333333
ENSMUSG00000029561	Oasl2	2'-5' oligoadenylate synthetase-like 2 [Source:MGI Symbol;Acc:MGI:1344390]	0.0011165486771167	-9.8067381363194	2.6196729223556E-164	5.1388736832185E-162	yes	down	0.2	0.17	0.34	169.57	175.97	177.42	0.23666666666667	174.32
ENSMUSG00000029596	Sdsl	serine dehydratase-like [Source:MGI Symbol;Acc:MGI:2182607]	0.26721477768056	-1.903928300036	0.00032020523804643	0.0012128809948174	yes	down	0.43	0.22	0.72	2.24	2.07	1.42	0.45666666666667	1.91
ENSMUSG00000029605	Oas1b	2'-5' oligoadenylate synthetase 1B [Source:MGI Symbol;Acc:MGI:97430]	0.040350135827952	-4.6312826598161	1.4396018185691E-118	1.9050730732397E-116	yes	down	1.23	1.48	0.88	29.56	32	28.5	1.1966666666667	30.02
ENSMUSG00000029648	Flt1	FMS-like tyrosine kinase 1 [Source:MGI Symbol;Acc:MGI:95558]	0.0063459874047196	-7.2999396268113	4.1333449488558E-184	9.5721380107252E-182	yes	down	0.12	0.07	0.16	17.84	20.73	17.79	0.11666666666667	18.786666666667
ENSMUSG00000029699	Ssc4d	scavenger receptor cysteine rich family, 4 domains [Source:MGI Symbol;Acc:MGI:1924709]	0.30987545068377	-1.6902396303139	6.8761643798674E-6	3.4565319526653E-5	yes	down	2.13	2.1	1.21	6.56	6.54	4.43	1.8133333333333	5.8433333333333
ENSMUSG00000029752	Asns	asparagine synthetase [Source:MGI Symbol;Acc:MGI:1350929]	0.45976470385978	-1.1210323802907	2.6521911733285E-41	9.5719990528309E-40	yes	down	112.96	92.33	109.55	230.75	232.37	222.29	104.94666666667	228.47
ENSMUSG00000029762	Akr1b8	aldo-keto reductase family 1, member B8 [Source:MGI Symbol;Acc:MGI:107673]	0.49320554952319	-1.0197390619257	4.4053138778311E-23	7.9841525651039E-22	yes	down	46.52	36.96	38.04	81.24	85.62	83.17	40.506666666667	83.343333333333
ENSMUSG00000029798	Herc6	hect domain and RLD 6 [Source:MGI Symbol;Acc:MGI:1914388]	0.076174659348434	-3.7145450465521	2.0481916858347E-154	3.6331434222988E-152	yes	down	3.75	2.73	2.55	32.46	26.65	27.31	3.01	28.806666666667
ENSMUSG00000029804	Herc3	hect domain and RLD 3 [Source:MGI Symbol;Acc:MGI:1921248]	0.46930594086467	-1.0913993715726	9.398634062415E-23	1.6775028984003E-21	yes	down	8.08	6.2	8.14	14.3	39.08	22.84	7.4733333333333	25.406666666667
ENSMUSG00000029810	Tmem176b	transmembrane protein 176B [Source:MGI Symbol;Acc:MGI:1916348]	7.3438919788482	2.876544838337	1.2890300254516E-291	5.2422650352146E-289	yes	up	317.56	323.8	325.85	44.72	51.38	42.7	322.40333333333	46.266666666667
ENSMUSG00000029826	Zc3hav1	zinc finger CCCH type, antiviral 1 [Source:MGI Symbol;Acc:MGI:1926031]	0.47701077732446	-1.067906232814	7.7979761458272E-72	5.6044592351518E-70	yes	down	39.41	38.84	39.23	79.91	85.37	82.89	39.16	82.723333333333
ENSMUSG00000029910	Mad2l1	MAD2 mitotic arrest deficient-like 1 [Source:MGI Symbol;Acc:MGI:1860374]	2.2525663510464	1.1715696023388	1.8629770769429E-52	9.0038492118683E-51	yes	up	78.4	85.6	81.37	34.86	38.58	35.76	81.79	36.4
ENSMUSG00000029992	Gfpt1	glutamine fructose-6-phosphate transaminase 1 [Source:MGI Symbol;Acc:MGI:95698]	0.42101156421963	-1.2480682335359	9.4824080348682E-50	4.250259988532E-48	yes	down	14.47	13.66	15.44	37.04	35.46	32.76	14.523333333333	35.086666666667
ENSMUSG00000029994	Anxa4	annexin A4 [Source:MGI Symbol;Acc:MGI:88030]	0.39298982319918	-1.3474361417169	4.6133928899792E-77	3.7523762462202E-75	yes	down	56.06	56.88	57.88	149.2	154.2	149.72	56.94	151.04
ENSMUSG00000030030	1700003E16Rik	RIKEN cDNA 1700003E16 gene [Source:MGI Symbol;Acc:MGI:1919087]	0.13762435229558	-2.8611923208681	0.00030738245016159	0.0011698915713295	yes	down	0.11	0.11	0.03	0.62	0.63	0.53	0.083333333333333	0.59333333333333
ENSMUSG00000030043	Tacr1	tachykinin receptor 1 [Source:MGI Symbol;Acc:MGI:98475]	0.05638161622798	-4.1486313551677	9.8288752000322E-5	0.00040788119732538	yes	down	0	0	0.04	0.26	0.25	0.17	0.013333333333333	0.22666666666667
ENSMUSG00000030046	Bmp10	bone morphogenetic protein 10 [Source:MGI Symbol;Acc:MGI:1338820]	0.011042797431553	-6.5007504986918	1.3307174111204E-6	7.3108343041258E-6	yes	down	0	0	0	0.24	0.24	0.24	0	0.24
ENSMUSG00000030047	Arhgap25	Rho GTPase activating protein 25 [Source:MGI Symbol;Acc:MGI:2443687]	0.42486943151496	-1.2349085464544	2.3347593044207E-40	8.1957424509287E-39	yes	down	12.07	11.02	10.16	23.56	29.74	26.44	11.083333333333	26.58
ENSMUSG00000030088	Aldh1l1	aldehyde dehydrogenase 1 family, member L1 [Source:MGI Symbol;Acc:MGI:1340024]	0.095894611068375	-3.3824064465165	2.459927043344E-25	4.9838181677665E-24	yes	down	0.23	0.42	0.29	3	3.14	2.21	0.31333333333333	2.7833333333333
ENSMUSG00000030102	Itpr1	inositol 1,4,5-trisphosphate receptor 1 [Source:MGI Symbol;Acc:MGI:96623]	0.43039165377124	-1.2162779937112	2.5000180438714E-64	1.5325478258644E-62	yes	down	14.9	12.9	13.3	26.68	35.35	32.3	13.7	31.443333333333
ENSMUSG00000030104	Edem1	ER degradation enhancer, mannosidase alpha-like 1 [Source:MGI Symbol;Acc:MGI:2180139]	0.44324909087564	-1.1738104227945	4.6507851395928E-69	3.1018876567028E-67	yes	down	89	79.59	88.61	182.52	199.94	196.33	85.733333333333	192.93
ENSMUSG00000030107	Usp18	ubiquitin specific peptidase 18 [Source:MGI Symbol;Acc:MGI:1344364]	0.00051794012531978	-10.914927049778	3.1359584387088E-168	6.3767037813453E-166	yes	down	0.32	0.35	0.4	393.96	370.95	380.03	0.35666666666667	381.64666666667
ENSMUSG00000030123	Plxnd1	plexin D1 [Source:MGI Symbol;Acc:MGI:2154244]	2.0647129069824	1.0459411925565	4.1722631465935E-13	4.2811271203877E-12	yes	up	53.88	57.82	50.63	17.55	39.7	23.71	54.11	26.986666666667
ENSMUSG00000030134	Rasgef1a	RasGEF domain family, member 1A [Source:MGI Symbol;Acc:MGI:1917977]	0.033586834267454	-4.8959603692508	0.0050162699494038	0.014764569309154	yes	down	0	0	0	0.02	0.2	0.14	0	0.12
ENSMUSG00000030137	Tuba8	tubulin, alpha 8 [Source:MGI Symbol;Acc:MGI:1858225]	0.010277940515327	-6.6043049822458	8.2383613444254E-7	4.6376244786276E-6	yes	down	0	0	0	0.68	0.52	0.49	0	0.56333333333333
ENSMUSG00000030142	Clec4e	C-type lectin domain family 4, member e [Source:MGI Symbol;Acc:MGI:1861232]	0.48963012426925	-1.0302357729742	5.3316129886847E-12	5.0027751813915E-11	yes	down	20.18	16.33	16.63	47.71	33.78	34.47	17.713333333333	38.653333333333
ENSMUSG00000030144	Clec4d	C-type lectin domain family 4, member d [Source:MGI Symbol;Acc:MGI:1298389]	0.40659946926581	-1.298319762853	6.7497150827378E-15	7.8373780842319E-14	yes	down	36.7	32.39	32.62	99.86	65.96	87.06	33.903333333333	84.293333333333
ENSMUSG00000030149	Klrk1	killer cell lectin-like receptor subfamily K, member 1 [Source:MGI Symbol;Acc:MGI:1196250]	0.045800351585945	-4.4484975165758	0.015983486086851	0.041255208515812	yes	down	0	0	0	0.26	0.21	0.15	0	0.20666666666667
ENSMUSG00000030156	Cd69	CD69 antigen [Source:MGI Symbol;Acc:MGI:88343]	0.067592236925849	-3.8869986295351	0.0031221856551334	0.0096441874052787	yes	down	0	0.31	0	0.49	0.48	0.31	0.10333333333333	0.42666666666667
ENSMUSG00000030157	Clec2d	C-type lectin domain family 2, member d [Source:MGI Symbol;Acc:MGI:2135589]	0.055472674811128	-4.1720788979925	1.7437787407222E-12	1.7113458930431E-11	yes	down	0.28	0.27	0.12	5.22	3.01	3.81	0.22333333333333	4.0133333333333
ENSMUSG00000030187	Klra2	killer cell lectin-like receptor, subfamily A, member 2 [Source:MGI Symbol;Acc:MGI:101906]	0.021736840965575	-5.5237139023284	1.507605213315E-6	8.2338058718682E-6	yes	down	0.08	0.07	0	2.56	1.43	0.87	0.05	1.62
ENSMUSG00000030188	Magohb	mago homolog B, exon junction complex core component [Source:MGI Symbol;Acc:MGI:1913691]	0.29563303143663	-1.7581206223333	1.2326497141565E-9	9.3000911012878E-9	yes	down	4.96	6.58	6.58	22.88	14.68	14.57	6.04	17.376666666667
ENSMUSG00000030203	Dusp16	dual specificity phosphatase 16 [Source:MGI Symbol;Acc:MGI:1917936]	0.35884760506553	-1.4785568026341	6.206029604797E-34	1.7749457569534E-32	yes	down	2.78	2.39	2.67	7.11	7.73	7.4	2.6133333333333	7.4133333333333
ENSMUSG00000030207	Fam234b	family with sequence similarity 234, member B [Source:MGI Symbol;Acc:MGI:1921775]	0.2722684911571	-1.8768980617588	6.8103758738102E-12	6.3439221966431E-11	yes	down	0.5	0.49	0.38	1.67	1.59	1.76	0.45666666666667	1.6733333333333
ENSMUSG00000030259	Rassf8	Ras association (RalGDS/AF-6) domain family (N-terminal) member 8 [Source:MGI Symbol;Acc:MGI:1918573]	0.11457022813644	-3.125695896343	5.5839142609355E-213	1.551769773114E-210	yes	down	5.6	5.16	5.37	48.43	50.72	49.01	5.3766666666667	49.386666666667
ENSMUSG00000030275	Etnk1	ethanolamine kinase 1 [Source:MGI Symbol;Acc:MGI:1922570]	0.31764599532168	-1.6545082642139	6.2657659677338E-78	5.1465705293593E-76	yes	down	22	21.08	20.06	70.5	63.79	65.75	21.046666666667	66.68
ENSMUSG00000030281	Il17rc	interleukin 17 receptor C [Source:MGI Symbol;Acc:MGI:2159336]	0.41398121193393	-1.2723628007493	7.4030262906999E-17	9.7425462013521E-16	yes	down	8.69	12.55	15.73	21.35	34.16	25.04	12.323333333333	26.85
ENSMUSG00000030342	Cd9	CD9 antigen [Source:MGI Symbol;Acc:MGI:88348]	0.41599916167185	-1.2653474738601	2.4625320226348E-67	1.5731899979085E-65	yes	down	311.18	281.69	290.57	735.19	718.36	703.68	294.48	719.07666666667
ENSMUSG00000030344	Akap3	A kinase (PRKA) anchor protein 3 [Source:MGI Symbol;Acc:MGI:1341149]	0.2603137102537	-1.9416767969981	0.0048757624172803	0.014396752708647	yes	down	0.09	0.14	0.07	0.43	0.31	0.37	0.1	0.37
ENSMUSG00000030393	Zik1	zinc finger protein interacting with K protein 1 [Source:MGI Symbol;Acc:MGI:108070]	2.4702440053612	1.3046535551451	1.7920006067953E-8	1.2131473048195E-7	yes	up	3.43	2.75	2.86	1.55	0.94	1.18	3.0133333333333	1.2233333333333
ENSMUSG00000030401	Rtn2	reticulon 2 (Z-band associated protein) [Source:MGI Symbol;Acc:MGI:107612]	0.38069393347907	-1.3932965147676	0.0010383137225412	0.0035513524122362	yes	down	0.64	0.55	0.37	1.17	1.29	1.73	0.52	1.3966666666667
ENSMUSG00000030409	Dmpk	dystrophia myotonica-protein kinase [Source:MGI Symbol;Acc:MGI:94906]	0.18749252802117	-2.4150949926207	6.8537793396716E-47	2.8569979177421E-45	yes	down	6.59	4.58	4.78	27.12	32.52	31.72	5.3166666666667	30.453333333333
ENSMUSG00000030410	Dmwd	dystrophia myotonica-containing WD repeat motif [Source:MGI Symbol;Acc:MGI:94907]	0.00028414231842778	-11.7810986658	3.5111596037326E-23	6.3705196118213E-22	yes	down	0	0	0	15.7	22.87	21.71	0	20.093333333333
ENSMUSG00000030474	Siglece	sialic acid binding Ig-like lectin E [Source:MGI Symbol;Acc:MGI:1932475]	3.7772268845471	1.9173274439264	1.6730313157834E-22	2.9180046191812E-21	yes	up	10.59	8.36	9.22	2.18	2.57	2.19	9.39	2.3133333333333
ENSMUSG00000030500	Slc17a6	solute carrier family 17 (sodium-dependent inorganic phosphate cotransporter), member 6 [Source:MGI Symbol;Acc:MGI:2156052]	0.01058896781172	-6.5612942241923	2.2785010936642E-7	1.3651357253236E-6	yes	down	0.02	0	0	0.67	0.48	0.47	0.0066666666666667	0.54
ENSMUSG00000030589	Rasgrp4	RAS guanyl releasing protein 4 [Source:MGI Symbol;Acc:MGI:2386851]	0.43776877047253	-1.191759055607	8.4016082766566E-15	9.6947000972299E-14	yes	down	2.97	3.32	3.47	6.23	8.56	7.85	3.2533333333333	7.5466666666667
ENSMUSG00000030598	Fbxo17	F-box protein 17 [Source:MGI Symbol;Acc:MGI:1354707]	0.041927149176952	-4.5759714518417	0.0090883090666502	0.025068397911882	yes	down	0	0	0	0.23	0.14	0.14	0	0.17
ENSMUSG00000030657	Xylt1	xylosyltransferase 1 [Source:MGI Symbol;Acc:MGI:2451073]	0.25084478285447	-1.9951331620802	3.4593521127863E-70	2.3639851282213E-68	yes	down	1.58	1.49	1.5	5.81	6.25	6.73	1.5233333333333	6.2633333333333
ENSMUSG00000030659	Nucb2	nucleobindin 2 [Source:MGI Symbol;Acc:MGI:1858179]	0.44306559818865	-1.1744077817159	7.1504366745172E-30	1.7742020998646E-28	yes	down	22.28	21.79	21.07	52.42	47.73	52.41	21.713333333333	50.853333333333
ENSMUSG00000030739	Myh14	myosin, heavy polypeptide 14 [Source:MGI Symbol;Acc:MGI:1919210]	0.077212431394006	-3.6950230460814	5.0964270752416E-5	0.00022170056105551	yes	down	0	0.04	0.01	0.29	0.31	0.5	0.016666666666667	0.36666666666667
ENSMUSG00000030770	Parva	parvin, alpha [Source:MGI Symbol;Acc:MGI:1931144]	0.42661998509531	-1.228976544299	0.0069956454900969	0.019874832663465	yes	down	0.14	0.1	0.2	0.4	0.37	0.3	0.14666666666667	0.35666666666667
ENSMUSG00000030782	Tgfb1i1	transforming growth factor beta 1 induced transcript 1 [Source:MGI Symbol;Acc:MGI:102784]	5.1211718404396	2.3564739693955	0.0010466083265908	0.0035767877100995	yes	up	0.39	0.62	0.52	0.1	0.09	0.13	0.51	0.10666666666667
ENSMUSG00000030786	Itgam	integrin alpha M [Source:MGI Symbol;Acc:MGI:96607]	0.44433296904688	-1.1702869030876	3.4750444137571E-44	1.3665776074289E-42	yes	down	25.54	28.9	28.63	58.3	72.88	62.09	27.69	64.423333333333
ENSMUSG00000030790	Adm	adrenomedullin [Source:MGI Symbol;Acc:MGI:108058]	0.26218156874122	-1.9313618266438	3.7838743721717E-13	3.901813313642E-12	yes	down	2.36	3.96	6.02	14.63	19.99	14.55	4.1133333333333	16.39
ENSMUSG00000030852	Tacc2	transforming, acidic coiled-coil containing protein 2 [Source:MGI Symbol;Acc:MGI:1928899]	0.48761172596905	-1.0361952749301	6.7489534373925E-20	1.0438965641473E-18	yes	down	9.08	8.63	10.34	18.66	24.68	17.21	9.35	20.183333333333
ENSMUSG00000030854	Ptpn5	protein tyrosine phosphatase, non-receptor type 5 [Source:MGI Symbol;Acc:MGI:97807]	0.16961112540861	-2.5596972902846	6.5367551301716E-27	1.4379136548876E-25	yes	down	3.25	0.6	4.14	10.88	12.85	11.76	2.6633333333333	11.83
ENSMUSG00000030882	Dnhd1	dynein heavy chain domain 1 [Source:MGI Symbol;Acc:MGI:1924755]	2.0960046775703	1.0676419364841	1.0651031694951E-6	5.9119608016517E-6	yes	up	2.47	2.55	3.33	2.09	1.94	3.13	2.7833333333333	2.3866666666667
ENSMUSG00000030921	Trim30a	tripartite motif-containing 30A [Source:MGI Symbol;Acc:MGI:98178]	0.0206599742329	-5.5970177348985	0	0	yes	down	1.32	1.49	1.27	73.88	61.89	71.21	1.36	68.993333333333
ENSMUSG00000030966	Trim21	tripartite motif-containing 21 [Source:MGI Symbol;Acc:MGI:106657]	0.16071002751775	-2.6374681459689	9.8534921085726E-63	5.805552205595E-61	yes	down	3.28	3.54	2.97	17.51	17.75	17.74	3.2633333333333	17.666666666667
ENSMUSG00000031004	Mki67	antigen identified by monoclonal antibody Ki 67 [Source:MGI Symbol;Acc:MGI:106035]	2.2030244639456	1.1394855158364	7.3715852795227E-26	1.5422059341375E-24	yes	up	116.53	120.2	117.76	45.78	67.56	49.06	118.16333333333	54.133333333333
ENSMUSG00000031016	Wee1	WEE 1 homolog 1 (S. pombe) [Source:MGI Symbol;Acc:MGI:103075]	2.0940282958874	1.0662809370446	2.5701813389568E-29	6.2562341088709E-28	yes	up	18.64	20.18	20.25	8.95	9.85	9.68	19.69	9.4933333333333
ENSMUSG00000031024	Dennd2b	DENN domain containing 2B [Source:MGI Symbol;Acc:MGI:108517]	3.1073873552276	1.6357020936108	2.2500336603296E-5	0.00010459175147013	yes	up	1.41	1.6	1.79	1.12	0.85	0.33	1.6	0.76666666666667
ENSMUSG00000031066	Usp11	ubiquitin specific peptidase 11 [Source:MGI Symbol;Acc:MGI:2384312]	0.023376553345562	-5.4187939561335	1.4540565547882E-21	2.4366772858833E-20	yes	down	0.04	0.09	0.04	1.88	2.7	2.48	0.056666666666667	2.3533333333333
ENSMUSG00000031098	Syt8	synaptotagmin VIII [Source:MGI Symbol;Acc:MGI:1859867]	2.566644843334	1.3598836783795	0.0035280417182517	0.010754399928726	yes	up	4.07	3.42	4.78	0.97	1.86	1.46	4.09	1.43
ENSMUSG00000031125	3830403N18Rik	RIKEN cDNA 3830403N18 gene [Source:MGI Symbol;Acc:MGI:1917941]	0.0054392893558376	-7.522366109249	7.6444855888173E-10	5.9423847416289E-9	yes	down	0	0	0.08	5.52	5.36	5.95	0.026666666666667	5.61
ENSMUSG00000031169	Porcn	porcupine O-acyltransferase [Source:MGI Symbol;Acc:MGI:1890212]	0.21475011675628	-2.2192691791527	0.0011446007919959	0.0038782917304898	yes	down	0.09	0.23	0.29	0.41	1.13	0.81	0.20333333333333	0.78333333333333
ENSMUSG00000031257	Nox1	NADPH oxidase 1 [Source:MGI Symbol;Acc:MGI:2450016]	0.13098381678223	-2.9325395189282	0.0012644642107635	0.0042387768898816	yes	down	0.03	0.15	0	0.48	0.49	0.39	0.06	0.45333333333333
ENSMUSG00000031258	Xkrx	X-linked Kx blood group related, X-linked [Source:MGI Symbol;Acc:MGI:3584011]	5.503612503101	2.4603788967234	0.0020458412600063	0.0065676467403437	yes	up	0.37	0.36	0.86	0.08	0.03	0.08	0.53	0.063333333333333
ENSMUSG00000031262	Cenpi	centromere protein I [Source:MGI Symbol;Acc:MGI:2147897]	2.0017974247221	1.0012959855945	2.5696027852378E-14	2.8678418233638E-13	yes	up	17.07	15.28	12.7	7.46	7.98	7.18	15.016666666667	7.54
ENSMUSG00000031266	Gla	galactosidase, alpha [Source:MGI Symbol;Acc:MGI:1347344]	0.32872185893889	-1.605060700732	2.3678441411934E-30	5.9459989774486E-29	yes	down	3.88	6.08	5.28	16.41	14.62	18.94	5.08	16.656666666667
ENSMUSG00000031289	Il13ra2	interleukin 13 receptor, alpha 2 [Source:MGI Symbol;Acc:MGI:1277954]	0.0041256183818018	-7.9211739060321	2.5681109146515E-10	2.0756510611197E-9	yes	down	0	0	0	2.4	1.55	1.3	0	1.75
ENSMUSG00000031303	Map3k15	mitogen-activated protein kinase kinase kinase 15 [Source:MGI Symbol;Acc:MGI:2448588]	0.0017446040341817	-9.162884653812	4.233037089842E-14	4.6619326575975E-13	yes	down	0	0	0	1.87	1.45	1.41	0	1.5766666666667
ENSMUSG00000031337	Mtm1	X-linked myotubular myopathy gene 1 [Source:MGI Symbol;Acc:MGI:1099452]	0.47323407358525	-1.0793741411955	1.7379253007276E-6	9.4483751106396E-6	yes	down	1.64	2.75	1.95	5.11	4.72	4.04	2.1133333333333	4.6233333333333
ENSMUSG00000031382	Asb11	ankyrin repeat and SOCS box-containing 11 [Source:MGI Symbol;Acc:MGI:1916104]	0.066436207802409	-3.9118864635665	2.1568645075907E-12	2.0994488499455E-11	yes	down	0.12	0.29	0.21	3.29	3.46	2.59	0.20666666666667	3.1133333333333
ENSMUSG00000031383	Dusp9	dual specificity phosphatase 9 [Source:MGI Symbol;Acc:MGI:2387107]	0.15207787636855	-2.7171178035928	0.0057216052012076	0.016574365032129	yes	down	0.05	0.08	0	0.24	0.27	0.33	0.043333333333333	0.28
ENSMUSG00000031398	Plxna3	plexin A3 [Source:MGI Symbol;Acc:MGI:107683]	0.36259188398019	-1.463581461787	4.367626402087E-12	4.1401820709721E-11	yes	down	0.77	1.05	1.21	1.95	2.99	2.64	1.01	2.5266666666667
ENSMUSG00000031402	Mpp1	membrane protein, palmitoylated [Source:MGI Symbol;Acc:MGI:105941]	0.49914435780231	-1.002470976386	3.4757610111559E-22	5.9932615408494E-21	yes	down	23.68	28.96	24.13	54.09	50.62	49.59	25.59	51.433333333333
ENSMUSG00000031410	Nxf7	nuclear RNA export factor 7 [Source:MGI Symbol;Acc:MGI:2159343]	0.043260027737243	-4.5308215994547	3.5780709009056E-42	1.3228548603481E-40	yes	down	0.66	0.58	0.63	12.76	14.72	15.75	0.62333333333333	14.41
ENSMUSG00000031434	Morc4	microrchidia 4 [Source:MGI Symbol;Acc:MGI:1922996]	0.032500296176796	-4.9434033242229	3.4282657769012E-28	7.9948116872798E-27	yes	down	0.31	0.02	0.07	2.52	2.68	2.35	0.13333333333333	2.5166666666667
ENSMUSG00000031444	F10	coagulation factor X [Source:MGI Symbol;Acc:MGI:103107]	0.065726129113427	-3.927389168567	4.0353247943318E-5	0.00017918776463566	yes	down	0.05	0	0.09	0.65	1.28	0.46	0.046666666666667	0.79666666666667
ENSMUSG00000031451	Gas6	growth arrest specific 6 [Source:MGI Symbol;Acc:MGI:95660]	3.4066595544729	1.7683577784836	0.0019816492212385	0.0063824645769618	yes	up	0.67	0.74	0.96	0.13	0.46	0.13	0.79	0.24
ENSMUSG00000031490	Eif4ebp1	eukaryotic translation initiation factor 4E binding protein 1 [Source:MGI Symbol;Acc:MGI:103267]	0.49695383689746	-1.0088162518972	4.8166937165368E-37	1.5297819243721E-35	yes	down	66.36	59.99	71.83	128.29	147.03	133.89	66.06	136.40333333333
ENSMUSG00000031493	Ggn	gametogenetin [Source:MGI Symbol;Acc:MGI:2181461]	0.4149518292062	-1.2689842278229	0.0054912998490579	0.016007331063495	yes	down	0.29	0.41	0.66	0.64	0.98	0.79	0.45333333333333	0.80333333333333
ENSMUSG00000031511	Arhgef7	Rho guanine nucleotide exchange factor (GEF7) [Source:MGI Symbol;Acc:MGI:1860493]	0.47748654933534	-1.0664680014888	7.6948172999434E-46	3.16798478171E-44	yes	down	79.22	68.33	75.63	142.69	173.14	156.3	74.393333333333	157.37666666667
ENSMUSG00000031520	Vegfc	vascular endothelial growth factor C [Source:MGI Symbol;Acc:MGI:109124]	0.0087151943686239	-6.842251444577	4.7011936635834E-8	3.0406401530873E-7	yes	down	0	0.03	0	0.87	1.27	1.37	0.01	1.17
ENSMUSG00000031530	Dusp4	dual specificity phosphatase 4 [Source:MGI Symbol;Acc:MGI:2442191]	0.11758532493668	-3.0882200769084	7.2857774683039E-175	1.5984612303487E-172	yes	down	8.05	5.99	6.68	54.02	65.8	58.37	6.9066666666667	59.396666666667
ENSMUSG00000031552	Adam18	a disintegrin and metallopeptidase domain 18 [Source:MGI Symbol;Acc:MGI:105986]	37.371518710788	5.2238672883091	0.00010471272172091	0.00043206630090928	yes	up	0.33	0.56	0.57	0.03	0	0	0.48666666666667	0.01
ENSMUSG00000031553	Adam3	a disintegrin and metallopeptidase domain 3 (cyritestin) [Source:MGI Symbol;Acc:MGI:102518]	4.9678281912695	2.3126152798608	1.1439829985635E-11	1.0446206198274E-10	yes	up	2.59	2.66	2.45	0.29	0.48	0.47	2.5666666666667	0.41333333333333
ENSMUSG00000031586	Rbpms	RNA binding protein gene with multiple splicing [Source:MGI Symbol;Acc:MGI:1334446]	13.757992360964	3.7821980545931	7.4489956402411E-22	1.2622413953799E-20	yes	up	6.49	5.06	5.01	0.27	0.45	0.69	5.52	0.47
ENSMUSG00000031609	Sap30	sin3 associated polypeptide [Source:MGI Symbol;Acc:MGI:1929129]	0.40552335354355	-1.3021430951888	3.3222335112446E-51	1.5560371226543E-49	yes	down	82.92	80.85	93.8	193.44	226.53	227.64	85.856666666667	215.87
ENSMUSG00000031637	Lrp2bp	Lrp2 binding protein [Source:MGI Symbol;Acc:MGI:1914870]	0.14802444119629	-2.7560926874018	0.011580257321709	0.031028316018348	yes	down	0.04	0.05	0.05	0.19	0.72	0.21	0.046666666666667	0.37333333333333
ENSMUSG00000031639	Tlr3	toll-like receptor 3 [Source:MGI Symbol;Acc:MGI:2156367]	0.3047352628642	-1.7143716417427	1.7952878163322E-20	2.8673016330961E-19	yes	down	3.22	3.47	4.73	11.87	8.18	8.51	3.8066666666667	9.52
ENSMUSG00000031669	Gins3	GINS complex subunit 3 (Psf3 homolog) [Source:MGI Symbol;Acc:MGI:1926083]	2.2342694590931	1.159803189337	2.0421287172795E-40	7.1988275331751E-39	yes	up	38.87	38.76	35.68	15.97	18.68	17	37.77	17.216666666667
ENSMUSG00000031681	Smad1	SMAD family member 1 [Source:MGI Symbol;Acc:MGI:109452]	0.42131634943619	-1.2470241932458	4.9275777180277E-13	5.019085575467E-12	yes	down	2	2.2	2.06	5.35	5.88	5.59	2.0866666666667	5.6066666666667
ENSMUSG00000031700	Gpt2	glutamic pyruvate transaminase (alanine aminotransferase) 2 [Source:MGI Symbol;Acc:MGI:1915391]	0.45916499588262	-1.1229154315137	2.7927799346495E-26	5.9472302209892E-25	yes	down	10.8	8.59	9.89	19.26	23.52	21.74	9.76	21.506666666667
ENSMUSG00000031712	Il15	interleukin 15 [Source:MGI Symbol;Acc:MGI:103014]	0.29809994967063	-1.7461319631341	7.0990476014196E-11	6.0300315693363E-10	yes	down	3.25	2.64	2.89	11.82	8.88	18.15	2.9266666666667	12.95
ENSMUSG00000031756	Cenpn	centromere protein N [Source:MGI Symbol;Acc:MGI:1919405]	2.0991630851428	1.0698142547611	1.4114456844562E-24	2.7227745152552E-23	yes	up	31.68	30.11	31.62	15.02	16.1	14.62	31.136666666667	15.246666666667
ENSMUSG00000031762	Mt2	metallothionein 2 [Source:MGI Symbol;Acc:MGI:97172]	0.061985615083068	-4.0119227396978	1.3753780026921E-97	1.4333158010555E-95	yes	down	26.2	25.27	24.4	532.81	353.55	399.87	25.29	428.74333333333
ENSMUSG00000031792	Usb1	U6 snRNA biogenesis 1 [Source:MGI Symbol;Acc:MGI:2142454]	0.4319967263105	-1.2109077152613	1.8612380064989E-35	5.6735434223698E-34	yes	down	18.22	22.38	22.41	52.2	54.55	53.71	21.003333333333	53.486666666667
ENSMUSG00000031803	B3gnt3	UDP-GlcNAc:betaGal beta-1,3-N-acetylglucosaminyltransferase 3 [Source:MGI Symbol;Acc:MGI:2152535]	0.3985534556785	-1.3271548573211	1.1634591524127E-8	8.019643616093E-8	yes	down	1	1.59	1.5	2.94	3.78	3.68	1.3633333333333	3.4666666666667
ENSMUSG00000031827	Cotl1	coactosin-like 1 (Dictyostelium) [Source:MGI Symbol;Acc:MGI:1919292]	3.0930758718769	1.6290422225762	1.8853094233929E-70	1.2989937737873E-68	yes	up	145.06	116.53	121.4	31.36	78.79	44.41	127.66333333333	51.52
ENSMUSG00000031847	1700030J22Rik	RIKEN cDNA 1700030J22 gene [Source:MGI Symbol;Acc:MGI:1916778]	0.16590387063775	-2.5915805492522	7.1924778516765E-6	3.6025199808194E-5	yes	down	0.31	0.12	0.04	0.7	0.74	0.91	0.15666666666667	0.78333333333333
ENSMUSG00000031871	Cdh5	cadherin 5 [Source:MGI Symbol;Acc:MGI:105057]	0.1406228547536	-2.8300970071618	0.0030661306858888	0.0094833357552419	yes	down	0.03	0.02	0.03	0.16	0.3	0.14	0.026666666666667	0.2
ENSMUSG00000031880	Rrad	Ras-related associated with diabetes [Source:MGI Symbol;Acc:MGI:1930943]	2.6281229110649	1.3940327486577	3.0364020444256E-13	3.1564194319671E-12	yes	up	13.21	11.2	12.41	3.39	5.67	4.42	12.273333333333	4.4933333333333
ENSMUSG00000031897	Psmb10	proteasome (prosome, macropain) subunit, beta type 10 [Source:MGI Symbol;Acc:MGI:1096380]	0.33301556440105	-1.5863384876825	1.2835857940126E-62	7.5096524664441E-61	yes	down	57.66	57.6	65.1	162.48	166.09	182.16	60.12	170.24333333333
ENSMUSG00000031898	Dpep3	dipeptidase 3 [Source:MGI Symbol;Acc:MGI:1919104]	0.064526558941044	-3.9539630979833	0.0020915008946669	0.0067038996381537	yes	down	0.04	0	0.04	0.46	0.58	0.31	0.026666666666667	0.45
ENSMUSG00000031939	Taf1d	TATA-box binding protein associated factor, RNA polymerase I, D [Source:MGI Symbol;Acc:MGI:1922566]	2.0196136230188	1.0140793140304	1.9616248411387E-32	5.3183955449018E-31	yes	up	197.16	216.72	200.56	135.7	132.53	130.62	204.81333333333	132.95
ENSMUSG00000031955	Bcar1	breast cancer anti-estrogen resistance 1 [Source:MGI Symbol;Acc:MGI:108091]	0.30468554394142	-1.7146070431031	4.8376743066701E-6	2.4865407333359E-5	yes	down	0.27	0.35	0.52	1.09	1.28	1.5	0.38	1.29
ENSMUSG00000031983	2310022B05Rik	RIKEN cDNA 2310022B05 gene [Source:MGI Symbol;Acc:MGI:1916801]	0.43780852713936	-1.1916280409124	8.047192906036E-16	9.9391773714996E-15	yes	down	3.19	3.8	3.69	7.09	9.61	8.01	3.56	8.2366666666667
ENSMUSG00000032021	Crtam	cytotoxic and regulatory T cell molecule [Source:MGI Symbol;Acc:MGI:1859822]	0.079062060655186	-3.6608706320587	0.00082713080762192	0.002897999387747	yes	down	0.08	0.04	0	0.59	0.26	0.37	0.04	0.40666666666667
ENSMUSG00000032036	Kirrel3	kirre like nephrin family adhesion molecule 3 [Source:MGI Symbol;Acc:MGI:1914953]	0.25395348865297	-1.9773638019613	9.5432015099167E-17	1.2431511091902E-15	yes	down	0.91	0.86	1.14	3.16	4.99	3.97	0.97	4.04
ENSMUSG00000032113	Chek1	checkpoint kinase 1 [Source:MGI Symbol;Acc:MGI:1202065]	2.1457643861283	1.1014916708634	1.692185894147E-24	3.2431617929893E-23	yes	up	30.23	29.94	27.38	12.08	15.09	11.6	29.183333333333	12.923333333333
ENSMUSG00000032135	Mcam	melanoma cell adhesion molecule [Source:MGI Symbol;Acc:MGI:1933966]	0.27366274460999	-1.8695290497526	0.0066372509981399	0.01897300242465	yes	down	0.23	0.49	0.09	0.65	0.52	0.37	0.27	0.51333333333333
ENSMUSG00000032174	Icam5	intercellular adhesion molecule 5, telencephalin [Source:MGI Symbol;Acc:MGI:109430]	0.26656916030322	-1.9074182118768	2.201477309033E-12	2.1403750816802E-11	yes	down	1.11	0.82	0.68	2.47	3.72	3.72	0.87	3.3033333333333
ENSMUSG00000032202	Rab27a	RAB27A, member RAS oncogene family [Source:MGI Symbol;Acc:MGI:1861441]	2.9101830501703	1.5411099013354	2.6766643730787E-24	5.1006516293388E-23	yes	up	10.17	10.33	9.57	2.76	3.98	3.54	10.023333333333	3.4266666666667
ENSMUSG00000032204	Aqp9	aquaporin 9 [Source:MGI Symbol;Acc:MGI:1891066]	0.17377178292903	-2.5247342586114	2.3687966279585E-5	0.00010971476381828	yes	down	0.21	0.03	0.22	1.13	0.78	0.74	0.15333333333333	0.88333333333333
ENSMUSG00000032221	Mns1	meiosis-specific nuclear structural protein 1 [Source:MGI Symbol;Acc:MGI:107933]	4.0976411883078	2.0347936596755	0.00026797707083631	0.0010295506173098	yes	up	0.41	0.41	0.4	0.05	0.09	0.12	0.40666666666667	0.086666666666667
ENSMUSG00000032265	Tent5a	terminal nucleotidyltransferase 5A [Source:MGI Symbol;Acc:MGI:2670964]	0.12458273349483	-3.0048239625408	7.4412535234715E-89	7.2558749269219E-87	yes	down	0.93	1.14	1.07	9.04	8.62	7.71	1.0466666666667	8.4566666666667
ENSMUSG00000032281	Acsbg1	acyl-CoA synthetase bubblegum family member 1 [Source:MGI Symbol;Acc:MGI:2385656]	0.47059654453874	-1.0874373676	0.0043374556927282	0.012963387026447	yes	down	0.68	0.77	0.33	1.39	1.28	1.12	0.59333333333333	1.2633333333333
ENSMUSG00000032340	Neo1	neogenin [Source:MGI Symbol;Acc:MGI:1097159]	0.12796644219878	-2.9661625660748	8.919100951693E-19	1.3102827248328E-17	yes	down	0.18	0.2	0.38	1.93	1.38	1.33	0.25333333333333	1.5466666666667
ENSMUSG00000032352	Lrrc1	leucine rich repeat containing 1 [Source:MGI Symbol;Acc:MGI:2442313]	5.0178554474762	2.3270709107206	1.1112051904427E-18	1.6267107414786E-17	yes	up	3.39	2.93	3.49	0.54	0.96	1.59	3.27	1.03
ENSMUSG00000032374	Plod2	procollagen lysine, 2-oxoglutarate 5-dioxygenase 2 [Source:MGI Symbol;Acc:MGI:1347007]	0.023092344301378	-5.436441548915	0.00039797647102233	0.0014835367041865	yes	down	0	0	0	0.15	0.09	0.19	0	0.14333333333333
ENSMUSG00000032398	Snapc5	small nuclear RNA activating complex, polypeptide 5 [Source:MGI Symbol;Acc:MGI:1914282]	2.6373287742444	1.3990774314247	1.6939364912033E-19	2.563039660102E-18	yes	up	34.02	36.41	35.01	14.09	10.95	15.48	35.146666666667	13.506666666667
ENSMUSG00000032400	Zwilch	zwilch kinetochore protein [Source:MGI Symbol;Acc:MGI:1915264]	2.1885119899175	1.1299502879053	1.3477170342021E-49	6.0085117187931E-48	yes	up	71.37	67.73	64.41	30.29	29.43	28.28	67.836666666667	29.333333333333
ENSMUSG00000032402	Smad3	SMAD family member 3 [Source:MGI Symbol;Acc:MGI:1201674]	2.1903697729545	1.1311744426921	1.5415201912131E-15	1.855834488685E-14	yes	up	6.57	6	6.53	2.32	3.12	3.37	6.3666666666667	2.9366666666667
ENSMUSG00000032487	Ptgs2	prostaglandin-endoperoxide synthase 2 [Source:MGI Symbol;Acc:MGI:97798]	0.18715627157986	-2.4176847013352	2.441520290086E-12	2.3599947430083E-11	yes	down	4.8	3.11	3.54	27.46	18.51	15.2	3.8166666666667	20.39
ENSMUSG00000032491	Nradd	neurotrophin receptor associated death domain [Source:MGI Symbol;Acc:MGI:1914419]	0.35486398701152	-1.494661923408	1.1172678413387E-13	1.1987981973283E-12	yes	down	4.08	6.23	5.94	13.64	15.4	15.89	5.4166666666667	14.976666666667
ENSMUSG00000032501	Trib1	tribbles pseudokinase 1 [Source:MGI Symbol;Acc:MGI:2443397]	0.30929457681264	-1.692946557529	3.0172128782311E-24	5.7430373894549E-23	yes	down	1.57	1.35	1.8	4.52	5.81	5.29	1.5733333333333	5.2066666666667
ENSMUSG00000032507	Fbxl2	F-box and leucine-rich repeat protein 2 [Source:MGI Symbol;Acc:MGI:1919429]	0.1303690701297	-2.9393264620007	2.205935871316E-5	0.00010268502154753	yes	down	0.08	0.04	0.06	0.59	1.03	0.59	0.06	0.73666666666667
ENSMUSG00000032531	Amotl2	angiomotin-like 2 [Source:MGI Symbol;Acc:MGI:1929286]	0.00054464352015767	-10.842400112909	7.9377092015555E-20	1.2220993834417E-18	yes	down	0	0	0	4.63	5.77	6.48	0	5.6266666666667
ENSMUSG00000032540	Abhd5	abhydrolase domain containing 5 [Source:MGI Symbol;Acc:MGI:1914719]	0.27109882248921	-1.8831092480071	4.1572868221412E-48	1.7865618678449E-46	yes	down	11.74	9.9	10.32	49.5	40.86	41.4	10.653333333333	43.92
ENSMUSG00000032578	Cish	cytokine inducible SH2-containing protein [Source:MGI Symbol;Acc:MGI:103159]	0.024613393228658	-5.3444126267897	0.0006366800465136	0.0022835024942069	yes	down	0	0	0	0.09	0.23	0.21	0	0.17666666666667
ENSMUSG00000032591	Mst1	macrophage stimulating 1 (hepatocyte growth factor-like) [Source:MGI Symbol;Acc:MGI:96080]	0.032946427470449	-4.9237341539829	1.6106778289706E-20	2.5773936775677E-19	yes	down	0.03	0.13	0.15	2.71	5.79	3.05	0.10333333333333	3.85
ENSMUSG00000032596	Uba7	ubiquitin-like modifier activating enzyme 7 [Source:MGI Symbol;Acc:MGI:1349462]	0.091115775101781	-3.4561553367259	0	0	yes	down	11.47	14.12	13.11	112.67	127.08	115.73	12.9	118.49333333333
ENSMUSG00000032661	Oas3	2'-5' oligoadenylate synthetase 3 [Source:MGI Symbol;Acc:MGI:2180850]	0.011191712362655	-6.4814254002781	0	0	yes	down	2.39	2.12	2.54	170.92	230.61	210.22	2.35	203.91666666667
ENSMUSG00000032666	1700025G04Rik	RIKEN cDNA 1700025G04 gene [Source:MGI Symbol;Acc:MGI:1916649]	2.443855931309	1.2891592387932	1.0105561017492E-62	5.9331029720302E-61	yes	up	30.16	32.24	27.96	16.06	12.43	14.81	30.12	14.433333333333
ENSMUSG00000032679	Cd59a	CD59a antigen [Source:MGI Symbol;Acc:MGI:109177]	0.4880181871508	-1.0349931806579	0.00018251610748831	0.00072218167448034	yes	down	1.97	1.79	2.3	3.74	3.29	4.38	2.02	3.8033333333333
ENSMUSG00000032690	Oas2	2'-5' oligoadenylate synthetase 2 [Source:MGI Symbol;Acc:MGI:2180852]	0.0018905367846649	-9.046988364172	0	0	yes	down	0.19	0.35	0.41	128.4	144.41	129.85	0.31666666666667	134.22
ENSMUSG00000032691	Nlrp3	NLR family, pyrin domain containing 3 [Source:MGI Symbol;Acc:MGI:2653833]	0.48944376582459	-1.0307849826098	1.0979400550632E-37	3.5966704279221E-36	yes	down	25.45	21.74	23.45	45.73	49.81	50.19	23.546666666667	48.576666666667
ENSMUSG00000032712	Resf1	retroelement silencing factor 1 [Source:MGI Symbol;Acc:MGI:1914496]	0.48879704507143	-1.0326925312399	7.22253388065E-20	1.1140474553743E-18	yes	down	6.44	6.99	6.28	14.36	13.84	13.69	6.57	13.963333333333
ENSMUSG00000032715	Trib3	tribbles pseudokinase 3 [Source:MGI Symbol;Acc:MGI:1345675]	0.37489901806455	-1.415426047963	1.1540704286001E-21	1.9417729895538E-20	yes	down	11.75	8.25	10.95	26.88	30.8	31.02	10.316666666667	29.566666666667
ENSMUSG00000032724	Abtb2	ankyrin repeat and BTB (POZ) domain containing 2 [Source:MGI Symbol;Acc:MGI:2139365]	0.073218123565961	-3.7716553890464	1.7337051066023E-24	3.3189206598722E-23	yes	down	0.15	0.09	0.13	1.76	1.81	1.59	0.12333333333333	1.72
ENSMUSG00000032739	Pram1	PML-RAR alpha-regulated adaptor molecule 1 [Source:MGI Symbol;Acc:MGI:3576625]	3.9212172980655	1.9713015924168	6.9063340689341E-7	3.9208789331088E-6	yes	up	1.84	1.99	1.43	0.66	0.59	0.51	1.7533333333333	0.58666666666667
ENSMUSG00000032846	Zswim6	zinc finger SWIM-type containing 6 [Source:MGI Symbol;Acc:MGI:1914513]	0.39024274180744	-1.3575562953704	7.9526102663426E-18	1.1114989403269E-16	yes	down	1.59	1.86	1.93	4.73	5.86	3.91	1.7933333333333	4.8333333333333
ENSMUSG00000032911	Cspg4	chondroitin sulfate proteoglycan 4 [Source:MGI Symbol;Acc:MGI:2153093]	0.11971522994216	-3.0623213940317	3.1612525271893E-12	3.0328380114128E-11	yes	down	0.08	0.14	0.09	0.55	0.93	0.81	0.10333333333333	0.76333333333333
ENSMUSG00000032988	Slc16a8	solute carrier family 16 (monocarboxylic acid transporters), member 8 [Source:MGI Symbol;Acc:MGI:1929519]	4.0429213263342	2.0153981296022	0.0016097708640035	0.0052764535849015	yes	up	0.76	0.79	1.33	0.15	0.21	0.36	0.96	0.24
ENSMUSG00000033227	Wnt6	wingless-type MMTV integration site family, member 6 [Source:MGI Symbol;Acc:MGI:98960]	4.5757053874934	2.1939941653844	1.2582770062314E-29	3.0944706197496E-28	yes	up	11.82	11.22	13.31	2.13	3.21	2.64	12.116666666667	2.66
ENSMUSG00000033257	Ttll4	tubulin tyrosine ligase-like family, member 4 [Source:MGI Symbol;Acc:MGI:1914784]	2.113988546517	1.079967560293	9.5627320148711E-44	3.6824247948259E-42	yes	up	22.97	24.74	24.67	8.7	10.01	12.19	24.126666666667	10.3
ENSMUSG00000033276	Stk36	serine/threonine kinase 36 [Source:MGI Symbol;Acc:MGI:1920831]	0.27023873302421	-1.8876936254897	0.019274401952008	0.048495756473183	yes	down	0.09	0.02	0.08	0.22	0.46	0.51	0.063333333333333	0.39666666666667
ENSMUSG00000033287	Kctd17	potassium channel tetramerisation domain containing 17 [Source:MGI Symbol;Acc:MGI:1920094]	0.044394726008847	-4.4934678918664	3.5370265951173E-61	1.9724542289962E-59	yes	down	1.31	1.52	1.01	21.63	37.86	33.81	1.28	31.1
ENSMUSG00000033355	Rtp4	receptor transporter protein 4 [Source:MGI Symbol;Acc:MGI:1915025]	0.0017492058085711	-9.1590842403787	2.2056252908815E-128	3.1703962155308E-126	yes	down	0.29	0.29	0.37	236.63	194.35	193	0.31666666666667	207.99333333333
ENSMUSG00000033420	Antxr1	anthrax toxin receptor 1 [Source:MGI Symbol;Acc:MGI:1916788]	0.0050079928420055	-7.6415517844544	1.182131879788E-30	3.0001319579276E-29	yes	down	0.03	0.01	0.03	4.16	4.75	4.82	0.023333333333333	4.5766666666667
ENSMUSG00000033450	Tagap	T cell activation Rho GTPase activating protein [Source:MGI Symbol;Acc:MGI:3615484]	2.0228244911149	1.0163711509479	4.1193965953147E-19	6.1547328700966E-18	yes	up	13.28	14.45	14.74	6.73	7.91	6.62	14.156666666667	7.0866666666667
ENSMUSG00000033487	Fndc3a	fibronectin type III domain containing 3A [Source:MGI Symbol;Acc:MGI:1196463]	0.20394159725679	-2.2937720280398	1.2794651422948E-141	2.0712428915168E-139	yes	down	8.69	8.09	9.46	47.39	42.07	42.49	8.7466666666667	43.983333333333
ENSMUSG00000033538	Casp4	caspase 4, apoptosis-related cysteine peptidase [Source:MGI Symbol;Acc:MGI:107700]	0.33894574502287	-1.5608737349497	5.7474974033438E-25	1.1368181696721E-23	yes	down	11.97	11.77	10.22	37.81	37.09	35.12	11.32	36.673333333333
ENSMUSG00000033577	Myo6	myosin VI [Source:MGI Symbol;Acc:MGI:104785]	3.8683707892007	1.9517260859479	5.7358643434696E-8	3.6798692598312E-7	yes	up	1.08	0.63	1.42	0.21	0.33	0.13	1.0433333333333	0.22333333333333
ENSMUSG00000033581	Igf2bp2	insulin-like growth factor 2 mRNA binding protein 2 [Source:MGI Symbol;Acc:MGI:1890358]	0.33322334982509	-1.5854385972554	1.2768549771714E-66	8.0340678827761E-65	yes	down	17.39	23.13	22.51	59.73	57.08	60.99	21.01	59.266666666667
ENSMUSG00000033730	Egr3	early growth response 3 [Source:MGI Symbol;Acc:MGI:1306780]	0.23211139330501	-2.107110755052	2.0198911263811E-52	9.7114686011206E-51	yes	down	2.47	2.31	2.55	9.83	12.43	12.74	2.4433333333333	11.666666666667
ENSMUSG00000033762	Recql4	RecQ protein-like 4 [Source:MGI Symbol;Acc:MGI:1931028]	2.0727585578168	1.0515520760582	5.1387601974422E-22	8.7790663455073E-21	yes	up	17.63	16.93	18.59	7.12	9.44	9.32	17.716666666667	8.6266666666667
ENSMUSG00000033847	Pla2g4c	phospholipase A2, group IVC (cytosolic, calcium-independent) [Source:MGI Symbol;Acc:MGI:1196403]	0.42195027524762	-1.244855100411	1.5626657282712E-5	7.4424131257339E-5	yes	down	0.67	0.82	0.63	1.94	1.52	1.65	0.70666666666667	1.7033333333333
ENSMUSG00000033880	Lgals3bp	lectin, galactoside-binding, soluble, 3 binding protein [Source:MGI Symbol;Acc:MGI:99554]	0.059454488910655	-4.0720704498685	0	0	yes	down	34.59	38.12	40.45	593.24	692.18	600.25	37.72	628.55666666667
ENSMUSG00000033885	Pxk	PX domain containing serine/threonine kinase [Source:MGI Symbol;Acc:MGI:1289230]	0.40458710382846	-1.3054777600116	2.0313262112853E-53	9.9326490460326E-52	yes	down	18.3	15.88	17.36	41.64	45.89	41.39	17.18	42.973333333333
ENSMUSG00000033948	Zswim5	zinc finger SWIM-type containing 5 [Source:MGI Symbol;Acc:MGI:1921714]	0.023225429337522	-5.4281509237421	0.00033048216090701	0.0012481222085987	yes	down	0	0	0	0.08	0.1	0.1	0	0.093333333333333
ENSMUSG00000033952	Aspm	abnormal spindle microtubule assembly [Source:MGI Symbol;Acc:MGI:1334448]	3.551334416925	1.8283612203766	6.0466017172375E-134	9.0018783065373E-132	yes	up	21.79	23.01	21.63	5.77	6.82	6.25	22.143333333333	6.28
ENSMUSG00000033955	Tnks1bp1	tankyrase 1 binding protein 1 [Source:MGI Symbol;Acc:MGI:2446193]	0.26160881889612	-1.9345169196353	1.056035759436E-31	2.7905452064717E-30	yes	down	2.32	2.01	2.28	8.42	13.45	9.94	2.2033333333333	10.603333333333
ENSMUSG00000033966	Cdkl4	cyclin dependent kinase like 4 [Source:MGI Symbol;Acc:MGI:3587025]	2.2867390773643	1.1932917600357	0.0025173694626763	0.0079467282129239	yes	up	1.55	1.43	0.77	0.61	0.45	0.6	1.25	0.55333333333333
ENSMUSG00000034023	Fancd2	Fanconi anemia, complementation group D2 [Source:MGI Symbol;Acc:MGI:2448480]	2.1331333707263	1.0929741706809	1.2817458133347E-29	3.1475448735704E-28	yes	up	19.42	19.7	20.21	7.42	9.93	8.94	19.776666666667	8.7633333333333
ENSMUSG00000034098	Fstl5	follistatin-like 5 [Source:MGI Symbol;Acc:MGI:2442179]	15.571458447559	3.9608321707444	0.0089443796891588	0.02470818206379	yes	up	0.13	0.2	0.09	0.01	0	0	0.14	0.0033333333333333
ENSMUSG00000034118	Tpst1	protein-tyrosine sulfotransferase 1 [Source:MGI Symbol;Acc:MGI:1298231]	0.43602506976034	-1.1975170080981	1.63057969792E-48	7.0618924371738E-47	yes	down	35.78	31.26	34.18	78.58	79.66	76.81	33.74	78.35
ENSMUSG00000034156	Tspoap1	TSPO associated protein 1 [Source:MGI Symbol;Acc:MGI:2450877]	0.20321031922243	-2.2989544294258	5.9052205305723E-9	4.1881602350813E-8	yes	down	0.16	0.54	0.26	0.77	1.43	2.71	0.32	1.6366666666667
ENSMUSG00000034226	Rhov	ras homolog family member V [Source:MGI Symbol;Acc:MGI:2444227]	0.060119759681976	-4.0560169474252	0.0095240121885649	0.026097515075124	yes	down	0	0	0.04	0.26	0.21	0.31	0.013333333333333	0.26
ENSMUSG00000034245	Hdac11	histone deacetylase 11 [Source:MGI Symbol;Acc:MGI:2385252]	0.095478203020317	-3.3886847758275	0.0043958010918711	0.013116604761249	yes	down	0.34	0.12	0	0.1	0.39	0.34	0.15333333333333	0.27666666666667
ENSMUSG00000034265	Zdhhc14	zinc finger, DHHC domain containing 14 [Source:MGI Symbol;Acc:MGI:2653229]	2.1470822970432	1.10237749034	5.621055020797E-11	4.8138403398443E-10	yes	up	10.05	9.04	10.2	3.57	6.13	4.17	9.7633333333333	4.6233333333333
ENSMUSG00000034295	Fhod3	formin homology 2 domain containing 3 [Source:MGI Symbol;Acc:MGI:1925847]	0.016953997426997	-5.8822307165211	1.4282712800482E-7	8.7490798396489E-7	yes	down	0.01	0.01	0	1.04	1.57	0.94	0.0066666666666667	1.1833333333333
ENSMUSG00000034308	Sdr42e1	short chain dehydrogenase/reductase family 42E, member 1 [Source:MGI Symbol;Acc:MGI:1921282]	0.28626405430408	-1.8045815699675	1.3438375370505E-9	1.0097858085976E-8	yes	down	0.8	1.08	0.78	2.47	4.46	3.09	0.88666666666667	3.34
ENSMUSG00000034317	Trim59	tripartite motif-containing 59 [Source:MGI Symbol;Acc:MGI:1914199]	2.0662707350489	1.0470292970504	9.1907557594913E-26	1.9179807451034E-24	yes	up	22.96	24.3	25.03	11.38	11.63	11.46	24.096666666667	11.49
ENSMUSG00000034336	Ina	internexin neuronal intermediate filament protein, alpha [Source:MGI Symbol;Acc:MGI:96568]	0.020273035372513	-5.624294077831	8.6477267130028E-7	4.845167849886E-6	yes	down	0	0.04	0	0.59	0.46	0.98	0.013333333333333	0.67666666666667
ENSMUSG00000034391	Fbxo15	F-box protein 15 [Source:MGI Symbol;Acc:MGI:1354755]	0.032588023139851	-4.9395143520535	5.4207481996491E-43	2.0357107090304E-41	yes	down	0.39	0.38	0.35	11.6	11.36	11.16	0.37333333333333	11.373333333333
ENSMUSG00000034394	Lif	leukemia inhibitory factor [Source:MGI Symbol;Acc:MGI:96787]	0.15802872923867	-2.6617412341913	5.931773999618E-5	0.00025557209216959	yes	down	0.05	0.05	0.08	0.46	0.33	0.36	0.06	0.38333333333333
ENSMUSG00000034413	Neurl1b	neuralized E3 ubiquitin protein ligase 1B [Source:MGI Symbol;Acc:MGI:3643092]	6.1257609697047	2.614889073344	2.5099561113379E-71	1.7733478051037E-69	yes	up	13.03	14.34	14.25	1.58	2.54	2.2	13.873333333333	2.1066666666667
ENSMUSG00000034416	Pkd1l2	polycystic kidney disease 1 like 2 [Source:MGI Symbol;Acc:MGI:2664668]	0.053486177465663	-4.2246900885096	2.1695637583839E-183	4.9555213845606E-181	yes	down	1.36	1.28	1.21	14.09	17.72	18.1	1.2833333333333	16.636666666667
ENSMUSG00000034422	Parp14	poly (ADP-ribose) polymerase family, member 14 [Source:MGI Symbol;Acc:MGI:1919489]	0.016035279944999	-5.962606649108	0	0	yes	down	1.12	1.42	1.34	82.67	83.32	78.57	1.2933333333333	81.52
ENSMUSG00000034459	Ifit1	interferon-induced protein with tetratricopeptide repeats 1 [Source:MGI Symbol;Acc:MGI:99450]	0.01277722023595	-6.290282186668	1.3746647093905E-194	3.4210685618475E-192	yes	down	0.75	0.71	0.43	55	45.66	46.65	0.63	49.103333333333
ENSMUSG00000034575	Tent4a	terminal nucleotidyltransferase 4A [Source:MGI Symbol;Acc:MGI:2682295]	0.37425223033104	-1.4179171809338	1.0826740298497E-73	8.059154809694E-72	yes	down	16.74	15.43	15.9	39.88	52.48	42.67	16.023333333333	45.01
ENSMUSG00000034584	Exph5	exophilin 5 [Source:MGI Symbol;Acc:MGI:2443248]	2.4844271500268	1.312913238875	0.013456082153484	0.035529170835659	yes	up	0.17	0.42	0.36	0.13	0.13	0.1	0.31666666666667	0.12
ENSMUSG00000034586	Hid1	HID1 domain containing [Source:MGI Symbol;Acc:MGI:2445087]	0.048632680291422	-4.3619300847993	3.4542188644205E-5	0.00015541188706246	yes	down	0.02	0	0.14	0.77	0.46	0.4	0.053333333333333	0.54333333333333
ENSMUSG00000034591	Slc41a2	solute carrier family 41, member 2 [Source:MGI Symbol;Acc:MGI:2442940]	0.44380931038498	-1.1719881616802	9.1006694334084E-18	1.2666490996048E-16	yes	down	4.15	3.11	4.16	9.3	9.03	8.41	3.8066666666667	8.9133333333333
ENSMUSG00000034612	Chst11	carbohydrate sulfotransferase 11 [Source:MGI Symbol;Acc:MGI:1927166]	0.049533554240508	-4.3354500456612	0.00047434886724335	0.0017448252840096	yes	down	0.01	0	0.01	0.1	0.18	0.19	0.0066666666666667	0.15666666666667
ENSMUSG00000034640	Tiparp	TCDD-inducible poly(ADP-ribose) polymerase [Source:MGI Symbol;Acc:MGI:2159210]	0.47269191384822	-1.0810279095876	1.3027586745356E-21	2.1853318047492E-20	yes	down	9.87	8.6	9.19	21.18	19.35	17.94	9.22	19.49
ENSMUSG00000034641	Cd300ld	CD300 molecule like family member d [Source:MGI Symbol;Acc:MGI:2442358]	0.49456992881226	-1.0157535722487	8.1618845784902E-40	2.8234701963018E-38	yes	down	29.38	31.17	31.8	63.01	64.69	60.93	30.783333333333	62.876666666667
ENSMUSG00000034686	Prr7	proline rich 7 (synaptic) [Source:MGI Symbol;Acc:MGI:3487246]	0.21758158400646	-2.2003716420992	0.0031326387135649	0.0096711012608741	yes	down	0.24	0.23	0.11	0.75	1.19	0.75	0.19333333333333	0.89666666666667
ENSMUSG00000034708	Grn	granulin [Source:MGI Symbol;Acc:MGI:95832]	0.31795021136922	-1.6531272269703	1.8121134420559E-126	2.5390907170454E-124	yes	down	200.29	212.13	208.37	591.98	730.85	667.79	206.93	663.54
ENSMUSG00000034731	Dgkh	diacylglycerol kinase, eta [Source:MGI Symbol;Acc:MGI:2444188]	0.14077766012489	-2.8285096826745	3.5242064689978E-39	1.1967946774759E-37	yes	down	0.22	0.13	0.23	1.52	1.33	1.66	0.19333333333333	1.5033333333333
ENSMUSG00000034758	Tle6	transducin-like enhancer of split 6 [Source:MGI Symbol;Acc:MGI:2149593]	0.16663837283082	-2.5852074377724	0.00010863743592547	0.00044660271366404	yes	down	0.38	1.68	0.35	1.25	1.83	1.6	0.80333333333333	1.56
ENSMUSG00000034764	1700006J14Rik	RIKEN cDNA 1700006J14 gene [Source:MGI Symbol;Acc:MGI:2447818]	0.19456819662897	-2.3616521828945	0.010283900158898	0.027912698593022	yes	down	0.05	0.05	0.06	0.19	0.28	0.43	0.053333333333333	0.3
ENSMUSG00000034765	Dusp5	dual specificity phosphatase 5 [Source:MGI Symbol;Acc:MGI:2685183]	0.059411790178419	-4.0731069297241	2.8619206597991E-105	3.2462357198292E-103	yes	down	1.3	0.8	0.89	15.83	17.69	17.01	0.99666666666667	16.843333333333
ENSMUSG00000034829	Nxnl1	nucleoredoxin-like 1 [Source:MGI Symbol;Acc:MGI:1924446]	0.074097701680173	-3.7544273952334	0.0051172338258025	0.015040500054897	yes	down	0	0.05	0	0.15	0.3	0.24	0.016666666666667	0.23
ENSMUSG00000034854	Mfsd12	major facilitator superfamily domain containing 12 [Source:MGI Symbol;Acc:MGI:3604804]	0.45069859515918	-1.1497651417501	2.1823762567367E-34	6.3285116008397E-33	yes	down	50.02	48.16	52.99	93.52	123.68	122.19	50.39	113.13
ENSMUSG00000034855	Cxcl10	chemokine (C-X-C motif) ligand 10 [Source:MGI Symbol;Acc:MGI:1352450]	0.035977785453977	-4.7967498028766	1.8954968431316E-172	4.0519890208174E-170	yes	down	5.18	3.75	4.83	145.62	118.59	122.08	4.5866666666667	128.76333333333
ENSMUSG00000034883	Lrr1	leucine rich repeat protein 1 [Source:MGI Symbol;Acc:MGI:1916956]	2.0183851598548	1.0132015040732	5.9429136750373E-10	4.6653551138217E-9	yes	up	38.34	36.32	38.62	18.74	15.64	21.23	37.76	18.536666666667
ENSMUSG00000034930	Rtkn	rhotekin [Source:MGI Symbol;Acc:MGI:107371]	0.1213567607413	-3.0426736121399	8.416716714973E-8	5.2878799738304E-7	yes	down	0.09	0.14	0.4	0.77	2.07	2.15	0.21	1.6633333333333
ENSMUSG00000034947	Tmem106a	transmembrane protein 106A [Source:MGI Symbol;Acc:MGI:1922056]	0.22666965237386	-2.1413368458488	1.7478034013121E-113	2.2246468636242E-111	yes	down	16.35	17.46	18.25	75.34	82.24	72.2	17.353333333333	76.593333333333
ENSMUSG00000034949	Zfr2	zinc finger RNA binding protein 2 [Source:MGI Symbol;Acc:MGI:2143792]	3.1384835927917	1.6500676668914	1.5035369883493E-5	7.1918336111339E-5	yes	up	1.97	1.99	1.52	0.29	1.32	1.01	1.8266666666667	0.87333333333333
ENSMUSG00000034957	Cebpa	CCAAT/enhancer binding protein (C/EBP), alpha [Source:MGI Symbol;Acc:MGI:99480]	0.48741337024491	-1.0367822686897	7.1606731500346E-10	5.5740926285563E-9	yes	down	12.6	10.43	12.95	17.36	27.57	29.73	11.993333333333	24.886666666667
ENSMUSG00000035004	Igsf6	immunoglobulin superfamily, member 6 [Source:MGI Symbol;Acc:MGI:1891393]	2.2459199528555	1.1673065093608	5.4776345135177E-50	2.4618349832451E-48	yes	up	62.33	58.31	58.28	26.15	28.21	26.22	59.64	26.86
ENSMUSG00000035041	Creb3l3	cAMP responsive element binding protein 3-like 3 [Source:MGI Symbol;Acc:MGI:2384786]	2.9412164802449	1.5564129737802	0.0005797606950039	0.0020937686438152	yes	up	1.16	0.96	1.36	0.29	0.33	0.58	1.16	0.4
ENSMUSG00000035042	Ccl5	chemokine (C-C motif) ligand 5 [Source:MGI Symbol;Acc:MGI:98262]	0.32644253412036	-1.6150990480969	1.4415203323215E-7	8.8237555143644E-7	yes	down	13.31	7.67	11.33	39.47	24.53	40.27	10.77	34.756666666667
ENSMUSG00000035062	Zc4h2	zinc finger, C4H2 domain containing [Source:MGI Symbol;Acc:MGI:2679294]	0.21075780369596	-2.2463420442893	6.3483819135243E-7	3.6201409037655E-6	yes	down	0.33	0.32	0.21	1.27	1.3	1.51	0.28666666666667	1.36
ENSMUSG00000035064	Eef2k	eukaryotic elongation factor-2 kinase [Source:MGI Symbol;Acc:MGI:1195261]	0.23556070822701	-2.0858291786962	1.4477776451907E-29	3.5500359493986E-28	yes	down	1.37	3.19	1.24	5.44	7.45	5.83	1.9333333333333	6.24
ENSMUSG00000035105	Egln3	egl-9 family hypoxia-inducible factor 3 [Source:MGI Symbol;Acc:MGI:1932288]	0.0010353379037285	-9.9156825870117	1.5320974511711E-16	1.975730309422E-15	yes	down	0	0	0	3.47	5.54	4.81	0	4.6066666666667
ENSMUSG00000035109	Shc4	SHC (Src homology 2 domain containing) family, member 4 [Source:MGI Symbol;Acc:MGI:2655364]	2.2171549670852	1.1487096102738	0.0010625783371186	0.003627647664438	yes	up	1.17	1.09	1.04	0.27	0.59	0.61	1.1	0.49
ENSMUSG00000035183	Slc24a5	solute carrier family 24, member 5 [Source:MGI Symbol;Acc:MGI:2677271]	0.023197102991452	-5.4299115465269	1.2230354245264E-44	4.8554506353697E-43	yes	down	0.26	0.1	0.28	10.54	9.56	8.62	0.21333333333333	9.5733333333333
ENSMUSG00000035208	Slfn8	schlafen 8 [Source:MGI Symbol;Acc:MGI:2672859]	0.086959764961616	-3.523508148779	9.4258052234208E-145	1.5716587629532E-142	yes	down	2.02	2.62	2.15	28.47	25.42	25.86	2.2633333333333	26.583333333333
ENSMUSG00000035239	Neu3	neuraminidase 3 [Source:MGI Symbol;Acc:MGI:1355305]	0.48661244571841	-1.0391548754195	0.0064916150874604	0.018591753687447	yes	down	0.51	0.3	0.52	0.99	1.09	0.71	0.44333333333333	0.93
ENSMUSG00000035270	Impg2	interphotoreceptor matrix proteoglycan 2 [Source:MGI Symbol;Acc:MGI:3044955]	0.30202652997401	-1.7272528136123	0.017372919396474	0.044394798163496	yes	down	0.03	0.03	0.06	0.11	0.22	0.16	0.04	0.16333333333333
ENSMUSG00000035279	Ssc5d	scavenger receptor cysteine rich family, 5 domains [Source:MGI Symbol;Acc:MGI:3606211]	0.14409499955446	-2.7949078235187	1.003133313206E-17	1.3903777942142E-16	yes	down	0.19	0.29	0.2	1.65	1.77	1.46	0.22666666666667	1.6266666666667
ENSMUSG00000035356	Nfkbiz	nuclear factor of kappa light polypeptide gene enhancer in B cells inhibitor, zeta [Source:MGI Symbol;Acc:MGI:1931595]	0.396177963173	-1.3357794602562	1.595931925429E-20	2.5562506171568E-19	yes	down	8.49	5.99	6.9	19.98	17.29	16.7	7.1266666666667	17.99
ENSMUSG00000035385	Ccl2	chemokine (C-C motif) ligand 2 [Source:MGI Symbol;Acc:MGI:98259]	0.14261755050357	-2.8097765642524	6.2579731666394E-10	4.9034513430708E-9	yes	down	2.23	1.32	0.77	14.99	7.32	8.86	1.44	10.39
ENSMUSG00000035413	Tmem98	transmembrane protein 98 [Source:MGI Symbol;Acc:MGI:1923457]	0.32176017789008	-1.635942310515	1.2231225567682E-47	5.2159451436197E-46	yes	down	17.62	15.55	15.62	51.4	47.95	53.99	16.263333333333	51.113333333333
ENSMUSG00000035441	Myo1d	myosin ID [Source:MGI Symbol;Acc:MGI:107728]	0.21198623335622	-2.2379575174272	3.7242594873662E-111	4.5327228242587E-109	yes	down	10.06	7.8	8.59	42.53	42.21	40.66	8.8166666666667	41.8
ENSMUSG00000035513	Ntng2	netrin G2 [Source:MGI Symbol;Acc:MGI:2159341]	0.03617412280375	-4.7888981569023	0.0080744542295724	0.022581927176097	yes	down	0	0	0	0.16	0.44	0.05	0	0.21666666666667
ENSMUSG00000035517	Tdrd7	tudor domain containing 7 [Source:MGI Symbol;Acc:MGI:2140279]	0.19041781526126	-2.392759633118	7.8774325938318E-171	1.6626368489817E-168	yes	down	8.72	10.9	9.9	51.22	46.09	51.89	9.84	49.733333333333
ENSMUSG00000035547	Capn5	calpain 5 [Source:MGI Symbol;Acc:MGI:1100859]	0.44134953073658	-1.1800064311035	5.4296140774105E-19	8.083337957745E-18	yes	down	2.9	3.44	2.61	11	12.82	8.26	2.9833333333333	10.693333333333
ENSMUSG00000035578	Iqcg	IQ motif containing G [Source:MGI Symbol;Acc:MGI:1916957]	0.18039265619553	-2.4707874873692	5.8061261528456E-28	1.3371733076319E-26	yes	down	0.73	0.8	1.14	5.35	4.87	4.09	0.89	4.77
ENSMUSG00000035671	Zswim4	zinc finger SWIM-type containing 4 [Source:MGI Symbol;Acc:MGI:2443726]	0.38507126739674	-1.3768026163401	1.2671203883314E-27	2.8667524226646E-26	yes	down	6.7	5.81	6.79	13.56	20.02	17.17	6.4333333333333	16.916666666667
ENSMUSG00000035683	Melk	maternal embryonic leucine zipper kinase [Source:MGI Symbol;Acc:MGI:106924]	2.0745256918708	1.0527815243125	1.2673232475195E-25	2.6185065463618E-24	yes	up	27.15	28.22	27.19	11.82	15.76	12.74	27.52	13.44
ENSMUSG00000035692	Isg15	ISG15 ubiquitin-like modifier [Source:MGI Symbol;Acc:MGI:1855694]	0.0047203039203547	-7.726904533068	5.4954898392044E-149	9.4465770699891E-147	yes	down	5.33	2.6	4.22	1012.74	744	877.68	4.05	878.14
ENSMUSG00000035713	Usp35	ubiquitin specific peptidase 35 [Source:MGI Symbol;Acc:MGI:2685339]	0.37004928196321	-1.4342106779043	2.5261469057312E-9	1.850657886914E-8	yes	down	0.86	1.16	1.62	2.61	3.64	3.75	1.2133333333333	3.3333333333333
ENSMUSG00000035725	Prkx	protein kinase, X-linked [Source:MGI Symbol;Acc:MGI:1309999]	0.46780582777886	-1.0960182604409	1.5582907139555E-27	3.497030870053E-26	yes	down	7.03	7.11	7.4	16.1	15.95	14.48	7.18	15.51
ENSMUSG00000035735	Dagla	diacylglycerol lipase, alpha [Source:MGI Symbol;Acc:MGI:2677061]	0.28710538055481	-1.800347726979	0.00029914513980386	0.0011406233846535	yes	down	0.18	0.13	0.07	0.26	0.58	0.5	0.12666666666667	0.44666666666667
ENSMUSG00000035818	Plekhs1	pleckstrin homology domain containing, family S member 1 [Source:MGI Symbol;Acc:MGI:2443041]	5.4613726318694	2.449263595891	0.018780625401821	0.047425132205053	yes	up	0.11	0.37	0.41	0.1	0.06	0	0.29666666666667	0.053333333333333
ENSMUSG00000035852	Misp	mitotic spindle positioning [Source:MGI Symbol;Acc:MGI:1926156]	0.012200972473361	-6.3568600480045	4.6648085669217E-6	2.3999079927446E-5	yes	down	0	0	0	1.3	0.34	0.81	0	0.81666666666667
ENSMUSG00000035863	Palm	paralemmin [Source:MGI Symbol;Acc:MGI:1261814]	0.18499589516789	-2.4344348354248	3.3266589204161E-10	2.662924188143E-9	yes	down	0.28	0.34	0.51	1.57	2.11	2.76	0.37666666666667	2.1466666666667
ENSMUSG00000035914	Cd276	CD276 antigen [Source:MGI Symbol;Acc:MGI:2183926]	0.084815635421422	-3.5595259454384	2.6084252370281E-151	4.5781981476006E-149	yes	down	3.13	2.3	3.12	28.5	39.04	34.12	2.85	33.886666666667
ENSMUSG00000035936	Aldh5a1	aldhehyde dehydrogenase family 5, subfamily A1 [Source:MGI Symbol;Acc:MGI:2441982]	0.4109604468372	-1.282928547447	9.9269865994155E-5	0.0004111340649743	yes	down	0.33	0.22	0.3	0.68	0.64	0.74	0.28333333333333	0.68666666666667
ENSMUSG00000035969	Rusc2	RUN and SH3 domain containing 2 [Source:MGI Symbol;Acc:MGI:2140371]	0.35306252783533	-1.5020043855851	2.5689848810089E-27	5.7343044050794E-26	yes	down	11.41	8.04	10.47	22.91	32.98	31.46	9.9733333333333	29.116666666667
ENSMUSG00000036002	Atosb	atos homolog B [Source:MGI Symbol;Acc:MGI:2441854]	0.14880496390441	-2.7485054415541	2.0210385058108E-52	9.7114686011206E-51	yes	down	4.21	1.21	2.15	9.25	11.95	13.3	2.5233333333333	11.5
ENSMUSG00000036026	Tmem63b	transmembrane protein 63b [Source:MGI Symbol;Acc:MGI:2387609]	0.43831850585539	-1.1899485039961	1.1264798375618E-17	1.557456452032E-16	yes	down	7.5	5.99	6.13	10.78	16.25	14.48	6.54	13.836666666667
ENSMUSG00000036086	Zranb3	zinc finger, RAN-binding domain containing 3 [Source:MGI Symbol;Acc:MGI:1918362]	2.9159383204898	1.5439602033189	3.2728098633102E-34	9.425014103771E-33	yes	up	8.11	8.96	8.63	3.13	3.46	3.36	8.5666666666667	3.3166666666667
ENSMUSG00000036106	Prr5	proline rich 5 (renal) [Source:MGI Symbol;Acc:MGI:1924714]	2.3094596510731	1.2075553408588	2.1687109402988E-6	1.1646082518049E-5	yes	up	3.69	4.8	4.59	2.18	1.73	1.89	4.36	1.9333333333333
ENSMUSG00000036172	Cd200r3	CD200 receptor 3 [Source:MGI Symbol;Acc:MGI:1921853]	0.13165382887072	-2.9251786151861	0.00035624368000191	0.0013375381941797	yes	down	0.23	0	0.1	1.21	0.56	0.93	0.11	0.9
ENSMUSG00000036181	H1f2	H1.2 linker histone, cluster member [Source:MGI Symbol;Acc:MGI:1931526]	0.39878531581784	-1.3263158074853	2.2041870879371E-15	2.6364860476515E-14	yes	down	7.18	7.49	8	14.76	23.33	19.91	7.5566666666667	19.333333333333
ENSMUSG00000036186	Dipk1b	divergent protein kinase domain 1B [Source:MGI Symbol;Acc:MGI:1927576]	0.15592663534843	-2.6810607049987	0.0014380762255402	0.0047708879794384	yes	down	0.05	0.19	0.09	0.54	1.44	0.55	0.11	0.84333333333333
ENSMUSG00000036304	Zdhhc23	zinc finger, DHHC domain containing 23 [Source:MGI Symbol;Acc:MGI:2685625]	0.14654159985146	-2.7706178235503	3.9035252483238E-9	2.8249730898677E-8	yes	down	0.24	0.15	0.09	0.59	0.74	0.49	0.16	0.60666666666667
ENSMUSG00000036330	Slc18a1	solute carrier family 18 (vesicular monoamine), member 1 [Source:MGI Symbol;Acc:MGI:106684]	0.15100374601488	-2.7273437553366	0.00088632972825981	0.0030774605335822	yes	down	0.07	0.07	0.06	0.23	0.39	0.38	0.066666666666667	0.33333333333333
ENSMUSG00000036353	P2ry12	purinergic receptor P2Y, G-protein coupled 12 [Source:MGI Symbol;Acc:MGI:1918089]	5.9453554177683	2.5717630579314	1.6938582873423E-10	1.3968048013425E-9	yes	up	2	2.56	2.51	0.32	0.41	0.4	2.3566666666667	0.37666666666667
ENSMUSG00000036362	P2ry13	purinergic receptor P2Y, G-protein coupled 13 [Source:MGI Symbol;Acc:MGI:1921441]	5.3951829552477	2.43167188356	0.0035288383809357	0.010754862212342	yes	up	0.54	0.69	0.48	0.03	0.3	0	0.57	0.11
ENSMUSG00000036368	Rmdn2	regulator of microtubule dynamics 2 [Source:MGI Symbol;Acc:MGI:2147043]	0.43782241885504	-1.1915822647566	2.642121985264E-5	0.00012129609576622	yes	down	1.53	1.04	1.06	2.56	4.18	2.93	1.21	3.2233333333333
ENSMUSG00000036390	Gadd45a	growth arrest and DNA-damage-inducible 45 alpha [Source:MGI Symbol;Acc:MGI:107799]	0.44498806527386	-1.1681614518446	0.0021250533606267	0.0068035982594257	yes	down	1.43	1.07	1.53	3.28	2.81	3.47	1.3433333333333	3.1866666666667
ENSMUSG00000036611	Eepd1	endonuclease/exonuclease/phosphatase family domain containing 1 [Source:MGI Symbol;Acc:MGI:1914734]	0.48084204402809	-1.0563650464695	5.2953384376823E-22	9.0373053336658E-21	yes	down	12.53	12.63	12.33	21.85	30.45	27.78	12.496666666667	26.693333333333
ENSMUSG00000036634	Mag	myelin-associated glycoprotein [Source:MGI Symbol;Acc:MGI:96912]	0.42468154947686	-1.2355466635189	0.00069272666816015	0.0024670065068138	yes	down	0.5	1.52	0.52	1.32	1.64	1.29	0.84666666666667	1.4166666666667
ENSMUSG00000036667	Tcaf1	TRPM8 channel-associated factor 1 [Source:MGI Symbol;Acc:MGI:1914665]	0.010358531839997	-6.5930366517361	3.4352470307427E-30	8.5876025473169E-29	yes	down	0.04	0.15	0	3.27	3.76	4.34	0.063333333333333	3.79
ENSMUSG00000036718	Micall2	MICAL-like 2 [Source:MGI Symbol;Acc:MGI:2444818]	0.33178636222972	-1.5916735080147	8.1209752733613E-22	1.3733178672214E-20	yes	down	2.32	2.09	2.62	6.03	7.78	6.97	2.3433333333333	6.9266666666667
ENSMUSG00000036766	Dner	delta/notch-like EGF repeat containing [Source:MGI Symbol;Acc:MGI:2152889]	0.12552554952574	-2.9939470540376	2.5233089181497E-82	2.2144027842751E-80	yes	down	1.32	1.26	1.17	10.19	9.95	9.92	1.25	10.02
ENSMUSG00000036768	Kif15	kinesin family member 15 [Source:MGI Symbol;Acc:MGI:1098258]	2.2685992061986	1.1818017503483	6.5444793348071E-42	2.408888486282E-40	yes	up	49.01	56.89	49.91	24.41	24.41	20.54	51.936666666667	23.12
ENSMUSG00000036882	Arhgap33	Rho GTPase activating protein 33 [Source:MGI Symbol;Acc:MGI:2673998]	2.3856549004975	1.254385363507	2.9070846356282E-7	1.723168475452E-6	yes	up	4.59	5.16	6.7	2.17	3.56	1.79	5.4833333333333	2.5066666666667
ENSMUSG00000036904	Fzd8	frizzled class receptor 8 [Source:MGI Symbol;Acc:MGI:108460]	0.19682766766608	-2.3449950632394	0.0029206082656761	0.009083794482724	yes	down	0.02	0.02	0.07	0.2	0.09	0.29	0.036666666666667	0.19333333333333
ENSMUSG00000036912	Piwil4	piwi-like RNA-mediated gene silencing 4 [Source:MGI Symbol;Acc:MGI:3041167]	0.086991290008119	-3.5229852312404	0.010872552289969	0.029334779430897	yes	down	0	0	0.06	0.24	0.28	0.24	0.02	0.25333333333333
ENSMUSG00000036959	Bcorl1	BCL6 co-repressor-like 1 [Source:MGI Symbol;Acc:MGI:2443910]	0.41762664507681	-1.2597143343831	6.1574324677012E-13	6.2374865714733E-12	yes	down	1.41	1.36	1.54	2.31	4.61	3.26	1.4366666666667	3.3933333333333
ENSMUSG00000036986	Pml	promyelocytic leukemia [Source:MGI Symbol;Acc:MGI:104662]	0.18090960326488	-2.4666591019924	1.0964496600773E-142	1.7923727090323E-140	yes	down	17.7	16.11	17.91	77.47	104.12	88.63	17.24	90.073333333333
ENSMUSG00000037108	Zcwpw1	zinc finger, CW type with PWWP domain 1 [Source:MGI Symbol;Acc:MGI:2685899]	0.24109226836508	-2.0523427092734	6.120578326373E-34	1.753514141133E-32	yes	down	4.48	4.16	2.9	14.49	18.87	15.44	3.8466666666667	16.266666666667
ENSMUSG00000037161	Mgarp	mitochondria localized glutamic acid rich protein [Source:MGI Symbol;Acc:MGI:1914999]	0.10671275854121	-3.2281954202833	3.9634510735912E-13	4.0794187161148E-12	yes	down	0.4	0.2	1.03	5.42	5.16	4.99	0.54333333333333	5.19
ENSMUSG00000037171	Nodal	nodal [Source:MGI Symbol;Acc:MGI:97359]	0.076637319065883	-3.7058090963155	0.006101841207974	0.017553847533085	yes	down	0.07	0	0	0.4	0.25	0.24	0.023333333333333	0.29666666666667
ENSMUSG00000037172	Dennd11	DENN domain containing 11 [Source:MGI Symbol;Acc:MGI:2444256]	0.48129687152752	-1.0550010492002	4.9449110839088E-26	1.0410536289532E-24	yes	down	3.8	3.61	3.81	7.83	7.83	8.06	3.74	7.9066666666667
ENSMUSG00000037217	Syn1	synapsin I [Source:MGI Symbol;Acc:MGI:98460]	0.25776877821296	-1.9558505644893	0.00091960736985263	0.0031792521843091	yes	down	0.19	0.11	0.08	0.52	0.53	0.42	0.12666666666667	0.49
ENSMUSG00000037221	Mospd3	motile sperm domain containing 3 [Source:MGI Symbol;Acc:MGI:1916179]	0.44871649925583	-1.1561238621614	1.8498950448014E-16	2.3636130250589E-15	yes	down	18.16	15.5	17.23	29.48	45.51	38.2	16.963333333333	37.73
ENSMUSG00000037235	Mxd4	Max dimerization protein 4 [Source:MGI Symbol;Acc:MGI:104991]	0.45587874023887	-1.1332779637437	6.4067181733027E-15	7.4546837977424E-14	yes	down	2.94	3.37	3.48	6.44	8.17	7.65	3.2633333333333	7.42
ENSMUSG00000037239	Spred3	sprouty-related EVH1 domain containing 3 [Source:MGI Symbol;Acc:MGI:2142186]	0.10131607273265	-3.3030650341508	2.0511557175357E-38	6.8953569423771E-37	yes	down	0.52	0.27	0.56	3.64	6.77	5.56	0.45	5.3233333333333
ENSMUSG00000037321	Tap1	transporter 1, ATP-binding cassette, sub-family B (MDR/TAP) [Source:MGI Symbol;Acc:MGI:98483]	0.10266764965383	-3.2839464315983	6.5013446376754E-296	3.0112061246833E-293	yes	down	10.06	10.78	10.55	88.03	112.21	96.17	10.463333333333	98.803333333333
ENSMUSG00000037344	Slc12a9	solute carrier family 12 (potassium/chloride transporters), member 9 [Source:MGI Symbol;Acc:MGI:1933532]	0.39909652227357	-1.3251903876256	7.9270089221438E-44	3.0738359713448E-42	yes	down	13.87	13.44	14.36	29.81	38.2	35.9	13.89	34.636666666667
ENSMUSG00000037347	Chst7	carbohydrate (N-acetylglucosamino) sulfotransferase 7 [Source:MGI Symbol;Acc:MGI:1891767]	0.027673746177126	-5.1753382359123	0.0016989007504284	0.005539200452218	yes	down	0	0	0	0.11	0.42	0.11	0	0.21333333333333
ENSMUSG00000037386	Rims2	regulating synaptic membrane exocytosis 2 [Source:MGI Symbol;Acc:MGI:2152972]	0.069154750453078	-3.8540278318234	0.0036168378788255	0.010996928298967	yes	down	0.02	0	0.02	0.22	0.21	0.18	0.013333333333333	0.20333333333333
ENSMUSG00000037395	Rcor3	REST corepressor 3 [Source:MGI Symbol;Acc:MGI:2441920]	2.1880023292543	1.1296142739631	2.2393313006581E-20	3.5526746058205E-19	yes	up	19.31	19.65	15.81	7.74	9.9	9.06	18.256666666667	8.9
ENSMUSG00000037411	Serpine1	serine (or cysteine) peptidase inhibitor, clade E, member 1 [Source:MGI Symbol;Acc:MGI:97608]	0.05545860783731	-4.1724447885329	3.5710888158481E-150	6.2025348870261E-148	yes	down	1.21	0.98	1.54	20.84	23.01	23.4	1.2433333333333	22.416666666667
ENSMUSG00000037419	Endod1	endonuclease domain containing 1 [Source:MGI Symbol;Acc:MGI:1919196]	0.38237559291159	-1.3869376560592	4.8440735968405E-84	4.4136657461049E-82	yes	down	13.04	13.5	13.3	33.79	36.53	35.49	13.28	35.27
ENSMUSG00000037428	Vgf	VGF nerve growth factor inducible [Source:MGI Symbol;Acc:MGI:1343180]	0.071664607956655	-3.8025953795154	1.3385369196395E-15	1.6173017824688E-14	yes	down	0.34	0.16	0.13	1.8	2.09	1.76	0.21	1.8833333333333
ENSMUSG00000037461	Ints7	integrator complex subunit 7 [Source:MGI Symbol;Acc:MGI:1924315]	2.3026989937812	1.2033258359849	3.5517528601183E-74	2.6556918022248E-72	yes	up	44.19	42.7	43.8	18.11	19.64	18.77	43.563333333333	18.84
ENSMUSG00000037466	Tedc1	tubulin epsilon and delta complex 1 [Source:MGI Symbol;Acc:MGI:2144738]	2.0995864395741	1.0701051848759	4.0077513452859E-20	6.268784796557E-19	yes	up	27.3	30.29	33.87	12.55	17.39	14.7	30.486666666667	14.88
ENSMUSG00000037474	Dtl	denticleless E3 ubiquitin protein ligase [Source:MGI Symbol;Acc:MGI:1924093]	3.1833515095613	1.670546469918	3.76908563175E-91	3.718682474781E-89	yes	up	38.54	36.38	37.38	11.98	12.63	10.85	37.433333333333	11.82
ENSMUSG00000037503	Fam168b	family with sequence similarity 168, member B [Source:MGI Symbol;Acc:MGI:2448487]	2.0260246047131	1.0186516948113	3.780052519724E-67	2.4056715921328E-65	yes	up	107.03	110.16	110.4	49.44	60.86	52.15	109.19666666667	54.15
ENSMUSG00000037552	Plekhg2	pleckstrin homology domain containing, family G (with RhoGef domain) member 2 [Source:MGI Symbol;Acc:MGI:2141874]	0.42405772751395	-1.2376674208321	9.5807767875955E-7	5.3445925779982E-6	yes	down	1.13	1.66	1.72	2.14	3.93	3.2	1.5033333333333	3.09
ENSMUSG00000037572	Wdhd1	WD repeat and HMG-box DNA binding protein 1 [Source:MGI Symbol;Acc:MGI:2443514]	2.022718392675	1.0162954786846	3.6295568911529E-38	1.2031656382323E-36	yes	up	32.8	32.17	30.94	12.24	16.24	14.55	31.97	14.343333333333
ENSMUSG00000037580	Gch1	GTP cyclohydrolase 1 [Source:MGI Symbol;Acc:MGI:95675]	0.13529274090132	-2.8858436609433	3.7388349625362E-136	5.6673940150299E-134	yes	down	5.75	4.68	5.75	39.04	38.62	43.21	5.3933333333333	40.29
ENSMUSG00000037731	Themis2	thymocyte selection associated family member 2 [Source:MGI Symbol;Acc:MGI:2446213]	0.32627272057748	-1.615849725088	5.0482553704657E-73	3.6757471636308E-71	yes	down	19.64	20.16	22.05	55.67	71.44	64.86	20.616666666667	63.99
ENSMUSG00000037752	Xkr8	X-linked Kx blood group related 8 [Source:MGI Symbol;Acc:MGI:2685877]	0.4624985242076	-1.112479332765	8.3148119116426E-7	4.6775024903755E-6	yes	down	2.2	0.8	1.77	4.91	2.82	2.81	1.59	3.5133333333333
ENSMUSG00000037816	Fbxw17	F-box and WD-40 domain protein 17 [Source:MGI Symbol;Acc:MGI:1923584]	0.18509210581852	-2.433684729335	1.6100682184096E-100	1.7432647710235E-98	yes	down	13.25	14.2	12.2	67.07	65.57	68.84	13.216666666667	67.16
ENSMUSG00000037849	Ifi206	interferon activated gene 206 [Source:MGI Symbol;Acc:MGI:3646410]	0.10551885443593	-3.2444272877002	0.0052971610246081	0.015511918321798	yes	down	0.02	0.04	0	0.29	0.18	0.16	0.02	0.21
ENSMUSG00000037855	Zfp365	zinc finger protein 365 [Source:MGI Symbol;Acc:MGI:2143676]	0.0047955353963989	-7.704092391085	2.8333441201165E-10	2.2833823034713E-9	yes	down	0	0	0.02	0.89	1.35	1.29	0.0066666666666667	1.1766666666667
ENSMUSG00000037868	Egr2	early growth response 2 [Source:MGI Symbol;Acc:MGI:95296]	0.2678650502132	-1.9004217375718	5.379147501037E-32	1.4327780420494E-30	yes	down	3.85	2.52	4.75	12.6	15.82	14.27	3.7066666666667	14.23
ENSMUSG00000037887	Dusp8	dual specificity phosphatase 8 [Source:MGI Symbol;Acc:MGI:106626]	0.0074472564648892	-7.0690752434469	5.7463842970836E-8	3.6852004526758E-7	yes	down	0	0	0	0.41	0.28	0.33	0	0.34
ENSMUSG00000037921	Ddx60	DExD/H box helicase 60 [Source:MGI Symbol;Acc:MGI:2384570]	0.0033888204111067	-8.2050011007381	8.4269549955043E-35	2.5091258499114E-33	yes	down	0	0	0.07	7.26	5.12	6.1	0.023333333333333	6.16
ENSMUSG00000037922	Bank1	B cell scaffold protein with ankyrin repeats 1 [Source:MGI Symbol;Acc:MGI:2442120]	0.067371402170387	-3.8917198639806	0.00028966963541335	0.0011070253268123	yes	down	0.03	0	0.05	0.46	0.33	1.06	0.026666666666667	0.61666666666667
ENSMUSG00000037992	Rara	retinoic acid receptor, alpha [Source:MGI Symbol;Acc:MGI:97856]	0.43388844419813	-1.2046039316874	2.9522992254679E-12	2.8389064178462E-11	yes	down	6.07	4.59	5.76	9.32	15.48	13.68	5.4733333333333	12.826666666667
ENSMUSG00000037994	Slc9b2	solute carrier family 9, subfamily B (NHA2, cation proton antiporter 2), member 2 [Source:MGI Symbol;Acc:MGI:2140077]	0.26066939806051	-1.9397068708852	0.00013334290476043	0.00054056882907257	yes	down	0.26	0.15	0.51	0.71	0.42	0.59	0.30666666666667	0.57333333333333
ENSMUSG00000037997	Parp11	poly (ADP-ribose) polymerase family, member 11 [Source:MGI Symbol;Acc:MGI:2141505]	0.16330508454321	-2.6143583846303	1.5253312501102E-106	1.7662064766902E-104	yes	down	10.42	7.22	8.74	36.04	33.56	32.49	8.7933333333333	34.03
ENSMUSG00000038020	Rapgefl1	Rap guanine nucleotide exchange factor (GEF)-like 1 [Source:MGI Symbol;Acc:MGI:3611446]	0.22291391754883	-2.1654414013411	0.0080207362366695	0.022450521405108	yes	down	0.03	0.05	0.05	0.25	0.5	0.11	0.043333333333333	0.28666666666667
ENSMUSG00000038037	Socs1	suppressor of cytokine signaling 1 [Source:MGI Symbol;Acc:MGI:1354910]	0.042996017244313	-4.5396531617738	4.9176323382549E-24	9.2756336660704E-23	yes	down	0.05	0.12	0.18	2.68	2.76	2.98	0.11666666666667	2.8066666666667
ENSMUSG00000038058	Nod1	nucleotide-binding oligomerization domain containing 1 [Source:MGI Symbol;Acc:MGI:1341839]	0.10997559004726	-3.1847447531895	4.0799229032052E-7	2.3728159919094E-6	yes	down	0.02	0.09	0.06	0.43	0.77	0.61	0.056666666666667	0.60333333333333
ENSMUSG00000038059	Smim3	small integral membrane protein 3 [Source:MGI Symbol;Acc:MGI:1917088]	0.14465478074988	-2.7893140906646	6.4709652240437E-36	2.0017972939834E-34	yes	down	1.19	1.61	1.51	11.33	9.41	9.02	1.4366666666667	9.92
ENSMUSG00000038067	Csf3	colony stimulating factor 3 (granulocyte) [Source:MGI Symbol;Acc:MGI:1339751]	0.064757701862459	-3.9488044019487	3.984907989977E-13	4.0989732156E-12	yes	down	0.23	0.22	0.46	7.39	4.19	2.6	0.30333333333333	4.7266666666667
ENSMUSG00000038068	Rnf144b	ring finger protein 144B [Source:MGI Symbol;Acc:MGI:2384986]	2.642398496685	1.4018480539573	1.6328910018834E-12	1.6044092260109E-11	yes	up	2.75	3.15	2.89	0.89	1.1	1.16	2.93	1.05
ENSMUSG00000038128	Camk4	calcium/calmodulin-dependent protein kinase IV [Source:MGI Symbol;Acc:MGI:88258]	3.7332509126029	1.900432475746	0.01367023654753	0.036031856495972	yes	up	0.26	0.38	0.35	0.06	0.09	0.12	0.33	0.09
ENSMUSG00000038188	Scarf1	scavenger receptor class F, member 1 [Source:MGI Symbol;Acc:MGI:2449455]	0.088908178009549	-3.4915400617075	3.9355393834806E-13	4.0531923211955E-12	yes	down	0.11	0.13	0.17	1.26	1.5	1.53	0.13666666666667	1.43
ENSMUSG00000038204	Asb10	ankyrin repeat and SOCS box-containing 10 [Source:MGI Symbol;Acc:MGI:2152836]	8.0823213356476	3.0147697111019	9.9638761888403E-15	1.1426249764286E-13	yes	up	3.36	5.91	4.98	0.28	0.66	0.73	4.75	0.55666666666667
ENSMUSG00000038213	Tapbpl	TAP binding protein-like [Source:MGI Symbol;Acc:MGI:2384853]	0.35750759001847	-1.4839542237215	1.6099843288318E-15	1.9368599349885E-14	yes	down	4.01	2.74	2.73	7.86	10.01	8.95	3.16	8.94
ENSMUSG00000038217	Tlcd2	TLC domain containing 2 [Source:MGI Symbol;Acc:MGI:1917141]	0.22583757511096	-2.1466425515742	9.256725540536E-6	4.5718791961759E-5	yes	down	1.22	0.6	0.54	3.79	3.83	3.13	0.78666666666667	3.5833333333333
ENSMUSG00000038227	Hoxa9	homeobox A9 [Source:MGI Symbol;Acc:MGI:96180]	0.028920179748809	-5.1117796706147	0.0015119173715671	0.0049930105473381	yes	down	0	0	0	0.42	1	0.4	0	0.60666666666667
ENSMUSG00000038235	F11r	F11 receptor [Source:MGI Symbol;Acc:MGI:1321398]	0.14096312169043	-2.8266103160453	3.1960788148311E-5	0.00014481363630026	yes	down	0.11	0.14	0.08	0.72	0.8	0.75	0.11	0.75666666666667
ENSMUSG00000038236	Hoxa7	homeobox A7 [Source:MGI Symbol;Acc:MGI:96179]	3.8801313460374	1.9561054898015	5.0537327219218E-28	1.1703602695184E-26	yes	up	12.93	13.69	14.01	2.74	4.61	3.12	13.543333333333	3.49
ENSMUSG00000038252	Ncapd2	non-SMC condensin I complex, subunit D2 [Source:MGI Symbol;Acc:MGI:1915548]	2.3090888502368	1.2073236868972	5.7570621265757E-26	1.2089830465809E-24	yes	up	110.5	114.88	116.25	35.97	56.03	44.9	113.87666666667	45.633333333333
ENSMUSG00000038253	Hoxa5	homeobox A5 [Source:MGI Symbol;Acc:MGI:96177]	4.3356364738732	2.1162437974375	0.00029232754542483	0.0011166711322826	yes	up	1.47	0.82	0.86	0.18	0.28	0.27	1.05	0.24333333333333
ENSMUSG00000038264	Sema7a	sema domain, immunoglobulin domain (Ig), and GPI membrane anchor, (semaphorin) 7A [Source:MGI Symbol;Acc:MGI:1306826]	0.13954196682193	-2.8412290214311	0.00045633548995261	0.0016845113923998	yes	down	0.06	0.04	0.04	0.41	0.22	0.38	0.046666666666667	0.33666666666667
ENSMUSG00000038305	Spats2l	spermatogenesis associated, serine-rich 2-like [Source:MGI Symbol;Acc:MGI:1914448]	0.0031232241453687	-8.3227481732582	1.8026704523478E-11	1.6047905564574E-10	yes	down	0	0	0	1.83	1.18	1.04	0	1.35
ENSMUSG00000038323	1700066M21Rik	RIKEN cDNA 1700066M21 gene [Source:MGI Symbol;Acc:MGI:1920717]	2.137120256992	1.0956680915656	1.8486001694926E-10	1.5191502822138E-9	yes	up	7.17	7.16	7.92	7.64	3.03	8.67	7.4166666666667	6.4466666666667
ENSMUSG00000038332	Sesn1	sestrin 1 [Source:MGI Symbol;Acc:MGI:2155278]	3.229855984957	1.6914698384733	2.6057185885564E-104	2.9159564929926E-102	yes	up	53.33	51.07	50.82	15.95	16.85	16.34	51.74	16.38
ENSMUSG00000038366	Lasp1	LIM and SH3 protein 1 [Source:MGI Symbol;Acc:MGI:109656]	0.42967765180274	-1.218673352618	6.0654459903875E-73	4.3971846279879E-71	yes	down	72.71	71.55	73.84	154.11	182.63	180.97	72.7	172.57
ENSMUSG00000038379	Ttk	Ttk protein kinase [Source:MGI Symbol;Acc:MGI:1194921]	2.202888234044	1.1393963001768	4.0492760556193E-27	8.9427323114432E-26	yes	up	28.25	25.94	25.13	11.06	14.9	11.4	26.44	12.453333333333
ENSMUSG00000038390	Gpr162	G protein-coupled receptor 162 [Source:MGI Symbol;Acc:MGI:1315214]	0.3222970274149	-1.6335372125823	1.8665373474107E-6	1.0104754458028E-5	yes	down	0.34	0.48	0.66	1.14	1.76	1.78	0.49333333333333	1.56
ENSMUSG00000038400	Pmepa1	prostate transmembrane protein, androgen induced 1 [Source:MGI Symbol;Acc:MGI:1929600]	0.25544155527907	-1.9689348528604	7.2065754903021E-7	4.0829914959326E-6	yes	down	0.21	0.13	0.29	1.1	1.49	0.85	0.21	1.1466666666667
ENSMUSG00000038418	Egr1	early growth response 1 [Source:MGI Symbol;Acc:MGI:95295]	0.010718116805659	-6.5438047460875	0	0	yes	down	0.57	0.52	0.45	43.74	51.41	48.62	0.51333333333333	47.923333333333
ENSMUSG00000038467	Chmp4b	charged multivesicular body protein 4B [Source:MGI Symbol;Acc:MGI:1922858]	0.36058254871778	-1.4715985192141	3.6182859262385E-112	4.4689851506741E-110	yes	down	90.45	87.48	86.95	245.25	250.73	246.73	88.293333333333	247.57
ENSMUSG00000038507	Parp12	poly (ADP-ribose) polymerase family, member 12 [Source:MGI Symbol;Acc:MGI:2143990]	0.1284336642719	-2.9609046921741	0	0	yes	down	21.67	21.02	22.33	167.1	178.3	164.41	21.673333333333	169.93666666667
ENSMUSG00000038508	Gdf15	growth differentiation factor 15 [Source:MGI Symbol;Acc:MGI:1346047]	0.17482769346793	-2.5159943627702	0.00087714204938989	0.0030488777426573	yes	down	0.17	0.06	0.26	0.87	1.16	0.87	0.16333333333333	0.96666666666667
ENSMUSG00000038515	Grtp1	GH regulated TBC protein 1 [Source:MGI Symbol;Acc:MGI:1914040]	2.0149716613185	1.0107595487469	6.0294634393387E-8	3.8578385797212E-7	yes	up	7.79	6.54	6.09	3.49	3.54	3.59	6.8066666666667	3.54
ENSMUSG00000038545	Cul7	cullin 7 [Source:MGI Symbol;Acc:MGI:1913765]	0.17425547547129	-2.5207241055876	2.085434784823E-21	3.4737801800339E-20	yes	down	1.18	0.89	0.69	2.93	4.02	3.21	0.92	3.3866666666667
ENSMUSG00000038550	Ciart	circadian associated repressor of transcription [Source:MGI Symbol;Acc:MGI:2684975]	0.42605299618453	-1.2308951982926	1.0043092565604E-13	1.0810750512517E-12	yes	down	6.88	6.26	6.41	12.5	21.12	19.05	6.5166666666667	17.556666666667
ENSMUSG00000038642	Ctss	cathepsin S [Source:MGI Symbol;Acc:MGI:107341]	0.43769124729295	-1.192014560838	4.0489324752535E-60	2.2354933805423E-58	yes	down	293.12	296.6	290.13	702.16	668.52	667.95	293.28333333333	679.54333333333
ENSMUSG00000038668	Lpar1	lysophosphatidic acid receptor 1 [Source:MGI Symbol;Acc:MGI:108429]	0.0089242774476472	-6.8080489183097	1.7911353427918E-10	1.474106155267E-9	yes	down	0.02	0.02	0	1.58	3.07	4.52	0.013333333333333	3.0566666666667
ENSMUSG00000038712	Mindy1	MINDY lysine 48 deubiquitinase 1 [Source:MGI Symbol;Acc:MGI:1922257]	0.47885026138643	-1.0623535055815	2.013121656136E-26	4.308958985162E-25	yes	down	15.27	15.28	16.29	33.08	40.88	32.73	15.613333333333	35.563333333333
ENSMUSG00000038729	Pakap	paralemmin A kinase anchor protein [Source:MGI Symbol;Acc:MGI:5141924]	0.029200229370087	-5.0978764881425	0.0015397408203212	0.0050768515795997	yes	down	0	0	0	0.09	0.09	0.05	0	0.076666666666667
ENSMUSG00000038754	Elovl3	elongation of very long chain fatty acids (FEN1/Elo2, SUR4/Elo3, yeast)-like 3 [Source:MGI Symbol;Acc:MGI:1195976]	0.40852114640358	-1.2915173359241	0.0089127302180464	0.024632995799056	yes	down	0.44	0.49	0.36	1.18	1.25	0.78	0.43	1.07
ENSMUSG00000038774	Ascc3	activating signal cointegrator 1 complex subunit 3 [Source:MGI Symbol;Acc:MGI:1925237]	0.31998060468958	-1.643943634669	2.8996838707803E-64	1.7710376872305E-62	yes	down	14.29	13.97	18.11	38.71	52.45	42.83	15.456666666667	44.663333333333
ENSMUSG00000038943	Prc1	protein regulator of cytokinesis 1 [Source:MGI Symbol;Acc:MGI:1858961]	2.2354722232769	1.1605796198731	4.3051600258197E-45	1.7423358803524E-43	yes	up	96.31	85.44	88.84	36.49	47.77	38.04	90.196666666667	40.766666666667
ENSMUSG00000038949	Cnst	consortin, connexin sorting protein [Source:MGI Symbol;Acc:MGI:2445141]	2.1151950191845	1.0807906847352	3.2516613428638E-28	7.5935856065701E-27	yes	up	13.35	12.23	12.88	5.31	6.57	6.24	12.82	6.04
ENSMUSG00000038967	Pdk2	pyruvate dehydrogenase kinase, isoenzyme 2 [Source:MGI Symbol;Acc:MGI:1343087]	2.6032748087209	1.3803276145665	2.5692318997473E-5	0.00011827546299389	yes	up	1.81	2.03	2.47	0.74	0.98	1.43	2.1033333333333	1.05
ENSMUSG00000039007	Cpq	carboxypeptidase Q [Source:MGI Symbol;Acc:MGI:1889205]	2.0655875571966	1.0465522151957	2.5262281238974E-6	1.3457612695804E-5	yes	up	4.33	6	4.94	2.51	2.71	2.35	5.09	2.5233333333333
ENSMUSG00000039055	Eme1	essential meiotic structure-specific endonuclease 1 [Source:MGI Symbol;Acc:MGI:3576783]	2.0202490630688	1.0145331642168	1.4691577040293E-15	1.7725568420394E-14	yes	up	16.84	15.4	15.54	6.39	9.17	8.74	15.926666666667	8.1
ENSMUSG00000039062	Anpep	alanyl (membrane) aminopeptidase [Source:MGI Symbol;Acc:MGI:5000466]	0.2891607107797	-1.7900565530199	8.9647529841473E-25	1.7544400382356E-23	yes	down	2.46	3.51	3.19	11.54	15.31	7.18	3.0533333333333	11.343333333333
ENSMUSG00000039103	Nexn	nexilin [Source:MGI Symbol;Acc:MGI:1916060]	0.14672405737082	-2.7688226553413	0.014456135071816	0.037798588080203	yes	down	0.05	0.29	0	1.06	0.32	0.83	0.11333333333333	0.73666666666667
ENSMUSG00000039137	Whrn	whirlin [Source:MGI Symbol;Acc:MGI:2682003]	0.24959545138432	-2.0023364520537	3.2051969082481E-9	2.3317387979114E-8	yes	down	0.61	0.58	0.37	1.94	2.12	2.69	0.52	2.25
ENSMUSG00000039146	Ifi44l	interferon-induced protein 44 like [Source:MGI Symbol;Acc:MGI:95975]	0.00014465730888319	-12.755073161549	1.6987725337134E-35	5.1973088490162E-34	yes	down	0.12	0	0	284.82	244.4	254.44	0.04	261.22
ENSMUSG00000039208	Metrnl	meteorin, glial cell differentiation regulator-like [Source:MGI Symbol;Acc:MGI:2384806]	0.19375908309117	-2.3676641518634	2.2964723804796E-124	3.1909483726765E-122	yes	down	15.13	16.3	17.47	77.47	88.15	88.83	16.3	84.816666666667
ENSMUSG00000039217	Il18	interleukin 18 [Source:MGI Symbol;Acc:MGI:107936]	0.41717729111752	-1.2612674674319	2.5593980935239E-17	3.4582985260468E-16	yes	down	34.79	38.9	38.32	108.14	79.18	87.48	37.336666666667	91.6
ENSMUSG00000039232	Stx11	syntaxin 11 [Source:MGI Symbol;Acc:MGI:1921982]	0.27877762724397	-1.8428133097187	1.106575616728E-13	1.1880902661509E-12	yes	down	2.3	0.89	0.76	4.25	5.22	3.38	1.3166666666667	4.2833333333333
ENSMUSG00000039234	Sec24d	SEC24 homolog D, COPII coat complex component [Source:MGI Symbol;Acc:MGI:1916858]	0.45442979927794	-1.1378706520763	5.2324685281344E-47	2.1921150813596E-45	yes	down	19.18	16.5	17.43	37.25	37.67	38.82	17.703333333333	37.913333333333
ENSMUSG00000039236	Isg20	interferon-stimulated protein [Source:MGI Symbol;Acc:MGI:1928895]	0.0037359601454643	-8.0643052199378	5.3588076214723E-128	7.5722676508839E-126	yes	down	1.09	0.64	0.32	176.5	161.31	173.12	0.68333333333333	170.31
ENSMUSG00000039270	Megf9	multiple EGF-like-domains 9 [Source:MGI Symbol;Acc:MGI:1918264]	2.2527970087978	1.1717173235181	4.1317052432198E-28	9.5949934854384E-27	yes	up	7.6	7.02	8.34	3.47	4.29	4.52	7.6533333333333	4.0933333333333
ENSMUSG00000039304	Tnfsf10	tumor necrosis factor (ligand) superfamily, member 10 [Source:MGI Symbol;Acc:MGI:107414]	0.0070149749097524	-7.1553463408512	1.5455649762323E-11	1.3862695219848E-10	yes	down	0.01	0.09	0	1.51	1.03	1.44	0.033333333333333	1.3266666666667
ENSMUSG00000039377	Hlx	H2.0-like homeobox [Source:MGI Symbol;Acc:MGI:96109]	0.44894949671548	-1.1553749326294	0.0024340250860033	0.0076967446015588	yes	down	0.95	0.56	1.45	1.06	1.58	1.6	0.98666666666667	1.4133333333333
ENSMUSG00000039396	Neil3	nei like 3 (E. coli) [Source:MGI Symbol;Acc:MGI:2384588]	2.6981179759968	1.4319534319275	2.7575744906724E-34	7.9687689874301E-33	yes	up	21.96	17.69	18.43	8.45	9.26	6.72	19.36	8.1433333333333
ENSMUSG00000039501	Znfx1	zinc finger, NFX1-type containing 1 [Source:MGI Symbol;Acc:MGI:2138982]	0.22933064291836	-2.1244989557005	6.0331174685641E-166	1.2120024177209E-163	yes	down	26.34	25.48	26.34	102.71	131.31	119.96	26.053333333333	117.99333333333
ENSMUSG00000039531	Zup1	zinc finger containing ubiquitin peptidase 1 [Source:MGI Symbol;Acc:MGI:1919830]	0.36376146157096	-1.4589353890215	1.2977023966973E-16	1.677355795545E-15	yes	down	7.14	5.57	6.48	19.79	15.22	14.89	6.3966666666667	16.633333333333
ENSMUSG00000039611	Pgap4	post-GPI attachment to proteins GalNAc transferase 4 [Source:MGI Symbol;Acc:MGI:1914313]	0.0089584489386845	-6.8025353182469	9.8146254751779E-37	3.0877182108135E-35	yes	down	0.1	0.28	0.15	9.58	12.76	10.66	0.17666666666667	11
ENSMUSG00000039616	Mocos	molybdenum cofactor sulfurase [Source:MGI Symbol;Acc:MGI:1915841]	0.099094037568859	-3.3350579358808	5.5601030616368E-36	1.7264275316524E-34	yes	down	0.53	0.46	0.52	4.2	5.17	5.84	0.50333333333333	5.07
ENSMUSG00000039693	Msantd3	Myb/SANT-like DNA-binding domain containing 3 [Source:MGI Symbol;Acc:MGI:1913915]	0.13681439280902	-2.8697080858481	2.0213211194983E-25	4.1152024843119E-24	yes	down	1.47	0.86	1.13	7.22	8.2	7.84	1.1533333333333	7.7533333333333
ENSMUSG00000039699	Batf2	basic leucine zipper transcription factor, ATF-like 2 [Source:MGI Symbol;Acc:MGI:1921731]	0.05349742252282	-4.2243868048614	2.1707489225016E-52	1.0400881475228E-50	yes	down	1.18	0.9	0.62	15.14	17.46	16.17	0.9	16.256666666667
ENSMUSG00000039741	Bahcc1	BAH domain and coiled-coil containing 1 [Source:MGI Symbol;Acc:MGI:2679272]	0.11767614295538	-3.0871062292998	4.2209586699712E-64	2.5686228052226E-62	yes	down	1.29	1.26	1.42	8.39	12.12	10.52	1.3233333333333	10.343333333333
ENSMUSG00000039748	Exo1	exonuclease 1 [Source:MGI Symbol;Acc:MGI:1349427]	3.0078509709608	1.5887330880322	3.369329279662E-68	2.1945389222299E-66	yes	up	34.19	34.99	28.7	9.28	8.6	11.72	32.626666666667	9.8666666666667
ENSMUSG00000039814	Xkr5	X-linked Kx blood group related 5 [Source:MGI Symbol;Acc:MGI:2442327]	0.012082981657318	-6.370879684496	7.3621112960943E-7	4.1654510943697E-6	yes	down	0.02	0	0	0.46	0.65	0.95	0.0066666666666667	0.68666666666667
ENSMUSG00000039853	Trim14	tripartite motif-containing 14 [Source:MGI Symbol;Acc:MGI:1921985]	0.33237831219084	-1.5891018460989	3.9944008481165E-44	1.567120935094E-42	yes	down	71.56	54.32	76.26	80.66	103.33	104.15	67.38	96.046666666667
ENSMUSG00000039883	Lrrc17	leucine rich repeat containing 17 [Source:MGI Symbol;Acc:MGI:1921761]	4.7364977293743	2.2438206928693	0.0045973443678774	0.01365932287776	yes	up	0.58	0.53	0.55	0.12	0	0.23	0.55333333333333	0.11666666666667
ENSMUSG00000039981	Zc3h12d	zinc finger CCCH type containing 12D [Source:MGI Symbol;Acc:MGI:3045313]	0.01481607279574	-6.0766930976598	7.0816226566387E-25	1.3957325789219E-23	yes	down	0.03	0.03	0.04	2.52	2.28	2.75	0.033333333333333	2.5166666666667
ENSMUSG00000039997	Ifi203	interferon activated gene 203 [Source:MGI Symbol;Acc:MGI:96428]	0.091907812143642	-3.44366869429	4.0740229311445E-189	9.989743875574E-187	yes	down	9.59	11.93	10.23	127.5	111.62	107.38	10.583333333333	115.5
ENSMUSG00000040033	Stat2	signal transducer and activator of transcription 2 [Source:MGI Symbol;Acc:MGI:103039]	0.08066392436278	-3.6319325940855	0	0	yes	down	9.67	9.15	11.7	115.82	135.55	128.08	10.173333333333	126.48333333333
ENSMUSG00000040093	Bmf	BCL2 modifying factor [Source:MGI Symbol;Acc:MGI:2176433]	3.6471563343729	1.8667720417334	4.08184630882E-33	1.1324576597881E-31	yes	up	9.29	9.55	11.81	1.65	4.51	2.88	10.216666666667	3.0133333333333
ENSMUSG00000040146	Rgl3	ral guanine nucleotide dissociation stimulator-like 3 [Source:MGI Symbol;Acc:MGI:1918996]	0.0027611515177681	-8.5005142268937	1.5963056780958E-12	1.571239721167E-11	yes	down	0	0	0.02	2.78	4.87	3.73	0.0066666666666667	3.7933333333333
ENSMUSG00000040189	Odad1	outer dynein arm docking complex subunit 1 [Source:MGI Symbol;Acc:MGI:2446120]	0.41362522726678	-1.2736039156591	7.9507568152412E-5	0.00033460605536934	yes	down	0.83	1.23	1.15	1.95	3.05	2.61	1.07	2.5366666666667
ENSMUSG00000040213	Kyat3	kynurenine aminotransferase 3 [Source:MGI Symbol;Acc:MGI:2677849]	2.3125721021315	1.2094983471494	8.2987156333326E-12	7.6449052193474E-11	yes	up	9.34	9.68	10.83	5.37	6.56	4.53	9.95	5.4866666666667
ENSMUSG00000040253	Gbp7	guanylate binding protein 7 [Source:MGI Symbol;Acc:MGI:2444421]	0.009963211056252	-6.6491734993636	5.8244033731042E-67	3.678640221331E-65	yes	down	0.06	0.11	0.05	9.08	7.13	7.37	0.073333333333333	7.86
ENSMUSG00000040258	Nxph4	neurexophilin 4 [Source:MGI Symbol;Acc:MGI:1336197]	0.041821594011959	-4.5796081391021	0.0096562534418303	0.026399142464187	yes	down	0	0	0	0.26	0.11	0.21	0	0.19333333333333
ENSMUSG00000040264	Gbp2b	guanylate binding protein 2b [Source:MGI Symbol;Acc:MGI:95666]	0.0068835827544602	-7.1826246330008	1.2417909610141E-11	1.1282877293478E-10	yes	down	0	0	0.04	2.39	2.07	2.51	0.013333333333333	2.3233333333333
ENSMUSG00000040276	Pacsin1	protein kinase C and casein kinase substrate in neurons 1 [Source:MGI Symbol;Acc:MGI:1345181]	0.26605804988673	-1.9101870403386	1.4629929172617E-11	1.3178791951606E-10	yes	down	0.63	0.46	0.81	2.23	2.82	3.45	0.63333333333333	2.8333333333333
ENSMUSG00000040296	Rigi	RNA sensor RIG-I [Source:MGI Symbol;Acc:MGI:2442858]	0.0065085144242267	-7.2634560004693	0	0	yes	down	0.68	2.19	0.76	136.52	135.86	130.5	1.21	134.29333333333
ENSMUSG00000040328	Or2v1	olfactory receptor family 2 subfamily V member 1 [Source:MGI Symbol;Acc:MGI:1333785]	0.049864753464758	-4.3258357723854	1.2878658962077E-17	1.7732350085357E-16	yes	down	0.13	0.13	0.05	1.86	2.23	1.91	0.10333333333333	2
ENSMUSG00000040329	Il7	interleukin 7 [Source:MGI Symbol;Acc:MGI:96561]	0.042794847990929	-4.5464190666373	0.00017117468428728	0.00068086037352244	yes	down	0	0.03	0.03	0.27	0.25	0.42	0.02	0.31333333333333
ENSMUSG00000040428	Plekha4	pleckstrin homology domain containing, family A (phosphoinositide binding specific) member 4 [Source:MGI Symbol;Acc:MGI:1916467]	0.073543817529828	-3.7652521235353	1.4578463455761E-11	1.3139529711425E-10	yes	down	0.39	0.42	0.68	1.34	2.61	1.92	0.49666666666667	1.9566666666667
ENSMUSG00000040435	Ppp1r15a	protein phosphatase 1, regulatory subunit 15A [Source:MGI Symbol;Acc:MGI:1927072]	0.41621779711997	-1.2645894400789	1.088530159474E-34	3.2067406146765E-33	yes	down	11.23	10.43	12.31	25.46	29.44	27.68	11.323333333333	27.526666666667
ENSMUSG00000040483	Xaf1	XIAP associated factor 1 [Source:MGI Symbol;Acc:MGI:3772572]	0.0051254190285174	-7.6081143277217	1.240069898775E-172	2.6853149989838E-170	yes	down	1.02	0.65	0.7	195.18	166.94	189.36	0.79	183.82666666667
ENSMUSG00000040502	Marchf9	membrane associated ring-CH-type finger 9 [Source:MGI Symbol;Acc:MGI:2446144]	0.20104684927648	-2.3143963678952	3.552012779047E-25	7.1185409949314E-24	yes	down	1.01	0.83	1.32	4.43	5.55	5.99	1.0533333333333	5.3233333333333
ENSMUSG00000040511	Pvr	poliovirus receptor [Source:MGI Symbol;Acc:MGI:107741]	0.46301321200185	-1.1108747337613	7.164630354331E-20	1.1061393197048E-18	yes	down	12.38	12.22	14.06	22.99	22.96	24.16	12.886666666667	23.37
ENSMUSG00000040522	Tlr8	toll-like receptor 8 [Source:MGI Symbol;Acc:MGI:2176887]	0.033402166942594	-4.9039144901914	0.0039152694708896	0.011815964372419	yes	down	0	0	0	0.1	0.19	0.05	0	0.11333333333333
ENSMUSG00000040543	Pitpnm3	PITPNM family member 3 [Source:MGI Symbol;Acc:MGI:2685726]	13.28676926093	3.7319184442075	0.016809000591786	0.043132236975597	yes	up	0.36	0.24	0.41	0	0.01	0	0.33666666666667	0.0033333333333333
ENSMUSG00000040552	C3ar1	complement component 3a receptor 1 [Source:MGI Symbol;Acc:MGI:1097680]	0.10377241199438	-3.2685051422225	1.4421543042031E-73	1.0687324830347E-71	yes	down	1.21	1.71	1.64	17.48	13.54	13.09	1.52	14.703333333333
ENSMUSG00000040612	Ildr2	immunoglobulin-like domain containing receptor 2 [Source:MGI Symbol;Acc:MGI:1196370]	0.020403152292672	-5.6150641235745	0.00026272085082997	0.0010109871836462	yes	down	0	0	0	0.05	0.13	0.04	0	0.073333333333333
ENSMUSG00000040616	Tmem51	transmembrane protein 51 [Source:MGI Symbol;Acc:MGI:2384874]	2.1698719710684	1.1176099218616	2.842585625043E-13	2.9641821583469E-12	yes	up	17.3	19.7	20.26	6.95	11.04	8.89	19.086666666667	8.96
ENSMUSG00000040618	Pck2	phosphoenolpyruvate carboxykinase 2 (mitochondrial) [Source:MGI Symbol;Acc:MGI:1860456]	0.37057205890674	-1.4321739884719	1.3003192338157E-67	8.3712443647273E-66	yes	down	27.45	23.32	24.12	57.92	65.42	65.51	24.963333333333	62.95
ENSMUSG00000040631	Dok4	docking protein 4 [Source:MGI Symbol;Acc:MGI:2148865]	0.48637713515247	-1.0398526863721	0.0093339288611649	0.025646817629797	yes	down	0.94	0.54	0.69	0.88	1.35	1.1	0.72333333333333	1.11
ENSMUSG00000040703	Cyp2s1	cytochrome P450, family 2, subfamily s, polypeptide 1 [Source:MGI Symbol;Acc:MGI:1921384]	0.062515027164259	-3.9996531678479	4.8093853949439E-60	2.6292358057473E-58	yes	down	0.49	0.53	0.45	7.32	9.34	10.3	0.49	8.9866666666667
ENSMUSG00000040710	St8sia4	ST8 alpha-N-acetyl-neuraminide alpha-2,8-sialyltransferase 4 [Source:MGI Symbol;Acc:MGI:106018]	2.2665317910241	1.1804863970197	6.3104005531735E-31	1.6237595497471E-29	yes	up	47.31	49.56	49.72	24.26	20.61	20.19	48.863333333333	21.686666666667
ENSMUSG00000040714	Klc3	kinesin light chain 3 [Source:MGI Symbol;Acc:MGI:1277971]	0.060039824673469	-4.0579364257256	2.0741770485591E-17	2.8255578519342E-16	yes	down	0.24	0.16	0.25	2.58	3.57	4.22	0.21666666666667	3.4566666666667
ENSMUSG00000040722	Scamp5	secretory carrier membrane protein 5 [Source:MGI Symbol;Acc:MGI:1928948]	0.37225141601039	-1.4256507581894	1.8313010448866E-33	5.1579583821689E-32	yes	down	10.47	10.25	9.35	18.72	24.24	24.14	10.023333333333	22.366666666667
ENSMUSG00000040723	Rcsd1	RCSD domain containing 1 [Source:MGI Symbol;Acc:MGI:2676394]	3.9351663151867	1.9764246108343	2.4808470307416E-72	1.790720493099E-70	yes	up	37.29	35.01	38.65	8.6	10.35	10.38	36.983333333333	9.7766666666667
ENSMUSG00000040841	Six5	sine oculis-related homeobox 5 [Source:MGI Symbol;Acc:MGI:106220]	0.0037112881776341	-8.0738642555205	6.5503452243515E-11	5.5810146280448E-10	yes	down	0	0	0	1.09	1.14	1.12	0	1.1166666666667
ENSMUSG00000040848	Sft2d2	SFT2 domain containing 2 [Source:MGI Symbol;Acc:MGI:1917362]	2.0399416126875	1.0285278598969	8.8709448105636E-62	5.0655525264157E-60	yes	up	59.81	60.83	62.38	28.37	32.62	29.42	61.006666666667	30.136666666667
ENSMUSG00000040852	Plekhh2	pleckstrin homology domain containing, family H (with MyTH4 domain) member 2 [Source:MGI Symbol;Acc:MGI:2146813]	0.10255086813295	-3.2855883900438	1.1769728951306E-22	2.0877495801498E-21	yes	down	0.08	0.15	0.15	1.13	1.59	1.06	0.12666666666667	1.26
ENSMUSG00000040936	Ulk4	unc-51-like kinase 4 [Source:MGI Symbol;Acc:MGI:1921622]	2.8215553973719	1.4964906751995	4.8098640491741E-8	3.1062372350127E-7	yes	up	2.85	3.2	4.05	0.84	1	0.47	3.3666666666667	0.77
ENSMUSG00000040943	Tet2	tet methylcytosine dioxygenase 2 [Source:MGI Symbol;Acc:MGI:2443298]	0.45483528187661	-1.1365839254986	2.9020894156362E-30	7.2656815189667E-29	yes	down	7.12	9.53	7.24	17.9	17.62	16.69	7.9633333333333	17.403333333333
ENSMUSG00000040997	Abhd4	abhydrolase domain containing 4 [Source:MGI Symbol;Acc:MGI:1915938]	0.48263665653225	-1.0509906016525	5.6437286802444E-9	4.0146558026619E-8	yes	down	4.63	3.8	4.36	6.68	10.64	8.98	4.2633333333333	8.7666666666667
ENSMUSG00000041000	Trim62	tripartite motif-containing 62 [Source:MGI Symbol;Acc:MGI:1914775]	0.28059437400069	-1.8334420120973	0.0030557105652538	0.0094546145787793	yes	down	0.09	0.11	0.08	0.29	0.32	0.4	0.093333333333333	0.33666666666667
ENSMUSG00000041025	Iffo2	intermediate filament family orphan 2 [Source:MGI Symbol;Acc:MGI:2140675]	0.27185693176793	-1.8790804806571	1.4950272410646E-82	1.3189462548948E-80	yes	down	5.35	4.25	4.39	15.47	15.95	14.97	4.6633333333333	15.463333333333
ENSMUSG00000041115	Iqsec2	IQ motif and Sec7 domain 2 [Source:MGI Symbol;Acc:MGI:3528396]	0.34576308644141	-1.5321442393559	1.6699550734913E-21	2.7956657525496E-20	yes	down	7.36	5.56	6.44	11.89	12.91	13.12	6.4533333333333	12.64
ENSMUSG00000041126	H2az2	H2A.Z histone variant 2 [Source:MGI Symbol;Acc:MGI:1924855]	2.3944840767485	1.2597148417245	1.1418373315814E-22	2.0297436744977E-21	yes	up	34.61	41.79	45.22	15.63	20.5	19.52	40.54	18.55
ENSMUSG00000041135	Ripk2	receptor (TNFRSF)-interacting serine-threonine kinase 2 [Source:MGI Symbol;Acc:MGI:1891456]	0.42957818590956	-1.2190073601282	3.1661830742841E-20	4.9710863070257E-19	yes	down	9.38	8.75	8.28	23.23	19.68	18.94	8.8033333333333	20.616666666667
ENSMUSG00000041189	Chrnb1	cholinergic receptor, nicotinic, beta polypeptide 1 (muscle) [Source:MGI Symbol;Acc:MGI:87890]	2.7036806793194	1.4349247708635	0.0032088458758753	0.009880756442169	yes	up	1.12	1.2	1.54	0.31	0.42	0.47	1.2866666666667	0.4
ENSMUSG00000041308	Sntb2	syntrophin, basic 2 [Source:MGI Symbol;Acc:MGI:101771]	0.18310006313102	-2.4492958063256	4.1036252902605E-63	2.4437088603501E-61	yes	down	1.5	0.87	1.27	6.79	6.91	7.69	1.2133333333333	7.13
ENSMUSG00000041406	Firrm	FIGNL1 interacting regulator of recombination and mitosis [Source:MGI Symbol;Acc:MGI:3590554]	2.3662584364103	1.2426076495722	4.1259873371163E-48	1.7776928387359E-46	yes	up	33.22	31.02	31.93	13.17	13.14	13.33	32.056666666667	13.213333333333
ENSMUSG00000041460	Cacna2d4	calcium channel, voltage-dependent, alpha 2/delta subunit 4 [Source:MGI Symbol;Acc:MGI:2442632]	0.18135105380682	-2.4631429662461	0.0019473836895007	0.0062854579246487	yes	down	0.02	0.02	0.04	0.23	0.38	0.24	0.026666666666667	0.28333333333333
ENSMUSG00000041498	Kif14	kinesin family member 14 [Source:MGI Symbol;Acc:MGI:1098226]	2.7743599459367	1.4721549753075	2.034115457573E-64	1.2515439534898E-62	yes	up	13.2	12.27	12.59	4.36	5.12	4.94	12.686666666667	4.8066666666667
ENSMUSG00000041515	Irf8	interferon regulatory factor 8 [Source:MGI Symbol;Acc:MGI:96395]	0.36668206151934	-1.4473984053039	5.3645458052682E-71	3.774195643757E-69	yes	down	35.54	31.74	38.1	87.68	102.72	98.09	35.126666666667	96.163333333333
ENSMUSG00000041544	Disp3	dispatched RND transporter family member 3 [Source:MGI Symbol;Acc:MGI:2444403]	0.085088302466342	-3.5548953790592	0.0094254326363875	0.025861389465053	yes	down	0	0.02	0	0.07	0.12	0.1	0.0066666666666667	0.096666666666667
ENSMUSG00000041552	Ptchd1	patched domain containing 1 [Source:MGI Symbol;Acc:MGI:2685233]	0.29798086919625	-1.7467083843397	2.3090816725092E-41	8.3881542064091E-40	yes	down	4.54	4.47	5.72	17.47	16.22	17.28	4.91	16.99
ENSMUSG00000041571	Selenow	selenoprotein W [Source:MGI Symbol;Acc:MGI:1100878]	0.4576194470472	-1.1277797325385	9.6991100544915E-16	1.1900144300853E-14	yes	down	31.72	31.49	27.8	72.72	64.05	67.51	30.336666666667	68.093333333333
ENSMUSG00000041609	Bicdl1	BICD family like cargo adaptor 1 [Source:MGI Symbol;Acc:MGI:1922915]	0.35892183759411	-1.4782583923233	0.00017590462227546	0.00069817511826254	yes	down	0.8	0.73	1.29	2.02	3.47	2.12	0.94	2.5366666666667
ENSMUSG00000041645	Ddx24	DEAD box helicase 24 [Source:MGI Symbol;Acc:MGI:1351337]	0.43693865537833	-1.1944973501588	1.1167911950431E-63	6.7714095949632E-62	yes	down	54.74	49.78	51.5	116.48	133.43	120.91	52.006666666667	123.60666666667
ENSMUSG00000041703	Zic5	zinc finger protein of the cerebellum 5 [Source:MGI Symbol;Acc:MGI:1929518]	0.0063654875389567	-7.2955132688703	1.3675782208282E-8	9.3723794714712E-8	yes	down	0	0	0	0.4	0.62	0.49	0	0.50333333333333
ENSMUSG00000041707	Tmem273	transmembrane protein 273 [Source:MGI Symbol;Acc:MGI:1916319]	2.1753971509227	1.1212788103231	2.3398550951226E-7	1.4003856373322E-6	yes	up	11.98	12.47	12.09	5.13	8.11	7.16	12.18	6.8
ENSMUSG00000041731	Pgm5	phosphoglucomutase 5 [Source:MGI Symbol;Acc:MGI:1925668]	0.11000094620396	-3.1844121613384	1.0738084757343E-8	7.4231685424516E-8	yes	down	0.14	0.06	0.12	0.88	0.77	0.78	0.10666666666667	0.81
ENSMUSG00000041736	Tspo	translocator protein [Source:MGI Symbol;Acc:MGI:88222]	0.38378320401069	-1.3816365204586	1.4341711209841E-67	9.1974497197266E-66	yes	down	108.26	108.44	118.2	292.01	298.71	304.7	111.63333333333	298.47333333333
ENSMUSG00000041754	Trem3	triggering receptor expressed on myeloid cells 3 [Source:MGI Symbol;Acc:MGI:1930003]	19.109534332419	4.2562207175515	3.5021326735082E-11	3.0493242923277E-10	yes	up	4.45	4.88	4.49	0.21	0.32	0.21	4.6066666666667	0.24666666666667
ENSMUSG00000041827	Oasl1	2'-5' oligoadenylate synthetase-like 1 [Source:MGI Symbol;Acc:MGI:2180849]	0.037067379480666	-4.753706063932	0	0	yes	down	11.15	11.59	10.24	283.16	334.58	302.9	10.993333333333	306.88
ENSMUSG00000041859	Mcm3	minichromosome maintenance complex component 3 [Source:MGI Symbol;Acc:MGI:101845]	2.1571813276416	1.1091474511828	1.9592097349355E-37	6.3680045068838E-36	yes	up	239.8	218.08	233.1	89.9	120.78	109	230.32666666667	106.56
ENSMUSG00000041895	Wipi1	WD repeat domain, phosphoinositide interacting 1 [Source:MGI Symbol;Acc:MGI:1261864]	0.33802788658595	-1.5647858241796	0.0001360962814984	0.00055079354313211	yes	down	0.36	0.35	0.41	1.12	1.41	1.19	0.37333333333333	1.24
ENSMUSG00000041936	Agrn	agrin [Source:MGI Symbol;Acc:MGI:87961]	0.048984479861174	-4.3515314685892	3.5100402882778E-202	9.2899066296418E-200	yes	down	1.06	1.38	1.41	22.8	29.49	27.97	1.2833333333333	26.753333333333
ENSMUSG00000041945	Mfsd9	major facilitator superfamily domain containing 9 [Source:MGI Symbol;Acc:MGI:2443548]	0.46724757354939	-1.0977409229177	0.00024337421615974	0.0009418577977329	yes	down	0.62	0.63	0.72	1.37	1.39	1.43	0.65666666666667	1.3966666666667
ENSMUSG00000042099	Kank3	KN motif and ankyrin repeat domains 3 [Source:MGI Symbol;Acc:MGI:1098615]	0.38491993372997	-1.3773697094006	9.2957074123865E-9	6.4716753818009E-8	yes	down	1.23	2.24	1.71	5.08	4.29	6.14	1.7266666666667	5.17
ENSMUSG00000042155	Klhl23	kelch-like 23 [Source:MGI Symbol;Acc:MGI:2683536]	0.052610673166305	-4.2485006799515	5.5277036716192E-18	7.8109263576761E-17	yes	down	0.12	0.07	0.08	1.75	2.42	2.47	0.09	2.2133333333333
ENSMUSG00000042182	Bend6	BEN domain containing 6 [Source:MGI Symbol;Acc:MGI:2444572]	3.2283343199811	1.6907899890258	0.00063119986983822	0.0022673957240049	yes	up	1.27	2.25	0.6	0.57	0.34	1.23	1.3733333333333	0.71333333333333
ENSMUSG00000042207	Kdm5b	lysine (K)-specific demethylase 5B [Source:MGI Symbol;Acc:MGI:1922855]	0.063423502381707	-3.9788386414215	7.4011525263149E-51	3.3902971764773E-49	yes	down	0.16	0.11	0.15	2.36	2.45	2.86	0.14	2.5566666666667
ENSMUSG00000042215	Bag2	BCL2-associated athanogene 2 [Source:MGI Symbol;Acc:MGI:1891254]	2.1733939693831	1.1199497143984	8.9889702325412E-28	2.0475695308387E-26	yes	up	54.55	46.29	50.14	19.99	23.71	24.99	50.326666666667	22.896666666667
ENSMUSG00000042228	Lyn	LYN proto-oncogene, Src family tyrosine kinase [Source:MGI Symbol;Acc:MGI:96892]	0.48096057002292	-1.0560094706719	8.451054034887E-57	4.3626277082881E-55	yes	down	48.69	45	46.86	97.46	100.01	96.72	46.85	98.063333333333
ENSMUSG00000042333	Tnfrsf14	tumor necrosis factor receptor superfamily, member 14 (herpesvirus entry mediator) [Source:MGI Symbol;Acc:MGI:2675303]	0.27181158659748	-1.8793211392587	2.6897402635283E-6	1.4278487473439E-5	yes	down	1.3	1.24	2.5	8.82	10.87	9.72	1.68	9.8033333333333
ENSMUSG00000042401	Crtac1	cartilage acidic protein 1 [Source:MGI Symbol;Acc:MGI:1920082]	0.025647646576229	-5.2850297393254	0.00085918216490908	0.0029933145461124	yes	down	0	0	0	0.19	0.12	0.3	0	0.20333333333333
ENSMUSG00000042485	Mustn1	musculoskeletal, embryonic nuclear protein 1 [Source:MGI Symbol;Acc:MGI:1913425]	0.082966168269436	-3.591333031871	8.9283388725262E-6	4.4149205919485E-5	yes	down	0.07	0.13	0.18	2.24	1.11	1.32	0.12666666666667	1.5566666666667
ENSMUSG00000042607	Asb4	ankyrin repeat and SOCS box-containing 4 [Source:MGI Symbol;Acc:MGI:1929751]	2.9846545253561	1.5775639487764	0.00058476887962244	0.0021113980725042	yes	up	0.82	0.66	0.95	0.26	0.42	0.14	0.81	0.27333333333333
ENSMUSG00000042608	Stk40	serine/threonine kinase 40 [Source:MGI Symbol;Acc:MGI:1921428]	0.28232032587638	-1.8245950943837	1.4429057800116E-74	1.0886430305843E-72	yes	down	13.23	11.86	13.81	36.86	45.78	41.24	12.966666666667	41.293333333333
ENSMUSG00000042622	Maff	v-maf musculoaponeurotic fibrosarcoma oncogene family, protein F (avian) [Source:MGI Symbol;Acc:MGI:96910]	0.40507948318692	-1.3037230788683	8.6276139855408E-11	7.2765217802179E-10	yes	down	2.96	2.38	2.98	5.75	7.46	7.61	2.7733333333333	6.94
ENSMUSG00000042671	Rgs8	regulator of G-protein signaling 8 [Source:MGI Symbol;Acc:MGI:108408]	0.26899777220738	-1.8943338702046	0.00064688531671289	0.0023171140216693	yes	down	0.25	0.33	0.18	0.94	0.42	0.47	0.25333333333333	0.61
ENSMUSG00000042684	Npl	N-acetylneuraminate pyruvate lyase [Source:MGI Symbol;Acc:MGI:1921341]	0.086530998730635	-3.5306391355978	2.7040387800211E-80	2.3240795163954E-78	yes	down	3	1.89	2.06	29.16	25.29	26.09	2.3166666666667	26.846666666667
ENSMUSG00000042719	Naa25	N(alpha)-acetyltransferase 25, NatB auxiliary subunit [Source:MGI Symbol;Acc:MGI:2442563]	0.42213203711085	-1.2442337701475	8.9992881444717E-62	5.1213013829666E-60	yes	down	26.61	23.44	26.82	65.13	65.83	64.77	25.623333333333	65.243333333333
ENSMUSG00000042726	Trafd1	TRAF type zinc finger domain containing 1 [Source:MGI Symbol;Acc:MGI:1923551]	0.095105211017022	-3.3943317981899	0	0	yes	down	15.68	16.14	15.1	175.86	201.86	183.63	15.64	187.11666666667
ENSMUSG00000042743	Sgtb	small glutamine-rich tetratricopeptide repeat (TPR)-containing, beta [Source:MGI Symbol;Acc:MGI:2444615]	0.208604499195	-2.2611578205565	1.7364765778729E-19	2.625023613731E-18	yes	down	0.75	0.58	0.64	2.93	3.94	3.09	0.65666666666667	3.32
ENSMUSG00000042745	Id1	inhibitor of DNA binding 1, HLH protein [Source:MGI Symbol;Acc:MGI:96396]	0.31315351912536	-1.6750580032792	0.0011778060429145	0.0039754530282503	yes	down	2.5	0.89	0.45	4.87	4.21	3.56	1.28	4.2133333333333
ENSMUSG00000042759	Apobr	apolipoprotein B receptor [Source:MGI Symbol;Acc:MGI:2176230]	0.41432120402767	-1.2711784387924	5.3636659134811E-66	3.3621716331347E-64	yes	down	36.98	38.06	42.55	81.16	104.38	99.29	39.196666666667	94.943333333333
ENSMUSG00000042766	Trim46	tripartite motif-containing 46 [Source:MGI Symbol;Acc:MGI:2673000]	0.46902902563584	-1.0922508888948	1.12853177338E-5	5.4951686552902E-5	yes	down	1.73	2.46	3.11	2.33	5.53	4.06	2.4333333333333	3.9733333333333
ENSMUSG00000042770	Hebp1	heme binding protein 1 [Source:MGI Symbol;Acc:MGI:1333880]	0.15925971806121	-2.6505466861675	9.2387582888379E-6	4.5643572061654E-5	yes	down	0.33	0.73	0.15	2.1	2.85	2.78	0.40333333333333	2.5766666666667
ENSMUSG00000042842	Serpinb6b	serine (or cysteine) peptidase inhibitor, clade B, member 6b [Source:MGI Symbol;Acc:MGI:894688]	0.082282225462003	-3.6032753752559	7.3518369432362E-48	3.1512732439979E-46	yes	down	0.68	1.72	0.78	12.35	10.44	10.76	1.06	11.183333333333
ENSMUSG00000043008	Klhl6	kelch-like 6 [Source:MGI Symbol;Acc:MGI:2686922]	2.0879495933969	1.0620868832516	1.2817929890654E-25	2.6418561557078E-24	yes	up	23.27	25.89	26.53	11.71	12.58	13.46	25.23	12.583333333333
ENSMUSG00000043015	Nemp2	nuclear envelope integral membrane protein 2 [Source:MGI Symbol;Acc:MGI:2444113]	2.2541662508751	1.1725939221064	3.5604555249535E-15	4.2074440413235E-14	yes	up	6.14	7.03	8.78	3.1	3.79	3.27	7.3166666666667	3.3866666666667
ENSMUSG00000043017	Ptgir	prostaglandin I receptor (IP) [Source:MGI Symbol;Acc:MGI:99535]	0.32745479157812	-1.6106323530254	9.8459590249986E-16	1.2071435351678E-14	yes	down	1.23	1.26	1.43	3.62	4.03	4.51	1.3066666666667	4.0533333333333
ENSMUSG00000043079	Synpo	synaptopodin [Source:MGI Symbol;Acc:MGI:1099446]	2.000529426359	1.0003818498532	2.7266445493474E-15	3.240489751662E-14	yes	up	14.05	13.38	13.91	5.43	6.92	7.13	13.78	6.4933333333333
ENSMUSG00000043153	Crppa	CDP-L-ribitol pyrophosphorylase A [Source:MGI Symbol;Acc:MGI:1923097]	0.022051265924072	-5.5029947090506	0.00024371325713667	0.00094262928543189	yes	down	0	0	0	0.44	0.37	0.18	0	0.33
ENSMUSG00000043157	Arl11	ADP-ribosylation factor-like 11 [Source:MGI Symbol;Acc:MGI:2444054]	0.44090517466145	-1.1814596857164	2.7910719844494E-20	4.4028698456679E-19	yes	down	11.02	13.07	11.12	26.99	27.68	25.98	11.736666666667	26.883333333333
ENSMUSG00000043207	Zmpste24	zinc metallopeptidase, STE24 [Source:MGI Symbol;Acc:MGI:1890508]	0.38536779912516	-1.3756920680988	5.3515971845595E-45	2.1605939819696E-43	yes	down	17.32	17.38	16.94	50.6	42.77	46.38	17.213333333333	46.583333333333
ENSMUSG00000043243	Niban3	niban apoptosis regulator 3 [Source:MGI Symbol;Acc:MGI:3686743]	2.1218575019558	1.0853277721223	6.839084230951E-8	4.3474986834494E-7	yes	up	7.56	10.7	8.66	2.87	6.12	4.29	8.9733333333333	4.4266666666667
ENSMUSG00000043263	Ifi209	interferon activated gene 209 [Source:MGI Symbol;Acc:MGI:2138243]	0.0021238404700798	-8.8791088808874	2.5774288599789E-32	6.9428188709674E-31	yes	down	0	0.1	0.04	21.3	15.33	13.39	0.046666666666667	16.673333333333
ENSMUSG00000043300	B3galnt1	UDP-GalNAc:betaGlcNAc beta 1,3-galactosaminyltransferase, polypeptide 1 [Source:MGI Symbol;Acc:MGI:1349405]	0.35099744066026	-1.5104675839023	1.8495771331189E-9	1.3731010292798E-8	yes	down	1.31	1.96	1.51	3.83	5.37	4.63	1.5933333333333	4.61
ENSMUSG00000043648	Pld6	phospholipase D family, member 6 [Source:MGI Symbol;Acc:MGI:2687283]	0.023130176393389	-5.4340799216002	0.00042691963194341	0.0015815280922072	yes	down	0	0	0	0.41	0.31	0.75	0	0.49
ENSMUSG00000043664	Tmem221	transmembrane protein 221 [Source:MGI Symbol;Acc:MGI:3525074]	0.078078425629189	-3.6789322270361	0.00075612968570135	0.0026722565450158	yes	down	0.05	0	0.09	0.55	0.51	0.72	0.046666666666667	0.59333333333333
ENSMUSG00000043671	Dpy19l3	dpy-19-like 3 (C. elegans) [Source:MGI Symbol;Acc:MGI:2443952]	0.014933396324578	-6.065313872702	1.5284913223775E-5	7.2921500169736E-5	yes	down	0	0	0	0.1	0.51	0.6	0	0.40333333333333
ENSMUSG00000043740	B430306N03Rik	RIKEN cDNA B430306N03 gene [Source:MGI Symbol;Acc:MGI:2443478]	0.016204370078817	-5.9474732506882	3.7522741591881E-11	3.2518409215333E-10	yes	down	0.02	0	0.03	1.07	1.03	1.01	0.016666666666667	1.0366666666667
ENSMUSG00000043822	Adamtsl5	ADAMTS-like 5 [Source:MGI Symbol;Acc:MGI:1913798]	0.31257815895653	-1.6777111197038	5.7665862957293E-16	7.1808857277813E-15	yes	down	1.99	1.52	1.87	3.83	7.34	6.21	1.7933333333333	5.7933333333333
ENSMUSG00000043832	Clec4a3	C-type lectin domain family 4, member a3 [Source:MGI Symbol;Acc:MGI:1920399]	2.2924228057199	1.1968731538072	6.4402691948947E-7	3.668775147102E-6	yes	up	8.11	11.06	9.57	4.02	3.11	4.93	9.58	4.02
ENSMUSG00000043953	Ccrl2	chemokine (C-C motif) receptor-like 2 [Source:MGI Symbol;Acc:MGI:1920904]	0.041888120759052	-4.5773150282347	1.3529795331209E-34	3.9647769306253E-33	yes	down	0.16	0.68	0.25	7.29	6.87	6.89	0.36333333333333	7.0166666666667
ENSMUSG00000043993	2900052L18Rik	RIKEN cDNA 2900052L18 gene [Source:MGI Symbol;Acc:MGI:1924085]	0.23410177792359	-2.0947922036164	0.00021843149831924	0.00085255777223198	yes	down	0.46	0.41	0.22	0.86	2.17	1.82	0.36333333333333	1.6166666666667
ENSMUSG00000044037	Als2cl	ALS2 C-terminal like [Source:MGI Symbol;Acc:MGI:2447532]	2.0923838533513	1.0651475420852	2.2999584112287E-12	2.2309195200016E-11	yes	up	6.12	10.22	7.61	3.93	4.05	5.04	7.9833333333333	4.34
ENSMUSG00000044134	Pheta1	PH domain containing endocytic trafficking adaptor 1 [Source:MGI Symbol;Acc:MGI:2442708]	0.36057761597143	-1.4716182553255	3.147096055027E-19	4.7189460091295E-18	yes	down	4.8	4.58	5.08	10.9	17.02	14.42	4.82	14.113333333333
ENSMUSG00000044229	Nxpe4	neurexophilin and PC-esterase domain family, member 4 [Source:MGI Symbol;Acc:MGI:1924792]	2.8815322673819	1.5268361751059	8.9792707716021E-10	6.9091075609457E-9	yes	up	2.27	2.23	2.09	0.65	0.74	0.85	2.1966666666667	0.74666666666667
ENSMUSG00000044231	Nhlrc1	NHL repeat containing 1 [Source:MGI Symbol;Acc:MGI:2145264]	0.019293468778369	-5.6957436405062	0.00011755821550809	0.00048019737515481	yes	down	0	0	0	0.36	0.33	0.18	0	0.29
ENSMUSG00000044285	Ubb-ps	ubiquitin B, pseudogene [Source:MGI Symbol;Acc:MGI:3037679]	0.48282223142944	-1.0504359887311	0.0069849787779212	0.019848218414585	yes	down	37.93	30.32	44.54	57.31	129.95	58.17	37.596666666667	81.81
ENSMUSG00000044340	Phlpp1	PH domain and leucine rich repeat protein phosphatase 1 [Source:MGI Symbol;Acc:MGI:2138327]	2.0514068748675	1.0366136635084	3.9468244415438E-18	5.6055665024107E-17	yes	up	7.54	6.92	7.44	2.95	3.9	3.92	7.3	3.59
ENSMUSG00000044469	Tnfaip8l1	tumor necrosis factor, alpha-induced protein 8-like 1 [Source:MGI Symbol;Acc:MGI:1913693]	2.2250742233932	1.1538534618926	3.5276798993478E-9	2.5585269526631E-8	yes	up	5.57	5.72	5.66	2.08	3.23	2.38	5.65	2.5633333333333
ENSMUSG00000044645	Gm7334	predicted gene 7334 [Source:MGI Symbol;Acc:MGI:3647393]	0.0053747787752955	-7.5395789097465	3.1776285967904E-9	2.3126922401957E-8	yes	down	0	0	0	4.97	3.4	5.48	0	4.6166666666667
ENSMUSG00000044701	Il27	interleukin 27 [Source:MGI Symbol;Acc:MGI:2384409]	0.055608823234891	-4.1685423818742	1.456159089654E-24	2.7972346383514E-23	yes	down	0.52	0.34	0.86	11.56	9.19	11.21	0.57333333333333	10.653333333333
ENSMUSG00000044703	Phf11a	PHD finger protein 11A [Source:MGI Symbol;Acc:MGI:1918441]	0.020093608609921	-5.6371195089227	7.4346877770616E-43	2.7732882325442E-41	yes	down	0.49	0.22	0.23	17.55	15.17	13.45	0.31333333333333	15.39
ENSMUSG00000044719	E230025N22Rik	Riken cDNA E230025N22 gene [Source:MGI Symbol;Acc:MGI:3687212]	0.13303281064141	-2.9101459851622	0.00037538333051497	0.0014046547695257	yes	down	0.07	0.11	0.07	0.75	0.34	0.76	0.083333333333333	0.61666666666667
ENSMUSG00000044770	Scml4	Scm polycomb group protein like 4 [Source:MGI Symbol;Acc:MGI:2446140]	4.7327526759999	2.2426795317464	9.6685543477174E-5	0.00040162799001953	yes	up	0.97	0.96	0.67	0.29	0.14	0.27	0.86666666666667	0.23333333333333
ENSMUSG00000044783	Hjurp	Holliday junction recognition protein [Source:MGI Symbol;Acc:MGI:2685821]	2.3421362563983	1.2278250086794	2.4949253594936E-59	1.3376329724822E-57	yes	up	137.53	127.3	134.27	49.83	68.8	53.7	133.03333333333	57.443333333333
ENSMUSG00000044786	Zfp36	zinc finger protein 36 [Source:MGI Symbol;Acc:MGI:99180]	0.35185849750244	-1.5069327398748	1.6296077342981E-61	9.1181474368077E-60	yes	down	26.69	23.56	26.66	64.17	83.18	73.47	25.636666666667	73.606666666667
ENSMUSG00000044811	Cd300c2	CD300C molecule 2 [Source:MGI Symbol;Acc:MGI:2153249]	2.0496783572335	1.0353975346912	8.5366838926628E-14	9.2129881699844E-13	yes	up	22.97	25.6	26.01	11.5	12.77	13.11	24.86	12.46
ENSMUSG00000044816	D630023F18Rik	RIKEN cDNA D630023F18 gene [Source:MGI Symbol;Acc:MGI:2138198]	3.1383514293666	1.6500069128594	3.8534516168672E-13	3.9711033535009E-12	yes	up	10.01	9.08	8.5	3.39	3.53	2.26	9.1966666666667	3.06
ENSMUSG00000044864	Ankrd50	ankyrin repeat domain 50 [Source:MGI Symbol;Acc:MGI:2139777]	0.49858481518196	-1.0040891498744	5.9719173095354E-15	6.9584730411736E-14	yes	down	5.85	3.8	3.56	6.98	7.77	7.36	4.4033333333333	7.37
ENSMUSG00000044927	H1f10	H1.10 linker histone [Source:MGI Symbol;Acc:MGI:2685307]	0.0038564876048207	-8.0184968107439	1.6784940392076E-10	1.3855054262251E-9	yes	down	0	0	0	1.97	3.88	3.79	0	3.2133333333333
ENSMUSG00000045005	Fzd5	frizzled class receptor 5 [Source:MGI Symbol;Acc:MGI:108571]	0.36227922315285	-1.4648260258167	1.4583810180837E-13	1.5538047984363E-12	yes	down	0.75	0.63	0.62	1.81	1.97	1.71	0.66666666666667	1.83
ENSMUSG00000045007	Tubg2	tubulin, gamma 2 [Source:MGI Symbol;Acc:MGI:2144208]	0.013281529200269	-6.2344349254217	7.2897234897734E-6	3.6469220357295E-5	yes	down	0	0	0	0.6	0.76	0.4	0	0.58666666666667
ENSMUSG00000045031	Cetn4	centrin 4 [Source:MGI Symbol;Acc:MGI:2677454]	0.46311140052417	-1.1105688222396	0.015726464618348	0.040648437613755	yes	down	0.71	1.55	1.49	2.59	2.09	3.66	1.25	2.78
ENSMUSG00000045092	S1pr1	sphingosine-1-phosphate receptor 1 [Source:MGI Symbol;Acc:MGI:1096355]	3.2855963982763	1.7161552709249	7.2955956084033E-6	3.6486731006154E-5	yes	up	1.03	1.53	1.55	0.39	0.59	0.29	1.37	0.42333333333333
ENSMUSG00000045136	Tubb2b	tubulin, beta 2B class IIB [Source:MGI Symbol;Acc:MGI:1920960]	0.42696242313115	-1.2278189907275	1.4769284595391E-10	1.222755964963E-9	yes	down	3.01	2.63	3.86	7.76	8.4	6.92	3.1666666666667	7.6933333333333
ENSMUSG00000045231	BC106179	cDNA sequence BC106179 [Source:MGI Symbol;Acc:MGI:3702726]	19.37421362643	4.2760658493892	0.00042339411838456	0.0015698629152644	yes	up	0.23	0.26	0.32	0	0.05	0	0.27	0.016666666666667
ENSMUSG00000045349	Sh2d5	SH2 domain containing 5 [Source:MGI Symbol;Acc:MGI:2446215]	0.22452336311228	-2.155062520333	2.3328372780435E-17	3.1624169735038E-16	yes	down	0.91	1.14	1.17	4.33	6.92	5.96	1.0733333333333	5.7366666666667
ENSMUSG00000045502	Hcar2	hydroxycarboxylic acid receptor 2 [Source:MGI Symbol;Acc:MGI:1933383]	0.18985001287719	-2.3970679980749	1.7083004255478E-25	3.4949940239981E-24	yes	down	3.08	1.78	1.91	13.73	11.93	10.22	2.2566666666667	11.96
ENSMUSG00000045620	Odf3l1	outer dense fiber of sperm tails 3-like 1 [Source:MGI Symbol;Acc:MGI:2681875]	0.41745324604548	-1.2603134673017	2.5296046387845E-5	0.00011664443514129	yes	down	2.41	2.82	2.61	5.86	9.01	4.66	2.6133333333333	6.51
ENSMUSG00000045664	Cdc42ep2	CDC42 effector protein (Rho GTPase binding) 2 [Source:MGI Symbol;Acc:MGI:1929744]	0.087530779083158	-3.5140657782866	2.2560540457561E-22	3.9184838707227E-21	yes	down	0.14	0.22	0.24	2.61	2.11	2.17	0.2	2.2966666666667
ENSMUSG00000045672	Col27a1	collagen, type XXVII, alpha 1 [Source:MGI Symbol;Acc:MGI:2672118]	5.1283140837124	2.358484622553	8.9649448499368E-15	1.0330441632885E-13	yes	up	1.24	1.53	1.41	0.32	0.38	0.29	1.3933333333333	0.33
ENSMUSG00000045763	Basp1	brain abundant, membrane attached signal protein 1 [Source:MGI Symbol;Acc:MGI:1917600]	0.45232543593407	-1.1445669685529	6.217165809337E-13	6.2903533194712E-12	yes	down	18.82	13.45	20.13	40.38	34.12	43.39	17.466666666667	39.296666666667
ENSMUSG00000045932	Ifit2	interferon-induced protein with tetratricopeptide repeats 2 [Source:MGI Symbol;Acc:MGI:99449]	0.017321003541346	-5.8513336706696	0	0	yes	down	1.75	1.86	1.79	121.17	89.17	96.39	1.8	102.24333333333
ENSMUSG00000045934	Mtmr11	myotubularin related protein 11 [Source:MGI Symbol;Acc:MGI:2652817]	0.32072003420733	-1.6406136184112	7.7208390961933E-9	5.4182353152326E-8	yes	down	2.6	0.96	1.02	2.32	4.36	3.48	1.5266666666667	3.3866666666667
ENSMUSG00000046056	Sbsn	suprabasin [Source:MGI Symbol;Acc:MGI:2446326]	3.6147020400091	1.8538767306846	0.00057402765321822	0.0020760434347035	yes	up	0.95	0.74	1.25	0.27	0.37	0.35	0.98	0.33
ENSMUSG00000046058	Eid2	EP300 interacting inhibitor of differentiation 2 [Source:MGI Symbol;Acc:MGI:2681174]	0.0049019610676241	-7.6724252585905	1.3315929839366E-9	1.0010361322885E-8	yes	down	0	0	0	1.45	2.3	2.59	0	2.1133333333333
ENSMUSG00000046169	Adamts6	a disintegrin-like and metallopeptidase (reprolysin type) with thrombospondin type 1 motif, 6 [Source:MGI Symbol;Acc:MGI:1347348]	0.031385144648284	-4.9937743317258	0.0038122938555487	0.011544894251257	yes	down	0	0	0	0.01	0.09	0.07	0	0.056666666666667
ENSMUSG00000046179	E2f8	E2F transcription factor 8 [Source:MGI Symbol;Acc:MGI:1922038]	2.3604191580796	1.2390430729716	2.069728469694E-29	5.0676435394534E-28	yes	up	34.65	33.68	34.23	11.94	17.76	14.08	34.186666666667	14.593333333333
ENSMUSG00000046223	Plaur	plasminogen activator, urokinase receptor [Source:MGI Symbol;Acc:MGI:97612]	0.11084442021332	-3.1733919465422	6.3076175400622E-185	1.4813128853943E-182	yes	down	24.77	17.05	20.37	171.94	189.08	181.09	20.73	180.70333333333
ENSMUSG00000046245	Pilra	paired immunoglobin-like type 2 receptor alpha [Source:MGI Symbol;Acc:MGI:2450529]	3.1687013170887	1.6638916771821	0.0034809017885562	0.010624301010871	yes	up	2.3	3.03	1.77	0.23	1.1	0.42	2.3666666666667	0.58333333333333
ENSMUSG00000046295	Ankle1	ankyrin repeat and LEM domain containing 1 [Source:MGI Symbol;Acc:MGI:1918775]	2.6295967949747	1.3948416031353	1.0494474091315E-16	1.3628104439142E-15	yes	up	23.5	23.66	21.13	6.01	11.22	9.34	22.763333333333	8.8566666666667
ENSMUSG00000046330	Rpl37a	ribosomal protein L37a [Source:MGI Symbol;Acc:MGI:98068]	2.0789173496244	1.0558324029018	4.459824387533E-18	6.3233938637521E-17	yes	up	2730.87	2854.9	2800.88	1524.1	1172.56	1513.19	2795.55	1403.2833333333
ENSMUSG00000046442	Ppm1e	protein phosphatase 1E (PP2C domain containing) [Source:MGI Symbol;Acc:MGI:2444096]	0.037207214717233	-4.7482737935071	1.4999653987856E-40	5.3100685900959E-39	yes	down	0.06	0.11	0.07	2.02	2	2.46	0.08	2.16
ENSMUSG00000046598	Bdh1	3-hydroxybutyrate dehydrogenase, type 1 [Source:MGI Symbol;Acc:MGI:1919161]	2.539386249257	1.3444798504822	2.225254521101E-24	4.2501596660753E-23	yes	up	10.21	9.67	10.33	3.82	4.14	4.52	10.07	4.16
ENSMUSG00000046711	Hmga1	high mobility group AT-hook 1 [Source:MGI Symbol;Acc:MGI:96160]	0.45986612566248	-1.1207141640507	1.2907182785217E-26	2.7913666116824E-25	yes	down	296.59	230.71	268.56	498.67	640.13	655.73	265.28666666667	598.17666666667
ENSMUSG00000046718	Bst2	bone marrow stromal cell antigen 2 [Source:MGI Symbol;Acc:MGI:1916800]	0.056692525825036	-4.1406976427187	2.6333143878014E-303	1.3305419424909E-300	yes	down	68.86	76.11	68.25	1358.45	1147.87	1345.63	71.073333333333	1283.9833333333
ENSMUSG00000046719	Nxph3	neurexophilin 3 [Source:MGI Symbol;Acc:MGI:1336188]	0.042410184775848	-4.5594454211856	0.010040979811808	0.027321034168096	yes	down	0	0	0	0.08	0.16	0.2	0	0.14666666666667
ENSMUSG00000046731	Kctd11	potassium channel tetramerisation domain containing 11 [Source:MGI Symbol;Acc:MGI:2448712]	0.23633385174645	-2.0811018034983	7.5883167681515E-28	1.742804322206E-26	yes	down	1.35	1.68	1.66	6.17	7.72	6.21	1.5633333333333	6.7
ENSMUSG00000046733	Gprc5a	G protein-coupled receptor, family C, group 5, member A [Source:MGI Symbol;Acc:MGI:1891250]	0.0079867280398139	-6.9681796960927	1.2815073181455E-7	7.9052360424555E-7	yes	down	0	0	0	0.69	0.58	1.09	0	0.78666666666667
ENSMUSG00000046879	Irgm1	immunity-related GTPase family M member 1 [Source:MGI Symbol;Acc:MGI:107567]	0.038169435791981	-4.7114383285062	0	0	yes	down	7.19	6.42	7.21	195.95	184.13	173.38	6.94	184.48666666667
ENSMUSG00000046994	Mars2	methionine-tRNA synthetase 2 (mitochondrial) [Source:MGI Symbol;Acc:MGI:2444136]	2.1360255767734	1.0949289219615	8.9738502285911E-28	2.0469217333998E-26	yes	up	4.64	4.54	4.35	2.07	2.15	2.15	4.51	2.1233333333333
ENSMUSG00000047139	Cd24a	CD24a antigen [Source:MGI Symbol;Acc:MGI:88323]	0.066139114940837	-3.9183524499458	4.1950902274088E-139	6.6618032811251E-137	yes	down	1.86	2.67	2.17	32.8	35.64	31.84	2.2333333333333	33.426666666667
ENSMUSG00000047180	Neurl3	neuralized E3 ubiquitin protein ligase 3 [Source:MGI Symbol;Acc:MGI:2429944]	3.3584105970444	1.7477786239936	2.3623064800226E-25	4.7918611007174E-24	yes	up	9.88	12.74	12.26	2.96	3.81	3.39	11.626666666667	3.3866666666667
ENSMUSG00000047246	H2bc6	H2B clustered histone 6 [Source:MGI Symbol;Acc:MGI:2448380]	2.8896498553998	1.5308946890989	0.00040939154069384	0.0015220054736966	yes	up	1.05	1.73	1.25	0.27	0.57	0.51	1.3433333333333	0.45
ENSMUSG00000047250	Ptgs1	prostaglandin-endoperoxide synthase 1 [Source:MGI Symbol;Acc:MGI:97797]	30.045698812587	4.9090865718176	8.1458534543113E-106	9.3671696894611E-104	yes	up	19.35	21.81	23.12	0.47	0.92	1.01	21.426666666667	0.8
ENSMUSG00000047264	Zfp358	zinc finger protein 358 [Source:MGI Symbol;Acc:MGI:2153740]	0.35941141836111	-1.4762918514506	7.7446787605023E-8	4.8896165714735E-7	yes	down	1.22	1.56	1.53	3.09	5.29	3.78	1.4366666666667	4.0533333333333
ENSMUSG00000047361	Gm973	predicted gene 973 [Source:MGI Symbol;Acc:MGI:2685819]	0.022051265924072	-5.5029947090506	0.00024371325713667	0.00094262928543189	yes	down	0	0	0	0.78	1.63	0.39	0	0.93333333333333
ENSMUSG00000047370	Gm7367	predicted pseudogene 7367 [Source:MGI Symbol;Acc:MGI:3646404]	0.42709963556756	-1.227355427919	0.0018754371376954	0.0060685113203828	yes	down	11.64	10.26	6.55	12.24	34.47	25.01	9.4833333333333	23.906666666667
ENSMUSG00000047407	Tgif1	TGFB-induced factor homeobox 1 [Source:MGI Symbol;Acc:MGI:1194497]	0.38895805909427	-1.362313495457	7.6098287628307E-54	3.7540320944212E-52	yes	down	24.27	24.87	25.66	64.26	65.82	63.08	24.933333333333	64.386666666667
ENSMUSG00000047414	Flrt2	fibronectin leucine rich transmembrane protein 2 [Source:MGI Symbol;Acc:MGI:3603594]	0.068316534619067	-3.8716213941882	1.5116216400379E-170	3.1505974032491E-168	yes	down	2.61	1.88	2.37	39.33	34.25	33.77	2.2866666666667	35.783333333333
ENSMUSG00000047443	Erfe	erythroferrone [Source:MGI Symbol;Acc:MGI:3606476]	0.21818204801341	-2.1963956930768	0.0051209043042822	0.01504863559563	yes	down	0.08	0	0.23	0.49	0.53	0.49	0.10333333333333	0.50333333333333
ENSMUSG00000047473	Zfp30	zinc finger protein 30 [Source:MGI Symbol;Acc:MGI:99178]	0.30291249535154	-1.7230270033507	0.0032553947473281	0.010005230807555	yes	down	0.1	0.13	0.22	0.35	0.36	0.75	0.15	0.48666666666667
ENSMUSG00000047511	Or2v2	olfactory receptor family 2 subfamily V member 2 [Source:MGI Symbol;Acc:MGI:3031230]	0.087192407683471	-3.5196536725968	0.012442570104527	0.033120596092415	yes	down	0	0.02	0.08	0.16	0.04	0.18	0.033333333333333	0.12666666666667
ENSMUSG00000047534	Mis18bp1	MIS18 binding protein 1 [Source:MGI Symbol;Acc:MGI:2145099]	2.1055397155716	1.0741900884815	2.4835931987788E-29	6.0631673494053E-28	yes	up	20.48	23.84	22.74	11.68	11.08	10.4	22.353333333333	11.053333333333
ENSMUSG00000047557	Lxn	latexin [Source:MGI Symbol;Acc:MGI:107633]	0.42943957827756	-1.2194729350054	1.7906657102529E-10	1.474106155267E-9	yes	down	5.73	6.27	7.18	13.99	17.67	13.87	6.3933333333333	15.176666666667
ENSMUSG00000047669	Msl3l2	MSL3 like 2 [Source:MGI Symbol;Acc:MGI:1920640]	0.046110528283724	-4.438759995117	0.014083897767882	0.036993527312801	yes	down	0	0	0	0.16	0.08	0.16	0	0.13333333333333
ENSMUSG00000047702	Or2y16	olfactory receptor family 2 subfamily Y member 16 [Source:MGI Symbol;Acc:MGI:3031222]	2.0618648793845	1.0439497913728	1.1337369960485E-12	1.1292670652397E-11	yes	up	6.74	7.12	7.4	3.07	3.89	3.46	7.0866666666667	3.4733333333333
ENSMUSG00000047735	Samd9l	sterile alpha motif domain containing 9-like [Source:MGI Symbol;Acc:MGI:1343184]	0.11927760316159	-3.0676049222743	2.397840657914E-139	3.8443841471209E-137	yes	down	6.66	7.34	6.66	66.71	54.64	52.45	6.8866666666667	57.933333333333
ENSMUSG00000047757	Fancb	Fanconi anemia, complementation group B [Source:MGI Symbol;Acc:MGI:2448558]	2.4683385540323	1.3035402861914	5.9665494464168E-14	6.4938802525819E-13	yes	up	6.66	6.78	6.08	2.87	2.93	2.14	6.5066666666667	2.6466666666667
ENSMUSG00000047798	Cd300lf	CD300 molecule like family member F [Source:MGI Symbol;Acc:MGI:2442359]	2.4180314351566	1.2738330001907	1.8698247157018E-7	1.1316681419097E-6	yes	up	4.44	5.7	4.8	2.79	2.43	1.86	4.98	2.36
ENSMUSG00000047875	Gpr157	G protein-coupled receptor 157 [Source:MGI Symbol;Acc:MGI:2442046]	0.28926858117205	-1.7895184610385	0.0051455209103163	0.015115647579037	yes	down	0.08	0.12	0.05	0.14	0.37	0.37	0.083333333333333	0.29333333333333
ENSMUSG00000047881	Rell1	RELT-like 1 [Source:MGI Symbol;Acc:MGI:2140767]	3.1040246311416	1.6341400056838	4.7154313015848E-6	2.4252036250038E-5	yes	up	1.22	1.91	1.87	0.66	0.65	0.33	1.6666666666667	0.54666666666667
ENSMUSG00000047910	Pcdhb16	protocadherin beta 16 [Source:MGI Symbol;Acc:MGI:2136752]	7.288349501171	2.8655921429375	0.013514064383325	0.035663233317531	yes	up	0.11	0.09	0.11	0.01	0.03	0	0.10333333333333	0.013333333333333
ENSMUSG00000047945	Marcksl1	MARCKS-like 1 [Source:MGI Symbol;Acc:MGI:97143]	0.25775259433861	-1.9559411461665	1.5085642441176E-39	5.1863505580239E-38	yes	down	65.89	38.95	50.83	194.63	198.22	218.25	51.89	203.7
ENSMUSG00000048012	Zfp473	zinc finger protein 473 [Source:MGI Symbol;Acc:MGI:2442697]	2.1068433511129	1.0750830502852	0.0015094398973188	0.004985816332784	yes	up	0.99	1.02	1.29	0.41	0.65	0.61	1.1	0.55666666666667
ENSMUSG00000048029	Eno4	enolase 4 [Source:MGI Symbol;Acc:MGI:2441717]	4.1058891230858	2.0376946689141	3.0261664379159E-7	1.7899361186878E-6	yes	up	1.52	1.41	1.54	0.25	0.41	0.42	1.49	0.36
ENSMUSG00000048120	Entpd1	ectonucleoside triphosphate diphosphohydrolase 1 [Source:MGI Symbol;Acc:MGI:102805]	5.1852416042231	2.3744112123931	6.2260369730678E-9	4.398853410548E-8	yes	up	1.17	2.27	1.9	0.29	0.45	0.3	1.78	0.34666666666667
ENSMUSG00000048174	Tmem81	transmembrane protein 81 [Source:MGI Symbol;Acc:MGI:1921876]	2.3281925460023	1.2192103768354	2.8567261166385E-12	2.7517649490947E-11	yes	up	10.17	9.66	10.38	3.67	5.29	4.23	10.07	4.3966666666667
ENSMUSG00000048200	Cracr2b	calcium release activated channel regulator 2B [Source:MGI Symbol;Acc:MGI:2446129]	0.081556371691219	-3.6160585961211	4.3892164773992E-5	0.00019369359574859	yes	down	0.18	0	0.13	0.82	2.15	1.02	0.10333333333333	1.33
ENSMUSG00000048216	Gpr85	G protein-coupled receptor 85 [Source:MGI Symbol;Acc:MGI:1927851]	0.38995860405947	-1.3586071116506	2.1147873691568E-8	1.4189925389666E-7	yes	down	1.48	1.86	3.21	6.01	4.57	4.48	2.1833333333333	5.02
ENSMUSG00000048285	Frmd6	FERM domain containing 6 [Source:MGI Symbol;Acc:MGI:2442579]	0.15132727021908	-2.7242561002956	1.8657143475616E-12	1.8224323978467E-11	yes	down	0.17	0.22	0.16	1.37	1.41	0.83	0.18333333333333	1.2033333333333
ENSMUSG00000048327	Ckap2l	cytoskeleton associated protein 2-like [Source:MGI Symbol;Acc:MGI:1917716]	2.3064770031213	1.2056909079907	5.1956591161737E-35	1.5581370522137E-33	yes	up	28.81	30.43	28.54	11.46	14.9	12.17	29.26	12.843333333333
ENSMUSG00000048388	Fam171b	family with sequence similarity 171, member B [Source:MGI Symbol;Acc:MGI:2444579]	0.18457977083949	-2.4376836465014	0.00080076980740003	0.0028151034721881	yes	down	0.05	0.05	0.04	0.39	0.11	0.23	0.046666666666667	0.24333333333333
ENSMUSG00000048416	Mlf1	myeloid leukemia factor 1 [Source:MGI Symbol;Acc:MGI:1341819]	2.9712297112834	1.5710601469163	1.1052700179682E-5	5.3949860303282E-5	yes	up	5.02	5.07	4.87	2.31	1.83	0.98	4.9866666666667	1.7066666666667
ENSMUSG00000048424	Ranbp3l	RAN binding protein 3-like [Source:MGI Symbol;Acc:MGI:2444654]	8.0338567358774	3.0060927346866	7.5875117194193E-40	2.6357118835333E-38	yes	up	9.52	7.84	10.23	0.97	1.19	0.55	9.1966666666667	0.90333333333333
ENSMUSG00000048806	Ifnb1	interferon beta 1, fibroblast [Source:MGI Symbol;Acc:MGI:107657]	0.024995418237119	-5.3221925225825	0.00010757039787621	0.00044265271821024	yes	down	0	0	0.13	2.11	1.34	2.45	0.043333333333333	1.9666666666667
ENSMUSG00000048852	Gm12185	predicted gene 12185 [Source:MGI Symbol;Acc:MGI:3652173]	0.31595315784667	-1.6622174097495	0.00075935970568749	0.0026819664758808	yes	down	0.1	0.16	0.1	0.42	0.48	0.28	0.12	0.39333333333333
ENSMUSG00000048895	Cdk5r1	cyclin dependent kinase 5, regulatory subunit 1 (p35) [Source:MGI Symbol;Acc:MGI:101764]	2.368002586062	1.2436706565145	0.0001071640395761	0.00044119831997331	yes	up	2.24	1.17	1.76	0.46	0.72	0.39	1.7233333333333	0.52333333333333
ENSMUSG00000048922	Cdca2	cell division cycle associated 2 [Source:MGI Symbol;Acc:MGI:1919787]	2.3163270408295	1.2118389609581	2.4868973069747E-35	7.5393683084539E-34	yes	up	51.49	49.03	51.36	19.13	28.68	20	50.626666666667	22.603333333333
ENSMUSG00000048967	Yjefn3	YjeF N-terminal domain containing 3 [Source:MGI Symbol;Acc:MGI:2681845]	10.64670116197	3.4123345812537	0.0015867881823901	0.0052082886128291	yes	up	1.95	1.4	1.4	0.15	0	0.3	1.5833333333333	0.15
ENSMUSG00000049103	Ccr2	chemokine (C-C motif) receptor 2 [Source:MGI Symbol;Acc:MGI:106185]	0.33594547971258	-1.5737009765573	1.0023585098342E-6	5.5766852829413E-6	yes	down	0.5	0.54	0.48	1.55	1.53	1.38	0.50666666666667	1.4866666666667
ENSMUSG00000049130	C5ar1	complement component 5a receptor 1 [Source:MGI Symbol;Acc:MGI:88232]	0.28111511337514	-1.8307670765827	3.4760580519754E-73	2.5645925645415E-71	yes	down	16.97	12.62	14.56	52.69	44.43	56.89	14.716666666667	51.336666666667
ENSMUSG00000049307	Fut4	fucosyltransferase 4 [Source:MGI Symbol;Acc:MGI:95594]	0.15137013854841	-2.7238474682772	2.3230313120044E-15	2.772671732023E-14	yes	down	0.17	0.25	0.22	1.27	1.51	1.47	0.21333333333333	1.4166666666667
ENSMUSG00000049313	Sorl1	sortilin-related receptor, LDLR class A repeats-containing [Source:MGI Symbol;Acc:MGI:1202296]	3.2437158449656	1.697647442547	5.5708363558105E-77	4.5091323008148E-75	yes	up	44.42	39.64	45.16	12.77	16.25	14.88	43.073333333333	14.633333333333
ENSMUSG00000049339	Retreg2	reticulophagy regulator family member 2 [Source:MGI Symbol;Acc:MGI:2388278]	2.0658243009503	1.0467175577234	1.7133101361844E-28	4.0636889346713E-27	yes	up	174.68	155.88	178.73	60.91	77.16	85.06	169.76333333333	74.376666666667
ENSMUSG00000049357	Brd8dc	BRD8 domain containing [Source:MGI Symbol;Acc:MGI:3045347]	0.31874237123792	-1.6495372818851	0.0040221187489406	0.012107746528225	yes	down	0.18	0.21	0.22	0.81	0.5	0.63	0.20333333333333	0.64666666666667
ENSMUSG00000049401	Ogfr	opioid growth factor receptor [Source:MGI Symbol;Acc:MGI:1919325]	0.29001605491321	-1.7857953267074	9.3061101762375E-98	9.7591245961373E-96	yes	down	42.87	38.74	42.31	142.45	166.41	166.15	41.306666666667	158.33666666667
ENSMUSG00000049409	Prokr1	prokineticin receptor 1 [Source:MGI Symbol;Acc:MGI:1929676]	0.026802567192009	-5.2214849988751	0.0001795693093168	0.0007117039846799	yes	down	0	0	0.01	0.21	0.33	0.19	0.0033333333333333	0.24333333333333
ENSMUSG00000049502	Dtx3l	deltex 3-like, E3 ubiquitin ligase [Source:MGI Symbol;Acc:MGI:2656973]	0.14684690661559	-2.7676152198092	5.5517488964208E-224	1.6830883836167E-221	yes	down	6.58	6.46	5.76	43.34	43.21	42.38	6.2666666666667	42.976666666667
ENSMUSG00000049511	Htr1b	5-hydroxytryptamine (serotonin) receptor 1B [Source:MGI Symbol;Acc:MGI:96274]	0.019849681874178	-5.6547403039291	1.0210209646059E-53	5.0219774524598E-52	yes	down	0.12	0.17	0.13	4.04	4.49	4.62	0.14	4.3833333333333
ENSMUSG00000049580	Tsku	tsukushi, small leucine rich proteoglycan [Source:MGI Symbol;Acc:MGI:2443855]	2.4736160493915	1.3066215849439	4.8847228764779E-5	0.00021332600639705	yes	up	1.81	1.91	2	0.61	0.94	0.68	1.9066666666667	0.74333333333333
ENSMUSG00000049588	Ccdc69	coiled-coil domain containing 69 [Source:MGI Symbol;Acc:MGI:1196234]	0.29744313043735	-1.7493142358074	2.5792376757536E-5	0.00011867055465098	yes	down	0.82	0.53	1.06	2.55	3.14	2.3	0.80333333333333	2.6633333333333
ENSMUSG00000049734	Trex1	three prime repair exonuclease 1 [Source:MGI Symbol;Acc:MGI:1328317]	0.18686861557373	-2.4199038048741	4.2286323612597E-187	1.0072602284521E-184	yes	down	38.65	39.84	42.73	201.59	235.36	227.27	40.406666666667	221.40666666667
ENSMUSG00000049744	Arhgap15	Rho GTPase activating protein 15 [Source:MGI Symbol;Acc:MGI:1923367]	2.4520707808492	1.2940006240965	5.6033487088001E-13	5.6969656323496E-12	yes	up	5.31	6.78	5.89	2.2	2.64	2.3	5.9933333333333	2.38
ENSMUSG00000049800	Sertad2	SERTA domain containing 2 [Source:MGI Symbol;Acc:MGI:1931026]	0.47451633609833	-1.0754703393536	5.1920357973558E-28	1.199058239406E-26	yes	down	8.77	7.85	7.39	20.04	19.31	21.04	8.0033333333333	20.13
ENSMUSG00000049807	Arhgap23	Rho GTPase activating protein 23 [Source:MGI Symbol;Acc:MGI:3697726]	0.29986827667109	-1.7375991885863	6.0793524104332E-23	1.0934964626922E-21	yes	down	2.95	2.43	2.64	7.1	9.87	9.42	2.6733333333333	8.7966666666667
ENSMUSG00000049848	Ceacam19	CEA cell adhesion molecule 19 [Source:MGI Symbol;Acc:MGI:2443001]	0.071010014211444	-3.8158336942502	1.011362611478E-16	1.3154025104356E-15	yes	down	0.06	0.16	0.11	1.66	1.75	1.34	0.11	1.5833333333333
ENSMUSG00000049971	Glt1d1	glycosyltransferase 1 domain containing 1 [Source:MGI Symbol;Acc:MGI:2442755]	0.04775024445542	-4.3883480707893	0.0036954592882753	0.011221651461064	yes	down	0.04	0	0	0.17	0.21	0.09	0.013333333333333	0.15666666666667
ENSMUSG00000050002	Idnk	idnK gluconokinase homolog (E. coli) [Source:MGI Symbol;Acc:MGI:1922981]	0.49455798249894	-1.0157884209003	8.6018476217974E-13	8.6142466814324E-12	yes	down	10.75	11.42	10.09	23.57	22.37	23.11	10.753333333333	23.016666666667
ENSMUSG00000050010	Shisa3	shisa family member 3 [Source:MGI Symbol;Acc:MGI:3041225]	0.0060757752633192	-7.3627157776416	2.6601288865102E-9	1.94539425674E-8	yes	down	0	0.04	0	1.24	0.81	1.04	0.013333333333333	1.03
ENSMUSG00000050106	Tmc8	transmembrane channel-like gene family 8 [Source:MGI Symbol;Acc:MGI:2669037]	0.30051853609604	-1.7344741152351	5.4246260937451E-8	3.4895916468791E-7	yes	down	0.46	0.96	0.86	2.23	3.92	2.28	0.76	2.81
ENSMUSG00000050132	Sarm1	sterile alpha and HEAT/Armadillo motif containing 1 [Source:MGI Symbol;Acc:MGI:2136419]	2.7486380916402	1.4587169622281	0.0093869219302269	0.025772688336013	yes	up	0.66	0.57	0.67	0.27	0.22	0.13	0.63333333333333	0.20666666666667
ENSMUSG00000050150	Slc9b1	solute carrier family 9, subfamily B (NHA1, cation proton antiporter 1), member 1 [Source:MGI Symbol;Acc:MGI:1921696]	0.012531757416943	-6.3182674416017	4.3430644959939E-6	2.2489520933603E-5	yes	down	0	0	0	1.05	1.03	0.94	0	1.0066666666667
ENSMUSG00000050199	Lgr4	leucine-rich repeat-containing G protein-coupled receptor 4 [Source:MGI Symbol;Acc:MGI:1891468]	0.20625894737646	-2.2774713910166	0.00081139158140997	0.0028482406796694	yes	down	0.3	0.04	0.04	0.24	0.2	0.3	0.12666666666667	0.24666666666667
ENSMUSG00000050212	Eva1b	eva-1 homolog B (C. elegans) [Source:MGI Symbol;Acc:MGI:1922063]	0.048435322904878	-4.3677966300215	0.00071536470032282	0.0025400321578328	yes	down	0.05	0.07	0	0.41	0.49	1.42	0.04	0.77333333333333
ENSMUSG00000050295	Foxc1	forkhead box C1 [Source:MGI Symbol;Acc:MGI:1347466]	0.066033691457601	-3.92065389111	5.6409628920338E-8	3.6233041616063E-7	yes	down	0.03	0.01	0.03	0.27	0.33	0.56	0.023333333333333	0.38666666666667
ENSMUSG00000050357	Carmil2	capping protein regulator and myosin 1 linker 2 [Source:MGI Symbol;Acc:MGI:2685431]	0.20421359050787	-2.2918492134617	0.0086299112246784	0.023958564728653	yes	down	0.06	0.08	0.04	0.16	0.34	0.37	0.06	0.29
ENSMUSG00000050390	C77080	expressed sequence C77080 [Source:MGI Symbol;Acc:MGI:2140651]	0.15338054043182	-2.7048126368402	5.3679461548425E-69	3.5517910391208E-67	yes	down	1.77	1.88	1.75	11.08	17.42	15.48	1.8	14.66
ENSMUSG00000050395	Tnfsf15	tumor necrosis factor (ligand) superfamily, member 15 [Source:MGI Symbol;Acc:MGI:2180140]	0.016297119403272	-5.9392392062922	5.9467881395008E-11	5.0849613045147E-10	yes	down	0.02	0	0.02	0.79	0.56	0.66	0.013333333333333	0.67
ENSMUSG00000050439	Enthd1	ENTH domain containing 1 [Source:MGI Symbol;Acc:MGI:2686088]	0.041075445558398	-4.6055799651434	0.0016976877465579	0.0055374110888314	yes	down	0	0.03	0	0.24	0.23	0.37	0.01	0.28
ENSMUSG00000050549	Fam241a	family with sequence similarity 241, member A [Source:MGI Symbol;Acc:MGI:1917867]	0.32522630287628	-1.6204841539116	1.6446838551477E-23	3.0302164199705E-22	yes	down	4.77	5.16	5	17.92	14.37	14.22	4.9766666666667	15.503333333333
ENSMUSG00000050721	Plekho2	pleckstrin homology domain containing, family O member 2 [Source:MGI Symbol;Acc:MGI:2143132]	0.33626333270945	-1.5723366237907	4.1416072270965E-69	2.773379875687E-67	yes	down	77.58	68.04	69.97	184.28	247.26	220.32	71.863333333333	217.28666666667
ENSMUSG00000050908	Tvp23a	trans-golgi network vesicle protein 23A [Source:MGI Symbol;Acc:MGI:3665441]	2.0921473922537	1.0649844933549	0.0015175763022438	0.0050087227362656	yes	up	1.08	1.3	1.12	0.4	0.76	0.54	1.1666666666667	0.56666666666667
ENSMUSG00000050914	Ankrd37	ankyrin repeat domain 37 [Source:MGI Symbol;Acc:MGI:3603344]	0.38539890911157	-1.3755756068592	1.253220866621E-14	1.4244175003434E-13	yes	down	13.02	14.44	19.42	38.92	48.23	37.04	15.626666666667	41.396666666667
ENSMUSG00000050953	Gja1	gap junction protein, alpha 1 [Source:MGI Symbol;Acc:MGI:95713]	0.0049995300716266	-7.6439917888138	2.7310903364486E-13	2.8514840494642E-12	yes	down	0.02	0	0.02	2.78	3.1	2.88	0.013333333333333	2.92
ENSMUSG00000050957	Insl6	insulin-like 6 [Source:MGI Symbol;Acc:MGI:1351595]	0.29654740015222	-1.7536653712324	9.4346166831693E-8	5.9007051228494E-7	yes	down	2.48	3.62	5.14	13.99	11.87	13.37	3.7466666666667	13.076666666667
ENSMUSG00000050994	Adgb	androglobin [Source:MGI Symbol;Acc:MGI:3605549]	0.24954256964766	-2.0026421479386	0.014182950596564	0.037218626982676	yes	down	0.08	0.04	0.07	0.32	0.21	0.25	0.063333333333333	0.26
ENSMUSG00000051335	Gfod1	glucose-fructose oxidoreductase domain containing 1 [Source:MGI Symbol;Acc:MGI:2145304]	0.4945611890189	-1.0157790670619	1.2937830353452E-19	1.9700948247805E-18	yes	down	14.44	10.09	13.87	24.46	25.48	26.01	12.8	25.316666666667
ENSMUSG00000051367	Six1	sine oculis-related homeobox 1 [Source:MGI Symbol;Acc:MGI:102780]	0.071088521561814	-3.8142395585195	1.5752731806806E-20	2.5280178069941E-19	yes	down	0.21	0.1	0.13	1.83	2.63	1.81	0.14666666666667	2.09
ENSMUSG00000051435	Fhad1	forkhead-associated (FHA) phosphopeptide binding domain 1 [Source:MGI Symbol;Acc:MGI:1920323]	0.35847825306289	-1.4800424938122	0.00036115713351045	0.0013547658142077	yes	down	0.52	1.23	1.6	3.5	2.87	3.83	1.1166666666667	3.4
ENSMUSG00000051439	Cd14	CD14 antigen [Source:MGI Symbol;Acc:MGI:88318]	0.30717382223331	-1.7028728220034	4.7152165491307E-138	7.3478056766547E-136	yes	down	493.2	425.94	454.67	1431.93	1517.28	1458.35	457.93666666667	1469.1866666667
ENSMUSG00000051499	Zfp786	zinc finger protein 786 [Source:MGI Symbol;Acc:MGI:3026883]	4.1246451674988	2.0442700133927	0.0051930554358503	0.015244543369255	yes	up	0.33	0.32	0.39	0.02	0.1	0.12	0.34666666666667	0.08
ENSMUSG00000051504	Siglech	sialic acid binding Ig-like lectin H [Source:MGI Symbol;Acc:MGI:2443256]	11.78482790185	3.5588587854262	0.0063355255565192	0.01817281147934	yes	up	0.3	0.95	0.62	0.04	0.05	0	0.62333333333333	0.03
ENSMUSG00000051517	Arhgef39	Rho guanine nucleotide exchange factor (GEF) 39 [Source:MGI Symbol;Acc:MGI:3036286]	2.4762961070117	1.3081838374016	1.4420196328727E-26	3.1105091020076E-25	yes	up	42.39	46.19	41.6	15.65	20.05	18.18	43.393333333333	17.96
ENSMUSG00000051682	Treml4	triggering receptor expressed on myeloid cells-like 4 [Source:MGI Symbol;Acc:MGI:1923239]	10.50364835351	3.3928186177599	0.011863556622117	0.031726213811898	yes	up	0.67	0.26	0.53	0	0	0.21	0.48666666666667	0.07
ENSMUSG00000051790	Nlgn2	neuroligin 2 [Source:MGI Symbol;Acc:MGI:2681835]	0.11859800407669	-3.0758483643702	4.9837178445576E-69	3.3106976629543E-67	yes	down	1.11	1.09	1.18	7.76	12.28	11.2	1.1266666666667	10.413333333333
ENSMUSG00000052142	Rasal3	RAS protein activator like 3 [Source:MGI Symbol;Acc:MGI:2444128]	0.4771687182683	-1.0674286274587	5.5812932230241E-12	5.228229393298E-11	yes	down	4.79	6.32	5.38	7.99	11.69	10.87	5.4966666666667	10.183333333333
ENSMUSG00000052151	Plpp2	phospholipid phosphatase 2 [Source:MGI Symbol;Acc:MGI:1354945]	0.41590064408267	-1.2656891756781	9.9683154836509E-31	2.5414631861528E-29	yes	down	17.09	14.91	15.53	38.06	38.3	39.42	15.843333333333	38.593333333333
ENSMUSG00000052229	Gpr17	G protein-coupled receptor 17 [Source:MGI Symbol;Acc:MGI:3584514]	0.063946022220776	-3.9670015711032	0.015251784054576	0.039587211601184	yes	down	0.01	0	0	0.12	0.06	0.03	0.0033333333333333	0.07
ENSMUSG00000052331	Ankrd44	ankyrin repeat domain 44 [Source:MGI Symbol;Acc:MGI:3045243]	2.9422969906275	1.5569428772115	2.3843370138822E-40	8.3521923045109E-39	yes	up	9.63	10.69	9.54	3.44	3.83	3.79	9.9533333333333	3.6866666666667
ENSMUSG00000052334	1700024B05Rik	RIKEN cDNA 1700024B05 gene [Source:MGI Symbol;Acc:MGI:1922768]	16.569417758024	4.0504510026748	0.0077096361293392	0.021674333640297	yes	up	0.49	0.28	0.24	0	0.06	0	0.33666666666667	0.02
ENSMUSG00000052392	Acot4	acyl-CoA thioesterase 4 [Source:MGI Symbol;Acc:MGI:2159621]	0.069499840756393	-3.8468465175533	0.016562234414588	0.042584224615086	yes	down	0.01	0	0	0.19	0.05	0.21	0.0033333333333333	0.15
ENSMUSG00000052485	Tmem171	transmembrane protein 171 [Source:MGI Symbol;Acc:MGI:2685751]	0.15145744983258	-2.723015552263	1.2213030288453E-23	2.2626674114407E-22	yes	down	1.61	1.36	2.37	12.68	11.01	12.31	1.78	12
ENSMUSG00000052572	Dlg2	discs large MAGUK scaffold protein 2 [Source:MGI Symbol;Acc:MGI:1344351]	0.083730932379535	-3.5780954995374	0.019690144148208	0.04942246929508	yes	down	0	0.16	0	0.35	0.09	0.02	0.053333333333333	0.15333333333333
ENSMUSG00000052609	Plekhg3	pleckstrin homology domain containing, family G (with RhoGef domain) member 3 [Source:MGI Symbol;Acc:MGI:2388284]	3.2220902155041	1.6879968887181	2.1053610513189E-28	4.958303696284E-27	yes	up	7.49	6.73	8.3	1.76	2.54	2.6	7.5066666666667	2.3
ENSMUSG00000052631	Sh2d6	SH2 domain containing 6 [Source:MGI Symbol;Acc:MGI:1918380]	0.042801649119429	-4.546189805985	8.886275928589E-27	1.9343311335939E-25	yes	down	0.59	0.17	0.33	6.99	7.75	9.1	0.36333333333333	7.9466666666667
ENSMUSG00000052684	Jun	jun proto-oncogene [Source:MGI Symbol;Acc:MGI:96646]	0.44184970411186	-1.178372376868	2.0917284158402E-34	6.0868201755183E-33	yes	down	13.16	12.8	12.81	25.32	32.74	30.72	12.923333333333	29.593333333333
ENSMUSG00000052698	Tln2	talin 2 [Source:MGI Symbol;Acc:MGI:1917799]	2.0325668799538	1.0233028237838	1.124893527168E-14	1.2824052391549E-13	yes	up	5.97	5.74	6.16	2.38	3.75	3.06	5.9566666666667	3.0633333333333
ENSMUSG00000052713	Zfp608	zinc finger protein 608 [Source:MGI Symbol;Acc:MGI:2442338]	0.012517599795629	-6.3198982325288	1.6664968439876E-19	2.526106216059E-18	yes	down	0	0.03	0.03	1.31	2.24	1.49	0.02	1.68
ENSMUSG00000052727	Map1b	microtubule-associated protein 1B [Source:MGI Symbol;Acc:MGI:1306778]	0.47955167667246	-1.0602418058964	2.5771493286555E-5	0.00011860719819487	yes	down	0.25	0.27	0.23	0.56	0.53	0.48	0.25	0.52333333333333
ENSMUSG00000052749	Trim30b	tripartite motif-containing 30B [Source:MGI Symbol;Acc:MGI:4821256]	0.050705321836959	-4.3017190148369	0.00051255663346161	0.0018737928757595	yes	down	0.02	0	0.02	0.38	0.28	0.17	0.013333333333333	0.27666666666667
ENSMUSG00000052776	Oas1a	2'-5' oligoadenylate synthetase 1A [Source:MGI Symbol;Acc:MGI:2180860]	0.024035381840727	-5.378696466584	0	0	yes	down	8.07	8.65	8.18	339.8	362.84	346.06	8.3	349.56666666667
ENSMUSG00000052837	Junb	jun B proto-oncogene [Source:MGI Symbol;Acc:MGI:96647]	0.33841901252303	-1.5631174729361	2.3902775969807E-39	8.1504066773119E-38	yes	down	129.95	98.81	113.22	278.22	361.97	385.5	113.99333333333	341.89666666667
ENSMUSG00000052911	Lamb2	laminin, beta 2 [Source:MGI Symbol;Acc:MGI:99916]	0.14853700335858	-2.7511057166437	4.5599926358105E-15	5.3506908662565E-14	yes	down	0.12	0.65	0.66	0.87	1.17	2.96	0.47666666666667	1.6666666666667
ENSMUSG00000053007	Creb5	cAMP responsive element binding protein 5 [Source:MGI Symbol;Acc:MGI:2443973]	0.35652149186554	-1.4879390469047	0.0016504624618536	0.0053981583148188	yes	down	0.09	0.07	0.11	0.29	0.24	0.25	0.09	0.26
ENSMUSG00000053062	Jam2	junction adhesion molecule 2 [Source:MGI Symbol;Acc:MGI:1933820]	5.5187277580089	2.4643357183149	3.3580760978305E-45	1.3723666876281E-43	yes	up	8.81	10.11	9.61	2.09	2.94	1.78	9.51	2.27
ENSMUSG00000053080	Zfta	zinc finger translocation associated [Source:MGI Symbol;Acc:MGI:1919667]	0.015942393966218	-5.9709879039932	8.2287157955837E-21	1.3359844905118E-19	yes	down	0.06	0.03	0.01	1.94	1.95	1.85	0.033333333333333	1.9133333333333
ENSMUSG00000053113	Socs3	suppressor of cytokine signaling 3 [Source:MGI Symbol;Acc:MGI:1201791]	0.36537420292137	-1.4525533181503	1.6738529207966E-25	3.4287252581527E-24	yes	down	5.32	4.03	4.82	13.25	13.87	13.17	4.7233333333333	13.43
ENSMUSG00000053214	Gm9899	predicted gene 9899 [Source:MGI Symbol;Acc:MGI:3708711]	10.815738861892	3.4350603192235	0.008620862391333	0.023941415641753	yes	up	0.11	0.15	0.14	0.02	0	0.02	0.13333333333333	0.013333333333333
ENSMUSG00000053414	Hunk	hormonally upregulated Neu-associated kinase [Source:MGI Symbol;Acc:MGI:1347352]	0.053314894664914	-4.2293175525258	0.0056103212763946	0.016283115224126	yes	down	0	0	0.01	0.07	0.1	0.07	0.0033333333333333	0.08
ENSMUSG00000053541	Gvin-ps6	GTPase, very large interferon inducible, pseudogene 6 [Source:MGI Symbol;Acc:MGI:3647753]	0.056426218482477	-4.1474905220883	0.0090619725697293	0.025008164618945	yes	down	0.01	0	0	0.08	0.08	0.02	0.0033333333333333	0.06
ENSMUSG00000053580	Tanc2	tetratricopeptide repeat, ankyrin repeat and coiled-coil containing 2 [Source:MGI Symbol;Acc:MGI:2444121]	0.23484324879649	-2.0902299748613	3.0484613678288E-21	5.0426631792836E-20	yes	down	0.38	0.25	0.5	1.94	2.04	1.7	0.37666666666667	1.8933333333333
ENSMUSG00000053581	Zfand2a	zinc finger, AN1-type domain 2A [Source:MGI Symbol;Acc:MGI:2140729]	0.47876783709097	-1.0626018574512	1.7359801405044E-25	3.547271184163E-24	yes	down	8.8	11.04	11.26	18.44	20.94	22.02	10.366666666667	20.466666666667
ENSMUSG00000053617	Sh3pxd2a	SH3 and PX domains 2A [Source:MGI Symbol;Acc:MGI:1298393]	2.3025589700509	1.2032381051594	2.5449953401541E-23	4.6478918183712E-22	yes	up	6.67	6.8	6.99	3.14	4.13	3.96	6.82	3.7433333333333
ENSMUSG00000053687	Dpep2	dipeptidase 2 [Source:MGI Symbol;Acc:MGI:2442042]	0.29084305272456	-1.7816872515073	1.5146769192512E-70	1.0479553091948E-68	yes	down	14.5	12.66	13.85	43.94	47.58	46.13	13.67	45.883333333333
ENSMUSG00000053835	H2-T24	histocompatibility 2, T region locus 24 [Source:MGI Symbol;Acc:MGI:95958]	0.014528176903015	-6.1050025148837	0	0	yes	down	2.43	2.88	2.48	167.5	189.85	178.42	2.5966666666667	178.59
ENSMUSG00000053846	Lipg	lipase, endothelial [Source:MGI Symbol;Acc:MGI:1341803]	0.0091156893683714	-6.7774325213517	2.7214025454347E-10	2.1952910518906E-9	yes	down	0.05	0	0	1.52	1.22	1.07	0.016666666666667	1.27
ENSMUSG00000053925	Gm9929	predicted gene 9929 [Source:MGI Symbol;Acc:MGI:3708526]	2.2612692283842	1.1771327706526	1.4137984132303E-5	6.7916089721125E-5	yes	up	2.88	3.15	2.54	2.35	1.34	0.94	2.8566666666667	1.5433333333333
ENSMUSG00000054072	Iigp1	interferon inducible GTPase 1 [Source:MGI Symbol;Acc:MGI:1926259]	0.0017539142501677	-9.1552060693093	1.3483740786514E-13	1.4412044479124E-12	yes	down	0	0	0	4.02	1.87	2.01	0	2.6333333333333
ENSMUSG00000054074	Skida1	SKI/DACH domain containing 1 [Source:MGI Symbol;Acc:MGI:1919918]	8.4587477980266	3.0804441078739	4.4147499286668E-6	2.2825283817237E-5	yes	up	0.34	0.53	0.47	0.05	0.02	0.09	0.44666666666667	0.053333333333333
ENSMUSG00000054203	Ifi205	interferon activated gene 205 [Source:MGI Symbol;Acc:MGI:101847]	0.034895411806489	-4.8408188323993	2.8085251654393E-8	1.8634838284336E-7	yes	down	0.04	0.02	0.02	2.32	1.75	0.8	0.026666666666667	1.6233333333333
ENSMUSG00000054256	Msi1	musashi RNA-binding protein 1 [Source:MGI Symbol;Acc:MGI:107376]	3.1547330950672	1.6575179517335	0.00015954192998006	0.00063870399531514	yes	up	1.72	1.6	1.48	0.41	1.08	0.39	1.6	0.62666666666667
ENSMUSG00000054263	Lifr	LIF receptor alpha [Source:MGI Symbol;Acc:MGI:96788]	0.10762325123593	-3.2159382993442	2.6332022247294E-7	1.5680719248263E-6	yes	down	0.03	0.03	0.02	0.3	0.26	0.33	0.026666666666667	0.29666666666667
ENSMUSG00000054342	Kcnn4	potassium intermediate/small conductance calcium-activated channel, subfamily N, member 4 [Source:MGI Symbol;Acc:MGI:1277957]	0.49370635807264	-1.018274870305	1.6767719658062E-30	4.229727043548E-29	yes	down	80.45	71.9	83.49	141.83	183.64	165.34	78.613333333333	163.60333333333
ENSMUSG00000054364	Rhob	ras homolog family member B [Source:MGI Symbol;Acc:MGI:107949]	0.42370182477489	-1.2388787528553	7.3805538202596E-13	7.4268771514188E-12	yes	down	3.03	3.73	4.2	7.54	9.44	9.28	3.6533333333333	8.7533333333333
ENSMUSG00000054404	Slfn5	schlafen 5 [Source:MGI Symbol;Acc:MGI:1329004]	0.0013889154828264	-9.4918254723961	7.7076281403198E-228	2.3799442891054E-225	yes	down	0.28	0.11	0.09	88.8	76.31	77.24	0.16	80.783333333333
ENSMUSG00000054423	Cadps	Ca2+-dependent secretion activator [Source:MGI Symbol;Acc:MGI:1350922]	0.31166259894318	-1.6819430600932	3.1607472890721E-21	5.2180495344543E-20	yes	down	7.58	6.35	7.39	24.76	20.39	20.03	7.1066666666667	21.726666666667
ENSMUSG00000054520	Sh3bp2	SH3-domain binding protein 2 [Source:MGI Symbol;Acc:MGI:1346349]	0.49865071641749	-1.0038984719797	1.2859397111117E-27	2.9053873635605E-26	yes	down	39.71	37.43	36.34	66.91	85.07	81.79	37.826666666667	77.923333333333
ENSMUSG00000054598	9130230L23Rik	RIKEN cDNA 9130230L23 gene [Source:MGI Symbol;Acc:MGI:3041166]	0.18538956146674	-2.4313680809355	6.3320645372068E-9	4.4699764645803E-8	yes	down	0.4	0.45	0.51	3.13	1.79	2.17	0.45333333333333	2.3633333333333
ENSMUSG00000054728	Phactr1	phosphatase and actin regulator 1 [Source:MGI Symbol;Acc:MGI:2659021]	0.045958077995755	-4.4435377252105	0.014446700459561	0.037779843704942	yes	down	0	0	0	0.07	0.25	0.37	0	0.23
ENSMUSG00000054843	Atrnl1	attractin like 1 [Source:MGI Symbol;Acc:MGI:2147749]	18.718897203236	4.2264235380198	0.0041035838960207	0.01233114606991	yes	up	0.06	0.09	0.08	0	0	0.01	0.076666666666667	0.0033333333333333
ENSMUSG00000054871	Tmem158	transmembrane protein 158 [Source:MGI Symbol;Acc:MGI:1919559]	0.38567675394191	-1.3745359024685	3.0925171067798E-7	1.8278848010793E-6	yes	down	1.69	1.4	2.04	3.67	4.81	5.06	1.71	4.5133333333333
ENSMUSG00000054932	Afp	alpha fetoprotein [Source:MGI Symbol;Acc:MGI:87951]	0.29735354030733	-1.7497488422658	4.3222429024459E-30	1.0756578829162E-28	yes	down	4.3	4.34	4.72	16.71	14.89	15.17	4.4533333333333	15.59
ENSMUSG00000054951	9130008F23Rik	RIKEN cDNA 9130008F23 gene [Source:MGI Symbol;Acc:MGI:1918833]	3.7532258849497	1.9081311203048	2.8890400638335E-17	3.8911029098836E-16	yes	up	12.05	11.48	10.82	2.13	3.84	3.05	11.45	3.0066666666667
ENSMUSG00000054967	Zfp647	zinc finger protein 647 [Source:MGI Symbol;Acc:MGI:3052806]	0.28031575653891	-1.8348752543997	0.00030965052864978	0.0011776746567518	yes	down	0.29	0.32	0.35	1.23	1.15	0.9	0.32	1.0933333333333
ENSMUSG00000054999	Naaladl1	N-acetylated alpha-linked acidic dipeptidase-like 1 [Source:MGI Symbol;Acc:MGI:2685810]	4.6422248944241	2.2148164163082	1.7766746902348E-5	8.3850194692825E-5	yes	up	0.77	1.44	1.11	0.13	0.37	0.23	1.1066666666667	0.24333333333333
ENSMUSG00000055013	Agap1	ArfGAP with GTPase domain, ankyrin repeat and PH domain 1 [Source:MGI Symbol;Acc:MGI:2653690]	4.6041376542425	2.2029309677282	1.0085287284472E-59	5.4775921883157E-58	yes	up	7.76	7.83	7.13	1.5	2.3	2.06	7.5733333333333	1.9533333333333
ENSMUSG00000055116	Bmal1	basic helix-loop-helix ARNT like 1 [Source:MGI Symbol;Acc:MGI:1096381]	0.44894988354325	-1.1553736895625	2.0381397064253E-31	5.3518018055016E-30	yes	down	10.68	9.27	10.44	21.96	25.03	21.46	10.13	22.816666666667
ENSMUSG00000055172	C1ra	complement component 1, r subcomponent A [Source:MGI Symbol;Acc:MGI:1355313]	0.42728395834833	-1.2267329403906	1.2397678637053E-15	1.5023175406557E-14	yes	down	3.5	3.52	3.42	7	9.88	7.91	3.48	8.2633333333333
ENSMUSG00000055200	Sertad3	SERTA domain containing 3 [Source:MGI Symbol;Acc:MGI:2180697]	0.41281386192296	-1.2764366788943	1.7893660159908E-11	1.5946493292694E-10	yes	down	4.34	5.15	4.95	10.17	12.81	12.67	4.8133333333333	11.883333333333
ENSMUSG00000055301	Adh7	alcohol dehydrogenase 7 (class IV), mu or sigma polypeptide [Source:MGI Symbol;Acc:MGI:87926]	0.24537047956725	-2.0269664055596	0.00031721044387571	0.0012023566586005	yes	down	0.27	0.06	0.16	0.6	0.49	0.48	0.16333333333333	0.52333333333333
ENSMUSG00000055447	Cd47	CD47 antigen (Rh-related antigen, integrin-associated signal transducer) [Source:MGI Symbol;Acc:MGI:96617]	0.39215641129162	-1.3504989079248	2.8268198923557E-40	9.8607520680208E-39	yes	down	47.4	46.93	46.19	170.17	143.2	147.33	46.84	153.56666666667
ENSMUSG00000055538	Zcchc24	zinc finger, CCHC domain containing 24 [Source:MGI Symbol;Acc:MGI:1919168]	0.10173827322755	-3.2970655817859	2.3111112319371E-8	1.5432706720592E-7	yes	down	0.03	0.07	0.08	0.66	0.79	0.42	0.06	0.62333333333333
ENSMUSG00000055541	Lair1	leukocyte-associated Ig-like receptor 1 [Source:MGI Symbol;Acc:MGI:105492]	3.0495446119873	1.6085938213382	6.3829733648745E-22	1.0860173253665E-20	yes	up	8.77	12.01	7.77	2.9	6.34	4.16	9.5166666666667	4.4666666666667
ENSMUSG00000055561	Spink5	serine peptidase inhibitor, Kazal type 5 [Source:MGI Symbol;Acc:MGI:1919682]	0.12450666000703	-3.0057051790829	1.070511781577E-46	4.4513001112255E-45	yes	down	2.31	1.11	1.56	15.22	11.76	13.11	1.66	13.363333333333
ENSMUSG00000055567	Unc80	unc-80, NALCN activator [Source:MGI Symbol;Acc:MGI:2652882]	0.025481539824131	-5.2944037289186	0.0012126011042274	0.0040796833760871	yes	down	0	0	0	0.17	0.03	0.05	0	0.083333333333333
ENSMUSG00000055632	Hmcn2	hemicentin 2 [Source:MGI Symbol;Acc:MGI:2677838]	0.19253327957138	-2.3768202562338	0.00022656805274251	0.00088204429405291	yes	down	0.01	0.06	0.23	0.44	0.77	0.91	0.1	0.70666666666667
ENSMUSG00000055633	Zfp580	zinc finger protein 580 [Source:MGI Symbol;Acc:MGI:1916242]	0.4573331880929	-1.1286824773832	2.1601786633231E-6	1.1607740584032E-5	yes	down	4.03	5.58	4.05	8.36	11.11	11.05	4.5533333333333	10.173333333333
ENSMUSG00000055912	Tmem150a	transmembrane protein 150A [Source:MGI Symbol;Acc:MGI:2385244]	0.40305722150071	-1.3109434240868	0.0091745668681328	0.025256187544865	yes	down	0.55	0.64	0.32	1.27	1.24	1.89	0.50333333333333	1.4666666666667
ENSMUSG00000055994	Nod2	nucleotide-binding oligomerization domain containing 2 [Source:MGI Symbol;Acc:MGI:2429397]	0.33041077196939	-1.5976673729802	4.5361095244544E-24	8.5754070533734E-23	yes	down	1.71	1.35	1.67	4.5	5.31	4.57	1.5766666666667	4.7933333333333
ENSMUSG00000056116	H2-T22	histocompatibility 2, T region locus 22 [Source:MGI Symbol;Acc:MGI:95956]	0.29908518995761	-1.7413716217544	9.6606277022843E-60	5.264094977382E-58	yes	down	12.6	13.85	11.99	43.66	44.26	46.34	12.813333333333	44.753333333333
ENSMUSG00000056124	B4galt6	UDP-Gal:betaGlcNAc beta 1,4-galactosyltransferase, polypeptide 6 [Source:MGI Symbol;Acc:MGI:1928380]	0.0040761509585732	-7.9385768025519	1.477382712412E-51	6.9391209427489E-50	yes	down	0.02	0.03	0.03	7.44	7.46	6.7	0.026666666666667	7.2
ENSMUSG00000056144	Trim34a	tripartite motif-containing 34A [Source:MGI Symbol;Acc:MGI:2137359]	0.03246683929544	-4.9448892472433	1.301820502767E-59	7.047582812707E-58	yes	down	0.25	0.31	0.29	9.5	8.69	8.37	0.28333333333333	8.8533333333333
ENSMUSG00000056145	AI504432	expressed sequence AI504432 [Source:MGI Symbol;Acc:MGI:2139742]	0.2235405535197	-2.1613915137942	9.7477769299661E-6	4.79594076513E-5	yes	down	0.12	0.06	0.1	0.42	0.39	0.42	0.093333333333333	0.41
ENSMUSG00000056214	Pard6g	par-6 family cell polarity regulator gamma [Source:MGI Symbol;Acc:MGI:2135606]	5.4388116271675	2.4432914590341	0.0084391979738447	0.023495606447802	yes	up	0.37	0.11	0.34	0.05	0.08	0.03	0.27333333333333	0.053333333333333
ENSMUSG00000056215	Lrguk	leucine-rich repeats and guanylate kinase domain containing [Source:MGI Symbol;Acc:MGI:1921604]	2.4520269730366	1.2939748491967	1.7138537609459E-16	2.1982152007701E-15	yes	up	2.11	2.52	2.21	1.16	1.07	0.85	2.28	1.0266666666667
ENSMUSG00000056290	Ms4a4b	membrane-spanning 4-domains, subfamily A, member 4B [Source:MGI Symbol;Acc:MGI:1913083]	0.21425269300134	-2.2226147568027	0.000417615181689	0.0015501592919596	yes	down	0.08	0.31	0.59	0.94	2.02	0.82	0.32666666666667	1.26
ENSMUSG00000056313	Tcim	transcriptional and immune response regulator [Source:MGI Symbol;Acc:MGI:1916318]	0.011819759818034	-6.4026554700674	3.4324923592938E-6	1.802626066106E-5	yes	down	0	0	0	0.77	0.39	0.72	0	0.62666666666667
ENSMUSG00000056367	Actr3b	ARP3 actin-related protein 3B [Source:MGI Symbol;Acc:MGI:2661120]	0.0020205887348482	-8.9510085753013	1.5003078560943E-13	1.595416657686E-12	yes	down	0	0	0	3.34	4.07	3.85	0	3.7533333333333
ENSMUSG00000056418	BC043934	cDNA sequence BC043934 [Source:MGI Symbol;Acc:MGI:2679715]	0.040568171035166	-4.6235079278511	0.0029844709472545	0.0092599681009529	yes	down	0	0.05	0	0.44	0.24	0.06	0.016666666666667	0.24666666666667
ENSMUSG00000056486	Chn1	chimerin 1 [Source:MGI Symbol;Acc:MGI:1915674]	0.060012295102355	-4.05859808462	0.01019507756681	0.027695696855005	yes	down	0.18	0	0	0.32	0.18	0.27	0.06	0.25666666666667
ENSMUSG00000056498	Tmem154	transmembrane protein 154 [Source:MGI Symbol;Acc:MGI:2444725]	2.3874860782921	1.255492320651	2.9203993658928E-7	1.729830871293E-6	yes	up	2.78	3.25	2.39	1.1	1.52	1.67	2.8066666666667	1.43
ENSMUSG00000056602	Fry	FRY microtubule binding protein [Source:MGI Symbol;Acc:MGI:2443895]	2.0886253265903	1.062553714066	2.1365702942862E-6	1.1488285419841E-5	yes	up	3.58	4.12	5.13	1.82	3.39	2.18	4.2766666666667	2.4633333333333
ENSMUSG00000056758	Hmga2	high mobility group AT-hook 2 [Source:MGI Symbol;Acc:MGI:101761]	0.2359664966781	-2.0833460594849	7.5366667509576E-54	3.728972742002E-52	yes	down	27.7	21	22.67	113.84	87.46	101.99	23.79	101.09666666667
ENSMUSG00000057135	Scimp	SLP adaptor and CSK interacting membrane protein [Source:MGI Symbol;Acc:MGI:3610314]	0.012522053150837	-6.319385059798	8.5172106835113E-28	1.9454242594092E-26	yes	down	0.16	0.16	0.29	22.46	13.92	13.42	0.20333333333333	16.6
ENSMUSG00000057137	Tmem140	transmembrane protein 140 [Source:MGI Symbol;Acc:MGI:1915737]	0.32028724357667	-1.6425617553922	7.8922519184525E-11	6.6833625438434E-10	yes	down	0.82	0.85	1.25	2.58	3.54	3.64	0.97333333333333	3.2533333333333
ENSMUSG00000057143	Trim12c	tripartite motif-containing 12C [Source:MGI Symbol;Acc:MGI:4821183]	0.11470009393336	-3.1240615220416	6.1491321830074E-161	1.1922166281333E-158	yes	down	3.62	3.53	2.87	27.6	29.48	26.68	3.34	27.92
ENSMUSG00000057315	Arhgap24	Rho GTPase activating protein 24 [Source:MGI Symbol;Acc:MGI:1922647]	11.251732832379	3.4920752968778	2.777969516981E-14	3.0879909150761E-13	yes	up	1.54	1.58	1.82	0.09	0.26	0.11	1.6466666666667	0.15333333333333
ENSMUSG00000057346	Apol9a	apolipoprotein L 9a [Source:MGI Symbol;Acc:MGI:3606001]	0.00024568679624903	-11.990892053383	1.1243387959952E-31	2.9616469327684E-30	yes	down	0.02	0.05	0	114.84	112.4	112.09	0.023333333333333	113.11
ENSMUSG00000057530	Ece1	endothelin converting enzyme 1 [Source:MGI Symbol;Acc:MGI:1101357]	2.1985234495412	1.136534920477	9.7649303179267E-10	7.4756863232833E-9	yes	up	5.17	4.95	5.51	2.73	2.52	2.74	5.21	2.6633333333333
ENSMUSG00000057554	Lgals8	lectin, galactose binding, soluble 8 [Source:MGI Symbol;Acc:MGI:1928481]	0.21038472554231	-2.2488981297262	8.5725646157302E-98	9.046768506499E-96	yes	down	20.79	20.3	21.15	113.48	98.18	94.16	20.746666666667	101.94
ENSMUSG00000057596	Trim30d	tripartite motif-containing 30D [Source:MGI Symbol;Acc:MGI:3035181]	0.006364134783615	-7.2958198943744	5.068794408001E-9	3.6288998694293E-8	yes	down	0	0.02	0	2.33	1.13	1.26	0.0066666666666667	1.5733333333333
ENSMUSG00000057948	Unc13d	unc-13 homolog D [Source:MGI Symbol;Acc:MGI:1917700]	0.32231163208983	-1.6334718392994	5.1487901785778E-7	2.9634424383019E-6	yes	down	3.07	2.53	1.62	4.42	3.96	6.18	2.4066666666667	4.8533333333333
ENSMUSG00000058152	Chsy3	chondroitin sulfate synthase 3 [Source:MGI Symbol;Acc:MGI:1926173]	0.021642418634753	-5.5299944541321	4.2741708115146E-5	0.00018903852549388	yes	down	0	0.02	0	0.24	0.45	0.23	0.0066666666666667	0.30666666666667
ENSMUSG00000058163	Gm5431	predicted gene 5431 [Source:MGI Symbol;Acc:MGI:3645205]	0.045430506696184	-4.4601947936031	1.1926591514228E-99	1.2747691468477E-97	yes	down	0.74	0.5	0.79	16.78	13.98	14.23	0.67666666666667	14.996666666667
ENSMUSG00000058192	Zfp846	zinc finger protein 846 [Source:MGI Symbol;Acc:MGI:1924012]	2.2206629665734	1.1509904494586	2.3032337630672E-12	2.2327976607781E-11	yes	up	6.15	4.1	4.75	3.54	5.03	2.93	5	3.8333333333333
ENSMUSG00000058252	Tcp11x2	t-complex 11 family, X-linked 2 [Source:MGI Symbol;Acc:MGI:1919091]	5.1504436666799	2.36469671349	0.00092492821313605	0.003194335755143	yes	up	0.94	0.59	1	0.29	0.1	0.1	0.84333333333333	0.16333333333333
ENSMUSG00000058290	Espl1	extra spindle pole bodies 1, separase [Source:MGI Symbol;Acc:MGI:2146156]	2.1484135626674	1.1032717341891	1.978200211809E-20	3.1503830307261E-19	yes	up	58.31	67.88	61.17	16.44	33.4	21.32	62.453333333333	23.72
ENSMUSG00000058427	Cxcl2	chemokine (C-X-C motif) ligand 2 [Source:MGI Symbol;Acc:MGI:1340094]	0.096033969869504	-3.3803113725505	5.8848669376518E-16	7.3172461833263E-15	yes	down	11.28	4.98	7.14	102.59	67.59	72.26	7.8	80.813333333333
ENSMUSG00000058624	Gda	guanine deaminase [Source:MGI Symbol;Acc:MGI:95678]	0.077646008411732	-3.6869444286215	1.4056787748706E-28	3.3435503412542E-27	yes	down	0.21	0.13	0.17	2.16	1.94	1.5	0.17	1.8666666666667
ENSMUSG00000058672	Tubb2a	tubulin, beta 2A class IIA [Source:MGI Symbol;Acc:MGI:107861]	0.32989845770418	-1.5999060616579	4.8177234044141E-25	9.563180957762E-24	yes	down	5.6	7	6.55	17.22	23.11	18.93	6.3833333333333	19.753333333333
ENSMUSG00000058729	Lin9	lin-9 DREAM MuvB core complex component [Source:MGI Symbol;Acc:MGI:1919818]	2.1027214755987	1.0722577647706	2.6684021102008E-20	4.221341250995E-19	yes	up	15.46	15.18	15.24	8.54	7.26	6.23	15.293333333333	7.3433333333333
ENSMUSG00000058755	Osm	oncostatin M [Source:MGI Symbol;Acc:MGI:104749]	0.40940289173834	-1.288406802292	1.4063878422355E-11	1.271008719861E-10	yes	down	2.51	2.38	2.71	5.59	7.3	5.41	2.5333333333333	6.1
ENSMUSG00000058818	Pirb	paired Ig-like receptor B [Source:MGI Symbol;Acc:MGI:894311]	0.27237855208467	-1.8763149892588	2.5237361996482E-35	7.6371646811134E-34	yes	down	4.6	7.36	5.87	16.74	23.98	20.31	5.9433333333333	20.343333333333
ENSMUSG00000058881	Zfp516	zinc finger protein 516 [Source:MGI Symbol;Acc:MGI:2443957]	0.49261575243366	-1.0214653330786	6.8701203681159E-11	5.8415291697075E-10	yes	down	1.84	1.2	1.41	2.8	2.84	2.77	1.4833333333333	2.8033333333333
ENSMUSG00000059027	9630013D21Rik	RIKEN cDNA 9630013D21 gene [Source:MGI Symbol;Acc:MGI:2442649]	6.2883366524453	2.6526784557982	7.7193141099637E-8	4.8754486162703E-7	yes	up	1.25	1.57	3.46	0.92	0.26	0.18	2.0933333333333	0.45333333333333
ENSMUSG00000059089	Fcgr4	Fc receptor, IgG, low affinity IV [Source:MGI Symbol;Acc:MGI:2179523]	0.32272058805435	-1.6316424769743	1.7770463228904E-8	1.2035122009697E-7	yes	down	1.45	1.74	2.19	5.44	5.97	5.61	1.7933333333333	5.6733333333333
ENSMUSG00000059108	Ifitm6	interferon induced transmembrane protein 6 [Source:MGI Symbol;Acc:MGI:2686976]	0.14205984329392	-2.8154292958884	2.1116819539587E-53	1.0295375701844E-51	yes	down	27.04	20.6	27.23	222.68	148.89	175.96	24.956666666667	182.51
ENSMUSG00000059325	Hopx	HOP homeobox [Source:MGI Symbol;Acc:MGI:1916782]	0.021980566628156	-5.507627612355	0.00030978055922473	0.0011776746567518	yes	down	0	0	0	0.87	0.64	0.36	0	0.62333333333333
ENSMUSG00000059401	Mamld1	mastermind-like domain containing 1 [Source:MGI Symbol;Acc:MGI:3045303]	0.016158384654359	-5.9515732099789	5.3731108795918E-5	0.00023286313011879	yes	down	0	0	0	0.12	0.28	0.08	0	0.16
ENSMUSG00000059498	Fcgr3	Fc receptor, IgG, low affinity III [Source:MGI Symbol;Acc:MGI:95500]	0.46705394175631	-1.0983389132389	1.5171351328526E-5	7.2483413195372E-5	yes	down	2.47	4.4	3.26	7.21	8	6.79	3.3766666666667	7.3333333333333
ENSMUSG00000059588	Calcrl	calcitonin receptor-like [Source:MGI Symbol;Acc:MGI:1926944]	0.22165080156781	-2.1736395150784	5.4582376255836E-44	2.1264171534809E-42	yes	down	13.23	11.7	11.49	71.54	45.92	52.31	12.14	56.59
ENSMUSG00000059708	Akap17b	A kinase (PRKA) anchor protein 17B [Source:MGI Symbol;Acc:MGI:2443758]	0.063953954955839	-3.9668226106718	4.3886578131212E-11	3.7856430613546E-10	yes	down	0.03	0.02	0.1	0.48	0.51	0.5	0.05	0.49666666666667
ENSMUSG00000059742	Kcnh7	potassium voltage-gated channel, subfamily H (eag-related), member 7 [Source:MGI Symbol;Acc:MGI:2159566]	2.0513371812109	1.0365646491456	0.017950604187663	0.045646253779873	yes	up	0.2	0.18	0.12	0.1	0.06	0.08	0.16666666666667	0.08
ENSMUSG00000059994	Fcrl1	Fc receptor-like 1 [Source:MGI Symbol;Acc:MGI:2442862]	0.31944882036649	-1.646343282707	1.3044837158075E-64	8.0559116582869E-63	yes	down	29.54	25.51	23.16	78.49	87.45	82.47	26.07	82.803333333333
ENSMUSG00000060002	Chpt1	choline phosphotransferase 1 [Source:MGI Symbol;Acc:MGI:2384841]	0.028898461052867	-5.1128635237101	3.0193363811693E-39	1.0274370371351E-37	yes	down	0.66	0.18	0.33	6.17	6.05	5.85	0.39	6.0233333333333
ENSMUSG00000060044	Tmem26	transmembrane protein 26 [Source:MGI Symbol;Acc:MGI:2143537]	0.089824651434392	-3.4767447579314	1.7734861517426E-144	2.9278324845699E-142	yes	down	3.92	2.77	3.24	40.81	36.6	34.81	3.31	37.406666666667
ENSMUSG00000060166	Zdhhc8	zinc finger, DHHC domain containing 8 [Source:MGI Symbol;Acc:MGI:1338012]	0.22423080071415	-2.156943632152	4.8796143057659E-13	4.9763112498067E-12	yes	down	0.45	0.3	0.36	1.18	1.85	1.98	0.37	1.67
ENSMUSG00000060183	Cxcl11	chemokine (C-X-C motif) ligand 11 [Source:MGI Symbol;Acc:MGI:1860203]	0.03057637646951	-5.0314387431549	1.4569153255731E-14	1.6458405242958E-13	yes	down	0.04	0.04	0.05	1.79	1.24	0.93	0.043333333333333	1.32
ENSMUSG00000060206	Zfp462	zinc finger protein 462 [Source:MGI Symbol;Acc:MGI:107690]	0.31446762390288	-1.6690166031855	2.5584414766681E-10	2.0698424639478E-9	yes	down	0.43	0.28	0.28	0.83	1.4	1.04	0.33	1.09
ENSMUSG00000060244	Alyref2	Aly/REF export factor 2 [Source:MGI Symbol;Acc:MGI:1913144]	2.6166672151542	1.3877304556908	5.6360133937E-10	4.4390593919015E-9	yes	up	9.5	13.7	11.22	3.87	4.54	5	11.473333333333	4.47
ENSMUSG00000060477	Irak2	interleukin-1 receptor-associated kinase 2 [Source:MGI Symbol;Acc:MGI:2429603]	0.35579129443814	-1.4908968839579	4.9123312643883E-73	3.5924654167724E-71	yes	down	30.98	27.38	29.41	79.88	92.42	85.82	29.256666666667	86.04
ENSMUSG00000060519	Tor3a	torsin family 3, member A [Source:MGI Symbol;Acc:MGI:1353652]	0.17999585621577	-2.4739644010311	1.144260929659E-274	4.0594482427945E-272	yes	down	32.68	27.75	29.57	158.4	211.15	180.84	30	183.46333333333
ENSMUSG00000060538	Tmem219	transmembrane protein 219 [Source:MGI Symbol;Acc:MGI:1915992]	0.40918782026943	-1.2891648918824	4.5510607393942E-37	1.4481753200126E-35	yes	down	37.38	42.41	40.45	97.86	98.19	93.21	40.08	96.42
ENSMUSG00000060550	H2-Q7	histocompatibility 2, Q region locus 7 [Source:MGI Symbol;Acc:MGI:95936]	0.42670745972869	-1.2286807628355	1.376401634668E-22	2.4183478247053E-21	yes	down	25.59	29.91	32.8	60.31	85.77	79.37	29.433333333333	75.15
ENSMUSG00000060579	Fhit	fragile histidine triad gene [Source:MGI Symbol;Acc:MGI:1277947]	2.5029578818984	1.323634014523	2.1308880581753E-5	9.9385811138503E-5	yes	up	7.99	7.92	7.17	3.25	3.61	2.48	7.6933333333333	3.1133333333333
ENSMUSG00000060594	Layn	layilin [Source:MGI Symbol;Acc:MGI:2685357]	0.25014818595543	-1.9991451047698	2.1398103691349E-38	7.1501398987887E-37	yes	down	14.55	7.59	13.31	55.87	44.3	53.14	11.816666666667	51.103333333333
ENSMUSG00000060600	Eno3	enolase 3, beta muscle [Source:MGI Symbol;Acc:MGI:95395]	3.1114487883288	1.6375865009474	1.9605710931626E-39	6.7126411514154E-38	yes	up	56.01	62.76	60.66	16.95	26.14	18.21	59.81	20.433333333333
ENSMUSG00000060621	Nkpd1	NTPase, KAP family P-loop domain containing 1 [Source:MGI Symbol;Acc:MGI:1916797]	0.17563076969241	-2.5093824744227	2.3248765553074E-5	0.00010780031057619	yes	down	0.12	0.06	0.34	0.76	1.06	1.22	0.17333333333333	1.0133333333333
ENSMUSG00000060675	Plaat3	phospholipase A and acyltransferase 3 [Source:MGI Symbol;Acc:MGI:2179715]	0.20014040283842	-2.3209156578248	0.0023566806096773	0.0074762733039876	yes	down	0.06	0.08	0.07	0.38	0.5	0.33	0.07	0.40333333333333
ENSMUSG00000060791	Gmfg	glia maturation factor, gamma [Source:MGI Symbol;Acc:MGI:1927135]	3.0005968574645	1.5852494999405	8.1591445972899E-12	7.5246447464166E-11	yes	up	23.83	26.28	29.52	10.49	9.92	8.25	26.543333333333	9.5533333333333
ENSMUSG00000060802	B2m	beta-2 microglobulin [Source:MGI Symbol;Acc:MGI:88127]	0.37899465401126	-1.3997505965855	2.4835207987775E-37	7.9942520847136E-36	yes	down	799.32	860.56	832.49	2524.63	2022.03	2163.73	830.79	2236.7966666667
ENSMUSG00000061013	Mkx	mohawk homeobox [Source:MGI Symbol;Acc:MGI:2687286]	7.4710467208072	2.9013103839955	4.0707212329588E-14	4.4950467442619E-13	yes	up	1.54	1.77	1.9	0.17	0.46	0.19	1.7366666666667	0.27333333333333
ENSMUSG00000061126	Cyp4f39	cytochrome P450, family 4, subfamily f, polypeptide 39 [Source:MGI Symbol;Acc:MGI:2445210]	0.083401245237566	-3.5837872655215	0.0011230058673444	0.0038120927996947	yes	down	0.05	0	0.08	0.42	0.54	0.28	0.043333333333333	0.41333333333333
ENSMUSG00000061132	Blnk	B cell linker [Source:MGI Symbol;Acc:MGI:96878]	2.2568865043599	1.1743338692545	7.1808151499959E-40	2.4996432528399E-38	yes	up	67.6	57.34	62.52	27.51	30.4	27.29	62.486666666667	28.4
ENSMUSG00000061232	H2-K1	histocompatibility 2, K1, K region [Source:MGI Symbol;Acc:MGI:95904]	0.44578216881539	-1.1655891846067	1.7095917407864E-63	1.0290878225947E-61	yes	down	422.54	436.45	442.28	1004.59	921.61	968.2	433.75666666667	964.8
ENSMUSG00000061518	Cox5b	cytochrome c oxidase subunit 5B [Source:MGI Symbol;Acc:MGI:88475]	2.217637262671	1.1490234042089	6.5120882011931E-37	2.0564878535359E-35	yes	up	544.95	561.09	558.54	263.56	234.44	263.26	554.86	253.75333333333
ENSMUSG00000061666	Gdpd1	glycerophosphodiester phosphodiesterase domain containing 1 [Source:MGI Symbol;Acc:MGI:1913819]	0.37878516618777	-1.4005482611412	1.2428169906305E-5	6.031062427757E-5	yes	down	1.05	1.27	0.72	2.72	2.09	3.26	1.0133333333333	2.69
ENSMUSG00000061689	Dlgap4	DLG associated protein 4 [Source:MGI Symbol;Acc:MGI:2138865]	0.49831882850578	-1.004859008968	7.1638866487224E-20	1.1061393197048E-18	yes	down	16.39	15.71	13.93	27.23	36.84	32.81	15.343333333333	32.293333333333
ENSMUSG00000061702	Tmem91	transmembrane protein 91 [Source:MGI Symbol;Acc:MGI:2443589]	3.4136759254396	1.7713261037806	0.0020486371835993	0.0065753563810076	yes	up	1.2	0.93	1.4	0.29	0.56	0.36	1.1766666666667	0.40333333333333
ENSMUSG00000061852	Gm53056	predicted gene 53056 [Source:MGI Symbol;Acc:MGI:6435214]	0.047405389788054	-4.3988050931313	0.0032859573715256	0.010082821717486	yes	down	1.28	0	0	12.01	9.81	11.85	0.42666666666667	11.223333333333
ENSMUSG00000061972	Or1o4	olfactory receptor family 1 subfamily O member 4 [Source:MGI Symbol;Acc:MGI:2177482]	0.31521635040192	-1.6655857249662	0.00086123207547688	0.0029985766603678	yes	down	0.78	0.66	0.27	2.42	2	1.71	0.57	2.0433333333333
ENSMUSG00000061991	H2ac10	H2A clustered histone 10 [Source:MGI Symbol;Acc:MGI:2448309]	8.7309348080521	3.1261361293117	2.9199180807931E-9	2.1288462649385E-8	yes	up	21.36	35.48	39.78	3.33	6.86	3.35	32.206666666667	4.5133333333333
ENSMUSG00000062007	Hsh2d	hematopoietic SH2 domain containing [Source:MGI Symbol;Acc:MGI:2676364]	0.0025507471062112	-8.6148644146127	1.7068312687496E-12	1.6760721186768E-11	yes	down	0	0	0	2.55	2.85	3.27	0	2.89
ENSMUSG00000062082	Cd200r4	CD200 receptor 4 [Source:MGI Symbol;Acc:MGI:3036289]	0.30864576640109	-1.6959760923943	0.006651987751704	0.019008610757826	yes	down	0.46	0.18	0.32	1.55	0.68	0.68	0.32	0.97
ENSMUSG00000062232	Rapgef2	Rap guanine nucleotide exchange factor (GEF) 2 [Source:MGI Symbol;Acc:MGI:2659071]	0.4915609813939	-1.0245576913485	3.1764126330114E-25	6.3811450894979E-24	yes	down	12.14	8.43	10.54	23.09	23.07	20.34	10.37	22.166666666667
ENSMUSG00000062309	Rpp25	ribonuclease P/MRP 25 subunit [Source:MGI Symbol;Acc:MGI:2143151]	0.066536975546422	-3.9096999000996	1.634727130084E-10	1.3513852338632E-9	yes	down	0.28	0.11	0.1	2.25	2.5	2.64	0.16333333333333	2.4633333333333
ENSMUSG00000062470	Fbxl12os	F-box and leucine-rich repeat protein 12, opposite strand [Source:MGI Symbol;Acc:MGI:1913912]	8.4870422651581	3.0852618620414	2.031072377869E-11	1.8013883419462E-10	yes	up	1.57	1.89	2.23	0.64	0.21	0.33	1.8966666666667	0.39333333333333
ENSMUSG00000062488	Ifit3b	interferon-induced protein with tetratricopeptide repeats 3B [Source:MGI Symbol;Acc:MGI:3698419]	0.00048682538936497	-11.004307968778	1.8248431679169E-20	2.9117162662053E-19	yes	down	0.04	0	0	29.26	24.36	25.37	0.013333333333333	26.33
ENSMUSG00000062510	Nsl1	NSL1, MIS12 kinetochore complex component [Source:MGI Symbol;Acc:MGI:2685830]	3.5501648450694	1.8278860149392	9.8165738166133E-75	7.4400705371914E-73	yes	up	26.84	23.93	28.59	8.55	9.23	5.9	26.453333333333	7.8933333333333
ENSMUSG00000062515	Fabp4	fatty acid binding protein 4, adipocyte [Source:MGI Symbol;Acc:MGI:88038]	0.017092373281451	-5.8705034601883	6.0870965803265E-5	0.0002616557060592	yes	down	0	0	0	1.27	0.92	0.4	0	0.86333333333333
ENSMUSG00000062590	Armc9	armadillo repeat containing 9 [Source:MGI Symbol;Acc:MGI:1926045]	2.0066964409739	1.0048223923735	2.1531254720555E-8	1.4441357249016E-7	yes	up	6.76	8.11	6.96	3.44	4.84	4.16	7.2766666666667	4.1466666666667
ENSMUSG00000062593	Gm49339	predicted gene, 49339 [Source:MGI Symbol;Acc:MGI:6121530]	0.1263370178596	-2.9846506714582	1.3163019651546E-120	1.755841517359E-118	yes	down	30.05	33.16	31.09	295.17	232.37	228.97	31.433333333333	252.17
ENSMUSG00000062661	Ncs1	neuronal calcium sensor 1 [Source:MGI Symbol;Acc:MGI:109166]	0.46063125684331	-1.1183157841413	1.2802086700589E-25	2.6418561557078E-24	yes	down	4.49	4.89	4.77	9.27	11.21	10.56	4.7166666666667	10.346666666667
ENSMUSG00000062773	Tex101	testis expressed gene 101 [Source:MGI Symbol;Acc:MGI:1930791]	0.0052347492643143	-7.5776638485172	5.6991770151411E-10	4.4866892139029E-9	yes	down	0	0	0.07	5.06	6.67	4.97	0.023333333333333	5.5666666666667
ENSMUSG00000062783	Csprs	component of Sp100-rs [Source:NCBI gene (formerly Entrezgene);Acc:114564]	0.13247897617403	-2.9161646663514	1.4498947760038E-68	9.4806060765046E-67	yes	down	3.69	4.54	4.23	37.26	26.37	30.82	4.1533333333333	31.483333333333
ENSMUSG00000062794	Zfp599	zinc finger protein 599 [Source:MGI Symbol;Acc:MGI:2679006]	0.47838501124186	-1.0637559071611	0.0013761430988921	0.0045827461615593	yes	down	0.59	0.41	0.48	1.14	0.94	1.05	0.49333333333333	1.0433333333333
ENSMUSG00000062960	Kdr	kinase insert domain protein receptor [Source:MGI Symbol;Acc:MGI:96683]	0.027343133006877	-5.1926776317421	0.00017214818376817	0.00068424286439822	yes	down	0	0.01	0	0.17	0.16	0.1	0.0033333333333333	0.14333333333333
ENSMUSG00000063146	Clip2	CAP-GLY domain containing linker protein 2 [Source:MGI Symbol;Acc:MGI:1313136]	0.46346027278202	-1.1094824166984	8.4536088899454E-20	1.2979325472463E-18	yes	down	8.8	7.16	9.01	14.97	20.8	18.71	8.3233333333333	18.16
ENSMUSG00000063268	Parp10	poly (ADP-ribose) polymerase family, member 10 [Source:MGI Symbol;Acc:MGI:3712326]	0.12358074424793	-3.0164741278764	1.6519177686462E-254	5.5088153748813E-252	yes	down	10.58	9.46	8.9	74.74	75.71	81.88	9.6466666666667	77.443333333333
ENSMUSG00000063275	Hacd1	3-hydroxyacyl-CoA dehydratase 1 [Source:MGI Symbol;Acc:MGI:1353592]	0.16573057971447	-2.5930882694431	6.9605955963328E-8	4.4230552962368E-7	yes	down	0.21	0.39	0.55	7	5.3	3.9	0.38333333333333	5.4
ENSMUSG00000063286	Gvin-ps7	GTPase, very large interferon inducible, pseudogene 7 [Source:MGI Symbol;Acc:MGI:3644223]	0.091360473555149	-3.4522860610322	1.9021936050661E-214	5.3757925713343E-212	yes	down	3.88	3.8	3.97	47.71	41.36	38.92	3.8833333333333	42.663333333333
ENSMUSG00000063450	Syne2	spectrin repeat containing, nuclear envelope 2 [Source:MGI Symbol;Acc:MGI:2449316]	2.5282938162398	1.3381641306831	8.2582004744587E-8	5.1961220645707E-7	yes	up	2.02	2.23	2.9	0.33	0.74	0.54	2.3833333333333	0.53666666666667
ENSMUSG00000063506	Arhgap22	Rho GTPase activating protein 22 [Source:MGI Symbol;Acc:MGI:2443418]	0.42180357494148	-1.2453567723293	0.0013313865260888	0.0044461323725225	yes	down	0.58	0.45	0.93	0.94	2.57	1.95	0.65333333333333	1.82
ENSMUSG00000063531	Sema3e	sema domain, immunoglobulin domain (Ig), short basic domain, secreted, (semaphorin) 3E [Source:MGI Symbol;Acc:MGI:1340034]	0.033123856343389	-4.9159855458139	0.0026955308836725	0.0084579002548654	yes	down	0	0	0	0.05	0.06	0.06	0	0.056666666666667
ENSMUSG00000063659	Zbtb18	zinc finger and BTB domain containing 18 [Source:MGI Symbol;Acc:MGI:1353609]	2.2931138733473	1.1973079992424	1.3462185088187E-54	6.7610986192899E-53	yes	up	44.98	48.62	44.8	23.16	25.14	18.95	46.133333333333	22.416666666667
ENSMUSG00000063851	Rnf183	ring finger protein 183 [Source:MGI Symbol;Acc:MGI:1923322]	0.18890988008362	-2.4042299374973	8.3341559171878E-10	6.4406736199927E-9	yes	down	0.93	0.95	0.96	3.52	4.56	5.15	0.94666666666667	4.41
ENSMUSG00000063873	Slc24a3	solute carrier family 24 (sodium/potassium/calcium exchanger), member 3 [Source:MGI Symbol;Acc:MGI:2137513]	0.2159498361236	-2.2112318731503	9.9575812752686E-27	2.1562689634263E-25	yes	down	0.86	0.82	0.68	3.34	3.9	3.59	0.78666666666667	3.61
ENSMUSG00000064339	mt-Rnr2	mitochondrially encoded 16S rRNA [Source:MGI Symbol;Acc:MGI:102492]	2.0640495524563	1.045477606529	5.944335570457E-16	7.3856819151863E-15	yes	up	270.52	307.21	258.29	156.66	117.21	134.75	278.67333333333	136.20666666667
ENSMUSG00000065999	Zfp985	zinc finger protein 985 [Source:MGI Symbol;Acc:MGI:3651986]	3.6608148280753	1.8721648008553	0.015736064271292	0.040666946010467	yes	up	0.26	0.32	0.48	0.07	0.07	0.18	0.35333333333333	0.10666666666667
ENSMUSG00000066000	Zfp979	zinc finger protein 979 [Source:MGI Symbol;Acc:MGI:2148252]	0.072419685031491	-3.7874742875325	0.0038265589693516	0.011579681352989	yes	down	0.03	0	0.03	0.32	0.2	0.24	0.02	0.25333333333333
ENSMUSG00000066170	E230001N04Rik	RIKEN cDNA E230001N04 gene [Source:MGI Symbol;Acc:MGI:2443549]	0.13597104244303	-2.8786286593831	0.00077759310934518	0.0027422985417135	yes	down	0.07	0.07	0.06	0.49	0.38	0.66	0.066666666666667	0.51
ENSMUSG00000066235	Pomgnt2	protein O-linked mannose beta 1,4-N-acetylglucosaminyltransferase 2 [Source:MGI Symbol;Acc:MGI:2143424]	12.571990708446	3.6521412058876	1.6732617039524E-9	1.2499984610978E-8	yes	up	2.47	1.21	1.39	0.15	0	0.21	1.69	0.12
ENSMUSG00000066363	Serpina3f	serine (or cysteine) peptidase inhibitor, clade A, member 3F [Source:MGI Symbol;Acc:MGI:2182838]	0.033045893783152	-4.9193851733132	0.0029241112367737	0.009092993428192	yes	down	0	0	0	0.23	0.21	0.12	0	0.18666666666667
ENSMUSG00000066510	Ankdd1a	ankyrin repeat and death domain containing 1A [Source:MGI Symbol;Acc:MGI:2686319]	0.11677745032932	-3.0981663775089	3.7023719383417E-11	3.2136048776632E-10	yes	down	0.26	0.53	0.32	2.78	2.64	3.75	0.37	3.0566666666667
ENSMUSG00000066677	Ifi208	interferon activated gene 208 [Source:MGI Symbol;Acc:MGI:2442822]	0.0049398632286654	-7.6613131865885	4.805850441997E-10	3.8085907922936E-9	yes	down	0	0	0.02	1.93	1.21	1.77	0.0066666666666667	1.6366666666667
ENSMUSG00000066861	Oas1g	2'-5' oligoadenylate synthetase 1G [Source:MGI Symbol;Acc:MGI:97429]	0.036387660379162	-4.7804068967125	0	0	yes	down	10.61	9.4	11.7	292.35	287.66	295.98	10.57	291.99666666667
ENSMUSG00000067001	Serpinb7	serine (or cysteine) peptidase inhibitor, clade B, member 7 [Source:MGI Symbol;Acc:MGI:2151053]	0.11464880625414	-3.1247067615142	0.010744778490658	0.029027614477193	yes	down	0.04	0.74	0	0.5	0.14	0.36	0.26	0.33333333333333
ENSMUSG00000067203	H2-K2	histocompatibility 2, K region locus 2 [Source:MGI Symbol;Acc:MGI:95906]	0.21957226356917	-2.187232270683	0.00017205742506867	0.00068404518492966	yes	down	0.2	0.67	0.7	2.76	2.17	2	0.52333333333333	2.31
ENSMUSG00000067212	H2-T23	histocompatibility 2, T region locus 23 [Source:MGI Symbol;Acc:MGI:95957]	0.074167019752065	-3.7530783913047	0	0	yes	down	19.38	20.31	21.97	264.63	291.76	309.01	20.553333333333	288.46666666667
ENSMUSG00000067235	H2-Q10	histocompatibility 2, Q region locus 10 [Source:MGI Symbol;Acc:MGI:95929]	0.38457348881933	-1.3786687832422	7.0755381318733E-16	8.7585391841764E-15	yes	down	4.67	3.67	3.85	11.43	11.53	14.78	4.0633333333333	12.58
ENSMUSG00000067297	Ifit1bl2	interferon induced protein with tetratricopeptide repeats 1B like 2 [Source:MGI Symbol;Acc:MGI:2148249]	0.023603683976516	-5.4048441420576	5.1005459533855E-9	3.6500645161695E-8	yes	down	0.04	0.02	0	0.82	0.76	0.94	0.02	0.84
ENSMUSG00000067724	Gbx1	gastrulation brain homeobox 1 [Source:MGI Symbol;Acc:MGI:95667]	0.29533152806529	-1.7595927155389	0.01743459167776	0.044531921206339	yes	down	0.06	0.12	0.07	0.23	0.18	0.43	0.083333333333333	0.28
ENSMUSG00000067889	Sptbn2	spectrin beta, non-erythrocytic 2 [Source:MGI Symbol;Acc:MGI:1313261]	0.25781228697747	-1.9556070726965	3.8868268910245E-11	3.3614601442397E-10	yes	down	0.21	0.17	1.65	3.69	2.88	0.86	0.67666666666667	2.4766666666667
ENSMUSG00000068115	Ninl	ninein-like [Source:MGI Symbol;Acc:MGI:1925427]	0.47613989852131	-1.0705425691499	7.009979565654E-12	6.5225669239796E-11	yes	down	2.59	3.14	2.37	7.02	6.04	5.81	2.7	6.29
ENSMUSG00000068129	Cst7	cystatin F (leukocystatin) [Source:MGI Symbol;Acc:MGI:1298217]	3.127472448356	1.6449971749442	3.5776322118886E-33	9.9588379801386E-32	yes	up	41.67	37.56	41.84	12.89	13.59	13.06	40.356666666667	13.18
ENSMUSG00000068231	Vmn1r43	vomeronasal 1 receptor 43 [Source:MGI Symbol;Acc:MGI:2148510]	2.8294329333805	1.5005129413344	9.2482809734458E-11	7.7881735833957E-10	yes	up	0.91	0.84	0.82	0.28	0.37	0.26	0.85666666666667	0.30333333333333
ENSMUSG00000068245	Phf11d	PHD finger protein 11D [Source:MGI Symbol;Acc:MGI:1277133]	0.037255577650589	-4.7463997575837	0	0	yes	down	12.24	13.26	15.64	409.29	348.33	332.79	13.713333333333	363.47
ENSMUSG00000068246	Apol9b	apolipoprotein L 9b [Source:MGI Symbol;Acc:MGI:1919148]	0.00020292769782682	-12.266746585967	2.9974920091408E-25	6.0289724680836E-24	yes	down	0	0.05	0	91.24	92.22	88.64	0.016666666666667	90.7
ENSMUSG00000068566	Myadm	myeloid-associated differentiation marker [Source:MGI Symbol;Acc:MGI:1355332]	0.39790739665279	-1.3294953775217	5.1302007330015E-85	4.7522759456704E-83	yes	down	36.86	37.16	38.72	90.35	105.41	91.82	37.58	95.86
ENSMUSG00000068699	Flnc	filamin C, gamma [Source:MGI Symbol;Acc:MGI:95557]	0.082662977938272	-3.5966148519588	1.1135630616027E-122	1.5345083048896E-120	yes	down	0.55	0.47	0.62	5.63	7.34	7.07	0.54666666666667	6.68
ENSMUSG00000068735	Trp53i11	transformation related protein 53 inducible protein 11 [Source:MGI Symbol;Acc:MGI:2670995]	2.400398586811	1.2632739856131	2.2848362985784E-28	5.350752871137E-27	yes	up	70.46	66.56	71.72	23.8	37.65	30.08	69.58	30.51
ENSMUSG00000068747	Sort1	sortilin 1 [Source:MGI Symbol;Acc:MGI:1338015]	3.1050654332669	1.6346236707823	4.0374781622954E-51	1.880472370897E-49	yes	up	7.44	7.47	7.13	2.26	2.6	2.35	7.3466666666667	2.4033333333333
ENSMUSG00000068874	Selenbp1	selenium binding protein 1 [Source:MGI Symbol;Acc:MGI:96825]	0.31119268979314	-1.6841199244188	3.7590399764064E-13	3.8803381647965E-12	yes	down	3.37	4.19	5.61	10.25	18.24	15.42	4.39	14.636666666667
ENSMUSG00000069014	Gm5641	predicted gene 5641 [Source:MGI Symbol;Acc:MGI:3645731]	2.0561833277171	1.0399688998417	5.2559425597236E-8	3.3863054961681E-7	yes	up	42.45	43.12	55.04	15.84	24.36	29.74	46.87	23.313333333333
ENSMUSG00000069515	Lyz1	lysozyme 1 [Source:MGI Symbol;Acc:MGI:96902]	0.00039815064314794	-11.294397991487	0	0	yes	down	0.46	0.83	0.41	1489.19	1389.47	1428.06	0.56666666666667	1435.5733333333
ENSMUSG00000069516	Lyz2	lysozyme 2 [Source:MGI Symbol;Acc:MGI:96897]	0.47661987871923	-1.0690889706114	5.5615802842047E-53	2.7036090279542E-51	yes	down	3156.48	3007.38	2989.95	6684.65	6410.34	6389.11	3051.27	6494.7
ENSMUSG00000069601	Ank3	ankyrin 3, epithelial [Source:MGI Symbol;Acc:MGI:88026]	0.0698084947265	-3.8404535866619	0.017272483025576	0.044165217293123	yes	down	0	0.02	0	0.3	0.48	0.15	0.0066666666666667	0.31
ENSMUSG00000069607	Cd300ld3	CD300 molecule like family member D3 [Source:MGI Symbol;Acc:MGI:2687214]	0.48047702860283	-1.0574606368602	5.0686390262749E-6	2.5948568352505E-5	yes	down	5.6	6.47	5.74	12.91	13.35	11.78	5.9366666666667	12.68
ENSMUSG00000069793	Slfn9	schlafen 9 [Source:MGI Symbol;Acc:MGI:2445121]	0.45357194173166	-1.1405966979419	2.1727556723825E-25	4.4181131806471E-24	yes	down	8.58	9.37	8.81	21.36	18.98	18.34	8.92	19.56
ENSMUSG00000069835	Sat2	spermidine/spermine N1-acetyl transferase 2 [Source:MGI Symbol;Acc:MGI:1916465]	0.33932182141896	-1.559273883699	0.0038469248746619	0.011634976484693	yes	down	0.57	0.65	0.92	2.36	2.14	2.17	0.71333333333333	2.2233333333333
ENSMUSG00000069874	Irgm2	immunity-related GTPase family M member 2 [Source:MGI Symbol;Acc:MGI:1926262]	0.020700571818152	-5.5941855694986	4.8294508228225E-268	1.6433931228519E-265	yes	down	0.83	0.64	0.94	39.94	41.8	36.08	0.80333333333333	39.273333333333
ENSMUSG00000069892	9930111J21Rik2	RIKEN cDNA 9930111J21 gene 2 [Source:MGI Symbol;Acc:MGI:3711310]	0.31011501275566	-1.6891247259705	1.4696306234866E-37	4.8048276501992E-36	yes	down	7.75	11.52	8.91	31.52	31.16	27.09	9.3933333333333	29.923333333333
ENSMUSG00000069893	9930111J21Rik1	RIKEN cDNA 9930111J21 gene 1 [Source:MGI Symbol;Acc:MGI:3041173]	0.313209480038	-1.6748002149633	4.8294627711473E-47	2.0334965213664E-45	yes	down	3.5	3.57	3.62	11.82	12.8	11.69	3.5633333333333	12.103333333333
ENSMUSG00000070031	Sp140	Sp140 nuclear body protein [Source:MGI Symbol;Acc:MGI:3702467]	0.42105775745203	-1.2479099502552	1.7152938192572E-34	5.0001414584431E-33	yes	down	16.97	19.54	18.64	40.84	42.25	39.25	18.383333333333	40.78
ENSMUSG00000070034	Sp110	Sp110 nuclear body protein [Source:MGI Symbol;Acc:MGI:1923364]	0.38204742526408	-1.38817635729	2.2404931116278E-77	1.8312736344746E-75	yes	down	44.05	47.73	46.78	124.95	128.37	120.58	46.186666666667	124.63333333333
ENSMUSG00000070044	Fam149a	family with sequence similarity 149, member A [Source:MGI Symbol;Acc:MGI:2387177]	0.032771143659586	-4.9314301683062	0.0034576093230317	0.010564811774277	yes	down	0	0	0	0.18	0.06	0.11	0	0.11666666666667
ENSMUSG00000070305	Mpzl3	myelin protein zero-like 3 [Source:MGI Symbol;Acc:MGI:2442647]	0.057593129933585	-4.117959461473	3.5103806833808E-8	2.3007896035649E-7	yes	down	0.04	0.04	0.04	0.41	1.57	0.83	0.04	0.93666666666667
ENSMUSG00000070327	Rnf213	ring finger protein 213 [Source:MGI Symbol;Acc:MGI:1289196]	0.069672024080101	-3.8432767133508	0	0	yes	down	13.72	14.62	14.37	187.75	224.69	205.58	14.236666666667	206.00666666667
ENSMUSG00000070388	Fbxo39	F-box protein 39 [Source:MGI Symbol;Acc:MGI:3505735]	0.01560434766715	-6.0019081424848	3.8408211711968E-6	2.0044398187335E-5	yes	down	0.04	0	0	0.97	1.2	0.82	0.013333333333333	0.99666666666667
ENSMUSG00000070392	Gm20634	predicted gene 20634 [Source:MGI Symbol;Acc:MGI:5313081]	0.37747819979972	-1.4055347668708	0.0098343683443564	0.02684207853557	yes	down	0.26	0.18	0.12	0.49	0.55	0.49	0.18666666666667	0.51
ENSMUSG00000070407	Hs3st3b1	heparan sulfate (glucosamine) 3-O-sulfotransferase 3B1 [Source:MGI Symbol;Acc:MGI:1333853]	0.40897607566316	-1.2899116442182	9.5666048637812E-26	1.9914303308201E-24	yes	down	5.4	4.35	5.12	10.43	12.8	13.46	4.9566666666667	12.23
ENSMUSG00000070425	Xntrpc	Xndc1-transient receptor potential cation channel, subfamily C, member 2 readthrough [Source:MGI Symbol;Acc:MGI:5546370]	11.091821976915	3.4714244613934	0.0096158921876197	0.026301736603735	yes	up	0.12	0.17	0.1	0	0.03	0	0.13	0.01
ENSMUSG00000070501	Ifi214	interferon activated gene 214 [Source:MGI Symbol;Acc:MGI:3584522]	0.004524900685917	-7.7878981568878	6.4758666060206E-10	5.0717989567303E-9	yes	down	0	0	0	1.4	0.89	0.85	0	1.0466666666667
ENSMUSG00000070526	Peg12	paternally expressed 12 [Source:MGI Symbol;Acc:MGI:1351637]	2.788469112562	1.4794732905588	1.0351869874532E-15	1.2617476483038E-14	yes	up	6.7	5.83	7.21	2.21	2.23	2.71	6.58	2.3833333333333
ENSMUSG00000070576	Mn1	meningioma 1 [Source:MGI Symbol;Acc:MGI:1261813]	0.012548637387036	-6.3163254743392	4.3861328044451E-6	2.2684360540111E-5	yes	down	0	0	0	0.11	0.12	0.18	0	0.13666666666667
ENSMUSG00000070691	Runx3	runt related transcription factor 3 [Source:MGI Symbol;Acc:MGI:102672]	0.00074384830165889	-10.392703947409	8.582595792123E-18	1.197541441321E-16	yes	down	0	0	0	3.05	7.09	5.03	0	5.0566666666667
ENSMUSG00000070960	Gm19680	predicted gene, 19680 [Source:MGI Symbol;Acc:MGI:5011865]	2.1203030625337	1.0842704891119	0.0083076302371095	0.023175744783932	yes	up	1.85	2.08	1.93	0.68	1.38	0.79	1.9533333333333	0.95
ENSMUSG00000071073	Lrrc73	leucine rich repeat containing 73 [Source:MGI Symbol;Acc:MGI:2684934]	0.15372922277249	-2.7015366582803	4.0062813249646E-10	3.1931517596778E-9	yes	down	0.35	0.37	0.32	1.86	1.95	2.3	0.34666666666667	2.0366666666667
ENSMUSG00000071076	Jund	jun D proto-oncogene [Source:MGI Symbol;Acc:MGI:96648]	0.37141543463089	-1.4288943253793	6.2848100919509E-23	1.1292340891507E-21	yes	down	56.93	44.13	55.19	104.97	157.77	165.41	52.083333333333	142.71666666667
ENSMUSG00000071350	Setdb2	SET domain, bifurcated 2 [Source:MGI Symbol;Acc:MGI:2685139]	0.43221864726294	-1.2101667789754	8.9364509961159E-25	1.7509563326585E-23	yes	down	11.57	9.89	9.58	23.75	19.43	21.37	10.346666666667	21.516666666667
ENSMUSG00000071478	H2ac7	H2A clustered histone 7 [Source:MGI Symbol;Acc:MGI:2448289]	4.6266912365487	2.2099808234843	8.9372226571364E-10	6.8831062625909E-9	yes	up	15.07	19.15	17	5.11	3.35	2.99	17.073333333333	3.8166666666667
ENSMUSG00000071648	Rom1	rod outer segment membrane protein 1 [Source:MGI Symbol;Acc:MGI:97998]	0.33965211871908	-1.5578702412723	0.0059542479175512	0.017176666051427	yes	down	0.31	0.41	0.42	0.71	1.27	1.43	0.38	1.1366666666667
ENSMUSG00000071657	Bscl2	Berardinelli-Seip congenital lipodystrophy 2 (seipin) [Source:MGI Symbol;Acc:MGI:1298392]	0.25625088243203	-1.9643711221595	1.1964502971384E-61	6.7855823994852E-60	yes	down	11.29	11.55	12.75	40.89	52.92	46.05	11.863333333333	46.62
ENSMUSG00000071658	Gng3	guanine nucleotide binding protein (G protein), gamma 3 [Source:MGI Symbol;Acc:MGI:102704]	2.5931456426459	1.3747032366665	0.0059213797684129	0.017105524299813	yes	up	1.36	1.6	1.18	0.56	0.8	0.28	1.38	0.54666666666667
ENSMUSG00000071724	Smpd5	sphingomyelin phosphodiesterase 5 [Source:MGI Symbol;Acc:MGI:3709877]	0.25810985376162	-1.9539428751848	0.0075053405925806	0.02116422273646	yes	down	0.2	0.36	0.27	0.67	1.21	1.09	0.27666666666667	0.99
ENSMUSG00000072082	Ccnf	cyclin F [Source:MGI Symbol;Acc:MGI:102551]	2.0634359110708	1.0450486299048	4.9444712987135E-15	5.7814947008941E-14	yes	up	39.79	37.57	38.48	13.34	21.06	22.36	38.613333333333	18.92
ENSMUSG00000072109	A530040E14Rik	RIKEN cDNA A530040E14 gene [Source:MGI Symbol;Acc:MGI:3612703]	0.34818749165718	-1.5220637185735	2.0597758161441E-22	3.5813036452958E-21	yes	down	10.29	12.5	11.7	25.02	25.52	27.99	11.496666666667	26.176666666667
ENSMUSG00000072568	Lratd2	LRAT domain containing 1 [Source:MGI Symbol;Acc:MGI:3026924]	0.39498181156538	-1.3401418744295	6.8434342718111E-34	1.9472256492863E-32	yes	down	4.14	3.66	3.83	10.3	9.93	9.42	3.8766666666667	9.8833333333333
ENSMUSG00000072572	Slc39a2	solute carrier family 39 (zinc transporter), member 2 [Source:MGI Symbol;Acc:MGI:2684326]	0.14869312023718	-2.7495901968535	2.6686296140001E-5	0.00012241191247273	yes	down	0.09	0.2	0.05	1.02	0.74	0.63	0.11333333333333	0.79666666666667
ENSMUSG00000072618	Gm10384	predicted gene 10384 [Source:MGI Symbol;Acc:MGI:3641812]	8.3075593068637	3.0544246872147	8.6154979045702E-9	6.0156956474373E-8	yes	up	1.25	1.95	1.72	0.08	0.28	0.24	1.64	0.2
ENSMUSG00000072620	Slfn2	schlafen 2 [Source:MGI Symbol;Acc:MGI:1313258]	0.072541884022546	-3.7850419750057	7.4780693775334E-280	2.8338483818407E-277	yes	down	23.76	23.56	21.41	350.24	305.63	301.06	22.91	318.97666666667
ENSMUSG00000072676	Tmem254	transmembrane protein 254 [Source:MGI Symbol;Acc:MGI:1196450]	0.45309170628141	-1.1421250119288	1.6658308348577E-9	1.2450050802517E-8	yes	down	3.02	2.74	2.48	5.37	8.6	6.13	2.7466666666667	6.7
ENSMUSG00000072825	Cep170b	centrosomal protein 170B [Source:MGI Symbol;Acc:MGI:2145043]	0.1701143249345	-2.5554234627526	1.3825989470326E-27	3.1069346149354E-26	yes	down	2.44	0.72	1.38	3.77	3.81	6.06	1.5133333333333	4.5466666666667
ENSMUSG00000072844	G530011O06Rikx	RIKEN cDNA G530011O06 gene x [Source:MGI Symbol;Acc:MGI:3603513]	0.23304365893411	-2.1013278368862	0.0038894812306165	0.011748769934656	yes	down	0.19	0.08	0.06	0.42	0.5	0.48	0.11	0.46666666666667
ENSMUSG00000072949	Acot1	acyl-CoA thioesterase 1 [Source:MGI Symbol;Acc:MGI:1349396]	0.018411672247616	-5.7632355237724	2.2646224572469E-10	1.8428655369514E-9	yes	down	0	0.06	0.03	2.15	1.66	1.91	0.03	1.9066666666667
ENSMUSG00000072955	Tmsb15l	thymosin beta 15b like [Source:MGI Symbol;Acc:MGI:3026988]	0.028772429909967	-5.1191691240321	0.0014915601097535	0.0049296874668048	yes	down	0	0	0	0.99	0.44	0.85	0	0.76
ENSMUSG00000072980	Oip5	Opa interacting protein 5 [Source:MGI Symbol;Acc:MGI:1917895]	2.019800900005	1.0142130876641	4.5916657783561E-11	3.9587091617534E-10	yes	up	20.79	23.56	22.29	11.77	11.9	9.69	22.213333333333	11.12
ENSMUSG00000073144	4930599N23Rik	RIKEN cDNA 4930599N23 gene [Source:MGI Symbol;Acc:MGI:1922629]	0.48844369834111	-1.0337358188867	0.0032348242430717	0.0099533972004019	yes	down	2.39	2.23	2.31	4.28	4.83	5.61	2.31	4.9066666666667
ENSMUSG00000073274	Gm14636	predicted gene 14636 [Source:MGI Symbol;Acc:MGI:3641976]	0.16527302063749	-2.5970768582743	1.3003280548534E-25	2.6767493810649E-24	yes	down	5.28	4.22	3.74	33.48	19.23	22.75	4.4133333333333	25.153333333333
ENSMUSG00000073402	Gm8909	predicted gene 8909 [Source:MGI Symbol;Acc:MGI:3704134]	0.31854991125682	-1.6504086593562	1.0610300383893E-7	6.5964261223354E-7	yes	down	1.78	1.94	1.43	5.04	6.66	4.69	1.7166666666667	5.4633333333333
ENSMUSG00000073406	H2-Bl	histocompatibility 2, blastocyst [Source:MGI Symbol;Acc:MGI:892004]	0.3357186643243	-1.5746753487974	5.9430753009743E-11	5.0843939234708E-10	yes	down	4.4	3.9	3.94	9.82	16.22	11.95	4.08	12.663333333333
ENSMUSG00000073409	H2-Q6	histocompatibility 2, Q region locus 6 [Source:MGI Symbol;Acc:MGI:95935]	0.45498163817664	-1.1361197716552	2.0348884983793E-37	6.5882972469856E-36	yes	down	64.68	58.28	65.94	127.35	159.18	145.08	62.966666666667	143.87
ENSMUSG00000073411	H2-D1	histocompatibility 2, D region locus 1 [Source:MGI Symbol;Acc:MGI:95896]	0.42675796442806	-1.2285100168924	9.0098110465611E-77	7.2574680864908E-75	yes	down	330.19	319.1	339.09	680.13	800.34	812.64	329.46	764.37
ENSMUSG00000073421	H2-Ab1	histocompatibility 2, class II antigen A, beta 1 [Source:MGI Symbol;Acc:MGI:103070]	0.023212495561573	-5.4289545554696	0.00048008545378152	0.001763592169278	yes	down	0	0	0	0.71	1.08	0.54	0	0.77666666666667
ENSMUSG00000073433	Arhgdig	Rho GDP dissociation inhibitor (GDI) gamma [Source:MGI Symbol;Acc:MGI:108430]	0.22285216480715	-2.1658411193917	4.7048410383812E-5	0.00020628061917951	yes	down	0.56	0.42	0.85	3.47	2.44	2.39	0.61	2.7666666666667
ENSMUSG00000073489	Ifi204	interferon activated gene 204 [Source:MGI Symbol;Acc:MGI:96429]	0.03303630670195	-4.9198037802755	3.6112845377344E-241	1.1579722765804E-238	yes	down	4.37	4.84	4.56	166.98	124.96	129.83	4.59	140.59
ENSMUSG00000073490	Ifi207	interferon activated gene 207 [Source:MGI Symbol;Acc:MGI:2138302]	0.064700092805212	-3.9500884081671	0	0	yes	down	9.88	10.77	10.21	165.5	171.25	143.52	10.286666666667	160.09
ENSMUSG00000073538	E330020D12Rik	Riken cDNA E330020D12 gene [Source:MGI Symbol;Acc:MGI:3761270]	3.1885822180647	1.6729150817825	3.3879427474124E-41	1.2174689088438E-39	yes	up	105.57	113.29	96.77	49.11	35.84	42.71	105.21	42.553333333333
ENSMUSG00000073555	Iigp1c	interferon inducible GTPase 1C [Source:MGI Symbol;Acc:MGI:3644953]	0.0069019209165448	-7.178786341454	3.0084868326441E-8	1.9866736414854E-7	yes	down	0	0	0	0.86	0.69	0.52	0	0.69
ENSMUSG00000073568	Arl14epl	ADP-ribosylation factor-like 14 effector protein-like [Source:MGI Symbol;Acc:MGI:2685795]	0.030584183497084	-5.0310704286715	0.0028259781868043	0.0088289976179079	yes	down	0	0	0	0.33	0.15	0.08	0	0.18666666666667
ENSMUSG00000073627	C130036L24Rik	RIKEN cDNA C130036L24 gene [Source:MGI Symbol;Acc:MGI:2441877]	2.7180722292857	1.4425837943863	1.0526286283362E-5	5.1516083794767E-5	yes	up	1.93	2.27	2.5	0.81	0.59	1.18	2.2333333333333	0.86
ENSMUSG00000073631	Gm10553	predicted gene 10553 [Source:MGI Symbol;Acc:MGI:3642178]	0.36334764528503	-1.4605775380811	5.7973555533461E-5	0.00025003907526253	yes	down	0.96	1.3	1.07	3.87	2.3	3.11	1.11	3.0933333333333
ENSMUSG00000073633	Fbxo36	F-box protein 36 [Source:MGI Symbol;Acc:MGI:1289192]	2.1410644021418	1.0983281919183	0.00057921197989199	0.0020926935108817	yes	up	7.23	6.35	6.5	3.33	4.05	2.19	6.6933333333333	3.19
ENSMUSG00000073678	Pgap1	post-GPI attachment to proteins 1 [Source:MGI Symbol;Acc:MGI:2443342]	2.9103200640281	1.5411778230285	1.2427713644488E-34	3.6546683828605E-33	yes	up	6.4	6.79	5.85	2.52	2.11	2.09	6.3466666666667	2.24
ENSMUSG00000073705	Cenps	centromere protein S [Source:MGI Symbol;Acc:MGI:1917178]	2.2016420145656	1.1385799067783	6.7873018744697E-15	7.8755373315872E-14	yes	up	33.69	34.22	28.87	15.59	14.86	15.15	32.26	15.2
ENSMUSG00000073795	Spef1l	sperm flagellar 1 like [Source:MGI Symbol;Acc:MGI:2685939]	0.32412275621095	-1.6253877810499	2.291639916834E-9	1.6847797166354E-8	yes	down	3.12	2.07	2.48	6.89	8.59	7.18	2.5566666666667	7.5533333333333
ENSMUSG00000073821	8030451A03Rik	RIKEN cDNA 8030451A03 gene [Source:MGI Symbol;Acc:MGI:1915353]	0.027413655911682	-5.1889614495738	0.001488548771798	0.0049216859450645	yes	down	0	0	0	0.69	0.29	0.06	0	0.34666666666667
ENSMUSG00000074006	Omp	olfactory marker protein [Source:MGI Symbol;Acc:MGI:97436]	0.16113129549598	-2.6336913682421	0.00014513752567539	0.00058497053495562	yes	down	0.1	0.07	0.15	0.58	0.84	0.63	0.10666666666667	0.68333333333333
ENSMUSG00000074141	Il4i1	interleukin 4 induced 1 [Source:MGI Symbol;Acc:MGI:109552]	0.096979953115959	-3.3661696334976	1.3909341014902E-70	9.663514670103E-69	yes	down	1.51	2.66	1.81	16.94	21.21	20.35	1.9933333333333	19.5
ENSMUSG00000074151	Nlrc5	NLR family, CARD domain containing 5 [Source:MGI Symbol;Acc:MGI:3612191]	0.2737750785769	-1.8689369691458	3.4838326247203E-114	4.4684173218912E-112	yes	down	10.78	10.42	12.91	39.92	41.84	36.41	11.37	39.39
ENSMUSG00000074203	G430095P16Rik	RIKEN cDNA G430095P16 gene [Source:MGI Symbol;Acc:MGI:3588227]	2.9198103343147	1.5458746572455	6.0185438737459E-7	3.4391089976299E-6	yes	up	12.23	16.09	11.3	3.3	6.1	4.72	13.206666666667	4.7066666666667
ENSMUSG00000074269	Rec114	REC114 meiotic recombination protein [Source:MGI Symbol;Acc:MGI:1920923]	0.045976269001877	-4.4429667944209	0.017217821611685	0.044045713033636	yes	down	0	0	0	0.5	0.13	0.63	0	0.42
ENSMUSG00000074281	Gm12522	predicted gene 12522 [Source:MGI Symbol;Acc:MGI:3651334]	2.8354657442729	1.5035857269719	0.0055450476211719	0.016126551119056	yes	up	0.65	0.58	0.77	0.17	0.27	0.27	0.66666666666667	0.23666666666667
ENSMUSG00000074305	Peak1	pseudopodium-enriched atypical kinase 1 [Source:MGI Symbol;Acc:MGI:2442366]	0.35081930764705	-1.5111999449379	3.1050167839481E-129	4.5020043352653E-127	yes	down	32.27	29.24	30.17	88.79	93.63	87.8	30.56	90.073333333333
ENSMUSG00000074361	C5ar2	complement component 5a receptor 2 [Source:MGI Symbol;Acc:MGI:2442013]	4.2712788056299	2.0946680722651	0.00087309665788489	0.0030360821008493	yes	up	0.38	0.51	0.38	0.08	0.07	0.14	0.42333333333333	0.096666666666667
ENSMUSG00000074364	Ehd2	EH-domain containing 2 [Source:MGI Symbol;Acc:MGI:2154274]	0.14174651627864	-2.8186148165755	2.9770297666378E-41	1.072116508184E-39	yes	down	0.53	0.41	0.49	3.48	3.63	3.1	0.47666666666667	3.4033333333333
ENSMUSG00000074415	Mir100hg	Mir100 Mirlet7a-2 Mir125b-1 cluster host gene [Source:MGI Symbol;Acc:MGI:1920394]	0.1815932152807	-2.4612177934906	1.0090778031081E-9	7.6898369693897E-9	yes	down	0.56	0.44	0.29	2.14	1.36	2.22	0.43	1.9066666666667
ENSMUSG00000074417	Pira12	paired-Ig-like receptor A12 [Source:MGI Symbol;Acc:MGI:3709645]	0.27504854741631	-1.8622418110309	7.7610084007025E-25	1.5242291410284E-23	yes	down	2.78	2.82	3	8.8	13.04	10.03	2.8666666666667	10.623333333333
ENSMUSG00000074419	Pira13	paired-Ig-like receptor A13 [Source:MGI Symbol;Acc:MGI:3705216]	0.15548238217568	-2.6851769781182	0.014331583939363	0.03750232746468	yes	down	0.09	0.08	0	0.23	0.35	0.31	0.056666666666667	0.29666666666667
ENSMUSG00000074452	Pate2	prostate and testis expressed 2 [Source:MGI Symbol;Acc:MGI:2685692]	5.5858345325826	2.4817728377499	0.016118881179735	0.041559645089052	yes	up	0.27	0.62	0.77	0.05	0.36	0	0.55333333333333	0.13666666666667
ENSMUSG00000074476	Spc24	SPC24, NDC80 kinetochore complex component, homolog (S. cerevisiae) [Source:MGI Symbol;Acc:MGI:1914879]	2.3459979008382	1.2302017224663	5.930993400331E-51	2.7318614352795E-49	yes	up	118.47	119.04	133.45	50.47	59.81	51.01	123.65333333333	53.763333333333
ENSMUSG00000074604	Mgst2	microsomal glutathione S-transferase 2 [Source:MGI Symbol;Acc:MGI:2448481]	2.2280418052258	1.1557763025281	6.5405679323955E-18	9.2109315629023E-17	yes	up	85.68	95.66	95.73	43.99	37.23	43.51	92.356666666667	41.576666666667
ENSMUSG00000074607	Tox2	TOX high mobility group box family member 2 [Source:MGI Symbol;Acc:MGI:3611233]	5.0064794411806	2.3237964560868	6.5325960903008E-10	5.1138266295622E-9	yes	up	2.33	1.56	2.28	0.32	0.53	0.47	2.0566666666667	0.44
ENSMUSG00000074652	Myh7b	myosin, heavy chain 7B, cardiac muscle, beta [Source:MGI Symbol;Acc:MGI:3710243]	2.8219583302908	1.4966966849137	1.8135086635921E-11	1.6135775590573E-10	yes	up	5.8	6.17	6.43	1.36	2.61	2.19	6.1333333333333	2.0533333333333
ENSMUSG00000074677	Sirpb1c	signal-regulatory protein beta 1C [Source:MGI Symbol;Acc:MGI:3807521]	0.04887122740185	-4.3548708514204	2.7655196552581E-8	1.8371424195926E-7	yes	down	0.13	0.1	0.05	1.69	1.49	2.19	0.093333333333333	1.79
ENSMUSG00000074731	Zfp345	zinc finger protein 345 [Source:MGI Symbol;Acc:MGI:3652219]	6.465148050404	2.6926834077986	7.4888590153299E-5	0.00031724907322564	yes	up	0.59	0.61	0.51	0.09	0.12	0.06	0.57	0.09
ENSMUSG00000074738	Fndc10	fibronectin type III domain containing 10 [Source:MGI Symbol;Acc:MGI:2444790]	2.4324047017279	1.2823832833053	3.2428767432936E-7	1.9072919512408E-6	yes	up	3.96	3.15	3.51	1.33	1.56	1.53	3.54	1.4733333333333
ENSMUSG00000074785	Plxnc1	plexin C1 [Source:MGI Symbol;Acc:MGI:1890127]	2.1324080962029	1.0924835647513	4.6405033359095E-25	9.2223781433796E-24	yes	up	43.43	45.3	37.12	31.84	24.11	21.41	41.95	25.786666666667
ENSMUSG00000074863	Platr25	pluripotency associated transcript 25 [Source:MGI Symbol;Acc:MGI:3645613]	2.2807651217287	1.1895178823516	3.6511177464171E-7	2.1368458162077E-6	yes	up	5.25	5.65	6.25	3.05	2.1	2.21	5.7166666666667	2.4533333333333
ENSMUSG00000074867	Zfp808	zinc finger protein 808 [Source:MGI Symbol;Acc:MGI:3704127]	2.5930515653737	1.3746508958824	5.4009657933317E-7	3.0978914220162E-6	yes	up	2.93	3	3.35	1.05	1.5	1.13	3.0933333333333	1.2266666666667
ENSMUSG00000074874	Ctla2b	cytotoxic T lymphocyte-associated protein 2 beta [Source:MGI Symbol;Acc:MGI:88555]	0.22817176167851	-2.1318078387875	0.0028296605497836	0.0088388460110702	yes	down	0	0.73	0.55	1.8	2.32	1.82	0.42666666666667	1.98
ENSMUSG00000074896	Ifit3	interferon-induced protein with tetratricopeptide repeats 3 [Source:MGI Symbol;Acc:MGI:1101055]	0.00102548333556	-9.9294802369207	4.1931480930699E-97	4.3426429381272E-95	yes	down	0.09	0.04	0.27	154.9	121.08	133.17	0.13333333333333	136.38333333333
ENSMUSG00000075012	Fjx1	four jointed box 1 [Source:MGI Symbol;Acc:MGI:1341907]	0.042091044703831	-4.5703428718199	0.015346189413934	0.039807461463587	yes	down	0	0	0	0.05	0.03	0.2	0	0.093333333333333
ENSMUSG00000075269	Bex6	brain expressed family member 6 [Source:MGI Symbol;Acc:MGI:3588247]	3.5295042029961	1.8194655392712	0.0028022427408142	0.0087663406116954	yes	up	2.78	1.43	1.89	0.42	0.66	0.74	2.0333333333333	0.60666666666667
ENSMUSG00000075394	Hoxc4	homeobox C4 [Source:MGI Symbol;Acc:MGI:96195]	0.05360995184609	-4.2213553505413	1.153876571294E-12	1.1465874821071E-11	yes	down	0.11	0.15	0.09	1.32	2.99	2.44	0.11666666666667	2.25
ENSMUSG00000075590	Nrbp2	nuclear receptor binding protein 2 [Source:MGI Symbol;Acc:MGI:2385017]	0.012940295416888	-6.2719856364617	5.9113049669938E-6	2.994989335146E-5	yes	down	0	0	0	0.32	0.46	1.08	0	0.62
ENSMUSG00000075610	Tmem92	transmembrane protein 92 [Source:MGI Symbol;Acc:MGI:3034723]	0.20331722796771	-2.2981956285954	0.001378999872977	0.0045913426281987	yes	down	0.06	0.23	0.37	0.93	0.89	1.47	0.22	1.0966666666667
ENSMUSG00000076435	Acsf2	acyl-CoA synthetase family member 2 [Source:MGI Symbol;Acc:MGI:2388287]	0.055531705761033	-4.1705444780664	3.6203089205292E-11	3.145650387749E-10	yes	down	0.07	0.19	0.04	1.16	1.03	0.88	0.1	1.0233333333333
ENSMUSG00000076437	Selenoh	selenoprotein H [Source:MGI Symbol;Acc:MGI:1919907]	2.0056913528246	1.0040996129247	6.5327228631684E-16	8.1046593021182E-15	yes	up	90.94	92.61	97.26	46.08	42.96	42.55	93.603333333333	43.863333333333
ENSMUSG00000076441	Ass1	argininosuccinate synthetase 1 [Source:MGI Symbol;Acc:MGI:88090]	0.002481141750895	-8.65478012401	5.6696577814374E-13	5.7608698261844E-12	yes	down	0	0.04	0	5.68	7.45	5.9	0.013333333333333	6.3433333333333
ENSMUSG00000076617	Ighm	immunoglobulin heavy constant mu [Source:MGI Symbol;Acc:MGI:96448]	0.47859234614335	-1.0631307700321	4.2152466729126E-29	1.018623522089E-27	yes	down	90.59	98.07	107.17	177.61	238.14	199.16	98.61	204.97
ENSMUSG00000078153	Psme2b	protease (prosome, macropain) activator subunit 2B [Source:MGI Symbol;Acc:MGI:1341073]	0.3206001035691	-1.6411532033356	1.6318170679649E-11	1.4604894144523E-10	yes	down	5.08	9.32	5.8	21.05	21.19	22.21	6.7333333333333	21.483333333333
ENSMUSG00000078249	Hmga1b	high mobility group AT-hook 1B [Source:MGI Symbol;Acc:MGI:96161]	0.44473696559374	-1.1689757714609	3.5276422565205E-33	9.8361048470273E-32	yes	down	293.34	245.72	277.22	515.36	698.17	653.33	272.09333333333	622.28666666667
ENSMUSG00000078349	AW011738	expressed sequence AW011738 [Source:MGI Symbol;Acc:MGI:2140540]	0.0046214350826966	-7.7574433669601	1.3508662656975E-19	2.0551408863358E-18	yes	down	0	0.04	0.05	6.13	6.16	4.84	0.03	5.71
ENSMUSG00000078485	Plekhn1	pleckstrin homology domain containing, family N member 1 [Source:MGI Symbol;Acc:MGI:2387630]	0.1309438189125	-2.9329801347387	2.9204071791845E-132	4.2714797636599E-130	yes	down	3.45	3.15	3.59	25.18	31.89	28.29	3.3966666666667	28.453333333333
ENSMUSG00000078486	Perm1	PPARGC1 and ESRR induced regulator, muscle 1 [Source:MGI Symbol;Acc:MGI:1921433]	0.087574754166595	-3.513341156569	2.6565498853875E-26	5.671614953771E-25	yes	down	0.23	0.12	0.25	2.05	2.61	2.27	0.2	2.31
ENSMUSG00000078490	Cfap74	cilia and flagella associated protein 74 [Source:MGI Symbol;Acc:MGI:1917130]	0.069986498381506	-3.8367795619574	0.01934011828874	0.048646422137041	yes	down	0	0	0.02	0.05	0.32	0.15	0.0066666666666667	0.17333333333333
ENSMUSG00000078521	Aunip	aurora kinase A and ninein interacting protein [Source:MGI Symbol;Acc:MGI:1917135]	2.7121662111575	1.4394455946486	1.289416943415E-19	1.9652411439215E-18	yes	up	24.05	23.53	25.31	8.59	7.9	10.78	24.296666666667	9.09
ENSMUSG00000078532	Nkain1	Na+/K+ transporting ATPase interacting 1 [Source:MGI Symbol;Acc:MGI:1914399]	0.43091956117381	-1.2145095052163	0.0008769956814942	0.0030488777426573	yes	down	1.44	1.3	1.48	3.04	4.18	2.65	1.4066666666667	3.29
ENSMUSG00000078566	Bnip3	BCL2/adenovirus E1B interacting protein 3 [Source:MGI Symbol;Acc:MGI:109326]	0.4259475519742	-1.2312522962791	4.9299064008957E-23	8.9058785838065E-22	yes	down	56.62	59.53	77.89	137.54	179.23	154.91	64.68	157.22666666667
ENSMUSG00000078580	E430018J23Rik	RIKEN cDNA E430018J23 gene [Source:MGI Symbol;Acc:MGI:2141981]	0.333847797041	-1.5827375745262	0.00010527797404714	0.00043418375940195	yes	down	0.76	0.99	0.55	1.81	2.34	3.14	0.76666666666667	2.43
ENSMUSG00000078606	Gvin2	GTPase, very large interferon inducible, family member 2 [Source:MGI Symbol;Acc:MGI:3782245]	0.015601448839724	-6.0021761775573	0	0	yes	down	1.13	0.91	1.43	80.15	73.73	64.55	1.1566666666667	72.81
ENSMUSG00000078616	Trim30c	tripartite motif-containing 30C [Source:MGI Symbol;Acc:MGI:4821257]	0.0066904755057269	-7.2236755348752	4.432611392597E-8	2.8758506754927E-7	yes	down	0	0	0	1.68	1.25	0.61	0	1.18
ENSMUSG00000078763	Slfn1	schlafen 1 [Source:MGI Symbol;Acc:MGI:1313259]	0.0028395291171925	-8.4601325790927	5.9301937382938E-12	5.542603721542E-11	yes	down	0	0	0	2.95	2.54	2.08	0	2.5233333333333
ENSMUSG00000078771	Evi2a	ecotropic viral integration site 2a [Source:MGI Symbol;Acc:MGI:95458]	0.2983526531	-1.7449094887765	6.0178310387317E-88	5.8337973685937E-86	yes	down	65.38	65.28	65.61	241.51	218.79	217.03	65.423333333333	225.77666666667
ENSMUSG00000078853	Igtp	interferon gamma induced GTPase [Source:MGI Symbol;Acc:MGI:107729]	0.018612521412747	-5.7475826812201	1.4337432539342E-270	4.980465628354E-268	yes	down	1.17	1.31	1.31	69.36	69.98	67.75	1.2633333333333	69.03
ENSMUSG00000078920	Ifi47	interferon gamma inducible protein 47 [Source:MGI Symbol;Acc:MGI:99448]	0.058499799120929	-4.0954245190571	9.4355429622612E-157	1.7677330713791E-154	yes	down	3.9	3.35	3.84	73.99	60.43	63.9	3.6966666666667	66.106666666667
ENSMUSG00000078921	Tgtp2	T cell specific GTPase 2 [Source:MGI Symbol;Acc:MGI:3710083]	0.0021262452276724	-8.8774762868786	1.6882986889591E-13	1.7896180762685E-12	yes	down	0	0.02	0	4.8	4.25	3.19	0.0066666666666667	4.08
ENSMUSG00000078922	Tgtp1	T cell specific GTPase 1 [Source:MGI Symbol;Acc:MGI:98734]	0.015294201286757	-6.0308714231678	3.6234549695726E-5	0.00016236895501922	yes	down	0	0	0	0.49	0.2	0.17	0	0.28666666666667
ENSMUSG00000079017	Ifi27l2a	interferon, alpha-inducible protein 27 like 2A [Source:MGI Symbol;Acc:MGI:1924183]	0.049875028113458	-4.325538535224	1.5376077583863E-210	4.2029625841531E-208	yes	down	70.09	80.67	87.37	1852.38	1495.34	1771.67	79.376666666667	1706.4633333333
ENSMUSG00000079037	Prnp	prion protein [Source:MGI Symbol;Acc:MGI:97769]	0.13014806684389	-2.9417742120769	1.0429466692217E-68	6.8735544516214E-67	yes	down	3.56	1.77	1.71	15.43	14.45	14.73	2.3466666666667	14.87
ENSMUSG00000079049	Serpinb1c	serine (or cysteine) peptidase inhibitor, clade B, member 1c [Source:MGI Symbol;Acc:MGI:2445363]	0.43258935700928	-1.2089299237595	0.0001479487413919	0.00059543744001172	yes	down	1.7	1.8	2.72	4.31	4.79	4.83	2.0733333333333	4.6433333333333
ENSMUSG00000079057	Cyp4v3	cytochrome P450, family 4, subfamily v, polypeptide 3 [Source:MGI Symbol;Acc:MGI:2142763]	0.34993708205947	-1.5148325430027	2.1510499617419E-21	3.5759329074861E-20	yes	down	1.79	1.78	1.66	4.99	5.08	4.98	1.7433333333333	5.0166666666667
ENSMUSG00000079165	Sap25	sin3 associated polypeptide [Source:MGI Symbol;Acc:MGI:3802945]	2.1183057832507	1.0829108613496	3.3278432872139E-6	1.7493209007252E-5	yes	up	11.4	15.93	14.55	5.77	8.42	6.51	13.96	6.9
ENSMUSG00000079173	Zan	zonadhesin [Source:MGI Symbol;Acc:MGI:106656]	0.24098921514573	-2.052959511104	3.9550173946837E-6	2.0575962570657E-5	yes	down	0.15	0.12	0.18	0.56	0.3	0.64	0.15	0.5
ENSMUSG00000079197	Psme2	proteasome (prosome, macropain) activator subunit 2 (PA28 beta) [Source:MGI Symbol;Acc:MGI:1096365]	0.44723491775287	-1.1608952642592	3.5307258108709E-36	1.0983455628817E-34	yes	down	159.44	231.17	155.87	513.55	334.09	352.57	182.16	400.07
ENSMUSG00000079227	Ccr5	chemokine (C-C motif) receptor 5 [Source:MGI Symbol;Acc:MGI:107182]	0.047405389788054	-4.3988050931313	0.0032859573715256	0.010082821717486	yes	down	0.01	0	0	0.06	0.05	1.35	0.0033333333333333	0.48666666666667
ENSMUSG00000079243	Xirp1	xin actin-binding repeat containing 1 [Source:MGI Symbol;Acc:MGI:1333878]	0.20897838563318	-2.2585743609658	4.5637101622327E-6	2.35225048671E-5	yes	down	0.12	0.07	0.08	0.34	0.58	0.38	0.09	0.43333333333333
ENSMUSG00000079293	Clec7a	C-type lectin domain family 7, member a [Source:MGI Symbol;Acc:MGI:1861431]	0.33082804324717	-1.5958465624978	1.6827457602233E-18	2.4440856102755E-17	yes	down	5.18	3.73	4.34	15.13	13.19	11.84	4.4166666666667	13.386666666667
ENSMUSG00000079304	Tex52	testis expressed 52 [Source:MGI Symbol;Acc:MGI:1918399]	0.31259135683435	-1.6776502065837	0.0030137303739202	0.0093385876704602	yes	down	0.37	0.4	0.49	1.03	1.25	1.87	0.42	1.3833333333333
ENSMUSG00000079334	Naa80	N(alpha)-acetyltransferase 80, NatH catalytic subunit [Source:MGI Symbol;Acc:MGI:1888902]	0.40861605223102	-1.291182214313	4.2073155453829E-15	4.9507960059079E-14	yes	down	5.48	5.89	6.37	13.93	25.67	16.02	5.9133333333333	18.54
ENSMUSG00000079362	Gm43302	predicted gene 43302 [Source:MGI Symbol;Acc:MGI:5663439]	0.00086695207840239	-10.171760130234	1.548677493635E-17	2.1218281453467E-16	yes	down	0	0	0	3.26	3.36	3.02	0	3.2133333333333
ENSMUSG00000079363	Gbp4	guanylate binding protein 4 [Source:MGI Symbol;Acc:MGI:97072]	0.020780746791454	-5.5886086889027	0.00033653091345343	0.0012682711951522	yes	down	0	0	0	0.42	0.05	0.39	0	0.28666666666667
ENSMUSG00000079419	Ms4a6c	membrane-spanning 4-domains, subfamily A, member 6C [Source:MGI Symbol;Acc:MGI:2385644]	0.13339444214849	-2.9062295366996	2.4130734521443E-58	1.2773202140017E-56	yes	down	8.65	7.71	8.77	55.32	35.91	43.56	8.3766666666667	44.93
ENSMUSG00000079429	Mroh2a	maestro heat-like repeat family member 2A [Source:MGI Symbol;Acc:MGI:3705228]	2.352625275931	1.2342715476732	5.5309332187647E-10	4.3604151531765E-9	yes	up	2.73	2.53	2.62	0.95	1.56	0.92	2.6266666666667	1.1433333333333
ENSMUSG00000079457	Gm7609	predicted pseudogene 7609 [Source:MGI Symbol;Acc:MGI:3644536]	0.036783816253	-4.764785025314	5.5700244865281E-62	3.213653573992E-60	yes	down	0.66	0.81	0.71	23.03	20.89	20	0.72666666666667	21.306666666667
ENSMUSG00000079481	Nhsl2	NHS-like 2 [Source:MGI Symbol;Acc:MGI:3645090]	2.7385577041012	1.4534162796886	7.7121747308921E-11	6.534187066204E-10	yes	up	0.81	0.67	0.77	0.26	0.34	0.23	0.75	0.27666666666667
ENSMUSG00000079499	6530402F18Rik	RIKEN cDNA 6530402F18 gene [Source:MGI Symbol;Acc:MGI:1923470]	0.098386787538312	-3.3453916021858	3.5197483827595E-11	3.0614650252546E-10	yes	down	0.09	0.06	0.07	0.79	0.75	0.77	0.073333333333333	0.77
ENSMUSG00000079505	Gm11131	predicted gene 11131 [Source:MGI Symbol;Acc:MGI:3779386]	0.40842333196421	-1.2918628096032	0.0053306901134972	0.015595473976045	yes	down	0.3	0.37	0.19	0.74	0.93	0.5	0.28666666666667	0.72333333333333
ENSMUSG00000079507	H2-Q1	histocompatibility 2, Q region locus 1 [Source:MGI Symbol;Acc:MGI:95928]	0.42552493270375	-1.2326844289356	1.6604282645368E-17	2.2712043382187E-16	yes	down	4.68	5.07	5.13	10.39	13.68	11.65	4.96	11.906666666667
ENSMUSG00000079523	Tmsb10	thymosin beta 10 [Source:MGI Symbol;Acc:MGI:109146]	0.26311026915647	-1.926260537102	1.0382256340906E-58	5.5485173791109E-57	yes	down	158.15	152.2	169.88	702.13	570.23	641.09	160.07666666667	637.81666666667
ENSMUSG00000079536	Ctag2l1	CTAG2 like 1 [Source:MGI Symbol;Acc:MGI:3644285]	0.020052258878751	-5.6400914249344	0.00016287590528188	0.00065064514726165	yes	down	0	0	0	2.47	1.63	1.14	0	1.7466666666667
ENSMUSG00000079575	Rbpj-ps3	recombination signal binding protein for immunoglobulin kappa J region, pseudogene 3 [Source:MGI Symbol;Acc:MGI:96525]	0.4676430268953	-1.0965204194389	8.3549822006032E-29	1.9987227146751E-27	yes	down	164.2	124.36	144.04	284	329.7	325.89	144.2	313.19666666667
ENSMUSG00000079598	Clec2l	C-type lectin domain family 2, member L [Source:MGI Symbol;Acc:MGI:2141402]	0.33013107272484	-1.598889160034	0.002891670957632	0.0090106001770801	yes	down	0.82	0.33	0.5	1.02	1.37	1.54	0.55	1.31
ENSMUSG00000079625	Tm4sf19	transmembrane 4 L six family member 19 [Source:MGI Symbol;Acc:MGI:3645933]	0.32337093770832	-1.6287380694714	7.5524748221523E-30	1.8656291138455E-28	yes	down	13.67	9.92	10.23	33.74	36.79	35.68	11.273333333333	35.403333333333
ENSMUSG00000079627	Rhox2h	reproductive homeobox 2H [Source:MGI Symbol;Acc:MGI:3713490]	43.714532233236	5.4500410564346	2.4550494879275E-71	1.7419359643278E-69	yes	up	56.5	62.63	65.34	1.37	1.26	1.69	61.49	1.44
ENSMUSG00000079629	Rhox2g	reproductive homeobox 2G [Source:MGI Symbol;Acc:MGI:3648776]	15.390568875442	3.9439746532989	0.00010401152502678	0.00042959825818593	yes	up	2.66	2.09	1.96	0.29	0	0.15	2.2366666666667	0.14666666666667
ENSMUSG00000079685	Ulbp1	UL16 binding protein 1 [Source:MGI Symbol;Acc:MGI:1925027]	2.9162622163516	1.5441204457356	3.9318318064453E-48	1.6984291072712E-46	yes	up	27.46	31.39	26.87	11.86	7.18	13.32	28.573333333333	10.786666666667
ENSMUSG00000079737	Bfar	bifunctional apoptosis regulator [Source:MGI Symbol;Acc:MGI:1914368]	0.14582541967024	-2.777685868805	0.0054296738440582	0.015863743065678	yes	down	0	0.8	0	1.64	1.6	2.53	0.26666666666667	1.9233333333333
ENSMUSG00000081137	BC022960	cDNA sequence BC022960 [Source:MGI Symbol;Acc:MGI:2670977]	2.1620204792092	1.1123801887125	0.00072981933076464	0.0025874989413501	yes	up	2.53	2.52	2.02	1.19	1.22	0.91	2.3566666666667	1.1066666666667
ENSMUSG00000081221	Gm14760	predicted gene 14760 [Source:MGI Symbol;Acc:MGI:3709612]	0.32615020708718	-1.616391550335	0.0047788290357615	0.014130554236972	yes	down	1.22	0.79	0.28	2.18	2.69	2.3	0.76333333333333	2.39
ENSMUSG00000081665	Pira1	paired-Ig-like receptor A1 [Source:MGI Symbol;Acc:MGI:1195971]	0.30272054108411	-1.7239415224153	4.4610158903676E-15	5.2382379546472E-14	yes	down	0.92	1.25	1.61	3.79	4.37	4.48	1.26	4.2133333333333
ENSMUSG00000082163	Gm14276	predicted gene 14276 [Source:MGI Symbol;Acc:MGI:3701955]	2.3898991267055	1.2569497259579	0.001181811817215	0.0039857464078162	yes	up	7.52	7.48	10.25	3.66	5.4	1.93	8.4166666666667	3.6633333333333
ENSMUSG00000082292	Gm12250	predicted gene 12250 [Source:MGI Symbol;Acc:MGI:3649299]	0.011276741241858	-6.4705059725212	1.8850435411224E-9	1.398808010889E-8	yes	down	0.13	0	0	3.86	3.5	3.8	0.043333333333333	3.72
ENSMUSG00000082419	Gm11425	predicted gene 11425 [Source:MGI Symbol;Acc:MGI:3650957]	0.1645146895372	-2.6037116867548	4.1229124349931E-11	3.5619399969468E-10	yes	down	3.59	2.34	3.45	20.38	20.92	19.42	3.1266666666667	20.24
ENSMUSG00000083178	Gm12187	predicted gene 12187 [Source:MGI Symbol;Acc:MGI:3651944]	0.11293706818576	-3.1464090099233	0.0024102062383381	0.0076286596085896	yes	down	0.18	0	0.05	0.47	0.83	0.75	0.076666666666667	0.68333333333333
ENSMUSG00000083307	AA414768	expressed sequence AA414768 [Source:MGI Symbol;Acc:MGI:3035137]	0.37579320232972	-1.4119891246006	2.9715712836351E-12	2.8557913304514E-11	yes	down	7.62	6.19	7.1	20.38	14.79	21.06	6.97	18.743333333333
ENSMUSG00000083588	Gm8051	predicted gene 8051 [Source:MGI Symbol;Acc:MGI:3647834]	24.699203961506	4.6263926403696	0.0057495168259652	0.016646543420063	yes	up	3.06	1.83	1.02	0	0	0	1.97	0
ENSMUSG00000084128	Esrp2	epithelial splicing regulatory protein 2 [Source:MGI Symbol;Acc:MGI:1924661]	0.065522964334703	-3.9318555621268	0.019117654729877	0.048174063014352	yes	down	0.02	0	0	0.02	0.18	0.11	0.0066666666666667	0.10333333333333
ENSMUSG00000084350	Znf41-ps	ZNF41, pseudogene [Source:MGI Symbol;Acc:MGI:1917255]	0.0078845277923011	-6.9867599306742	7.8067030570318E-8	4.9231833121387E-7	yes	down	0	0	0	0.57	0.79	0.63	0	0.66333333333333
ENSMUSG00000084803	5830444B04Rik	RIKEN cDNA 5830444B04 gene [Source:MGI Symbol;Acc:MGI:3603170]	0.02084829840376	-5.5839265511712	0.00063142812497234	0.0022675926245507	yes	down	0	0	0	0.5	0.06	0.54	0	0.36666666666667
ENSMUSG00000084843	B230312C02Rik	RIKEN cDNA B230312C02 gene [Source:MGI Symbol;Acc:MGI:2444130]	2.064783651617	1.0459906237315	1.936206215201E-12	1.8879709024715E-11	yes	up	15.76	16.67	18.51	6.93	9.88	8.29	16.98	8.3666666666667
ENSMUSG00000085148	Mir22hg	Mir22 host gene (non-protein coding) [Source:MGI Symbol;Acc:MGI:1914348]	0.26430013644343	-1.9197509251247	6.7029583915335E-24	1.2543785434392E-22	yes	down	5.47	3.31	5.79	18.62	16.45	17.18	4.8566666666667	17.416666666667
ENSMUSG00000085213	Gm13091	predicted gene 13091 [Source:MGI Symbol;Acc:MGI:3649653]	3.3605850003374	1.7487123947966	0.0074353019058037	0.020988018279562	yes	up	3.06	2.62	3.39	0.63	1.08	1.05	3.0233333333333	0.92
ENSMUSG00000085295	4930430E12Rik	RIKEN cDNA 4930430E12 gene [Source:MGI Symbol;Acc:MGI:1918889]	0.43940557984878	-1.1863749047597	0.0010791881592621	0.0036794902909912	yes	down	3.62	3.61	3.33	9.8	7.48	8.41	3.52	8.5633333333333
ENSMUSG00000085312	Gm12763	predicted gene 12763 [Source:MGI Symbol;Acc:MGI:3649978]	0.021933073616957	-5.5107481898369	0.00036807493045659	0.0013788545024563	yes	down	0	0	0	0.35	0.13	0.44	0	0.30666666666667
ENSMUSG00000085328	Gm17131	predicted gene 17131 [Source:MGI Symbol;Acc:MGI:4937958]	2.0946344168425	1.0666984677756	0.00024746062047724	0.00095579300112057	yes	up	1.38	1.8	1.38	0.91	0.66	0.61	1.52	0.72666666666667
ENSMUSG00000085456	Gm15398	predicted gene 15398 [Source:MGI Symbol;Acc:MGI:3705254]	0.042052668970847	-4.5716588223785	0.0088054763430401	0.024368881750017	yes	down	0	0	0	0.38	0.19	0.25	0	0.27333333333333
ENSMUSG00000085471	Ptprjos1	protein tyrosine phosphatase receptor type J, opposite strand 1 [Source:MGI Symbol;Acc:MGI:1918408]	2.4866029026282	1.3141761351582	0.013600296309387	0.035863117732068	yes	up	0.62	0.48	0.38	0.25	0.21	0.22	0.49333333333333	0.22666666666667
ENSMUSG00000085501	Gm11772	predicted gene 11772 [Source:MGI Symbol;Acc:MGI:3649468]	0.010271755384261	-6.6051734387163	8.247851903253E-7	4.6414000214256E-6	yes	down	0	0	0	5.77	4.36	4.55	0	4.8933333333333
ENSMUSG00000085604	Dhx58os	DEAH (Asp-Glu-Ala-His) box polypeptide 58, opposite strand [Source:MGI Symbol;Acc:MGI:3705104]	0.021172627327745	-5.5616558841742	0.00020077469302821	0.0007891836943782	yes	down	0	0	0	0.28	0.46	0.5	0	0.41333333333333
ENSMUSG00000085688	Gm15395	predicted gene 15395 [Source:MGI Symbol;Acc:MGI:3705091]	0.02633645996838	-5.2467947518982	0.00020442193663092	0.00080106495214666	yes	down	0	0	0.14	2.73	0.94	2.57	0.046666666666667	2.08
ENSMUSG00000085786	Gm15987	predicted gene 15987 [Source:MGI Symbol;Acc:MGI:3801849]	2.8982524910893	1.5351832856384	5.1044100065073E-17	6.7871556976478E-16	yes	up	17.09	15.64	13.06	5.83	4.48	5.62	15.263333333333	5.31
ENSMUSG00000085795	Zfp703	zinc finger protein 703 [Source:MGI Symbol;Acc:MGI:2662729]	0.43079475470853	-1.2149274109339	1.3087082549803E-17	1.8004456636586E-16	yes	down	5.96	3.4	3.81	10.28	11.6	12.52	4.39	11.466666666667
ENSMUSG00000085882	2610507I01Rik	RIKEN cDNA 2610507I01 gene [Source:MGI Symbol;Acc:MGI:1919453]	2.3823091688548	1.2523606539366	0.0056042549933274	0.016274006924197	yes	up	0.5	0.68	0.78	0.3	0.19	0.3	0.65333333333333	0.26333333333333
ENSMUSG00000085977	Gm5970	predicted gene 5970 [Source:MGI Symbol;Acc:MGI:3646761]	0.042386721252668	-4.5602438161031	0.0093729991555442	0.025738700250254	yes	down	0	0	0	0.24	0.4	0.24	0	0.29333333333333
ENSMUSG00000086212	Mkln1os	muskelin 1, intracellular mediator containing kelch motifs, opposite strand [Source:MGI Symbol;Acc:MGI:3651306]	5.1689352122391	2.3698671195664	0.0066667533355575	0.019047540287369	yes	up	0.58	0.85	0.4	0.18	0.05	0.09	0.61	0.10666666666667
ENSMUSG00000086224	2700069I18Rik	RIKEN cDNA 2700069I18 gene [Source:MGI Symbol;Acc:MGI:1919858]	3.3875939993935	1.7602609791093	9.7340185836576E-7	5.4228207772772E-6	yes	up	6.21	6.85	5.27	2.42	1.14	1.92	6.11	1.8266666666667
ENSMUSG00000086320	Gm12840	predicted gene 12840 [Source:MGI Symbol;Acc:MGI:3650917]	0.28677704412538	-1.8019985508056	0.0088778576503743	0.024556967229984	yes	down	1.47	0.66	0.61	3.09	1.98	5.44	0.91333333333333	3.5033333333333
ENSMUSG00000086513	Gvin-ps1	GTPase, very large interferon inducible, pseudogene 1 [Source:MGI Symbol;Acc:MGI:1924950]	0.079424772067231	-3.6542671450682	1.2047100326603E-81	1.0462153689884E-79	yes	down	0.34	0.44	0.38	5.38	4.48	4.83	0.38666666666667	4.8966666666667
ENSMUSG00000086527	Gm15856	predicted gene 15856 [Source:MGI Symbol;Acc:MGI:3801888]	0.0099931899664214	-6.64483900463	1.0841701357924E-6	6.0097915040566E-6	yes	down	0	0	0	1.89	0.86	1.08	0	1.2766666666667
ENSMUSG00000086564	Cd101	CD101 antigen [Source:MGI Symbol;Acc:MGI:2685862]	5.7136098289988	2.5144025208757	2.4572330588711E-35	7.4630061973801E-34	yes	up	5.51	5.47	6.07	0.79	1.18	1.06	5.6833333333333	1.01
ENSMUSG00000086712	Mexis	macrophage expressed LXRa(NR1H3)-dependent amplifier of Abca1 transcription lncRNA [Source:MGI Symbol;Acc:MGI:2140270]	0.041927149176952	-4.5759714518417	0.0090883090666502	0.025068397911882	yes	down	0	0	0	0.21	0.2	0.19	0	0.2
ENSMUSG00000086742	Gm16201	predicted gene 16201 [Source:MGI Symbol;Acc:MGI:3802153]	0.32066264449953	-1.6408717976536	5.3205290459963E-32	1.4194320210071E-30	yes	down	5.36	4.35	5.16	13.37	17.49	15.69	4.9566666666667	15.516666666667
ENSMUSG00000086782	E130102H24Rik	RIKEN cDNA E130102H24 gene [Source:MGI Symbol;Acc:MGI:1925116]	0.21199691476468	-2.237884825788	1.8682313540559E-6	1.0108170627559E-5	yes	down	1.13	1.65	1.39	9.45	5.72	4.92	1.39	6.6966666666667
ENSMUSG00000086866	4930512H18Rik	RIKEN cDNA 4930512H18 gene [Source:MGI Symbol;Acc:MGI:1922361]	0.035820070718067	-4.8030880041956	0.0066963256715115	0.019125476917914	yes	down	0	0	0	0.33	0.48	0.07	0	0.29333333333333
ENSMUSG00000086965	Rtl10	retrotransposon Gag like 10 [Source:MGI Symbol;Acc:MGI:3833934]	2.0403627788294	1.0288256878275	0.00067580615741654	0.0024103512018745	yes	up	5.78	5.68	6.5	2.02	3.24	3.74	5.9866666666667	3
ENSMUSG00000087022	9130024F11Rik	RIKEN cDNA 9130024F11 gene [Source:MGI Symbol;Acc:MGI:1926150]	2.5116938196811	1.3286606076411	5.794459660271E-7	3.3144706818305E-6	yes	up	4.11	3.74	3.66	0.99	1.19	1.1	3.8366666666667	1.0933333333333
ENSMUSG00000087050	Dhrs13os	dehydrogenase/reductase (SDR family) member 13, opposite strand [Source:MGI Symbol;Acc:MGI:1924478]	4.7520194211759	2.2485407323459	0.017723706762149	0.045139572977279	yes	up	0.22	0.33	0.42	0	0.12	0.11	0.32333333333333	0.076666666666667
ENSMUSG00000087060	Eldr	Egfr long non-coding downstream RNA [Source:MGI Symbol;Acc:MGI:1919985]	3.1817757825547	1.6698321735716	1.1539820700444E-16	1.4962283853748E-15	yes	up	11.85	12.18	15	3.52	4.48	4.23	13.01	4.0766666666667
ENSMUSG00000087128	Gm12655	predicted gene 12655 [Source:MGI Symbol;Acc:MGI:3651648]	0.25527472273885	-1.9698774054962	4.039053688543E-5	0.00017930559425657	yes	down	0.53	0.26	0.49	1.49	1.24	2.12	0.42666666666667	1.6166666666667
ENSMUSG00000087141	Plcxd2	phosphatidylinositol-specific phospholipase C, X domain containing 2 [Source:MGI Symbol;Acc:MGI:3647874]	0.016616542298747	-5.9112359838053	3.3632968081209E-5	0.00015153683293005	yes	down	0	0	0	0.08	0.12	0.09	0	0.096666666666667
ENSMUSG00000087165	2010001A14Rik	RIKEN cDNA 2010001A14 gene [Source:MGI Symbol;Acc:MGI:1923766]	2.6205781588002	1.3898851380283	0.019412247234081	0.048798403494809	yes	up	2.93	2.97	2.53	1.03	1.65	0.6	2.81	1.0933333333333
ENSMUSG00000087213	2810408I11Rik	RIKEN cDNA 2810408I11 gene [Source:MGI Symbol;Acc:MGI:1917191]	2.0813984379765	1.0575531637617	4.5007314003615E-5	0.00019816529012312	yes	up	15	16.8	13.94	9.02	5.61	6.9	15.246666666667	7.1766666666667
ENSMUSG00000087306	A230004M16Rik	RIKEN cDNA A230004M16 gene [Source:MGI Symbol;Acc:MGI:2445050]	0.43809667871718	-1.1906788174929	0.00039821110329369	0.0014840795566202	yes	down	1.3	0.92	1.19	1.75	3.75	2.54	1.1366666666667	2.68
ENSMUSG00000087362	Gm13710	predicted gene 13710 [Source:MGI Symbol;Acc:MGI:3650894]	27.812183261243	4.79764509583	0.0046449777455081	0.013780898098651	yes	up	0.37	1.05	0.33	0	0	0	0.58333333333333	0
ENSMUSG00000087366	Junos	jun proto-oncogene, opposite strand [Source:MGI Symbol;Acc:MGI:2652837]	0.27052777673895	-1.8861513629196	0.0022726878550604	0.0072345928398774	yes	down	0.31	0.54	0.22	0.97	1.38	1.26	0.35666666666667	1.2033333333333
ENSMUSG00000087377	AV099323	expressed sequence AV099323 [Source:MGI Symbol;Acc:MGI:2139252]	4.3592973031277	2.1240955985351	0.0004319694511224	0.0015988143458413	yes	up	4.11	3.22	3.89	0.7	0.12	1.55	3.74	0.79
ENSMUSG00000087380	2210408F21Rik	RIKEN cDNA 2210408F21 gene [Source:MGI Symbol;Acc:MGI:1920902]	4.373710688321	2.1288577923273	1.9816598979413E-44	7.8299045351359E-43	yes	up	41.02	37.56	38.51	12.1	10.19	8.42	39.03	10.236666666667
ENSMUSG00000087434	Rab11fip4os1	RAB11 family interacting protein 4 (class II), opposite strand 1 [Source:MGI Symbol;Acc:MGI:3650027]	4.358244748864	2.1237472171187	0.001865881182218	0.0060446284888873	yes	up	0.57	0.59	0.66	0.11	0.23	0.08	0.60666666666667	0.14
ENSMUSG00000087477	Gm13822	predicted gene 13822 [Source:MGI Symbol;Acc:MGI:3650351]	0.21035778077057	-2.2490829129988	1.6858593216831E-9	1.2582819306063E-8	yes	down	7	9.66	12.2	56.53	40.73	53.39	9.62	50.216666666667
ENSMUSG00000087543	Gm16576	predicted gene 16576 [Source:MGI Symbol;Acc:MGI:4414996]	2.5854260722868	1.3704020529667	1.0203484840038E-5	5.0039090065528E-5	yes	up	0.82	0.94	0.88	0.24	0.42	0.38	0.88	0.34666666666667
ENSMUSG00000089762	Ier5l	immediate early response 5-like [Source:MGI Symbol;Acc:MGI:1919750]	0.02876157142193	-5.1197136885214	1.2268180968152E-15	1.4877065415489E-14	yes	down	0.03	0.08	0.07	1.39	2.28	2.57	0.06	2.08
ENSMUSG00000089768	Tmsb15b1	thymosin beta 15b1 [Source:MGI Symbol;Acc:MGI:3843059]	0.069470985313489	-3.8474456304198	0.017078358840099	0.043762802412757	yes	down	0.45	0	0	2.7	2.9	1.65	0.15	2.4166666666667
ENSMUSG00000089791	Gm3555	predicted pseudogene 3555 [Source:MGI Symbol;Acc:MGI:3781732]	2.0647843830329	1.0459911347825	0.0004825911406067	0.0017712358966489	yes	up	3.61	3.53	4.04	1.54	2.21	1.8	3.7266666666667	1.85
ENSMUSG00000089809	Rasgef1b	RasGEF domain family, member 1B [Source:MGI Symbol;Acc:MGI:2443755]	0.17493578525133	-2.5151026545485	6.3586628459926E-75	4.9085344580593E-73	yes	down	4.36	3.99	3.89	26.3	23.63	21.11	4.08	23.68
ENSMUSG00000089929	Bcl2a1b	B cell leukemia/lymphoma 2 related protein A1b [Source:MGI Symbol;Acc:MGI:1278326]	0.49094924353514	-1.0263542147165	7.9096200784849E-10	6.1370407253912E-9	yes	down	56.22	52.37	57.89	143.77	95.56	106.23	55.493333333333	115.18666666667
ENSMUSG00000089991	Gm16332	predicted gene 16332 [Source:MGI Symbol;Acc:MGI:3840155]	3.0995805798895	1.6320730102573	0.0063677114365712	0.018258851331623	yes	up	0.38	0.51	0.53	0.13	0.1	0.22	0.47333333333333	0.15
ENSMUSG00000090024	Gm16350	predicted gene 16350 [Source:MGI Symbol;Acc:MGI:3840133]	0.092041107270614	-3.4415778502347	3.9658224231618E-9	2.8663252312007E-8	yes	down	1.3	1.24	1.92	16.96	16.51	19.42	1.4866666666667	17.63
ENSMUSG00000090125	Pou3f1	POU domain, class 3, transcription factor 1 [Source:MGI Symbol;Acc:MGI:101896]	0.026215378706216	-5.2534428026603	0.0014873757375488	0.0049187828337741	yes	down	0	0	0	0.04	0.25	0.08	0	0.12333333333333
ENSMUSG00000090157	Gm16534	predicted gene 16534 [Source:MGI Symbol;Acc:MGI:4413442]	2.2584438305209	1.1753290331305	0.015119142173834	0.039267379533724	yes	up	1.82	0.96	1.86	0.69	0.58	0.84	1.5466666666667	0.70333333333333
ENSMUSG00000090176	Cd200r2	Cd200 receptor 2 [Source:MGI Symbol;Acc:MGI:3042847]	0.083597832641139	-3.5803906503204	0.0010291899427718	0.0035259324236238	yes	down	0.04	0.04	0.04	0.65	0.41	0.45	0.04	0.50333333333333
ENSMUSG00000090213	Peds1	plasmanylethanolamine desaturase 1 [Source:MGI Symbol;Acc:MGI:2142624]	0.39955612453393	-1.323529926153	3.7966697667818E-42	1.4005679577726E-40	yes	down	39.88	38.46	42.63	84.91	118.36	102.72	40.323333333333	101.99666666667
ENSMUSG00000090215	Trim34b	tripartite motif-containing 34B [Source:MGI Symbol;Acc:MGI:4821264]	0.028611816741967	-5.1272450835358	1.237270744118E-40	4.3894154015794E-39	yes	down	0.16	0.34	0.24	9.58	8.71	8.2	0.24666666666667	8.83
ENSMUSG00000090222	Ifi203-ps	interferon activated gene 203, pseudogene [Source:MGI Symbol;Acc:MGI:3840117]	0.094005300142445	-3.4111140896477	7.6027682561749E-9	5.3443742792352E-8	yes	down	0	0.11	0.24	1.47	1.21	1.27	0.11666666666667	1.3166666666667
ENSMUSG00000090231	Cfb	complement factor B [Source:MGI Symbol;Acc:MGI:105975]	0.0027541570628751	-8.5041734494558	1.123146043719E-23	2.087774485281E-22	yes	down	0	0.19	0	10.16	12.38	10.31	0.063333333333333	10.95
ENSMUSG00000090272	Mndal	myeloid nuclear differentiation antigen like [Source:MGI Symbol;Acc:MGI:3780953]	0.20687975653244	-2.273135612469	7.6212407418606E-100	8.1984882664377E-98	yes	down	44.5	50.43	48.32	270.73	224.4	215.51	47.75	236.88
ENSMUSG00000090293	Gm17034	predicted gene 17034 [Source:MGI Symbol;Acc:MGI:4937861]	0.25925071118328	-1.947580148205	0.00023875295084365	0.00092645257211243	yes	down	0.52	0.13	0.21	1.04	1.14	1.12	0.28666666666667	1.1
ENSMUSG00000090381	Gm6158	predicted gene 6158 [Source:MGI Symbol;Acc:MGI:3779562]	131.10426914987	7.034570854595	4.8100662953117E-8	3.1062372350127E-7	yes	up	2.18	2.57	3.87	0	0	0	2.8733333333333	0
ENSMUSG00000090523	Gypc	glycophorin C [Source:MGI Symbol;Acc:MGI:1098566]	0.01364191200271	-6.1958103281463	2.859066411661E-12	2.7524291771383E-11	yes	down	0.04	0.03	0.03	2.1	2.62	2.46	0.033333333333333	2.3933333333333
ENSMUSG00000090553	Snrpe	small nuclear ribonucleoprotein E [Source:MGI Symbol;Acc:MGI:98346]	2.0472152978764	1.0336628331113	1.7298826970519E-13	1.8313691486123E-12	yes	up	724.6	713.89	731.34	445.76	315.47	370.55	723.27666666667	377.26
ENSMUSG00000090626	Tex9	testis expressed gene 9 [Source:MGI Symbol;Acc:MGI:1201610]	2.0589134026026	1.0418831518434	4.1883547045162E-5	0.00018558763312012	yes	up	4.17	4.39	4.29	2.48	1.87	1.82	4.2833333333333	2.0566666666667
ENSMUSG00000090659	Zfp493	zinc finger protein 493 [Source:MGI Symbol;Acc:MGI:1920208]	0.015535784219882	-6.0082611216926	2.1953908273853E-5	0.00010225124764196	yes	down	0	0	0	0.64	0.32	0.38	0	0.44666666666667
ENSMUSG00000090713	Gm8127	predicted gene 8127 [Source:MGI Symbol;Acc:MGI:3646865]	35.037903774484	5.1308445597631	0.00080145952276182	0.0028169342501119	yes	up	0.56	0.27	0.41	0	0	0	0.41333333333333	0
ENSMUSG00000090881	Phf11	PHD finger protein 11 [Source:MGI Symbol;Acc:MGI:3644962]	0.025719754149765	-5.2809793374903	0.00065039133556941	0.0023276722750127	yes	down	0	0	0	1.71	1.52	1.23	0	1.4866666666667
ENSMUSG00000090942	F830016B08Rik	RIKEN cDNA F830016B08 gene [Source:MGI Symbol;Acc:MGI:3588218]	0.046414677200116	-4.4292751047765	0.016575606083595	0.042612034510926	yes	down	0	0	0	0.05	0.05	0.14	0	0.08
ENSMUSG00000090946	Ccdc71l	coiled-coil domain containing 71 like [Source:MGI Symbol;Acc:MGI:1919373]	0.49785815701424	-1.0061933271331	9.8695661561797E-16	1.2091487589136E-14	yes	down	4.95	4.14	4.81	8.99	8.97	10.16	4.6333333333333	9.3733333333333
ENSMUSG00000091144	Phf11c	PHD finger protein 11C [Source:MGI Symbol;Acc:MGI:3648476]	0.21744865562652	-2.2012533055011	1.6885351801996E-32	4.5854455365878E-31	yes	down	1.06	1.43	1.2	5.78	5.6	5.7	1.23	5.6933333333333
ENSMUSG00000091183	Gm5141	predicted gene 5141 [Source:MGI Symbol;Acc:MGI:3779466]	2.1740855786379	1.120408730359	0.00020643250788575	0.00080818399541842	yes	up	2.93	2.91	1.49	0.72	1.06	0.68	2.4433333333333	0.82
ENSMUSG00000091191	Gm17334	predicted gene, 17334 [Source:MGI Symbol;Acc:MGI:4936968]	0.27881091223154	-1.8426410677046	0.00010537910438551	0.00043449336956579	yes	down	0.2	0.22	0.23	0.98	0.89	0.52	0.21666666666667	0.79666666666667
ENSMUSG00000091199	Gm2619	predicted gene 2619 [Source:MGI Symbol;Acc:MGI:3780787]	0.013124163910745	-6.2516306725383	1.5139121597989E-5	7.2370904106899E-5	yes	down	0	0	0	15.65	9.28	4.32	0	9.75
ENSMUSG00000091477	Gm5799	predicted gene 5799 [Source:MGI Symbol;Acc:MGI:3646715]	34.165117278206	5.0944521740311	0.00017054348933888	0.00067851160611702	yes	up	0.7	0.75	1	0.07	0	0	0.81666666666667	0.023333333333333
ENSMUSG00000091491	Vmn2r97	vomeronasal 2, receptor 97 [Source:MGI Symbol;Acc:MGI:3645271]	2.0595737400679	1.0423457807465	5.1115205629374E-24	9.630451284341E-23	yes	up	16.56	18.35	16.54	8.51	8.34	8.38	17.15	8.41
ENSMUSG00000091549	Gm6548	predicted gene 6548 [Source:MGI Symbol;Acc:MGI:3644071]	0.13784614432426	-2.8588691804016	6.8542101934348E-88	6.606190795684E-86	yes	down	6.04	5.95	7.46	48.32	49.01	46.3	6.4833333333333	47.876666666667
ENSMUSG00000091649	Phf11b	PHD finger protein 11B [Source:MGI Symbol;Acc:MGI:3645789]	0.018288279454023	-5.7729368358422	4.8886516480118E-137	7.4782915210044E-135	yes	down	1.57	1.67	1.73	111.15	79.4	84.45	1.6566666666667	91.666666666667
ENSMUSG00000091698	Gm6526	predicted gene 6526 [Source:MGI Symbol;Acc:MGI:3648758]	34.348284427791	5.1021661383462	0.00016776436198783	0.00066857145597159	yes	up	0.79	1.13	0.96	0	0.09	0	0.96	0.03
ENSMUSG00000091705	H2-Q2	histocompatibility 2, Q region locus 2 [Source:MGI Symbol;Acc:MGI:95931]	0.3962483548996	-1.3355231492457	0.00010272370855926	0.00042480533643776	yes	down	1.23	2.07	1.9	4.66	3.36	5.19	1.7333333333333	4.4033333333333
ENSMUSG00000091985	Gm17354	predicted gene, 17354 [Source:MGI Symbol;Acc:MGI:4936988]	2.0770437226127	1.0545315858179	0.014893636372885	0.038742042571215	yes	up	0.8	0.7	1	0.24	0.4	0.59	0.83333333333333	0.41
ENSMUSG00000092165	Gm5624	predicted gene 5624 [Source:MGI Symbol;Acc:MGI:3646247]	2.5835978780872	1.3693815404518	0.007256734656245	0.020532630860042	yes	up	3.53	2.79	1.79	0.82	1.09	0.45	2.7033333333333	0.78666666666667
ENSMUSG00000092171	4833427F10Rik	RIKEN cDNA 4833427F10 gene [Source:MGI Symbol;Acc:MGI:1921851]	0.064103849897671	-3.9634451861056	0.013448651911052	0.035515176111005	yes	down	0.05	0	0	0.43	0.25	0.18	0.016666666666667	0.28666666666667
ENSMUSG00000092509	Gm20394	predicted gene 20394 [Source:MGI Symbol;Acc:MGI:5141859]	0.041946902907498	-4.5752918946028	0.0097377929808766	0.026591542771559	yes	down	0	0	0	0.45	0.23	0.57	0	0.41666666666667
ENSMUSG00000092564	BC051226	cDNA sequence BC051226 [Source:MGI Symbol;Acc:MGI:3039585]	0.30459235600031	-1.7150483582454	4.0196647788949E-6	2.0886223285539E-5	yes	down	4.47	4.11	5.99	13.55	10.11	12.91	4.8566666666667	12.19
ENSMUSG00000093587	Gm20554	predicted gene, 20554 [Source:MGI Symbol;Acc:MGI:5295661]	0.1463148304026	-2.7728520871066	1.1537879611109E-39	3.9815618650326E-38	yes	down	1	1.1	1.38	7.3	7.91	8.97	1.16	8.06
ENSMUSG00000093622	Gm20703	predicted gene 20703 [Source:MGI Symbol;Acc:MGI:5313150]	0.402701667004	-1.3122166504819	0.010288559766865	0.027912698593022	yes	down	1.96	1.62	1.2	2.93	2.01	4.56	1.5933333333333	3.1666666666667
ENSMUSG00000093726	Gm20667	predicted gene 20667 [Source:MGI Symbol;Acc:MGI:5313114]	4.0612439113639	2.0219216756611	2.8317238436599E-8	1.8781290122985E-7	yes	up	2.73	2.57	2.22	0.79	0.5	0.58	2.5066666666667	0.62333333333333
ENSMUSG00000093738	AI606473	expressed sequence AI606473 [Source:MGI Symbol;Acc:MGI:2139767]	0.042765489861473	-4.547409124192	0.0022119546272962	0.0070574304354261	yes	down	0	0	0.04	0.69	0.51	0.25	0.013333333333333	0.48333333333333
ENSMUSG00000094054	-	------	0.34467910687131	-1.5366742441853	0.0035588481478622	0.010838398907298	yes	down	0.91	0.69	0.98	3.18	2.2	2.47	0.86	2.6166666666667
[truncated: 280 more rows]
