# Supplementary material for: Single-Cell Transcriptome Profiling Reveals the Immune Dysregulation Characteristics of Mice Infected With Brucella abortus
Source: J Infect Dis. 2025 Oct 11;233(1):e55–66. doi: 10.1093/infdis/jiaf522 (PMC12811882; doi:10.1093/infdis/jiaf522)
Supplement: jiaf522_Supplementary_Data [file jiaf522_supplementary_data.zip › Supplementary File 2_Macropahges_2308 vs Ctrl_L14_Go Up.csv]

	ONTOLOGY	ID	Description	GeneRatio	BgRatio	pvalue	p.adjust	qvalue	geneID	Count
GO:0006091	BP	GO:0006091	generation of precursor metabolites and energy	72/1402	478/28564	2.06E-17	1.09E-13	8.13E-14	Gapdh/Atp5b/Aldoa/Uqcrh/Coq10b/Rhoa/Cox8a/Irs2/Cox5a/Cox5b/Pde12/Pkm/Tpi1/Sod2/Hk3/Atp5o/Gfpt1/Ndufs1/Atp5j2/Coa6/Atp5d/Hk2/Bid/Pomc/Sco1/Suclg2/Fdx1/Pgm2/Ndufb1/Polg2/Ndufa10/Pgam1/Pgk1/Idh3a/Cox4i2/Gnpda1/Cox7a2/Ndufs3/Mrps36/Bnip3/Hmgcl/Atp5k/Ppp2ca/Ndufb3/Gsk3a/Adsl/Nupr1/Pfkp/Ndufab1/Sdhb/Dlat/Suclg1/Ndufv1/Etfa/Stk40/Etfdh/Ide/Prkaa1/Tnf/Foxk1/Gyg/Idh2/Ndufs7/Tkt/Rb1cc1/Rpe/Mybbp1a/Ndufv3/T…	72
GO:0042254	BP	GO:0042254	ribosome biogenesis	53/1402	305/28564	8.82E-16	2.35E-12	1.74E-12	Rpl35/Rps7/Rps27rt/Cdkn2a/Zfp622/Utp4/Utp15/Wdr3/Snu13/Wdr75/Utp20/Pop4/Fbl/Mdn1/Heatr1/Drosha/Tma16/Mterf3/Tsr2/Mrps11/Utp23/Riok1/Rbis/Ipo4/Nop10/Mphosph10/LTO1/Bms1/Suv39h1/Sdad1/Mrto4/Nhp2/Gtf3a/Ebna1bp2/Rbm10/Gnl3l/Trmt2b/Fam207a/Mrpl10/Eri3/Rsl24d1/Cul4b/Ftsj3/Exosc5/Abt1/Mybbp1a/Noc4l/Frg1/Eri1/Ddx56/Rnasel/Mrpl44/Lsm6	53
GO:0022613	BP	GO:0022613	ribonucleoprotein complex biogenesis	63/1402	419/28564	2.32E-15	3.01E-12	2.24E-12	Rpl35/Rps7/Hsp90aa1/Rps27rt/Cdkn2a/Zfp622/Utp4/Utp15/Wdr3/Snu13/Isy1/Wdr75/Utp20/Pop4/Fbl/Khdc4/Ago2/Mdn1/Heatr1/Drosha/Nufip1/Tma16/Smn1/Mterf3/Tsr2/Mrps11/Utp23/Riok1/Rbis/Ipo4/Nop10/Mphosph10/LTO1/Bms1/Suv39h1/Sdad1/Mrto4/Nhp2/Gtf3a/Ebna1bp2/Rbm10/Gnl3l/Eif2d/Trmt2b/Eif3d/Fam207a/Mrpl10/Eri3/Rsl24d1/Cul4b/Ftsj3/Exosc5/Abt1/Mybbp1a/Noc4l/Eif2s2/Frg1/Eri1/Ddx56/Aar2/Rnasel/Mrpl44/Lsm6	63
GO:0009144	BP	GO:0009144	purine nucleoside triphosphate metabolic process	48/1402	262/28564	2.44E-15	3.01E-12	2.24E-12	Hspa8/Atp5l/Gapdh/Atp5b/Aldoa/Rhoa/Nme2/Oga/Hspa1a/Pkm/Tpi1/Tspo/Hk3/Atp5o/Ndufs1/Atp5j2/Samhd1/Clpx/Atp5g1/Atp5d/Adk/Hk2/Hspa1b/Ndufb1/Lrrk2/Ndufa10/Pgam1/Pgk1/Nme1/Ndufs3/Atp5k/Ppp2ca/Gimap7/Atpif1/Ndufb3/Nupr1/Pfkp/Ndufab1/Sdhb/Bcl2l1/Ndufv1/Nme4/Parg/Prkaa1/Foxk1/Nudt5/Ndufs7/Ndufv3	48
GO:0009615	BP	GO:0009615	response to virus	58/1402	366/28564	2.83E-15	3.01E-12	2.24E-12	Rps15a/Tnfaip3/Ifitm3/Hsp90aa1/Gbp2b/Cxcl9/Ptpn22/Erbin/Gbp4/Il27/Selenok/Samhd1/Ifitm2/Zbp1/Il1b/Rnf125/Acod1/Zdhhc1/Mul1/Stat1/Armc5/Rnf185/Polr3k/Igtp/Trim12c/Il12b/Clpb/Zc3h12a/Bnip3/Bst2/Cd8a/Pml/Tomm70a/Gbp3/Zmpste24/Casp1/Polr3b/Bcl2l1/Ripk3/Nmi/Fgl2/Ifit1bl1/Tnf/Ifi206/Polr3d/Ufd1/Tagap/Exosc5/Ddx56/Rnasel/Gsdme/Gbp7/Pqbp1/Mov10/Ifi44l/Il12a/Rnf135/Oas1g	58
GO:0051607	BP	GO:0051607	defense response to virus	52/1402	305/28564	3.71E-15	3.15E-12	2.34E-12	Tnfaip3/Ifitm3/Hsp90aa1/Gbp2b/Cxcl9/Ptpn22/Erbin/Gbp4/Il27/Selenok/Samhd1/Ifitm2/Zbp1/Il1b/Rnf125/Acod1/Zdhhc1/Mul1/Stat1/Armc5/Rnf185/Polr3k/Trim12c/Il12b/Clpb/Zc3h12a/Bnip3/Bst2/Cd8a/Pml/Tomm70a/Gbp3/Zmpste24/Casp1/Polr3b/Bcl2l1/Ripk3/Fgl2/Ifit1bl1/Ifi206/Polr3d/Ufd1/Tagap/Exosc5/Ddx56/Rnasel/Gbp7/Pqbp1/Mov10/Ifi44l/Rnf135/Oas1g	52
GO:0140546	BP	GO:0140546	defense response to symbiont	52/1402	306/28564	4.26E-15	3.15E-12	2.34E-12	Tnfaip3/Ifitm3/Hsp90aa1/Gbp2b/Cxcl9/Ptpn22/Erbin/Gbp4/Il27/Selenok/Samhd1/Ifitm2/Zbp1/Il1b/Rnf125/Acod1/Zdhhc1/Mul1/Stat1/Armc5/Rnf185/Polr3k/Trim12c/Il12b/Clpb/Zc3h12a/Bnip3/Bst2/Cd8a/Pml/Tomm70a/Gbp3/Zmpste24/Casp1/Polr3b/Bcl2l1/Ripk3/Fgl2/Ifit1bl1/Ifi206/Polr3d/Ufd1/Tagap/Exosc5/Ddx56/Rnasel/Gbp7/Pqbp1/Mov10/Ifi44l/Rnf135/Oas1g	52
GO:0034470	BP	GO:0034470	ncRNA processing	61/1402	403/28564	4.74E-15	3.15E-12	2.34E-12	Rpl35/Rps7/Rps27rt/Cdkn2a/Larp7/Tsen34/Utp4/Utp15/Wdr3/Snu13/Wdr75/Utp20/Pop4/Parn/Ints12/Fbl/Ago2/Rnf113a2/Ints4/Heatr1/Drosha/Trub2/Nsun6/Prkra/Polr3k/Tsr2/Spout1/Mrps11/Utp23/Riok1/Rpp21/Rtcb/Ctu2/Nop10/Mphosph10/Mto1/Bms1/Suv39h1/Trmu/Zmpste24/Mrto4/Nhp2/Ebna1bp2/Pus1/Trmt6/Trmt2b/Fam207a/Eri3/Zc3h10/Ftsj3/Exosc5/Abt1/Elp5/Yrdc/Frg1/Eri1/Ddx56/Snip1/Rnasel/Mrpl44/Lsm6	61
GO:0019693	BP	GO:0019693	ribose phosphate metabolic process	66/1402	464/28564	7.87E-15	4.66E-12	3.46E-12	Hspa8/Atp5l/Gapdh/Atp5b/Aldoa/Rhoa/Nme2/Hspa1a/Pkm/Tpi1/Tspo/Mcee/Upp1/Dhodh/Hk3/Prps1l3/Atp5o/Acot7/Ndufs1/Atp5j2/Clpx/Atp5g1/Atp5d/Adk/Hk2/Hspa1b/Prpsap2/Suclg2/Ndufb1/Acsl1/Lrrk2/Ndufa10/Pgam1/Pgk1/Nme1/Ndufs3/Acot8/Hmgcl/Atp5k/Ppp2ca/Gimap7/Atpif1/Ndufb3/Adsl/Nupr1/Mccc2/Pfkp/Ndufab1/Sdhb/Bcl2l1/Dlat/Acsl5/Suclg1/Ndufv1/Nme4/Parg/Prkaa1/Acly/Foxk1/Nudt5/Atic/Nt5c/Ndufs7/Tkt/Ndufv3/Hprt	66
GO:0009141	BP	GO:0009141	nucleoside triphosphate metabolic process	49/1402	281/28564	9.36E-15	4.98E-12	3.70E-12	Hspa8/Atp5l/Gapdh/Atp5b/Aldoa/Rhoa/Nme2/Oga/Hspa1a/Pkm/Tpi1/Tspo/Hk3/Atp5o/Ndufs1/Atp5j2/Samhd1/Clpx/Atp5g1/Atp5d/Adk/Hk2/Hspa1b/Ndufb1/Lrrk2/Ndufa10/Pgam1/Pgk1/Nme1/Ndufs3/Atp5k/Ppp2ca/Gimap7/Atpif1/Ndufb3/Nupr1/Pfkp/Ndufab1/Sdhb/Bcl2l1/Ndufv1/Nme4/Parg/Prkaa1/Foxk1/Nudt5/Ndufs7/Ndufv3/Dtymk	49
GO:0009205	BP	GO:0009205	purine ribonucleoside triphosphate metabolic process	45/1402	256/28564	8.56E-14	4.09E-11	3.04E-11	Hspa8/Atp5l/Gapdh/Atp5b/Aldoa/Rhoa/Nme2/Hspa1a/Pkm/Tpi1/Tspo/Hk3/Atp5o/Ndufs1/Atp5j2/Clpx/Atp5g1/Atp5d/Hk2/Hspa1b/Ndufb1/Lrrk2/Ndufa10/Pgam1/Pgk1/Nme1/Ndufs3/Atp5k/Ppp2ca/Gimap7/Atpif1/Ndufb3/Nupr1/Pfkp/Ndufab1/Sdhb/Bcl2l1/Ndufv1/Nme4/Parg/Prkaa1/Foxk1/Nudt5/Ndufs7/Ndufv3	45
GO:0009259	BP	GO:0009259	ribonucleotide metabolic process	63/1402	453/28564	9.22E-14	4.09E-11	3.04E-11	Hspa8/Atp5l/Gapdh/Atp5b/Aldoa/Rhoa/Nme2/Hspa1a/Pkm/Tpi1/Tspo/Mcee/Upp1/Dhodh/Hk3/Atp5o/Acot7/Ndufs1/Atp5j2/Clpx/Atp5g1/Atp5d/Adk/Hk2/Hspa1b/Suclg2/Ndufb1/Acsl1/Lrrk2/Ndufa10/Pgam1/Pgk1/Nme1/Ndufs3/Acot8/Hmgcl/Atp5k/Ppp2ca/Gimap7/Atpif1/Ndufb3/Adsl/Nupr1/Mccc2/Pfkp/Ndufab1/Sdhb/Bcl2l1/Dlat/Acsl5/Suclg1/Ndufv1/Nme4/Parg/Prkaa1/Acly/Foxk1/Nudt5/Atic/Nt5c/Ndufs7/Ndufv3/Hprt	63
GO:0009150	BP	GO:0009150	purine ribonucleotide metabolic process	61/1402	434/28564	1.42E-13	5.82E-11	4.32E-11	Hspa8/Atp5l/Gapdh/Atp5b/Aldoa/Rhoa/Nme2/Hspa1a/Pkm/Tpi1/Tspo/Mcee/Hk3/Atp5o/Acot7/Ndufs1/Atp5j2/Clpx/Atp5g1/Atp5d/Adk/Hk2/Hspa1b/Suclg2/Ndufb1/Acsl1/Lrrk2/Ndufa10/Pgam1/Pgk1/Nme1/Ndufs3/Acot8/Hmgcl/Atp5k/Ppp2ca/Gimap7/Atpif1/Ndufb3/Adsl/Nupr1/Mccc2/Pfkp/Ndufab1/Sdhb/Bcl2l1/Dlat/Acsl5/Suclg1/Ndufv1/Nme4/Parg/Prkaa1/Acly/Foxk1/Nudt5/Atic/Nt5c/Ndufs7/Ndufv3/Hprt	61
GO:0045333	BP	GO:0045333	cellular respiration	44/1402	252/28564	2.06E-13	7.83E-11	5.81E-11	Atp5b/Uqcrh/Coq10b/Rhoa/Cox8a/Cox5a/Cox5b/Pde12/Sod2/Atp5o/Ndufs1/Atp5j2/Coa6/Atp5d/Bid/Suclg2/Ndufb1/Polg2/Ndufa10/Idh3a/Cox4i2/Cox7a2/Ndufs3/Mrps36/Bnip3/Atp5k/Ndufb3/Adsl/Nupr1/Ndufab1/Sdhb/Dlat/Suclg1/Ndufv1/Etfa/Ide/Tnf/Idh2/Ndufs7/Mybbp1a/Ndufv3/Coq9/Vps54/Oas1g	44
GO:0009199	BP	GO:0009199	ribonucleoside triphosphate metabolic process	45/1402	263/28564	2.32E-13	8.23E-11	6.11E-11	Hspa8/Atp5l/Gapdh/Atp5b/Aldoa/Rhoa/Nme2/Hspa1a/Pkm/Tpi1/Tspo/Hk3/Atp5o/Ndufs1/Atp5j2/Clpx/Atp5g1/Atp5d/Hk2/Hspa1b/Ndufb1/Lrrk2/Ndufa10/Pgam1/Pgk1/Nme1/Ndufs3/Atp5k/Ppp2ca/Gimap7/Atpif1/Ndufb3/Nupr1/Pfkp/Ndufab1/Sdhb/Bcl2l1/Ndufv1/Nme4/Parg/Prkaa1/Foxk1/Nudt5/Ndufs7/Ndufv3	45
GO:0034341	BP	GO:0034341	response to type II interferon	32/1402	146/28564	7.05E-13	2.31E-10	1.72E-10	H2-Aa/Ubd/Actg1/Gapdh/Gbp2/Ifitm3/Gbp2b/Pde12/Gbp4/Cdc42ep2/Ifitm2/Acod1/Stx8/Stat1/Ccl24/Slk/Igtp/Il12b/Bst2/Eprs/Gbp3/Gbp8/Casp1/Rab43/Nmi/Tnf/Rab20/Vamp4/Zyx/Gbp10/Ccl4/Gbp7	32
GO:0015980	BP	GO:0015980	energy derivation by oxidation of organic compounds	52/1402	347/28564	7.38E-13	2.31E-10	1.72E-10	Atp5b/Uqcrh/Coq10b/Rhoa/Cox8a/Irs2/Cox5a/Cox5b/Pde12/Sod2/Atp5o/Gfpt1/Ndufs1/Atp5j2/Coa6/Atp5d/Bid/Pomc/Suclg2/Pgm2/Ndufb1/Polg2/Ndufa10/Idh3a/Cox4i2/Cox7a2/Ndufs3/Mrps36/Bnip3/Atp5k/Ndufb3/Gsk3a/Adsl/Nupr1/Ndufab1/Sdhb/Dlat/Suclg1/Ndufv1/Etfa/Stk40/Ide/Tnf/Gyg/Idh2/Ndufs7/Rb1cc1/Mybbp1a/Ndufv3/Coq9/Vps54/Oas1g	52
GO:0009060	BP	GO:0009060	aerobic respiration	37/1402	193/28564	9.10E-13	2.69E-10	2.00E-10	Atp5b/Uqcrh/Rhoa/Cox8a/Cox5a/Cox5b/Pde12/Atp5o/Ndufs1/Atp5j2/Coa6/Atp5d/Bid/Suclg2/Ndufb1/Ndufa10/Idh3a/Cox4i2/Cox7a2/Ndufs3/Mrps36/Bnip3/Atp5k/Ndufb3/Adsl/Nupr1/Ndufab1/Sdhb/Dlat/Suclg1/Ndufv1/Ide/Tnf/Idh2/Ndufs7/Ndufv3/Coq9	37
GO:0072522	BP	GO:0072522	purine-containing compound biosynthetic process	41/1402	241/28564	3.24E-12	9.08E-10	6.74E-10	Atp5l/Atp5b/Aldoa/Nme2/Pkm/Prps1l3/Atp5o/Acot7/Ndufs1/Atp5j2/Atp5g1/Atp5d/Adk/Prpsap2/Guca1a/Pgm2/Ndufb1/Acsl1/Slc4a7/Ndufa10/Nme1/Ndufs3/Atp5k/Nampt/Ndufb3/Adsl/Ndufab1/Sdhb/Qprt/Bcl2l1/Dlat/Acsl5/Ndufv1/Nme4/Acly/Atic/Idh2/Ndufs7/Dck/Ndufv3/Hprt	41
GO:0006164	BP	GO:0006164	purine nucleotide biosynthetic process	40/1402	233/28564	4.42E-12	1.18E-09	8.74E-10	Atp5l/Atp5b/Aldoa/Nme2/Pkm/Prps1l3/Atp5o/Acot7/Ndufs1/Atp5j2/Atp5g1/Atp5d/Adk/Prpsap2/Guca1a/Ndufb1/Acsl1/Slc4a7/Ndufa10/Nme1/Ndufs3/Atp5k/Nampt/Ndufb3/Adsl/Ndufab1/Sdhb/Qprt/Bcl2l1/Dlat/Acsl5/Ndufv1/Nme4/Acly/Atic/Idh2/Ndufs7/Dck/Ndufv3/Hprt	40
GO:0009165	BP	GO:0009165	nucleotide biosynthetic process	43/1402	266/28564	5.62E-12	1.42E-09	1.06E-09	Atp5l/Atp5b/Aldoa/Nme2/Pkm/Upp1/Dhodh/Prps1l3/Atp5o/Acot7/Ndufs1/Atp5j2/Atp5g1/Atp5d/Adk/Prpsap2/Guca1a/Ndufb1/Acsl1/Slc4a7/Ndufa10/Nme1/Ndufs3/Atp5k/Nampt/Ndufb3/Adsl/Ndufab1/Sdhb/Qprt/Bcl2l1/Dlat/Acsl5/Ndufv1/Nme4/Acly/Atic/Idh2/Ndufs7/Dck/Ndufv3/Dtymk/Hprt	43
GO:0002831	BP	GO:0002831	regulation of response to biotic stimulus	62/1402	485/28564	6.05E-12	1.47E-09	1.09E-09	Hmgb2/Tnfaip3/Hsp90aa1/Dusp10/Hspa1a/Ptpn22/Erbin/Gbp4/Arf6/Mif/Il27/Klrk1/Selenok/Sh2d1a/Cd274/Samhd1/Zbp1/Il1b/Rnf125/Hspa1b/Acod1/Zdhhc1/Pomc/Mul1/Stat1/Hexim1/Zdhhc5/Rnf185/Igtp/Stat5b/Trim12c/Il12b/Clpb/Zc3h12a/Hspd1/Plcg2/Pml/Tomm70a/Ttll12/Mapkapk3/Zmpste24/Casp1/Polr3b/Clec4n/Nmi/Fgl2/Cd300lf/Tnf/Ifi206/Polr3d/Ufd1/Myo1f/Prdx2/Akirin2/Clec7a/Gsdme/Pqbp1/Il12a/Ncf1/Rnf135/Oas1g/Nr1h3	62
GO:1901293	BP	GO:1901293	nucleoside phosphate biosynthetic process	43/1402	271/28564	1.06E-11	2.45E-09	1.82E-09	Atp5l/Atp5b/Aldoa/Nme2/Pkm/Upp1/Dhodh/Prps1l3/Atp5o/Acot7/Ndufs1/Atp5j2/Atp5g1/Atp5d/Adk/Prpsap2/Guca1a/Ndufb1/Acsl1/Slc4a7/Ndufa10/Nme1/Ndufs3/Atp5k/Nampt/Ndufb3/Adsl/Ndufab1/Sdhb/Qprt/Bcl2l1/Dlat/Acsl5/Ndufv1/Nme4/Acly/Atic/Idh2/Ndufs7/Dck/Ndufv3/Dtymk/Hprt	43
GO:0071346	BP	GO:0071346	cellular response to type II interferon	27/1402	118/28564	1.50E-11	3.33E-09	2.47E-09	Actg1/Gapdh/Gbp2/Gbp2b/Pde12/Gbp4/Cdc42ep2/Acod1/Stx8/Stat1/Ccl24/Slk/Igtp/Il12b/Eprs/Gbp3/Gbp8/Casp1/Rab43/Nmi/Tnf/Rab20/Vamp4/Zyx/Gbp10/Ccl4/Gbp7	27
GO:0046034	BP	GO:0046034	ATP metabolic process	39/1402	232/28564	1.59E-11	3.39E-09	2.51E-09	Hspa8/Atp5l/Gapdh/Atp5b/Aldoa/Hspa1a/Pkm/Tpi1/Tspo/Hk3/Atp5o/Ndufs1/Atp5j2/Clpx/Atp5g1/Atp5d/Hk2/Hspa1b/Ndufb1/Ndufa10/Pgam1/Pgk1/Ndufs3/Atp5k/Ppp2ca/Atpif1/Ndufb3/Nupr1/Pfkp/Ndufab1/Sdhb/Bcl2l1/Ndufv1/Parg/Prkaa1/Foxk1/Nudt5/Ndufs7/Ndufv3	39
GO:0006364	BP	GO:0006364	rRNA processing	37/1402	212/28564	1.69E-11	3.46E-09	2.57E-09	Rpl35/Rps7/Rps27rt/Cdkn2a/Utp4/Utp15/Wdr3/Snu13/Wdr75/Utp20/Pop4/Fbl/Heatr1/Drosha/Tsr2/Mrps11/Utp23/Riok1/Nop10/Mphosph10/Bms1/Suv39h1/Mrto4/Nhp2/Ebna1bp2/Trmt2b/Fam207a/Eri3/Ftsj3/Exosc5/Abt1/Frg1/Eri1/Ddx56/Rnasel/Mrpl44/Lsm6	37
GO:0006914	BP	GO:0006914	autophagy	60/1402	485/28564	5.15E-11	9.49E-09	7.05E-09	Hspa8/Tnfaip3/Slc25a5/Map1lc3b/Iigp1/Hmox1/Rab1b/Cdkn2a/Ptpn22/Tspo/S100a8/Cisd2/Sesn3/Rraga/Hk2/Plk3/Usp33/Bid/Mul1/Retreg2/Calm1/Hdac10/Sptlc1/Usp30/Atg10/Rnf185/Lrrk2/Atg2a/Igtp/Bcl2l11/Trim12c/Slc25a4/Zc3h12a/Bnip3/Rab3gap1/Sqstm1/Nampt/Atpif1/Gsk3a/Nupr1/Chmp7/Atp2a2/Supt5/Zmpste24/Casp1/Rab43/Ubxn2b/Trim17/Rufy4/Prkaa1/Foxk1/Ufl1/Ddit3/Rb1cc1/Rab8a/Rnf41/Mtm1/Trp53inp2/Pik3r2/Vmp1	60
GO:0061919	BP	GO:0061919	process utilizing autophagic mechanism	60/1402	485/28564	5.15E-11	9.49E-09	7.05E-09	Hspa8/Tnfaip3/Slc25a5/Map1lc3b/Iigp1/Hmox1/Rab1b/Cdkn2a/Ptpn22/Tspo/S100a8/Cisd2/Sesn3/Rraga/Hk2/Plk3/Usp33/Bid/Mul1/Retreg2/Calm1/Hdac10/Sptlc1/Usp30/Atg10/Rnf185/Lrrk2/Atg2a/Igtp/Bcl2l11/Trim12c/Slc25a4/Zc3h12a/Bnip3/Rab3gap1/Sqstm1/Nampt/Atpif1/Gsk3a/Nupr1/Chmp7/Atp2a2/Supt5/Zmpste24/Casp1/Rab43/Ubxn2b/Trim17/Rufy4/Prkaa1/Foxk1/Ufl1/Ddit3/Rb1cc1/Rab8a/Rnf41/Mtm1/Trp53inp2/Pik3r2/Vmp1	60
GO:0046390	BP	GO:0046390	ribose phosphate biosynthetic process	37/1402	220/28564	5.17E-11	9.49E-09	7.05E-09	Atp5l/Atp5b/Aldoa/Nme2/Pkm/Upp1/Dhodh/Prps1l3/Atp5o/Acot7/Ndufs1/Atp5j2/Atp5g1/Atp5d/Adk/Prpsap2/Ndufb1/Acsl1/Ndufa10/Nme1/Ndufs3/Atp5k/Ndufb3/Adsl/Ndufab1/Sdhb/Bcl2l1/Dlat/Acsl5/Ndufv1/Nme4/Acly/Atic/Ndufs7/Tkt/Ndufv3/Hprt	37
GO:0016072	BP	GO:0016072	rRNA metabolic process	39/1402	249/28564	1.42E-10	2.53E-08	1.88E-08	Rpl35/Rps7/Rps27rt/Top1/Cdkn2a/Utp4/Utp15/Wdr3/Snu13/Wdr75/Utp20/Pop4/Fbl/Heatr1/Drosha/Tsr2/Mrps11/Utp23/Riok1/Nop10/Mphosph10/Bms1/Suv39h1/Mrto4/Nhp2/Ebna1bp2/Trmt2b/Dis3l/Fam207a/Eri3/Ftsj3/Exosc5/Abt1/Frg1/Eri1/Ddx56/Rnasel/Mrpl44/Lsm6	39
GO:0006119	BP	GO:0006119	oxidative phosphorylation	28/1402	145/28564	4.39E-10	7.54E-08	5.60E-08	Atp5b/Uqcrh/Rhoa/Cox8a/Cox5a/Cox5b/Pde12/Atp5o/Ndufs1/Atp5j2/Coa6/Atp5d/Bid/Ndufb1/Ndufa10/Cox4i2/Cox7a2/Ndufs3/Atp5k/Ndufb3/Nupr1/Ndufab1/Sdhb/Ndufv1/Tnf/Ndufs7/Ndufv3/Coq9	28
GO:0034976	BP	GO:0034976	response to endoplasmic reticulum stress	39/1402	260/28564	5.24E-10	8.71E-08	6.47E-08	Jun/Cebpb/Selenok/Rnf103/Dnajb9/Ecpas/Manf/Bid/Qrich1/Rnf139/Tmem129/Atg10/Ero1a/Rnf185/Lrrk2/Erlec1/Rcn3/Bcl2l11/Herpud2/Faf1/Ccnd1/Fcgr2b/Stt3b/Nupr1/Pml/Cert1/Nccrp1/Bcl2l1/Rnf121/Tmtc4/Ufl1/Ufd1/Ddit3/Man1b1/Edem1/Syvn1/Pik3r2/Nr1h3/Nr1h2	39
GO:0002833	BP	GO:0002833	positive regulation of response to biotic stimulus	45/1402	335/28564	9.86E-10	1.56E-07	1.15E-07	Hmgb2/Tnfaip3/Hsp90aa1/Hspa1a/Ptpn22/Erbin/Arf6/Mif/Klrk1/Sh2d1a/Cd274/Zbp1/Rnf125/Hspa1b/Acod1/Pomc/Hexim1/Zdhhc5/Rnf185/Igtp/Stat5b/Trim12c/Il12b/Clpb/Hspd1/Plcg2/Tomm70a/Mapkapk3/Casp1/Polr3b/Clec4n/Nmi/Cd300lf/Tnf/Ifi206/Polr3d/Ufd1/Akirin2/Clec7a/Gsdme/Pqbp1/Il12a/Rnf135/Oas1g/Nr1h3	45
GO:0009260	BP	GO:0009260	ribonucleotide biosynthetic process	34/1402	211/28564	9.93E-10	1.56E-07	1.15E-07	Atp5l/Atp5b/Aldoa/Nme2/Pkm/Upp1/Dhodh/Atp5o/Acot7/Ndufs1/Atp5j2/Atp5g1/Atp5d/Adk/Ndufb1/Acsl1/Ndufa10/Nme1/Ndufs3/Atp5k/Ndufb3/Adsl/Ndufab1/Sdhb/Bcl2l1/Dlat/Acsl5/Ndufv1/Nme4/Acly/Atic/Ndufs7/Ndufv3/Hprt	34
GO:0022900	BP	GO:0022900	electron transport chain	24/1402	114/28564	1.23E-09	1.87E-07	1.39E-07	Uqcrh/Cox8a/Cox5a/Cox5b/Sod2/Ndufs1/Coa6/Bid/Fdx1/Polg2/Ndufa10/Cox4i2/Cox7a2/Ndufs3/Ndufb3/Sdhb/Ndufv1/Etfa/Etfdh/Ndufs7/Mybbp1a/Ndufv3/Coq9/Vps54	24
GO:0072594	BP	GO:0072594	establishment of protein localization to organelle	53/1402	439/28564	1.64E-09	2.42E-07	1.80E-07	Hspa8/Vps37b/Tnfaip3/Hsp90aa1/Hsp90ab1/Cdkn2a/Ptpn22/Gbp4/Tspo/Ipo7/Hcls1/Timm29/Rab10/Nup50/Immp1l/Hk2/Bid/Nup133/Cse1l/Scrib/Lrrk2/Pex13/Zfand2a/Pttg1ip/Ipo4/Zc3h12a/Hspd1/Kpna4/Rab3gap1/Pex3/Sqstm1/Elavl1/Atpif1/Gsk3a/Pml/Tomm70a/Vps53/Timm8a1/Gga3/Tnpo2/Sort1/Prkaa1/Sec61a1/Pdcd5/Ddit3/Vps36/Dnaja1/Edem1/Akirin2/Lrwd1/Srp72/Vps54/Pik3r2	53
GO:0031349	BP	GO:0031349	positive regulation of defense response	54/1402	452/28564	1.68E-09	2.42E-07	1.80E-07	Hmgb2/Tnfaip3/Hsp90aa1/Cd28/Cebpb/Hspa1a/Ptpn22/Erbin/Arf6/Klrk1/Sh2d1a/S100a8/Zbp1/Il1b/Rnf125/Ets1/Hspa1b/Acod1/Pomc/Hexim1/Casp4/Ccl24/Zdhhc5/Rnf185/Lrrk2/Igtp/Stat5b/Tgm2/Trim12c/Il12b/Clpb/Hspd1/Plcg2/Nupr1/Tomm70a/Mapkapk3/Casp1/Polr3b/Clec4n/Nmi/Cd300lf/Tnf/Pla2g4a/Ifi206/Polr3d/Ufd1/Il18/Akirin2/Clec7a/Pqbp1/Il12a/Rnf135/Oas1g/Nr1h3	54
GO:0009145	BP	GO:0009145	purine nucleoside triphosphate biosynthetic process	24/1402	116/28564	1.79E-09	2.50E-07	1.86E-07	Atp5l/Atp5b/Aldoa/Nme2/Pkm/Atp5o/Ndufs1/Atp5j2/Atp5g1/Atp5d/Adk/Ndufb1/Ndufa10/Nme1/Ndufs3/Atp5k/Ndufb3/Ndufab1/Sdhb/Bcl2l1/Ndufv1/Nme4/Ndufs7/Ndufv3	24
GO:0050688	BP	GO:0050688	regulation of defense response to virus	20/1402	82/28564	1.94E-09	2.65E-07	1.97E-07	Tnfaip3/Hsp90aa1/Ptpn22/Erbin/Gbp4/Il27/Selenok/Il1b/Rnf125/Zdhhc1/Mul1/Stat1/Il12b/Zc3h12a/Pml/Tomm70a/Zmpste24/Fgl2/Ufd1/Pqbp1	20
GO:0050863	BP	GO:0050863	regulation of T cell activation	48/1402	384/28564	3.09E-09	4.03E-07	2.99E-07	H2-Aa/Hsp90aa1/Dusp10/Aif1/Cd28/Rhoa/Cebpb/Smad7/Cdkn2a/Ptpn22/Il27/H2-DMa/Carmil2/Selenok/Hsph1/Jak3/Cd274/Runx1/Adk/Il1b/Bid/Sos1/Il1a/Drosha/Scrib/Pdcd1lg2/Egr3/Stat5b/Ctla2a/Il12b/Sirpb1b/Itpkb/Zc3h12a/Cd1d1/Hspd1/Marchf7/Dtx1/Il4ra/Ripk3/Icos/Fgl2/Nkap/Lgals3/Il18/Prdx2/Btla/Il12a/Lilrb4a	48
GO:1903706	BP	GO:1903706	regulation of hemopoiesis	53/1402	447/28564	3.10E-09	4.03E-07	2.99E-07	H2-Aa/Hmgb2/Hsp90aa1/Jun/Dusp10/Cd28/Rhoa/Cebpb/Nme2/Smad7/Hspa1a/Cdkn2a/Il27/H2-DMa/Carmil2/Hcls1/Car2/Jak3/Runx1/Scin/Pglyrp1/Ets1/Hspa1b/Sos1/Stat1/Drosha/Egr3/Stat5b/Ctla2a/Nme1/Il12b/Itpkb/Tob2/Zc3h12a/Cd1d1/Tmem64/Dtx1/Il4ra/Smap1/Fos/Ikzf3/Fgl2/Tnf/Nkap/Il18/Klf10/Paf1/Prdx2/Rnf41/Mitf/Il12a/Ctr9/Lilrb4a	53
GO:0009152	BP	GO:0009152	purine ribonucleotide biosynthetic process	32/1402	199/28564	3.23E-09	4.09E-07	3.04E-07	Atp5l/Atp5b/Aldoa/Nme2/Pkm/Atp5o/Acot7/Ndufs1/Atp5j2/Atp5g1/Atp5d/Adk/Ndufb1/Acsl1/Ndufa10/Nme1/Ndufs3/Atp5k/Ndufb3/Adsl/Ndufab1/Sdhb/Bcl2l1/Dlat/Acsl5/Ndufv1/Nme4/Acly/Atic/Ndufs7/Ndufv3/Hprt	32
GO:2001233	BP	GO:2001233	regulation of apoptotic signaling pathway	51/1402	424/28564	3.77E-09	4.67E-07	3.47E-07	Ubb/Rps7/Hmgb2/Tnfaip3/Slc25a5/Hmox1/Hspa1a/Bcl2l14/Sod2/Mif/S100a8/Jak3/Usp47/Il1b/Hspa1b/Nr4a2/Bid/Taf6/Tmc8/Ar/Lrrk2/Prkra/Ybx3/Bcl2l11/Pttg1ip/Ndufs3/Slc25a4/Faf1/Skil/Marchf7/Traf2/Nupr1/Pml/Psen2/Map2k5/Bcl2l1/Ripk3/Acsl5/Meis3/Tnf/Mnt/Gclm/Lgals3/Ddit3/Hdac1/Rb1cc1/Dnaja1/Prdx2/Bag5/Gsdme/Syvn1	51
GO:0009142	BP	GO:0009142	nucleoside triphosphate biosynthetic process	25/1402	130/28564	4.07E-09	4.93E-07	3.66E-07	Atp5l/Atp5b/Aldoa/Nme2/Pkm/Atp5o/Ndufs1/Atp5j2/Atp5g1/Atp5d/Adk/Ndufb1/Ndufa10/Nme1/Ndufs3/Atp5k/Ndufb3/Ndufab1/Sdhb/Bcl2l1/Ndufv1/Nme4/Ndufs7/Ndufv3/Dtymk	25
GO:0031331	BP	GO:0031331	positive regulation of cellular catabolic process	52/1402	438/28564	4.17E-09	4.94E-07	3.67E-07	Slc25a5/Irs2/Smad7/Hmox1/Hspa1a/Pde12/Polr2g/Dcps/Sesn3/Il1b/Hspa1b/Plk3/Bid/Parn/Tob1/Rida/Ago2/Rnf139/Sptlc1/Lrrk2/Atg2a/Dda1/Igtp/Bcl2l11/Zfand2a/Paip1/Rnf19a/Trim12c/Slc25a4/Zc3h12a/Bnip3/Rab3gap1/Ppp2ca/Gsk3a/Usp5/Abhd5/Psen2/Supt5/Nrd1/Cpt1a/Dxo/Acsl5/Rufy4/Prkaa1/Tnf/Ufl1/Exosc5/Ddit3/Rb1cc1/Upf1/Mov10/Trp53inp2	52
GO:0010506	BP	GO:0010506	regulation of autophagy	40/1402	292/28564	4.71E-09	5.45E-07	4.05E-07	Tnfaip3/Slc25a5/Iigp1/Hmox1/Ptpn22/Tspo/Cisd2/Sesn3/Rraga/Plk3/Usp33/Bid/Sptlc1/Usp30/Lrrk2/Atg2a/Igtp/Bcl2l11/Trim12c/Slc25a4/Zc3h12a/Bnip3/Rab3gap1/Nampt/Gsk3a/Nupr1/Supt5/Zmpste24/Casp1/Rufy4/Prkaa1/Foxk1/Ufl1/Ddit3/Rb1cc1/Rab8a/Rnf41/Mtm1/Trp53inp2/Pik3r2	40
GO:0042026	BP	GO:0042026	protein refolding	10/1402	19/28564	4.84E-09	5.48E-07	4.07E-07	Hspa8/Hsp90aa1/Hspa1a/Hspa1b/Hspd1/Dnaja2/Hspa2/Pdcl/Dnaja1/Bag5	10
GO:0045089	BP	GO:0045089	positive regulation of innate immune response	41/1402	306/28564	5.84E-09	6.47E-07	4.81E-07	Hmgb2/Tnfaip3/Hsp90aa1/Hspa1a/Ptpn22/Erbin/Arf6/Klrk1/Sh2d1a/Zbp1/Rnf125/Hspa1b/Acod1/Hexim1/Zdhhc5/Rnf185/Igtp/Stat5b/Trim12c/Il12b/Clpb/Hspd1/Plcg2/Tomm70a/Mapkapk3/Casp1/Polr3b/Clec4n/Nmi/Cd300lf/Tnf/Ifi206/Polr3d/Ufd1/Akirin2/Clec7a/Pqbp1/Il12a/Rnf135/Oas1g/Nr1h3	41
GO:0009206	BP	GO:0009206	purine ribonucleoside triphosphate biosynthetic process	23/1402	115/28564	7.70E-09	8.37E-07	6.21E-07	Atp5l/Atp5b/Aldoa/Nme2/Pkm/Atp5o/Ndufs1/Atp5j2/Atp5g1/Atp5d/Ndufb1/Ndufa10/Nme1/Ndufs3/Atp5k/Ndufb3/Ndufab1/Sdhb/Bcl2l1/Ndufv1/Nme4/Ndufs7/Ndufv3	23
GO:0045088	BP	GO:0045088	regulation of innate immune response	47/1402	385/28564	9.59E-09	1.02E-06	7.59E-07	Hmgb2/Tnfaip3/Hsp90aa1/Dusp10/Hspa1a/Ptpn22/Erbin/Arf6/Klrk1/Sh2d1a/Samhd1/Zbp1/Rnf125/Hspa1b/Acod1/Mul1/Hexim1/Zdhhc5/Rnf185/Igtp/Stat5b/Trim12c/Il12b/Clpb/Hspd1/Plcg2/Tomm70a/Ttll12/Mapkapk3/Casp1/Polr3b/Clec4n/Nmi/Cd300lf/Tnf/Ifi206/Polr3d/Ufd1/Myo1f/Akirin2/Clec7a/Pqbp1/Il12a/Ncf1/Rnf135/Oas1g/Nr1h3	47
GO:0097191	BP	GO:0097191	extrinsic apoptotic signaling pathway	35/1402	242/28564	1.05E-08	1.07E-06	7.97E-07	Hmgb2/Tnfaip3/Hmox1/Hspa1a/Bcl2l14/Jak3/Il1b/Hspa1b/Bid/Il1a/Bcl2a1a/Tmc8/Ar/Bcl2l11/Bcl2a1b/Faf1/Skil/Gsk3a/Traf2/Pml/Psen2/Map2k5/Zdhhc3/Bcl2l1/Acsl5/Sort1/Tnf/Casp8ap2/Gclm/Lgals3/Rb1cc1/Il18/Prdx2/Rnf41/Il12a	35
GO:0022411	BP	GO:0022411	cellular component disassembly	52/1402	450/28564	1.05E-08	1.07E-06	7.97E-07	Hspa8/Slc25a5/Map1lc3b/Oga/Cdkn2a/Frat1/Plaat3/Tspo/Arf6/Carmil2/Cisd2/Scin/Ets1/Hk2/Plk3/Tfip11/Mul1/Retreg2/Calm1/Pdxp/Blcap/Usp30/Mtrf1l/Atg2a/Smn1/Igtp/Ccsap/Scaf8/Slc25a4/Lamc1/Bnip3/Sqstm1/Wdr1/Atpif1/Gsk3a/Chmp7/Atp2a2/Zmpste24/Tmod3/Eif2d/Arhgef2/Hspa2/Prkaa1/Tnf/Ufl1/Rb1cc1/Mid1ip1/Rnf41/Upf1/Vps54/Vmp1/Pym1	52
GO:0044270	BP	GO:0044270	cellular nitrogen compound catabolic process	51/1402	440/28564	1.31E-08	1.32E-06	9.77E-07	Blvrb/Pnrc1/Hmox1/Hspa1a/Cdkn2a/Pde12/Polr2g/Upp1/Dcps/Acot7/Samhd1/Hspa1b/Dhx34/Parn/Tob1/Rida/Ago2/Pdxp/Art2b/Fus/Paip1/Zc3h12a/Elavl1/Rnaseh2c/Traf2/Slirp/Rnaseh1/Mrto4/Rbm10/Acadl/Upf3a/Qprt/Dxo/Dera/Cnot9/Dis3l/Nudt5/Apex1/Exosc5/Nt5c/Smg9/Upf1/Pycrl/Rnasel/Mov10/Nbas/Ncf1/Vps54/Hprt/Pym1/Lsm6	51
GO:1903037	BP	GO:1903037	regulation of leukocyte cell-cell adhesion	46/1402	380/28564	1.78E-08	1.74E-06	1.29E-06	H2-Aa/Hsp90aa1/Dusp10/Aif1/Cd28/Rhoa/Cebpb/Klf4/Smad7/Cdkn2a/Ptpn22/H2-DMa/Carmil2/Selenok/Hsph1/Jak3/Cd274/Runx1/Adk/Il1b/Ets1/Il1a/Scrib/Pdcd1lg2/Egr3/Stat5b/Il12b/Sirpb1b/Itpkb/Zc3h12a/Cd1d1/Hspd1/Marchf7/Ass1/Dtx1/Il4ra/Icos/Fgl2/Tnf/Nkap/Lgals3/Il18/Prdx2/Btla/Il12a/Lilrb4a	46
GO:0009201	BP	GO:0009201	ribonucleoside triphosphate biosynthetic process	23/1402	120/28564	1.80E-08	1.74E-06	1.29E-06	Atp5l/Atp5b/Aldoa/Nme2/Pkm/Atp5o/Ndufs1/Atp5j2/Atp5g1/Atp5d/Ndufb1/Ndufa10/Nme1/Ndufs3/Atp5k/Ndufb3/Ndufab1/Sdhb/Bcl2l1/Ndufv1/Nme4/Ndufs7/Ndufv3	23
GO:0022904	BP	GO:0022904	respiratory electron transport chain	21/1402	103/28564	2.40E-08	2.28E-06	1.69E-06	Uqcrh/Cox8a/Cox5a/Cox5b/Sod2/Ndufs1/Coa6/Bid/Polg2/Ndufa10/Cox4i2/Cox7a2/Ndufs3/Sdhb/Ndufv1/Etfa/Ndufs7/Mybbp1a/Ndufv3/Coq9/Vps54	21
GO:1902105	BP	GO:1902105	regulation of leukocyte differentiation	44/1402	359/28564	2.51E-08	2.34E-06	1.74E-06	H2-Aa/Hsp90aa1/Jun/Dusp10/Cd28/Rhoa/Cebpb/Nme2/Smad7/Cdkn2a/Il27/H2-DMa/Carmil2/Hcls1/Car2/Jak3/Runx1/Pglyrp1/Sos1/Drosha/Egr3/Stat5b/Ctla2a/Nme1/Il12b/Itpkb/Tob2/Zc3h12a/Cd1d1/Tmem64/Dtx1/Il4ra/Fos/Ikzf3/Fgl2/Tnf/Nkap/Il18/Klf10/Prdx2/Rnf41/Mitf/Il12a/Lilrb4a	44
GO:0035966	BP	GO:0035966	response to topologically incorrect protein	25/1402	142/28564	2.62E-08	2.41E-06	1.79E-06	Hspa8/Hsp90aa1/Hspa1a/Hsph1/Dnajb9/Manf/Hspa1b/Qrich1/Tmem129/Ero1a/Rnf185/Erlec1/Herpud2/Hspd1/Ccnd1/Stt3b/Hspa2/Tmtc4/Ufl1/Ufd1/Ddit3/Dnajc18/Edem1/Akirin2/Syvn1	25
GO:0032943	BP	GO:0032943	mononuclear cell proliferation	44/1402	360/28564	2.73E-08	2.46E-06	1.83E-06	H2-Aa/Lst1/Aif1/Cd28/Cebpb/Irs2/Cdkn2a/Ptpn22/Mif/Il27/Carmil2/Selenok/Jak3/Cd274/Adk/Psmb10/Il1b/Bid/Sos1/Il1a/Armc5/Scrib/Pdcd1lg2/Stat5b/Il12b/Cd1d1/Hspd1/Fcgr2b/Marchf7/Cxcr4/Bcl2l1/Ripk3/Ikzf3/Bst1/Lmbr1l/Sh2d2a/Lgals3/Il18/Prdx2/Btla/Il12a/Clcf1/Hprt/Lilrb4a	44
GO:0031397	BP	GO:0031397	negative regulation of protein ubiquitination	19/1402	86/28564	2.80E-08	2.49E-06	1.85E-06	Rps7/Tnfaip3/Smad7/Hspa1a/Cdkn2a/Gbp4/Tspo/Hspa1b/Pinx1/Sqstm1/Marchf7/Rpl37rt/Psen2/Gnl3l/Nxn/Arrb1/Ufl1/Dnaja1/Bag5	19
GO:0032944	BP	GO:0032944	regulation of mononuclear cell proliferation	36/1402	264/28564	3.08E-08	2.69E-06	2.00E-06	H2-Aa/Lst1/Aif1/Cd28/Cebpb/Irs2/Cdkn2a/Ptpn22/Mif/Il27/Carmil2/Selenok/Jak3/Cd274/Adk/Il1b/Bid/Sos1/Il1a/Scrib/Pdcd1lg2/Stat5b/Il12b/Cd1d1/Fcgr2b/Marchf7/Bcl2l1/Ripk3/Ikzf3/Bst1/Lgals3/Il18/Btla/Il12a/Clcf1/Lilrb4a	36
GO:0015986	BP	GO:0015986	proton motive force-driven ATP synthesis	17/1402	70/28564	3.36E-08	2.88E-06	2.14E-06	Atp5l/Atp5b/Atp5o/Ndufs1/Atp5j2/Atp5g1/Atp5d/Ndufb1/Ndufa10/Ndufs3/Atp5k/Ndufb3/Ndufab1/Sdhb/Ndufv1/Ndufs7/Ndufv3	17
GO:0046700	BP	GO:0046700	heterocycle catabolic process	50/1402	440/28564	3.44E-08	2.90E-06	2.16E-06	Blvrb/Pnrc1/Hmox1/Hspa1a/Cdkn2a/Pde12/Polr2g/Upp1/Dcps/Acot7/Samhd1/Hspa1b/Dhx34/Parn/Tob1/Rida/Ago2/Pdxp/Art2b/Fus/Paip1/Zc3h12a/Elavl1/Rnaseh2c/Traf2/Slirp/Rnaseh1/Mrto4/Rbm10/Upf3a/Qprt/Dxo/Dera/Cnot9/Dis3l/Nudt5/Apex1/Exosc5/Nt5c/Smg9/Upf1/Pycrl/Rnasel/Mov10/Nbas/Ncf1/Vps54/Hprt/Pym1/Lsm6	50
GO:0042098	BP	GO:0042098	T cell proliferation	34/1402	243/28564	3.90E-08	3.24E-06	2.41E-06	H2-Aa/Aif1/Cd28/Cebpb/Cdkn2a/Ptpn22/Il27/Carmil2/Selenok/Jak3/Cd274/Adk/Psmb10/Il1b/Bid/Sos1/Il1a/Armc5/Scrib/Pdcd1lg2/Stat5b/Il12b/Cd1d1/Marchf7/Cxcr4/Ripk3/Lmbr1l/Sh2d2a/Lgals3/Il18/Prdx2/Btla/Il12a/Lilrb4a	34
GO:0008380	BP	GO:0008380	RNA splicing	49/1402	430/28564	4.31E-08	3.53E-06	2.62E-06	Hspa8/Sf3b4/Sgf29/Larp7/Tsen34/Snu13/Dcps/Isy1/Clk3/Taf10/Tfip11/Khdc4/Mfap1a/Smndc1/Sf1/Rnf113a2/Taf12/Smn1/Ccnl1/Clk1/Fus/Rtcb/Prdx6/Sap18b/Slirp/Ppp1r8/Rbmx2/Tra2a/Pus1/Thoc6/Rbm10/Usp22/Sf3b6/Thoc1/Supt3/Ppil1/Ess2/Cwf19l2/Zrsr2/Ik/Lgals3/Tada2b/Fam50a/Frg1/Aar2/Snip1/Pqbp1/Habp4/Lsm6	49
GO:0046651	BP	GO:0046651	lymphocyte proliferation	43/1402	354/28564	4.68E-08	3.77E-06	2.80E-06	H2-Aa/Lst1/Aif1/Cd28/Cebpb/Irs2/Cdkn2a/Ptpn22/Mif/Il27/Carmil2/Selenok/Jak3/Cd274/Adk/Psmb10/Il1b/Bid/Sos1/Il1a/Armc5/Scrib/Pdcd1lg2/Stat5b/Il12b/Cd1d1/Hspd1/Fcgr2b/Marchf7/Cxcr4/Ripk3/Ikzf3/Bst1/Lmbr1l/Sh2d2a/Lgals3/Il18/Prdx2/Btla/Il12a/Clcf1/Hprt/Lilrb4a	43
GO:0001818	BP	GO:0001818	negative regulation of cytokine production	38/1402	296/28564	6.57E-08	5.17E-06	3.84E-06	Srgn/Tnfaip3/Anxa4/Klf4/Smad7/Hmox1/Ptpn22/Erbin/Gbp4/Tspo/Klf2/Jak3/Cd274/Pglyrp1/Rnf125/Acod1/Pomc/Mul1/Cd200r1/Pdcd1lg2/Il12b/Zc3h12a/Fcgr2b/Bst2/Pml/Gbp3/Furin/Map2k5/Macir/Nmi/Arrb1/Tnf/Ufd1/Ddit3/Gbp7/Il12a/Oas1g/Lilrb4a	38
GO:0050670	BP	GO:0050670	regulation of lymphocyte proliferation	35/1402	260/28564	6.61E-08	5.17E-06	3.84E-06	H2-Aa/Lst1/Aif1/Cd28/Cebpb/Irs2/Cdkn2a/Ptpn22/Mif/Il27/Carmil2/Selenok/Jak3/Cd274/Adk/Il1b/Bid/Sos1/Il1a/Scrib/Pdcd1lg2/Stat5b/Il12b/Cd1d1/Fcgr2b/Marchf7/Ripk3/Ikzf3/Bst1/Lgals3/Il18/Btla/Il12a/Clcf1/Lilrb4a	35
GO:0097193	BP	GO:0097193	intrinsic apoptotic signaling pathway	40/1402	322/28564	7.41E-08	5.72E-06	4.25E-06	Ubb/Rps7/Cebpb/Hmox1/Sod2/Mif/Selenok/Zfp622/S100a8/Usp47/Bid/Taf6/Qrich1/Bcl2a1a/Ero1a/Lrrk2/Prkra/Ybx3/Ppp2r5c/Bcl2l11/Bcl2a1b/Pttg1ip/Ndufs3/Bnip3/Skil/Marchf7/Nupr1/Pml/Bcl2l1/Ripk3/Tnf/Ifi206/Ddit3/Pdcd10/Hdac1/Dnaja1/Mybbp1a/Bag5/Gsdme/Syvn1	40
GO:0018205	BP	GO:0018205	peptidyl-lysine modification	43/1402	360/28564	7.58E-08	5.75E-06	4.27E-06	H1f2/Cdkn2a/Sgf29/Per1/H1f4/Cbx4/Taf10/Taf6/Suv39h2/Mul1/Taf7/Hdac10/Rnf113a2/H1f3/Pole3/Taf12/Tgm2/Mcrs1/Ing3/Smyd5/Vcpkmt/Pml/Suv39h1/Nelfa/Zmpste24/Ndufab1/Usp22/Gnl3l/Nfyb/Rlf/Supt3/Arrb1/Prkaa1/Nfyc/Baz1b/Eed/Dohh/Mrgbp/Taf4/Tada2b/Mybbp1a/Phf20/Ctr9	43
GO:0030098	BP	GO:0030098	lymphocyte differentiation	52/1402	478/28564	7.66E-08	5.75E-06	4.27E-06	H2-Aa/Tnfaip3/Slc25a5/Hsp90aa1/Dusp10/Cd28/Rhoa/Smad7/Cdkn2a/Ptpn22/Il27/H2-DMa/Carmil2/Mink1/Jak3/Dnajb9/Runx1/Clec4d/Pglyrp1/Il1b/Sos1/Il1a/Nfatc1/Armc5/Drosha/Egr3/Ppp3cb/Stat5b/Ctla2a/Il12b/Itpkb/Zc3h12a/Cd1d1/Plcg2/Cd8a/Dtx1/Il4ra/Ripk3/Ikzf3/Fgl2/Nkap/Lmbr1l/Spib/Il18/Prdx2/Rnf41/Dcaf1/Itfg2/Il12a/Syvn1/Clcf1/Lilrb4a	52
GO:0050691	BP	GO:0050691	regulation of defense response to virus by host	13/1402	44/28564	1.13E-07	8.38E-06	6.22E-06	Hsp90aa1/Ptpn22/Il27/Selenok/Il1b/Zdhhc1/Mul1/Stat1/Il12b/Zc3h12a/Pml/Tomm70a/Pqbp1	13
GO:1901361	BP	GO:1901361	organic cyclic compound catabolic process	52/1402	486/28564	1.30E-07	9.50E-06	7.06E-06	Blvrb/Pnrc1/Hmox1/Hspa1a/Cdkn2a/Pde12/Polr2g/Upp1/Dcps/Acot7/Samhd1/Hspa1b/Dhx34/Parn/Tob1/Rida/Ago2/Pdxp/Art2b/Fus/Paip1/Zc3h12a/Elavl1/Rnaseh2c/Traf2/Slirp/Rnaseh1/Mrto4/Rbm10/Upf3a/Qprt/Dxo/Dera/Cnot9/Ephx2/Dis3l/Nudt5/Apex1/Exosc5/Nt5c/Smg9/Upf1/Pycrl/Rnasel/Mov10/Scarb1/Nbas/Ncf1/Vps54/Hprt/Pym1/Lsm6	52
GO:0007159	BP	GO:0007159	leukocyte cell-cell adhesion	47/1402	420/28564	1.39E-07	1.00E-05	7.44E-06	H2-Aa/Hsp90aa1/Dusp10/Aif1/Cd28/Rhoa/Cebpb/Klf4/Smad7/Cdkn2a/Ptpn22/H2-DMa/Carmil2/Selenok/Hsph1/S100a8/Jak3/Cd274/Runx1/Adk/Il1b/Ets1/Il1a/Scrib/Pdcd1lg2/Egr3/Stat5b/Il12b/Sirpb1b/Itpkb/Zc3h12a/Cd1d1/Hspd1/Marchf7/Ass1/Dtx1/Il4ra/Icos/Fgl2/Tnf/Nkap/Lgals3/Il18/Prdx2/Btla/Il12a/Lilrb4a	47
GO:0006754	BP	GO:0006754	ATP biosynthetic process	20/1402	104/28564	1.42E-07	1.01E-05	7.50E-06	Atp5l/Atp5b/Aldoa/Pkm/Atp5o/Ndufs1/Atp5j2/Atp5g1/Atp5d/Ndufb1/Ndufa10/Ndufs3/Atp5k/Ndufb3/Ndufab1/Sdhb/Bcl2l1/Ndufv1/Ndufs7/Ndufv3	20
GO:0019439	BP	GO:0019439	aromatic compound catabolic process	50/1402	461/28564	1.49E-07	1.04E-05	7.75E-06	Blvrb/Pnrc1/Hmox1/Hspa1a/Cdkn2a/Pde12/Polr2g/Upp1/Dcps/Acot7/Samhd1/Hspa1b/Dhx34/Parn/Tob1/Rida/Ago2/Pdxp/Art2b/Fus/Paip1/Zc3h12a/Elavl1/Rnaseh2c/Traf2/Slirp/Rnaseh1/Mrto4/Rbm10/Upf3a/Dxo/Dera/Cnot9/Ephx2/Dis3l/Nudt5/Apex1/Exosc5/Nt5c/Smg9/Upf1/Pycrl/Rnasel/Mov10/Nbas/Ncf1/Vps54/Hprt/Pym1/Lsm6	50
GO:0034655	BP	GO:0034655	nucleobase-containing compound catabolic process	46/1402	408/28564	1.52E-07	1.05E-05	7.78E-06	Pnrc1/Hspa1a/Cdkn2a/Pde12/Polr2g/Upp1/Dcps/Acot7/Samhd1/Hspa1b/Dhx34/Parn/Tob1/Rida/Ago2/Art2b/Fus/Paip1/Zc3h12a/Elavl1/Rnaseh2c/Traf2/Slirp/Rnaseh1/Mrto4/Rbm10/Upf3a/Dxo/Dera/Cnot9/Dis3l/Nudt5/Apex1/Exosc5/Nt5c/Smg9/Upf1/Pycrl/Rnasel/Mov10/Nbas/Ncf1/Vps54/Hprt/Pym1/Lsm6	46
GO:0030217	BP	GO:0030217	T cell differentiation	40/1402	331/28564	1.56E-07	1.07E-05	7.93E-06	H2-Aa/Hsp90aa1/Dusp10/Cd28/Rhoa/Smad7/Cdkn2a/Ptpn22/Il27/H2-DMa/Carmil2/Mink1/Jak3/Runx1/Clec4d/Il1b/Sos1/Il1a/Armc5/Drosha/Egr3/Ppp3cb/Stat5b/Ctla2a/Il12b/Itpkb/Zc3h12a/Cd1d1/Cd8a/Dtx1/Il4ra/Ripk3/Ikzf3/Fgl2/Nkap/Lmbr1l/Il18/Prdx2/Il12a/Lilrb4a	40
GO:0045619	BP	GO:0045619	regulation of lymphocyte differentiation	31/1402	222/28564	1.60E-07	1.08E-05	7.99E-06	H2-Aa/Hsp90aa1/Dusp10/Cd28/Rhoa/Smad7/Cdkn2a/Il27/H2-DMa/Carmil2/Jak3/Runx1/Pglyrp1/Sos1/Drosha/Egr3/Stat5b/Ctla2a/Itpkb/Zc3h12a/Cd1d1/Dtx1/Il4ra/Ikzf3/Fgl2/Nkap/Il18/Prdx2/Rnf41/Il12a/Lilrb4a	31
GO:0045580	BP	GO:0045580	regulation of T cell differentiation	28/1402	188/28564	1.62E-07	1.08E-05	7.99E-06	H2-Aa/Hsp90aa1/Dusp10/Cd28/Rhoa/Smad7/Cdkn2a/Il27/H2-DMa/Carmil2/Jak3/Runx1/Sos1/Drosha/Egr3/Stat5b/Ctla2a/Itpkb/Zc3h12a/Cd1d1/Dtx1/Il4ra/Fgl2/Nkap/Il18/Prdx2/Il12a/Lilrb4a	28
GO:0070661	BP	GO:0070661	leukocyte proliferation	45/1402	396/28564	1.64E-07	1.08E-05	8.02E-06	H2-Aa/Lst1/Aif1/Cd28/Cebpb/Irs2/Cdkn2a/Ptpn22/Mif/Il27/Carmil2/Selenok/Jak3/Cd274/Adk/Psmb10/Il1b/Bid/Sos1/Il1a/Armc5/Scrib/Pdcd1lg2/Stat5b/Il12b/Cd1d1/Hspd1/Fcgr2b/Marchf7/Cxcr4/Stat4/Bcl2l1/Ripk3/Ikzf3/Bst1/Lmbr1l/Sh2d2a/Lgals3/Il18/Prdx2/Btla/Il12a/Clcf1/Hprt/Lilrb4a	45
GO:2001234	BP	GO:2001234	negative regulation of apoptotic signaling pathway	33/1402	246/28564	1.69E-07	1.10E-05	8.14E-06	Hmgb2/Tnfaip3/Slc25a5/Hmox1/Hspa1a/Sod2/Mif/Usp47/Il1b/Hspa1b/Nr4a2/Bid/Ar/Lrrk2/Ybx3/Pttg1ip/Ndufs3/Slc25a4/Marchf7/Psen2/Map2k5/Bcl2l1/Meis3/Tnf/Mnt/Gclm/Lgals3/Hdac1/Rb1cc1/Dnaja1/Prdx2/Bag5/Syvn1	33
GO:0140053	BP	GO:0140053	mitochondrial gene expression	26/1402	167/28564	1.82E-07	1.17E-05	8.65E-06	Mrps25/Mrpl50/Yars2/Drosha/Mtrf1l/Trub2/Mrpl32/Mterf3/Mtres1/Mrps11/Mrpl17/Mrps15/Tsfm/Mrpl23/Mto1/Mrpl52/Mrpl34/Prkaa1/Mrpl10/Ears2/Mrps10/Mrpl12/Mrpl44/Gfm1/Twnk/Rcc1l	26
GO:0002218	BP	GO:0002218	activation of innate immune response	32/1402	236/28564	2.02E-07	1.28E-05	9.49E-06	Tnfaip3/Hsp90aa1/Hspa1a/Ptpn22/Erbin/Arf6/Klrk1/Zbp1/Rnf125/Hspa1b/Acod1/Hexim1/Zdhhc5/Igtp/Trim12c/Clpb/Hspd1/Plcg2/Tomm70a/Mapkapk3/Casp1/Clec4n/Nmi/Cd300lf/Tnf/Ifi206/Ufd1/Clec7a/Pqbp1/Rnf135/Oas1g/Nr1h3	32
GO:1903008	BP	GO:1903008	organelle disassembly	22/1402	126/28564	2.06E-07	1.29E-05	9.56E-06	Slc25a5/Map1lc3b/Cdkn2a/Plaat3/Tspo/Cisd2/Hk2/Plk3/Mul1/Retreg2/Usp30/Atg2a/Slc25a4/Bnip3/Sqstm1/Atpif1/Gsk3a/Eif2d/Prkaa1/Ufl1/Rb1cc1/Rnf41	22
GO:0042832	BP	GO:0042832	defense response to protozoan	12/1402	39/28564	2.12E-07	1.31E-05	9.75E-06	Gbp2/Gbp2b/Iigp1/Gbp4/Il12b/Gbp3/Il4ra/Gbp8/Batf2/Gbp10/Gbp7/Il12a	12
GO:1903321	BP	GO:1903321	negative regulation of protein modification by small protein conjugation or removal	19/1402	97/28564	2.14E-07	1.31E-05	9.75E-06	Rps7/Tnfaip3/Smad7/Hspa1a/Cdkn2a/Gbp4/Tspo/Hspa1b/Pinx1/Sqstm1/Marchf7/Rpl37rt/Psen2/Gnl3l/Nxn/Arrb1/Ufl1/Dnaja1/Bag5	19
GO:0051881	BP	GO:0051881	regulation of mitochondrial membrane potential	18/1402	88/28564	2.25E-07	1.36E-05	1.01E-05	Ubb/Dynll1/Oga/Cdkn2a/Tspo/Sod2/Slc25a36/Got1/Ndufs1/Bid/Mul1/Lrrk2/Bnip3/Atpif1/Casp1/Bcl2l1/Hebp2/Gclm	18
GO:0016579	BP	GO:0016579	protein deubiquitination	23/1402	137/28564	2.29E-07	1.37E-05	1.02E-05	Tnfaip3/Vcpip1/Sgf29/Usp47/Taf10/Usp33/Taf6/Taf7/Usp20/Usp30/Taf12/Zc3h12a/Otud1/Usp5/Abraxas2/Usp22/Uimc1/Supt3/Psmd14/Taf4/Tada2b/Zranb1/Babam2	23
GO:0030099	BP	GO:0030099	myeloid cell differentiation	51/1402	482/28564	2.43E-07	1.43E-05	1.07E-05	Ubd/Hmgb2/Slc25a5/Jun/Cebpb/Nme2/Hspa1a/Klf2/Hcls1/Car2/Runx1/Scin/Ets1/Hspa1b/Nfatc1/Stat1/Smad5/Stat5b/Nme1/Il12b/Itpkb/Clpb/Tob2/Tmem64/Slc25a40/Wdr1/Atpif1/Pml/Smap1/Psen2/Exoc6/Tmod3/Fos/Fech/Cd300lf/Batf2/Tnf/Ifi206/Ufl1/Nkap/Spib/Hscb/Sp1/Klf10/Paf1/Rnf41/Mitf/Ctr9/Thra/Vps54/Lilrb4a	51
GO:0070663	BP	GO:0070663	regulation of leukocyte proliferation	36/1402	287/28564	2.58E-07	1.51E-05	1.12E-05	H2-Aa/Lst1/Aif1/Cd28/Cebpb/Irs2/Cdkn2a/Ptpn22/Mif/Il27/Carmil2/Selenok/Jak3/Cd274/Adk/Il1b/Bid/Sos1/Il1a/Scrib/Pdcd1lg2/Stat5b/Il12b/Cd1d1/Fcgr2b/Marchf7/Bcl2l1/Ripk3/Ikzf3/Bst1/Lgals3/Il18/Btla/Il12a/Clcf1/Lilrb4a	36
GO:0006457	BP	GO:0006457	protein folding	26/1402	170/28564	2.60E-07	1.51E-05	1.12E-05	Hspa8/Hsp90aa1/Hsp90ab1/Hspa1a/H2-DMa/Hsph1/Clpx/Hspa1b/Ero1a/Dnajb1/Unc45a/Dnajc5/Hspd1/Dnaja2/Mesd/Ero1b/Hspa2/Pfdn1/Ppil1/Pdcd5/Pdcl/Dnajc18/Dnaja1/Bag5/Ahsa1/Pofut2	26
GO:0002230	BP	GO:0002230	positive regulation of defense response to virus by host	11/1402	33/28564	2.73E-07	1.56E-05	1.16E-05	Hsp90aa1/Ptpn22/Il27/Selenok/Zdhhc1/Stat1/Il12b/Zc3h12a/Pml/Tomm70a/Pqbp1	11
GO:0006986	BP	GO:0006986	response to unfolded protein	21/1402	119/28564	3.21E-07	1.82E-05	1.35E-05	Hspa8/Hsp90aa1/Hspa1a/Hsph1/Dnajb9/Manf/Hspa1b/Qrich1/Tmem129/Ero1a/Erlec1/Herpud2/Hspd1/Ccnd1/Stt3b/Hspa2/Tmtc4/Ufl1/Ddit3/Edem1/Syvn1	21
GO:0032479	BP	GO:0032479	regulation of type I interferon production	20/1402	111/28564	4.30E-07	2.41E-05	1.79E-05	Hmgb2/Gapdh/Hsp90aa1/Ptpn22/Gbp4/Rnf125/Acod1/Stat1/Hspd1/Plcg2/Tomm70a/Gbp3/Polr3b/Nmi/Polr3d/Ufd1/Gbp7/Pqbp1/Rnf135/Oas1g	20
GO:0042776	BP	GO:0042776	proton motive force-driven mitochondrial ATP synthesis	15/1402	65/28564	4.38E-07	2.43E-05	1.80E-05	Atp5b/Atp5o/Ndufs1/Atp5j2/Atp5d/Ndufb1/Ndufa10/Ndufs3/Atp5k/Ndufb3/Ndufab1/Sdhb/Ndufv1/Ndufs7/Ndufv3	15
GO:0008637	BP	GO:0008637	apoptotic mitochondrial changes	21/1402	122/28564	4.94E-07	2.71E-05	2.01E-05	Slc25a5/Jun/Cdkn2a/Sod2/Ndufs1/Hk2/Bid/Mul1/Bcl2a1a/Bcl2l11/Bcl2a1b/Slc25a4/Bnip3/Hspd1/Atpif1/Gsk3a/Casp1/Bcl2l1/Pdcd5/Gclm/Map3k1	21
GO:0016570	BP	GO:0016570	histone modification	46/1402	426/28564	5.26E-07	2.86E-05	2.12E-05	H1f2/Sgf29/Per1/H1f4/Mideas/Taf10/Taf6/Suv39h2/Fbl/Sap30bp/Smarcad1/Taf7/Hdac10/Lrrk2/H1f3/Pole3/Taf12/Mcrs1/Ing3/Smyd5/Rnf2/Pml/Suv39h1/Nelfa/Zmpste24/Usp22/Nfyb/Uimc1/Parg/Rlf/Supt3/Arrb1/Nfyc/Baz1b/Ufl1/Eed/Cul4b/Mrgbp/Taf4/Hdac1/Tada2b/Mybbp1a/Paf1/Phf20/Babam2/Ctr9	46
GO:0016032	BP	GO:0016032	viral process	39/1402	334/28564	5.40E-07	2.91E-05	2.16E-05	Hspa8/Vps37b/Slc3a2/Ifitm3/Jun/Slpi/Pde12/Larp7/Ifitm2/Nucks1/Pkn2/Stat1/Usf1/Hexim1/Bcl2l11/Dynlt1c/Paip1/Trim12c/Zc3h12a/Bst2/Cxcr4/Gbp3/Chmp7/Furin/Rab43/Eif2d/Bcl2l1/Zfp639/Nectin4/Tnf/Eif3d/Ifi206/Sp1/Hdac1/Ddx56/Map3k1/Rnasel/Gbp7/Oas1g	39
GO:0044403	BP	GO:0044403	biological process involved in symbiotic interaction	33/1402	260/28564	6.13E-07	3.26E-05	2.42E-05	Hspa8/Vps37b/Gapdh/Slc3a2/Gbp2/Ifitm3/Jun/Gbp2b/Ifitm2/Pglyrp1/Nucks1/Pomc/Sap30bp/Bcl2l11/Dynlt1c/Paip1/Trim12c/Zc3h12a/Hspd1/Gbp3/Chmp7/Furin/Thoc6/Bcl2l1/Zfp639/Thoc1/Nectin4/Sp1/Hdac1/Ddx56/Gbp7/Scarb1/Ncf1	33
GO:0009895	BP	GO:0009895	negative regulation of catabolic process	39/1402	336/28564	6.29E-07	3.32E-05	2.46E-05	Rps7/Tnfaip3/Hsp90ab1/Hmox1/Cdkn2a/Ptpn22/Tspo/Pde3b/Rraga/Il1b/Dhx34/Parn/Sco1/Tob1/Usp30/Lrrk2/Fus/Paip1/Elavl1/Ppp2ca/Marchf7/Nampt/Traf2/Nupr1/Pml/Slirp/Psen2/Furin/Rbm10/Upf3a/Prkaa1/Tnf/Foxk1/Anxa2/Psme3ip1/Bag5/Rnf41/Nbas/Mtm1	39
GO:0042129	BP	GO:0042129	regulation of T cell proliferation	28/1402	201/28564	6.57E-07	3.43E-05	2.55E-05	H2-Aa/Aif1/Cd28/Cebpb/Cdkn2a/Ptpn22/Il27/Carmil2/Selenok/Jak3/Cd274/Adk/Il1b/Bid/Sos1/Il1a/Scrib/Pdcd1lg2/Stat5b/Il12b/Cd1d1/Marchf7/Ripk3/Lgals3/Il18/Btla/Il12a/Lilrb4a	28
GO:0043161	BP	GO:0043161	proteasome-mediated ubiquitin-dependent protein catabolic process	46/1402	430/28564	6.84E-07	3.54E-05	2.63E-05	Smad7/Hspa1a/Psmc5/Rnf103/Anapc4/Dnajb9/Ecpas/Hspa1b/Plk3/Tmem129/Rnf185/Lrrk2/Erlec1/Dda1/Ppp2r5c/Znrf2/Zfand2a/Rnf19a/Faf1/Stt3b/Gsk3a/Cdc34/Pml/Usp5/Psmd1/Fem1c/Psen2/Anapc10/Nccrp1/Ubxn2b/Rnf121/Arrb1/Ufl1/Ufd1/Ascc3/Ascc2/Psmd14/Ddit3/Man1b1/Edem1/Bag5/Akirin2/Kctd5/Hectd3/Syvn1/Mtm1	46
GO:0031396	BP	GO:0031396	regulation of protein ubiquitination	29/1402	214/28564	7.48E-07	3.83E-05	2.84E-05	Ubb/Rps7/Tnfaip3/Hsp90aa1/Smad7/Hspa1a/Cdkn2a/Ptpn22/Gbp4/Tspo/Arrdc3/Ube2l3/Hspa1b/Pinx1/Lrrk2/Pttg1ip/Sqstm1/Marchf7/Gsk3a/Rpl37rt/Psen2/Gnl3l/Nmi/Nxn/Arrb1/Ufl1/Dnaja1/Bag5/Arrdc4	29
GO:2001020	BP	GO:2001020	regulation of response to DNA damage stimulus	37/1402	313/28564	7.76E-07	3.93E-05	2.92E-05	Cdkn2a/Sgf29/Mif/Usp47/Taf10/Mgmt/Bid/Taf6/Taf7/Ccdc117/Hdac10/Helq/Taf12/Spred2/Fus/Pttg1ip/Mcrs1/Ing3/Skil/Marchf7/Pml/Suv39h1/Armt1/Zmpste24/Usp22/Bcl2l1/Uimc1/Parg/Rmi2/Thoc1/Supt3/Baz1b/Mrgbp/Taf4/Tada2b/Babam2/Cyren	37
GO:0042775	BP	GO:0042775	mitochondrial ATP synthesis coupled electron transport	16/1402	77/28564	8.35E-07	4.20E-05	3.12E-05	Uqcrh/Cox8a/Cox5a/Cox5b/Ndufs1/Coa6/Bid/Ndufa10/Cox4i2/Cox7a2/Ndufs3/Sdhb/Ndufv1/Ndufs7/Ndufv3/Coq9	16
GO:0002695	BP	GO:0002695	negative regulation of leukocyte activation	28/1402	204/28564	8.90E-07	4.40E-05	3.27E-05	H2-Aa/Tnfaip3/Lst1/Cebpb/Smad7/Hmox1/Cdkn2a/Ptpn22/Jak3/Cd274/Cst7/Runx1/Pglyrp1/Scrib/Pdcd1lg2/Zc3h12a/Fcgr2b/Marchf7/Dtx1/Il4ra/Thoc1/Fgl2/Cd300lf/Lgals3/Prdx2/Btla/Nr1h3/Lilrb4a	28
GO:0032606	BP	GO:0032606	type I interferon production	20/1402	116/28564	8.94E-07	4.40E-05	3.27E-05	Hmgb2/Gapdh/Hsp90aa1/Ptpn22/Gbp4/Rnf125/Acod1/Stat1/Hspd1/Plcg2/Tomm70a/Gbp3/Polr3b/Nmi/Polr3d/Ufd1/Gbp7/Pqbp1/Rnf135/Oas1g	20
GO:0001562	BP	GO:0001562	response to protozoan	12/1402	44/28564	9.11E-07	4.45E-05	3.30E-05	Gbp2/Gbp2b/Iigp1/Gbp4/Il12b/Gbp3/Il4ra/Gbp8/Batf2/Gbp10/Gbp7/Il12a	12
GO:0002696	BP	GO:0002696	positive regulation of leukocyte activation	44/1402	408/28564	9.55E-07	4.62E-05	3.43E-05	Jund/H2-Aa/Hsp90aa1/Dusp10/Aif1/Cd28/Rhoa/Irs2/Ptpn22/Mif/H2-DMa/Klrk1/Carmil2/Selenok/Hsph1/Jak3/Cd274/Runx1/Clec4d/Adk/Il1b/Pms2/Il1a/Lrrk2/Pdcd1lg2/Egr3/Stat5b/Il12b/Sirpb1b/Itpkb/Cd1d1/Hspd1/Il4ra/Icos/Tnf/Bst1/Pla2g4a/Nkap/Il18/Akirin2/Clec7a/Il12a/Clcf1/Lilrb4a	44
GO:0043543	BP	GO:0043543	protein acylation	32/1402	254/28564	1.06E-06	5.10E-05	3.79E-05	Sgf29/Per1/Selenok/Taf10/Zdhhc1/Taf6/Taf7/Zdhhc14/Zdhhc5/Pole3/Taf12/Mcrs1/Ing3/Nupr1/Pml/Zmpste24/Zdhhc3/Usp22/Zdhhc13/Nfyb/Supt3/Arrb1/Prkaa1/Nfyc/Baz1b/Mrgbp/Taf4/Zdhhc4/Tada2b/Mybbp1a/Phf20/Nmt2	32
GO:0048193	BP	GO:0048193	Golgi vesicle transport	34/1402	279/28564	1.07E-06	5.10E-05	3.79E-05	Vps29/Rab1b/Gosr2/Yipf6/Rabif/Rab10/0610009B22Rik/Nrbp1/Rnf139/Sec24a/Lrrk2/Ier3ip1/Trappc2l/Sar1b/Rab31/Cog4/Cog2/Cog5/Trappc9/Exoc6/Trappc3/Tmed10/Ero1b/Gga3/Llgl1/Uso1/Ccdc91/Sort1/Arl3/Rp2/Vamp4/Rab8a/Nbas/Vps54	34
GO:0042773	BP	GO:0042773	ATP synthesis coupled electron transport	16/1402	79/28564	1.20E-06	5.66E-05	4.20E-05	Uqcrh/Cox8a/Cox5a/Cox5b/Ndufs1/Coa6/Bid/Ndufa10/Cox4i2/Cox7a2/Ndufs3/Sdhb/Ndufv1/Ndufs7/Ndufv3/Coq9	16
GO:0071216	BP	GO:0071216	cellular response to biotic stimulus	39/1402	345/28564	1.22E-06	5.72E-05	4.25E-05	Gbp2/Tnfaip3/Rhoa/Cebpb/Cxcl9/Ptpn22/Mif/Klrk1/Cd274/Il1b/Acod1/Fcgr4/Bid/Il1a/Stat1/Atg10/Igtp/Bcl2l11/Pdcd1lg2/Trim12c/Il12b/Zc3h12a/Litaf/Fcgr2b/Plcg2/Zmpste24/Casp1/Tnf/Ddit3/Il18/Paf1/Prdx2/Gbp10/Clec7a/Upf1/Il12a/Ctr9/Nr1h3/Lilrb4a	39
GO:0035456	BP	GO:0035456	response to interferon-beta	15/1402	71/28564	1.47E-06	6.78E-05	5.04E-05	Gbp2/Ifitm3/Gbp2b/Iigp1/Ifitm2/Gm4951/Acod1/Stat1/Igtp/Bst2/Cdc34/Gbp3/Ifi206/Gbp7/Oas1g	15
GO:0048872	BP	GO:0048872	homeostasis of number of cells	42/1402	391/28564	1.85E-06	8.48E-05	6.30E-05	Prdx5/Hmgb2/Tnfaip3/Slc25a5/Prdx1/Hmox1/Hspa1a/Mif/Klf2/Carmil2/Hcls1/Jak3/Ets1/Hspa1b/Sos1/Bcl2a1a/Stat1/Bcl2l11/Zfx/Smad5/Ppp3cb/Stat5b/Itpkb/Fcgr2b/Slc25a40/Skil/Atpif1/Smap1/Exoc6/Stat4/Tmod3/Ripk3/Fech/Pik3cd/Ufl1/Hscb/Sp1/Il18/Prdx2/Thra/Vps54/Lilrb4a	42
GO:0032543	BP	GO:0032543	mitochondrial translation	21/1402	132/28564	1.87E-06	8.48E-05	6.30E-05	Mrps25/Mrpl50/Yars2/Drosha/Mtrf1l/Trub2/Mrpl32/Mrps11/Mrpl17/Mrps15/Tsfm/Mrpl23/Mrpl52/Mrpl34/Mrpl10/Ears2/Mrps10/Mrpl12/Mrpl44/Gfm1/Rcc1l	21
GO:0045454	BP	GO:0045454	cell redox homeostasis	10/1402	32/28564	1.88E-06	8.48E-05	6.30E-05	Prdx5/Prdx1/Txn1/Gsr/Ero1a/Prdx6/Ero1b/Apex1/Ddit3/Prdx2	10
GO:0030522	BP	GO:0030522	intracellular receptor signaling pathway	32/1402	261/28564	1.93E-06	8.63E-05	6.41E-05	Tnfaip3/Rhoa/Tgif1/Hspa1a/Ptpn22/Erbin/Per1/Klf2/Rnf125/Hspa1b/Ufsp2/Taf7/Ar/Rxrb/Igtp/Clpb/Pml/Klf9/Cnot9/Prmt2/Tnf/Prcp/Ufl1/Ufd1/Hdac1/Dnaja1/Pim1/Thra/Rnf135/Oas1g/Nr1h3/Nr1h2	32
GO:1903320	BP	GO:1903320	regulation of protein modification by small protein conjugation or removal	31/1402	249/28564	2.00E-06	8.90E-05	6.61E-05	Ubb/Rps7/Tnfaip3/Hsp90aa1/Smad7/Hspa1a/Cdkn2a/Ptpn22/Gbp4/Tspo/Arrdc3/Ube2l3/Hspa1b/Mul1/Pinx1/Lrrk2/Pttg1ip/Zc3h12a/Sqstm1/Marchf7/Gsk3a/Rpl37rt/Psen2/Gnl3l/Nmi/Nxn/Arrb1/Ufl1/Dnaja1/Bag5/Arrdc4	31
GO:0032496	BP	GO:0032496	response to lipopolysaccharide	42/1402	394/28564	2.25E-06	9.92E-05	7.37E-05	Hmgb2/Gbp2/Tnfaip3/Dusp10/Rhoa/Cebpb/Cxcl9/Slpi/Ptpn22/Erbin/Mif/Klrk1/S100a8/Cd274/Il1b/Acod1/Fcgr4/Il1a/Stat1/Mgst1/Igtp/Pdcd1lg2/Stat5b/Trim12c/Il12b/Zc3h12a/Litaf/Plcg2/Mapkapk3/Casp1/Tnf/Il18/Paf1/Prdx2/Gbp10/Akirin2/Upf1/Scarb1/Il12a/Ctr9/Nr1h3/Lilrb4a	42
GO:0006979	BP	GO:0006979	response to oxidative stress	43/1402	408/28564	2.31E-06	0.000100775	7.48E-05	Prdx5/Tnfaip3/Jun/Aif1/Prdx1/Txn1/Hmox1/Atox1/Cdkn2a/Sod2/Selenok/Zfp622/Hk3/Fut8/Sesn3/Plk3/Nr4a2/Gsr/Mgst1/Ero1a/Trpm2/Lrrk2/Prkra/Cygb/Prdx6/Zc3h12a/Bnip3/Kpna4/Pml/Atp2a2/Ripk3/Fos/Etfdh/Ide/Prkaa1/Tnf/Apex1/Oxr1/Gclm/Sp1/Pdcd10/Prdx2/Bag5	43
GO:0002262	BP	GO:0002262	myeloid cell homeostasis	28/1402	214/28564	2.33E-06	0.000100913	7.49E-05	Hmgb2/Slc25a5/Prdx1/Hmox1/Hspa1a/Klf2/Hcls1/Ets1/Hspa1b/Stat1/Bcl2l11/Smad5/Stat5b/Itpkb/Fcgr2b/Slc25a40/Atpif1/Smap1/Exoc6/Tmod3/Fech/Pik3cd/Ufl1/Hscb/Sp1/Il18/Thra/Lilrb4a	28
GO:0010508	BP	GO:0010508	positive regulation of autophagy	23/1402	156/28564	2.39E-06	0.000102745	7.63E-05	Slc25a5/Hmox1/Sesn3/Plk3/Bid/Sptlc1/Lrrk2/Atg2a/Igtp/Bcl2l11/Trim12c/Slc25a4/Zc3h12a/Bnip3/Rab3gap1/Gsk3a/Supt5/Rufy4/Prkaa1/Ufl1/Ddit3/Rb1cc1/Trp53inp2	23
GO:0042789	BP	GO:0042789	mRNA transcription by RNA polymerase II	12/1402	48/28564	2.51E-06	0.000106047	7.88E-05	Taf10/Taf4b/Taf6/Taf7/Tfcp2/Taf12/Taf13/Anxa2/Sp1/Taf4/Thra/Nr1h3	12
GO:0050866	BP	GO:0050866	negative regulation of cell activation	29/1402	227/28564	2.52E-06	0.000106047	7.88E-05	H2-Aa/Tnfaip3/Lst1/Cebpb/Smad7/Hmox1/Cdkn2a/Ptpn22/Jak3/Cd274/Cst7/Runx1/Pglyrp1/Scrib/Pdcd1lg2/Cygb/Zc3h12a/Fcgr2b/Marchf7/Dtx1/Il4ra/Thoc1/Fgl2/Cd300lf/Lgals3/Prdx2/Btla/Nr1h3/Lilrb4a	29
GO:0051251	BP	GO:0051251	positive regulation of lymphocyte activation	38/1402	342/28564	2.53E-06	0.000106047	7.88E-05	H2-Aa/Hsp90aa1/Dusp10/Aif1/Cd28/Rhoa/Irs2/Ptpn22/Mif/H2-DMa/Carmil2/Selenok/Hsph1/Jak3/Cd274/Runx1/Adk/Il1b/Pms2/Il1a/Pdcd1lg2/Egr3/Stat5b/Il12b/Sirpb1b/Itpkb/Cd1d1/Hspd1/Il4ra/Icos/Bst1/Nkap/Il18/Akirin2/Clec7a/Il12a/Clcf1/Lilrb4a	38
GO:0050870	BP	GO:0050870	positive regulation of T cell activation	31/1402	252/28564	2.58E-06	0.000107465	7.98E-05	H2-Aa/Hsp90aa1/Dusp10/Aif1/Cd28/Rhoa/Ptpn22/H2-DMa/Carmil2/Selenok/Hsph1/Jak3/Cd274/Runx1/Adk/Il1b/Il1a/Pdcd1lg2/Egr3/Stat5b/Il12b/Sirpb1b/Itpkb/Cd1d1/Hspd1/Il4ra/Icos/Nkap/Il18/Il12a/Lilrb4a	31
GO:0006839	BP	GO:0006839	mitochondrial transport	23/1402	157/28564	2.68E-06	0.000109813	8.15E-05	Slc25a5/Hsp90aa1/Cdkn2a/Timm29/Immp1l/Hk2/Bid/Mul1/Slc25a14/Lrrk2/Bcl2l11/Dynlt1c/Slc25a4/Bnip3/Hspd1/Atpif1/Gsk3a/Tomm70a/Timm8a1/Bcl2l1/Hebp2/Prkaa1/Pdcd5	23
GO:0031330	BP	GO:0031330	negative regulation of cellular catabolic process	30/1402	240/28564	2.68E-06	0.000109813	8.15E-05	Rps7/Tnfaip3/Hmox1/Cdkn2a/Ptpn22/Tspo/Rraga/Dhx34/Parn/Tob1/Usp30/Lrrk2/Fus/Paip1/Elavl1/Nampt/Traf2/Nupr1/Pml/Slirp/Psen2/Furin/Rbm10/Upf3a/Foxk1/Anxa2/Bag5/Rnf41/Nbas/Mtm1	30
GO:1903039	BP	GO:1903039	positive regulation of leukocyte cell-cell adhesion	33/1402	278/28564	2.74E-06	0.000111507	8.28E-05	H2-Aa/Hsp90aa1/Dusp10/Aif1/Cd28/Rhoa/Ptpn22/H2-DMa/Carmil2/Selenok/Hsph1/Jak3/Cd274/Runx1/Adk/Il1b/Ets1/Il1a/Pdcd1lg2/Egr3/Stat5b/Il12b/Sirpb1b/Itpkb/Cd1d1/Hspd1/Il4ra/Icos/Tnf/Nkap/Il18/Il12a/Lilrb4a	33
GO:0000422	BP	GO:0000422	autophagy of mitochondrion	16/1402	84/28564	2.82E-06	0.000113003	8.39E-05	Slc25a5/Map1lc3b/Cdkn2a/Tspo/Cisd2/Hk2/Mul1/Usp30/Atg2a/Slc25a4/Bnip3/Sqstm1/Atpif1/Gsk3a/Rb1cc1/Rnf41	16
GO:0061726	BP	GO:0061726	mitochondrion disassembly	16/1402	84/28564	2.82E-06	0.000113003	8.39E-05	Slc25a5/Map1lc3b/Cdkn2a/Tspo/Cisd2/Hk2/Mul1/Usp30/Atg2a/Slc25a4/Bnip3/Sqstm1/Atpif1/Gsk3a/Rb1cc1/Rnf41	16
GO:2001236	BP	GO:2001236	regulation of extrinsic apoptotic signaling pathway	24/1402	169/28564	2.86E-06	0.000113816	8.45E-05	Hmgb2/Tnfaip3/Hmox1/Hspa1a/Bcl2l14/Jak3/Il1b/Hspa1b/Bid/Tmc8/Ar/Faf1/Skil/Traf2/Pml/Psen2/Map2k5/Bcl2l1/Acsl5/Tnf/Gclm/Lgals3/Rb1cc1/Prdx2	24
GO:2001057	BP	GO:2001057	reactive nitrogen species metabolic process	17/1402	94/28564	2.94E-06	0.000116039	8.62E-05	Prdx5/Hsp90aa1/Dynll1/Aif1/Klf4/Tspo/Sod2/Klf2/Klrk1/Il1b/Gla/Zc3h12a/Ass1/Tnf/Cyb5b/Cyb5r3/Tmem106a	17
GO:0032649	BP	GO:0032649	regulation of type II interferon production	20/1402	125/28564	2.99E-06	0.000116372	8.64E-05	Ptpn22/Il27/Klrk1/Carmil2/Cd274/Runx1/Pglyrp1/Il1b/Scrib/Pdcd1lg2/Il12b/Zc3h12a/Cd1d1/Hspd1/Ripk3/Tnf/Ddit3/Il18/Il12a/Lilrb4a	20
GO:2001242	BP	GO:2001242	regulation of intrinsic apoptotic signaling pathway	25/1402	181/28564	2.99E-06	0.000116372	8.64E-05	Ubb/Rps7/Sod2/Mif/S100a8/Usp47/Bid/Taf6/Lrrk2/Prkra/Ybx3/Bcl2l11/Pttg1ip/Ndufs3/Skil/Marchf7/Nupr1/Bcl2l1/Ripk3/Ddit3/Hdac1/Dnaja1/Bag5/Gsdme/Syvn1	25
GO:0002253	BP	GO:0002253	activation of immune response	48/1402	482/28564	3.02E-06	0.00011667	8.66E-05	Tnfaip3/Hsp90aa1/Cd28/Hspa1a/Ptpn22/Erbin/Arf6/Eif2b2/Klrk1/Carmil2/Fpr2/Sh2d1a/Zbp1/Il1b/Rnf125/Hspa1b/Acod1/Sos1/Hexim1/Cd5l/Gcsam/Zdhhc5/Igtp/Trim12c/Clpb/Zc3h12a/Hspd1/Ubash3a/Plcg2/Cd8a/Tomm70a/Mapkapk3/Psen2/Casp1/Clec4n/Nmi/Cd300lf/Tnf/Ifi206/Ufd1/Lgals3/Lime1/Clec7a/Pqbp1/Rnf135/Oas1g/Nr1h3/Lilrb4a	48
GO:0030490	BP	GO:0030490	maturation of SSU-rRNA	12/1402	49/28564	3.17E-06	0.00012154	9.03E-05	Utp4/Wdr3/Snu13/Heatr1/Tsr2/Mrps11/Utp23/Riok1/Bms1/Fam207a/Abt1/Lsm6	12
GO:0006401	BP	GO:0006401	RNA catabolic process	34/1402	293/28564	3.24E-06	0.000123228	9.15E-05	Pnrc1/Hspa1a/Pde12/Polr2g/Dcps/Hspa1b/Dhx34/Parn/Tob1/Rida/Ago2/Fus/Paip1/Zc3h12a/Elavl1/Rnaseh2c/Traf2/Slirp/Rnaseh1/Mrto4/Rbm10/Upf3a/Dxo/Cnot9/Dis3l/Apex1/Exosc5/Smg9/Upf1/Rnasel/Mov10/Nbas/Pym1/Lsm6	34
GO:0070646	BP	GO:0070646	protein modification by small protein removal	23/1402	159/28564	3.33E-06	0.000125843	9.35E-05	Tnfaip3/Vcpip1/Sgf29/Usp47/Taf10/Usp33/Taf6/Taf7/Usp20/Usp30/Taf12/Zc3h12a/Otud1/Usp5/Abraxas2/Usp22/Uimc1/Supt3/Psmd14/Taf4/Tada2b/Zranb1/Babam2	23
GO:0002237	BP	GO:0002237	response to molecule of bacterial origin	43/1402	414/28564	3.37E-06	0.000126212	9.37E-05	Hmgb2/Gbp2/Tnfaip3/Dusp10/Rhoa/Cebpb/Cxcl9/Slpi/Ptpn22/Erbin/Mif/Klrk1/S100a8/Cd274/Il1b/Acod1/Fcgr4/Il1a/Stat1/Mgst1/Igtp/Pdcd1lg2/Stat5b/Trim12c/Il12b/Zc3h12a/Litaf/Fcgr2b/Plcg2/Mapkapk3/Casp1/Tnf/Il18/Paf1/Prdx2/Gbp10/Akirin2/Upf1/Scarb1/Il12a/Ctr9/Nr1h3/Lilrb4a	43
GO:0062197	BP	GO:0062197	cellular response to chemical stress	38/1402	347/28564	3.58E-06	0.000132931	9.87E-05	Prdx5/Tnfaip3/Jun/Aif1/Prdx1/Txn1/Hmox1/Cdkn2a/Sod2/Zfp622/Hk3/Fut8/Nr4a2/Gsr/Mgst1/Trpm2/Lrrk2/Prkra/Ybx3/Serpinb6a/Mylk/Zc3h12a/Bnip3/Pml/Atp2a2/Casp1/Ripk3/Fos/Prkaa1/Tnf/Apex1/Oxr1/Serpinb6b/Ddit3/Pdcd10/Dnaja1/Prdx2/Bag5	38
GO:0019318	BP	GO:0019318	hexose metabolic process	31/1402	256/28564	3.60E-06	0.000132931	9.87E-05	Gapdh/Aldoa/Irs2/Pkm/Tpi1/Hk3/Got1/Fuom/Hk2/Usf1/Pgm2/Fpgt/Glyctk/Sik1/Pgam1/Pgk1/Kbtbd2/Gnpda1/Gpt/Zmpste24/Pfkp/Cpt1a/Dlat/Prkaa1/Tnf/Foxk1/Man2c1/Pofut2/Man1c1/Oas1g/B4galt1	31
GO:0050867	BP	GO:0050867	positive regulation of cell activation	44/1402	430/28564	3.84E-06	0.00014098	0.000104694	Jund/H2-Aa/Hsp90aa1/Dusp10/Aif1/Cd28/Rhoa/Irs2/Ptpn22/Mif/H2-DMa/Klrk1/Carmil2/Selenok/Hsph1/Jak3/Cd274/Runx1/Clec4d/Adk/Il1b/Pms2/Il1a/Lrrk2/Pdcd1lg2/Egr3/Stat5b/Il12b/Sirpb1b/Itpkb/Cd1d1/Hspd1/Il4ra/Icos/Tnf/Bst1/Pla2g4a/Nkap/Il18/Akirin2/Clec7a/Il12a/Clcf1/Lilrb4a	44
GO:0001889	BP	GO:0001889	liver development	21/1402	138/28564	3.89E-06	0.000141756	0.00010527	Tnfaip3/Jun/Cebpb/Hmox1/Cdkn2a/Pkm/Arf6/Sod2/Runx1/Taf10/Hp/Stat5b/Ccnd1/Plau/Hmbs/Zmpste24/Tnf/Sp1/Rb1cc1/Il18/Mrtfb	21
GO:0051250	BP	GO:0051250	negative regulation of lymphocyte activation	24/1402	172/28564	3.92E-06	0.000141857	0.000105345	H2-Aa/Tnfaip3/Lst1/Cebpb/Smad7/Cdkn2a/Ptpn22/Jak3/Cd274/Runx1/Pglyrp1/Scrib/Pdcd1lg2/Zc3h12a/Fcgr2b/Marchf7/Dtx1/Il4ra/Thoc1/Fgl2/Lgals3/Prdx2/Btla/Lilrb4a	24
GO:0072655	BP	GO:0072655	establishment of protein localization to mitochondrion	17/1402	96/28564	3.97E-06	0.000142785	0.000106035	Hsp90aa1/Cdkn2a/Tspo/Timm29/Immp1l/Hk2/Bid/Lrrk2/Hspd1/Atpif1/Gsk3a/Tomm70a/Timm8a1/Prkaa1/Pdcd5/Ddit3/Dnaja1	17
GO:0016236	BP	GO:0016236	macroautophagy	31/1402	258/28564	4.23E-06	0.000151064	0.000112183	Slc25a5/Map1lc3b/Hmox1/Rab1b/Sesn3/Retreg2/Calm1/Hdac10/Sptlc1/Usp30/Atg10/Lrrk2/Atg2a/Igtp/Slc25a4/Bnip3/Rab3gap1/Sqstm1/Nupr1/Chmp7/Atp2a2/Supt5/Rab43/Ubxn2b/Rufy4/Ufl1/Rb1cc1/Rnf41/Mtm1/Trp53inp2/Vmp1	31
GO:0043433	BP	GO:0043433	negative regulation of DNA-binding transcription factor activity	24/1402	173/28564	4.34E-06	0.000153929	0.00011431	Tnfaip3/Anxa4/Klf4/Smad7/Hmox1/Cdkn2a/Erbin/Acod1/Lrrk2/Sik1/Zc3h12a/Faf1/Rnf2/Nupr1/Map2k5/Id3/Prmt2/Arrb1/Ufl1/Ddit3/Prdx2/Bhlhe40/Pim1/Thra	24
GO:0050727	BP	GO:0050727	regulation of inflammatory response	40/1402	377/28564	4.37E-06	0.000153929	0.00011431	Tnfaip3/Dusp10/Cd28/Cebpb/S100a8/Cst7/Zbp1/Pglyrp1/Rictor/Il1b/Ets1/Acod1/Casp4/Ccl24/Cd200r1/Calcrl/Drosha/Lrrk2/Stat5b/Ctla2a/Tgm2/Il12b/Hspd1/Fcgr2b/Plcg2/Nupr1/Nr1d2/Macir/Casp1/Sema7a/Psma1/Nmi/Tnf/Bst1/Pla2g4a/Letmd1/Il18/Ncf1/Clcf1/Nr1h3	40
GO:0070265	BP	GO:0070265	necrotic cell death	14/1402	68/28564	4.51E-06	0.00015781	0.000117192	Fth1/Oga/Tspo/Zbp1/Ybx3/Slc25a4/Bnip3/Traf2/Nupr1/Casp1/Ripk3/Hebp2/Tnf/Gsdme	14
GO:0035520	BP	GO:0035520	monoubiquitinated protein deubiquitination	10/1402	35/28564	4.68E-06	0.000162732	0.000120847	Sgf29/Usp47/Taf10/Taf6/Taf7/Taf12/Usp22/Supt3/Taf4/Tada2b	10
GO:0006402	BP	GO:0006402	mRNA catabolic process	30/1402	248/28564	5.24E-06	0.00018106	0.000134458	Pnrc1/Hspa1a/Pde12/Polr2g/Dcps/Hspa1b/Dhx34/Parn/Tob1/Rida/Ago2/Fus/Paip1/Zc3h12a/Elavl1/Traf2/Mrto4/Rbm10/Upf3a/Dxo/Cnot9/Apex1/Exosc5/Smg9/Upf1/Rnasel/Mov10/Nbas/Pym1/Lsm6	30
GO:0046634	BP	GO:0046634	regulation of alpha-beta T cell activation	19/1402	119/28564	5.41E-06	0.000185695	0.0001379	Cd28/Rhoa/Smad7/Ptpn22/Il27/Hsph1/Jak3/Cd274/Runx1/Il12b/Itpkb/Zc3h12a/Cd1d1/Il4ra/Nkap/Il18/Btla/Il12a/Lilrb4a	19
GO:0061008	BP	GO:0061008	hepaticobiliary system development	21/1402	141/28564	5.50E-06	0.000187772	0.000139442	Tnfaip3/Jun/Cebpb/Hmox1/Cdkn2a/Pkm/Arf6/Sod2/Runx1/Taf10/Hp/Stat5b/Ccnd1/Plau/Hmbs/Zmpste24/Tnf/Sp1/Rb1cc1/Il18/Mrtfb	21
GO:0002819	BP	GO:0002819	regulation of adaptive immune response	30/1402	249/28564	5.68E-06	0.000191401	0.000142137	Tnfaip3/Dusp10/Cd28/Smad7/Mif/Il27/H2-DMa/Jak3/Cd274/Il1b/Pms2/H60b/Ppp3cb/Il12b/Zc3h12a/Cd1d1/Hspd1/Fcgr2b/Traf2/Il4ra/Clec4n/Ripk3/Thoc1/Tnf/Pla2g4a/Il18/Akirin2/Il12a/Clcf1/Lilrb4a	30
GO:0006397	BP	GO:0006397	mRNA processing	47/1402	479/28564	5.68E-06	0.000191401	0.000142137	Hspa8/Sf3b4/Pde12/Larp7/Tsen34/Snu13/Dcps/Isy1/Tfip11/Khdc4/Mfap1a/Smndc1/Sf1/Rprd1a/Rnf113a2/Trub2/Sltm/Smn1/Scaf8/Prdx6/Sap18b/Slirp/Ppp1r8/Rbmx2/Tra2a/Pus1/Thoc6/Rbm10/Sf3b6/Thoc1/Pus7l/Ppil1/Ess2/Cwf19l2/Rbm27/Zrsr2/Ik/Lgals3/Paf1/Fam50a/Frg1/Aar2/Snip1/Rnasel/Pqbp1/Habp4/Lsm6	47
GO:0044282	BP	GO:0044282	small molecule catabolic process	38/1402	355/28564	6.11E-06	0.000204595	0.000151935	Gapdh/Aldoa/Irs2/Pkm/Tpi1/Upp1/Renbp/Faah/Got1/Acot7/Acadvl/Pdxp/Glyctk/Pgk1/Pex13/Gnpda1/Acot8/Abcd3/Hmgcl/Mccc2/Eci2/Pfkp/Acadl/Echs1/Cpt1a/Inpp1/Qprt/Dera/Acsl5/Etfa/Etfdh/Foxk1/Nudt5/Glud1/Pycrl/Bpnt2/Hagh/Scarb1	38
GO:1903050	BP	GO:1903050	regulation of proteolysis involved in protein catabolic process	28/1402	225/28564	6.21E-06	0.000206513	0.00015336	Ubb/Rps7/Hsp90ab1/Smad7/Hspa1a/Cdkn2a/Psme1/Hspa1b/Plk3/Sco1/Rnf139/Rnf185/Lrrk2/Dda1/Zfand2a/Rnf19a/Marchf7/Atpif1/Gsk3a/Nupr1/Pml/Usp5/Psen2/Ufl1/Psmd14/Psme3ip1/Bag5/Mtm1	28
GO:0035521	BP	GO:0035521	monoubiquitinated histone deubiquitination	9/1402	29/28564	6.61E-06	0.000217192	0.00016129	Sgf29/Taf10/Taf6/Taf7/Taf12/Usp22/Supt3/Taf4/Tada2b	9
GO:0035522	BP	GO:0035522	monoubiquitinated histone H2A deubiquitination	9/1402	29/28564	6.61E-06	0.000217192	0.00016129	Sgf29/Taf10/Taf6/Taf7/Taf12/Usp22/Supt3/Taf4/Tada2b	9
GO:0006605	BP	GO:0006605	protein targeting	33/1402	290/28564	6.83E-06	0.000223031	0.000165627	Hspa8/Vps37b/Hsp90aa1/Oga/Cdkn2a/Erbin/Timm29/Immp1l/Bid/Zdhhc1/Zdhhc14/Lrrk2/Pex13/Zfand2a/Myo6/Hspd1/Pex3/Atpif1/Gsk3a/Pml/Tomm70a/Vps53/Zdhhc3/Timm8a1/Gga3/Sort1/Prkaa1/Sec61a1/Pdcd5/Zdhhc4/Edem1/Srp72/Vps54	33
GO:0007006	BP	GO:0007006	mitochondrial membrane organization	18/1402	111/28564	7.58E-06	0.000246191	0.000182825	Slc25a5/Hsp90aa1/Timm29/Hk2/Chchd6/Bid/Mul1/Bcl2l11/Dynlt1c/Slc25a4/Apool/Bnip3/Atpif1/Gsk3a/Tomm70a/Bcl2l1/Hebp2/Pdcd5	18
GO:0019221	BP	GO:0019221	cytokine-mediated signaling pathway	43/1402	429/28564	8.27E-06	0.000266927	0.000198224	Ifitm3/Iigp1/Cxcl9/Hspa1a/Jak3/Samhd1/Ifitm2/Zbp1/Rraga/Il1b/Hspa1b/Mul1/Il1a/Stat1/Casp4/Ccl24/Acsl1/Rnf113a2/Rnf185/Igtp/Stat5b/Il12b/Plvap/Cxcr4/Traf2/Il4ra/Ttll12/Casp1/Stat4/Txndc17/Nmi/Cnot9/Prmt2/Cd300lf/Tnf/Rps6ka4/Il18/Ccl4/Il2rb/Ctr9/Oas1g/Il1rn/Lilrb4a	43
GO:0006735	BP	GO:0006735	NADH regeneration	7/1402	17/28564	8.51E-06	0.000269773	0.000200338	Gapdh/Aldoa/Pkm/Tpi1/Pgk1/Pfkp/Foxk1	7
GO:0061621	BP	GO:0061621	canonical glycolysis	7/1402	17/28564	8.51E-06	0.000269773	0.000200338	Gapdh/Aldoa/Pkm/Tpi1/Pgk1/Pfkp/Foxk1	7
GO:0061718	BP	GO:0061718	glucose catabolic process to pyruvate	7/1402	17/28564	8.51E-06	0.000269773	0.000200338	Gapdh/Aldoa/Pkm/Tpi1/Pgk1/Pfkp/Foxk1	7
GO:0065004	BP	GO:0065004	protein-DNA complex assembly	24/1402	180/28564	8.67E-06	0.000272978	0.000202718	H3f3b/H1f2/Spty2d1/H1f4/H4c14/Taf10/Taf6/Nap1l1/Taf7/Asf1b/H3c13/H1f3/Pole3/Taf12/Med7/Taf13/Dnajc9/Tspyl2/Med23/Chaf1b/Taf4/Ubn1/Itgb3bp/Thra	24
GO:0002764	BP	GO:0002764	immune response-regulating signaling pathway	41/1402	402/28564	8.77E-06	0.000274781	0.000204056	Tnfaip3/Cd28/Hspa1a/Ptpn22/Erbin/Arf6/Eif2b2/Klrk1/Carmil2/Fpr2/Sh2d1a/Clec4d/Rnf125/Hspa1b/Acod1/Sos1/Gcsam/Zdhhc5/Igtp/Clpb/Zc3h12a/Hspd1/Ubash3a/Plcg2/Cd8a/Mapkapk3/Psen2/Casp1/Clec4n/Nmi/Cd300lf/Tnf/Ufd1/Lgals3/Lime1/Btla/Clec7a/Rnf135/Oas1g/Nr1h3/Lilrb4a	41
GO:0009299	BP	GO:0009299	mRNA transcription	12/1402	54/28564	9.40E-06	0.000292611	0.000217297	Taf10/Taf4b/Taf6/Taf7/Tfcp2/Taf12/Taf13/Anxa2/Sp1/Taf4/Thra/Nr1h3	12
GO:0046209	BP	GO:0046209	nitric oxide metabolic process	16/1402	92/28564	9.63E-06	0.000298064	0.000221347	Hsp90aa1/Dynll1/Aif1/Klf4/Tspo/Sod2/Klf2/Klrk1/Il1b/Gla/Zc3h12a/Ass1/Tnf/Cyb5b/Cyb5r3/Tmem106a	16
GO:0005996	BP	GO:0005996	monosaccharide metabolic process	32/1402	282/28564	9.91E-06	0.000304849	0.000226386	Gapdh/Aldoa/Irs2/Pkm/Tpi1/Hk3/Got1/Fuom/Hk2/Usf1/Pgm2/Fpgt/Glyctk/Sik1/Pgam1/Pgk1/Kbtbd2/Gnpda1/Gpt/Zmpste24/Pfkp/Cpt1a/Dlat/Prkaa1/Tnf/Foxk1/Nudt5/Man2c1/Pofut2/Man1c1/Oas1g/B4galt1	32
GO:0051090	BP	GO:0051090	regulation of DNA-binding transcription factor activity	44/1402	447/28564	1.03E-05	0.000313533	0.000232834	Jund/Tnfaip3/Anxa4/Klf4/Smad7/Hmox1/Hspa1a/Cdkn2a/Erbin/Hcls1/Psma6/Il1b/Hspa1b/Acod1/Ar/Lrrk2/Sik1/Taf12/Ifrd1/Trim12c/Zc3h12a/Faf1/Fcgr2b/Rhebl1/Plcg2/Rnf2/Traf2/Nupr1/Trappc9/Map2k5/Arhgef2/Ripk3/Id3/Prmt2/Arrb1/Tnf/Ufl1/Ddit3/Il18/Prdx2/Bhlhe40/Rnf41/Pim1/Thra	44
GO:1901652	BP	GO:1901652	response to peptide	44/1402	447/28564	1.03E-05	0.000313533	0.000232834	Serpina3g/Tnfaip3/Nr4a1/Irs2/Ptpn22/Erbin/Pkm/Eif2b2/Pde3b/Fpr2/Car2/Gatm/Leprotl1/Rab10/Sesn3/Il1b/Nucks1/Nr4a2/Pomc/Sos1/Sco1/Serpina3f/Ramp3/Stat1/Usf1/Kbtbd2/Tcf12/Stat5b/Rab31/Fcgr2b/Eprs/Gsk3a/Atp2a2/Stat4/Arhgef2/Uso1/Ide/Sort1/Prkaa1/Tnf/Sp1/Il18/Rab8a/Pik3r2	44
GO:0043122	BP	GO:0043122	regulation of I-kappaB kinase/NF-kappaB signaling	25/1402	194/28564	1.04E-05	0.000314588	0.000233618	Ubd/Gapdh/Tnfaip3/Rhoa/Per1/Clec4d/Il1b/Il1a/Stat1/Tgm2/Trim12c/Zc3h12a/Plcg2/Sqstm1/Traf2/Gbp3/Card6/Casp1/Clec4n/Tnf/Hdac1/Tmem106a/Lime1/Gbp7/Lilrb4a	25
GO:0032088	BP	GO:0032088	negative regulation of NF-kappaB transcription factor activity	15/1402	83/28564	1.12E-05	0.000337299	0.000250484	Tnfaip3/Anxa4/Klf4/Cdkn2a/Erbin/Acod1/Lrrk2/Zc3h12a/Faf1/Map2k5/Prmt2/Arrb1/Ufl1/Ddit3/Prdx2	15
GO:0019646	BP	GO:0019646	aerobic electron transport chain	13/1402	64/28564	1.15E-05	0.000343237	0.000254893	Uqcrh/Cox8a/Cox5a/Cox5b/Ndufs1/Ndufa10/Cox4i2/Cox7a2/Ndufs3/Sdhb/Ndufv1/Ndufs7/Coq9	13
GO:0051882	BP	GO:0051882	mitochondrial depolarization	8/1402	24/28564	1.20E-05	0.000356594	0.000264812	Oga/Cdkn2a/Tspo/Got1/Lrrk2/Atpif1/Casp1/Gclm	8
GO:0070585	BP	GO:0070585	protein localization to mitochondrion	17/1402	104/28564	1.21E-05	0.00035728	0.000265322	Hsp90aa1/Cdkn2a/Tspo/Timm29/Immp1l/Hk2/Bid/Lrrk2/Hspd1/Atpif1/Gsk3a/Tomm70a/Timm8a1/Prkaa1/Pdcd5/Ddit3/Dnaja1	17
GO:0007030	BP	GO:0007030	Golgi organization	20/1402	137/28564	1.24E-05	0.000364065	0.00027036	Rab1b/Vcpip1/Dym/Plk3/Lrrk2/Cog4/Cog2/Cog5/Rab43/Tango2/Tjap1/Tmed10/Vps13b/Ubxn2b/Uso1/Vamp4/Pdcd10/Rab8a/Bag5/Vmp1	20
GO:0016578	BP	GO:0016578	histone deubiquitination	11/1402	47/28564	1.30E-05	0.000381014	0.000282947	Sgf29/Taf10/Taf6/Taf7/Taf12/Usp22/Uimc1/Supt3/Taf4/Tada2b/Babam2	11
GO:2000112	BP	GO:2000112	regulation of cellular macromolecule biosynthetic process	47/1402	497/28564	1.49E-05	0.000433619	0.000322012	Eif1/Gapdh/Klf4/Irs2/Oga/Pde12/Pkm/Polr2g/Per1/Dph3/Dcps/Jak3/Gfpt1/Rgs2/Paip2/Msi2/Parn/Tob1/Rida/Ago2/Rnf139/Trub2/Scrib/Eif4e2/Paip1/Acot8/Zc3h12a/Rab3gap1/Elavl1/Eprs/Tsfm/Pml/Upf3a/Cnot9/Fech/Tnf/Eif3d/Pstk/Exosc5/Mapkapk5/Rb1cc1/Pcif1/Upf1/Mov10/Habp4/Rcc1l/Pym1	47
GO:0007249	BP	GO:0007249	I-kappaB kinase/NF-kappaB signaling	28/1402	236/28564	1.53E-05	0.000443198	0.000329126	Ubd/Gapdh/Saa3/Tnfaip3/Rhoa/Per1/Clec4d/Il1b/Il1a/Stat1/Tgm2/Trim12c/Zc3h12a/Plcg2/Sqstm1/Traf2/Gbp3/Card6/Casp1/Clec4n/Ripk3/Tnf/Hdac1/Tmem106a/Lime1/Snip1/Gbp7/Lilrb4a	28
GO:0032609	BP	GO:0032609	type II interferon production	20/1402	139/28564	1.54E-05	0.000443291	0.000329195	Ptpn22/Il27/Klrk1/Carmil2/Cd274/Runx1/Pglyrp1/Il1b/Scrib/Pdcd1lg2/Il12b/Zc3h12a/Cd1d1/Hspd1/Ripk3/Tnf/Ddit3/Il18/Il12a/Lilrb4a	20
GO:0045862	BP	GO:0045862	positive regulation of proteolysis	39/1402	384/28564	1.58E-05	0.000453384	0.00033669	Rhoa/Smad7/Oga/Hspa1a/Cdkn2a/Psme1/S100a8/Il1b/Hspa1b/Plk3/Bid/Mul1/Stat1/Rnf139/Rnf185/Lrrk2/Rcn3/Dda1/Bcl2l11/Zfand2a/Rnf19a/Zc3h12a/Hspd1/Atpif1/Gsk3a/Nupr1/Pml/Usp5/Psen2/Nrd1/Casp1/Arrb1/Tnf/Plgrkt/Ifi206/Casp8ap2/Pdcd5/Cyfip2/Akirin2	39
GO:0051085	BP	GO:0051085	chaperone cofactor-dependent protein refolding	9/1402	32/28564	1.62E-05	0.00045926	0.000341054	Hspa8/Hspa1a/H2-DMa/Hsph1/Hspa1b/Ero1a/Dnajb1/Hspa2/Dnajc18	9
GO:1903038	BP	GO:1903038	negative regulation of leukocyte cell-cell adhesion	21/1402	151/28564	1.62E-05	0.00045926	0.000341054	H2-Aa/Cebpb/Klf4/Smad7/Cdkn2a/Ptpn22/Jak3/Cd274/Runx1/Scrib/Pdcd1lg2/Zc3h12a/Marchf7/Ass1/Dtx1/Il4ra/Fgl2/Lgals3/Prdx2/Btla/Lilrb4a	21
GO:0034599	BP	GO:0034599	cellular response to oxidative stress	31/1402	276/28564	1.66E-05	0.000467634	0.000347272	Prdx5/Tnfaip3/Jun/Aif1/Prdx1/Txn1/Hmox1/Cdkn2a/Sod2/Zfp622/Hk3/Fut8/Nr4a2/Gsr/Mgst1/Trpm2/Lrrk2/Prkra/Zc3h12a/Bnip3/Pml/Atp2a2/Ripk3/Fos/Prkaa1/Tnf/Apex1/Oxr1/Pdcd10/Prdx2/Bag5	31
GO:0006809	BP	GO:0006809	nitric oxide biosynthetic process	15/1402	86/28564	1.75E-05	0.000490134	0.000363981	Hsp90aa1/Dynll1/Aif1/Klf4/Tspo/Sod2/Klf2/Klrk1/Il1b/Gla/Zc3h12a/Ass1/Tnf/Cyb5b/Cyb5r3	15
GO:0002758	BP	GO:0002758	innate immune response-activating signaling pathway	25/1402	200/28564	1.77E-05	0.000492718	0.0003659	Tnfaip3/Hspa1a/Ptpn22/Erbin/Arf6/Klrk1/Rnf125/Hspa1b/Acod1/Zdhhc5/Igtp/Clpb/Hspd1/Plcg2/Mapkapk3/Casp1/Clec4n/Nmi/Cd300lf/Tnf/Ufd1/Clec7a/Rnf135/Oas1g/Nr1h3	25
GO:0006399	BP	GO:0006399	tRNA metabolic process	23/1402	176/28564	1.84E-05	0.000510435	0.000379057	Tsen34/Pop4/Yars2/Trub2/Nsun6/Polr3k/Rpp21/Rtcb/Ctu2/Eprs/Mto1/Iars/Trmu/Pus1/Tars/Trmt6/Trmt2b/Ears2/Vars/Elp5/Yrdc/Tars2/Lsm6	23
GO:0006644	BP	GO:0006644	phospholipid metabolic process	37/1402	360/28564	1.99E-05	0.000550183	0.000408575	Plaat3/Agpat4/Piga/Pla2g15/Sptlc1/Sgms1/Ttc7/Itpkb/Prdx6/Slc30a5/Tmem38b/Plcg2/Mtmr6/Pigx/Abhd5/Plbd1/Pip4p2/Inpp1/Pla2g12a/Chkb/Acsl5/Naaa/Chpt1/Pla2g4a/Pik3cd/Plcb2/Dhdds/Dolk/Bpnt2/Scarb1/Selenoi/Mtm1/Pigm/Pik3r2/Pgs1/Nr1h3/Nr1h2	37
GO:0080164	BP	GO:0080164	regulation of nitric oxide metabolic process	14/1402	77/28564	2.03E-05	0.000557881	0.000414291	Hsp90aa1/Dynll1/Aif1/Klf4/Tspo/Sod2/Klf2/Klrk1/Il1b/Gla/Zc3h12a/Ass1/Tnf/Tmem106a	14
GO:0071824	BP	GO:0071824	protein-DNA complex subunit organization	25/1402	203/28564	2.28E-05	0.000623168	0.000462774	H3f3b/H1f2/Spty2d1/H1f4/H4c14/Taf10/Taf6/Nap1l1/Taf7/Asf1b/H3c13/Gtf2e1/H1f3/Pole3/Taf12/Med7/Taf13/Dnajc9/Tspyl2/Med23/Chaf1b/Taf4/Ubn1/Itgb3bp/Thra	25
GO:0061615	BP	GO:0061615	glycolytic process through fructose-6-phosphate	8/1402	26/28564	2.33E-05	0.000633579	0.000470506	Gapdh/Aldoa/Pkm/Tpi1/Pgk1/Ppp2ca/Pfkp/Foxk1	8
GO:0002757	BP	GO:0002757	immune response-activating signaling pathway	39/1402	391/28564	2.39E-05	0.000644765	0.000478813	Tnfaip3/Cd28/Hspa1a/Ptpn22/Erbin/Arf6/Eif2b2/Klrk1/Carmil2/Fpr2/Sh2d1a/Rnf125/Hspa1b/Acod1/Sos1/Gcsam/Zdhhc5/Igtp/Clpb/Zc3h12a/Hspd1/Ubash3a/Plcg2/Cd8a/Mapkapk3/Psen2/Casp1/Clec4n/Nmi/Cd300lf/Tnf/Ufd1/Lgals3/Lime1/Clec7a/Rnf135/Oas1g/Nr1h3/Lilrb4a	39
GO:0035458	BP	GO:0035458	cellular response to interferon-beta	12/1402	59/28564	2.44E-05	0.000654085	0.000485734	Gbp2/Gbp2b/Iigp1/Gm4951/Acod1/Stat1/Igtp/Cdc34/Gbp3/Ifi206/Gbp7/Oas1g	12
GO:0034101	BP	GO:0034101	erythrocyte homeostasis	22/1402	167/28564	2.44E-05	0.000654085	0.000485734	Hmgb2/Slc25a5/Prdx1/Hmox1/Hspa1a/Klf2/Hcls1/Ets1/Hspa1b/Stat1/Smad5/Stat5b/Slc25a40/Atpif1/Smap1/Exoc6/Tmod3/Fech/Ufl1/Hscb/Sp1/Thra	22
GO:0006497	BP	GO:0006497	protein lipidation	16/1402	99/28564	2.50E-05	0.000665497	0.000494208	Selenok/Zdhhc1/Piga/Atg10/Zdhhc14/Zdhhc5/Igtp/Slc30a5/Rab3gap1/Pigx/Zdhhc3/Zdhhc13/Zdhhc4/Rb1cc1/Nmt2/Pigm	16
GO:0042176	BP	GO:0042176	regulation of protein catabolic process	37/1402	364/28564	2.54E-05	0.000672373	0.000499314	Ubb/Tnfaip3/Hsp90aa1/Hsp90ab1/Smad7/Hspa1a/Psme1/Il1b/Hspa1b/Plk3/Sco1/Rnf185/Lrrk2/Dda1/Zfand2a/Rnf19a/Pttg1ip/Faf1/Ppp2ca/Marchf7/Gsk3a/Nupr1/Usp5/Psmd1/Psen2/Furin/Nrd1/Gga3/Tnf/Ufl1/Cul4b/Psmd14/Anxa2/Psme3ip1/Bag5/Rnf41/Mtm1	37
GO:0043254	BP	GO:0043254	regulation of protein-containing complex assembly	42/1402	435/28564	2.56E-05	0.000675536	0.000501664	H3f3b/Hsp90aa1/Rhoa/Hspa1a/Ptpn22/Arf6/Carmil2/Hcls1/Cdc42ep2/Scin/Rictor/Hspa1b/Bid/Zdhhc1/Tfip11/Ssh2/Ccl24/Tmc8/Igtp/Bcl2l11/Sar1b/Faf1/Rab3gap1/Plcg2/Arpc4/Ppp2ca/Traf2/Mapre1/Gnl3l/Tmod3/Arhgef2/Ankrd27/Tnf/Aida/Lgals3/Cyfip2/Map3k1/Clip1/Stxbp6/Thra/Pik3r2/Nr1h2	42
GO:0001659	BP	GO:0001659	temperature homeostasis	24/1402	192/28564	2.58E-05	0.000676723	0.000502545	Plac8/Cebpb/Arrdc3/Acot13/Lnpep/Gatm/Acadvl/Il1b/Il1a/Acsl1/Trpm2/Sqstm1/Cxcr4/Il4ra/Nrd1/Acadl/Tnf/Letmd1/Ddit3/Il18/Thra/Nr1h3/Il1rn/Nr1h2	24
GO:0006470	BP	GO:0006470	protein dephosphorylation	28/1402	243/28564	2.63E-05	0.000685237	0.000508868	Dusp10/Ptpn22/Cnep1r1/Dusp5/Ssh2/Dusp11/Calm1/Pdxp/Ptpn9/Rprd1a/Ppm1l/Ppp2r5c/Ppp3cb/Ptp4a1/Ppp2ca/Tiprl/Ppp2r2a/Ppp1r8/Ptpn12/Dusp19/Ppp6r2/Tnf/Fam220a/Camta1/Ppp6c/Dusp6/Mtm1/Ppp2r5d	28
GO:0018394	BP	GO:0018394	peptidyl-lysine acetylation	23/1402	181/28564	2.90E-05	0.000752595	0.000558889	Sgf29/Per1/Taf10/Taf6/Taf7/Pole3/Taf12/Mcrs1/Ing3/Pml/Zmpste24/Usp22/Nfyb/Supt3/Arrb1/Prkaa1/Nfyc/Baz1b/Mrgbp/Taf4/Tada2b/Mybbp1a/Phf20	23
GO:0006002	BP	GO:0006002	fructose 6-phosphate metabolic process	6/1402	14/28564	2.95E-05	0.000759865	0.000564288	Hk3/Gfpt1/Hk2/Gnpda1/Pfkp/Taldo1	6
GO:0034393	BP	GO:0034393	positive regulation of smooth muscle cell apoptotic process	6/1402	14/28564	2.95E-05	0.000759865	0.000564288	Cdkn2a/Sod2/Il12b/Rbm10/Arrb1/Il12a	6
GO:0061620	BP	GO:0061620	glycolytic process through glucose-6-phosphate	7/1402	20/28564	2.98E-05	0.000762641	0.000566349	Gapdh/Aldoa/Pkm/Tpi1/Pgk1/Pfkp/Foxk1	7
GO:0002822	BP	GO:0002822	regulation of adaptive immune response based on somatic recombination of immune receptors built from immunoglobulin superfamily domains	27/1402	232/28564	3.04E-05	0.000775234	0.000575701	Tnfaip3/Cd28/Smad7/Il27/H2-DMa/Jak3/Cd274/Il1b/Pms2/H60b/Ppp3cb/Il12b/Zc3h12a/Cd1d1/Hspd1/Fcgr2b/Traf2/Il4ra/Clec4n/Ripk3/Thoc1/Tnf/Pla2g4a/Il18/Il12a/Clcf1/Lilrb4a	27
GO:0006334	BP	GO:0006334	nucleosome assembly	13/1402	70/28564	3.15E-05	0.000799613	0.000593805	H1f2/Spty2d1/H1f4/H4c14/Nap1l1/Asf1b/H3c13/H1f3/Pole3/Dnajc9/Tspyl2/Chaf1b/Ubn1	13
GO:0032259	BP	GO:0032259	methylation	36/1402	355/28564	3.41E-05	0.000854326	0.000634436	H1f2/Larp7/H1f4/Mgmt/Tpmt/Suv39h2/Fbl/Nsun6/H1f3/Cbll1/Comtd1/Spout1/Mcrs1/Smyd5/Vcpkmt/Carnmt1/Mto1/Suv39h1/Nelfa/Armt1/Zmpste24/Nfyb/Trmt6/Trmt2b/Ndufaf5/Prmt2/Rlf/Mettl25/Nfyc/Eed/Ftsj3/Nsd1/Paf1/Pcif1/Phf20/Ctr9	36
GO:0035794	BP	GO:0035794	positive regulation of mitochondrial membrane permeability	10/1402	43/28564	3.41E-05	0.000854326	0.000634436	Slc25a5/Bid/Mul1/Bcl2l11/Slc25a4/Bnip3/Atpif1/Gsk3a/Bcl2l1/Hebp2	10
GO:0006260	BP	GO:0006260	DNA replication	30/1402	273/28564	3.42E-05	0.000854326	0.000634436	Jun/Top1/Samhd1/Dbf4/Nucks1/Exd2/Polg2/Eme2/Pold4/Pole3/Ciz1/Mcrs1/Faf1/Pclaf/Gmnn/Rfc2/Rnaseh1/Zmpste24/Id3/Rmi2/Tspyl2/Thoc1/Rev3l/Mcm6/Chaf1b/Mcm4/Polg/Lrwd1/Upf1/Twnk	30
GO:0000956	BP	GO:0000956	nuclear-transcribed mRNA catabolic process	18/1402	124/28564	3.58E-05	0.00089022	0.000661091	Pnrc1/Pde12/Polr2g/Dcps/Dhx34/Parn/Tob1/Ago2/Paip1/Zc3h12a/Mrto4/Upf3a/Dxo/Exosc5/Smg9/Upf1/Nbas/Pym1	18
GO:0016311	BP	GO:0016311	dephosphorylation	35/1402	342/28564	3.61E-05	0.000893474	0.000663507	Dusp10/Ptpn22/Cnep1r1/Dusp5/Ssh2/Dusp11/Calm1/Pdxp/Ptpn9/Rprd1a/Ppm1l/Ppp2r5c/Ppp3cb/Ptp4a1/Ppp2ca/Mtmr6/Tiprl/Ppp2r2a/Ppp1r8/Pip4p2/Ptpn12/Inpp1/Ripk3/Dusp19/Ephx2/Ppp6r2/Tnf/Fam220a/Nt5c/Camta1/Bpnt2/Ppp6c/Dusp6/Mtm1/Ppp2r5d	35
GO:0030433	BP	GO:0030433	ubiquitin-dependent ERAD pathway	14/1402	81/28564	3.67E-05	0.000905696	0.000672584	Rnf103/Dnajb9/Ecpas/Tmem129/Rnf185/Erlec1/Faf1/Stt3b/Nccrp1/Rnf121/Ufd1/Man1b1/Edem1/Syvn1	14
GO:0050868	BP	GO:0050868	negative regulation of T cell activation	19/1402	136/28564	3.79E-05	0.000928684	0.000689655	H2-Aa/Cebpb/Smad7/Cdkn2a/Ptpn22/Jak3/Cd274/Runx1/Scrib/Pdcd1lg2/Zc3h12a/Marchf7/Dtx1/Il4ra/Fgl2/Lgals3/Prdx2/Btla/Lilrb4a	19
GO:0032946	BP	GO:0032946	positive regulation of mononuclear cell proliferation	21/1402	160/28564	3.92E-05	0.000956776	0.000710517	Aif1/Cd28/Irs2/Ptpn22/Mif/Carmil2/Selenok/Jak3/Cd274/Adk/Il1b/Il1a/Pdcd1lg2/Stat5b/Il12b/Cd1d1/Bcl2l1/Bst1/Il18/Il12a/Clcf1	21
GO:0022409	BP	GO:0022409	positive regulation of cell-cell adhesion	34/1402	330/28564	4.04E-05	0.00098302	0.000730006	H2-Aa/Hsp90aa1/Dusp10/Aif1/Cd28/Rhoa/Smad7/Ptpn22/H2-DMa/Carmil2/Selenok/Hsph1/Jak3/Cd274/Runx1/Adk/Il1b/Ets1/Il1a/Pdcd1lg2/Egr3/Stat5b/Il12b/Sirpb1b/Itpkb/Cd1d1/Hspd1/Il4ra/Icos/Tnf/Nkap/Il18/Il12a/Lilrb4a	34
GO:0072593	BP	GO:0072593	reactive oxygen species metabolic process	28/1402	249/28564	4.08E-05	0.00098302	0.000730006	Prdx5/Rhoa/Prdx1/Tspo/Sod2/Fpr2/Ndufs1/Hk2/Acod1/Hbb-bt/Lrrk2/Ndufs3/Prdx6/Zc3h12a/Bnip3/Hspd1/Plau/Plcg2/Atpif1/Ncf4/Ripk3/Tnf/Prcp/Il18/Prdx2/Rnf41/Abcb7/Ncf1	28
GO:0045637	BP	GO:0045637	regulation of myeloid cell differentiation	27/1402	236/28564	4.11E-05	0.00098302	0.000730006	Hmgb2/Jun/Cebpb/Nme2/Hspa1a/Hcls1/Car2/Runx1/Scin/Ets1/Hspa1b/Stat1/Stat5b/Nme1/Il12b/Itpkb/Tob2/Tmem64/Smap1/Fos/Tnf/Klf10/Paf1/Rnf41/Mitf/Ctr9/Lilrb4a	27
GO:0035967	BP	GO:0035967	cellular response to topologically incorrect protein	17/1402	114/28564	4.12E-05	0.00098302	0.000730006	Hspa8/Hspa1a/Hspa1b/Qrich1/Ero1a/Rnf185/Erlec1/Herpud2/Hspd1/Ccnd1/Hspa2/Tmtc4/Ufl1/Ufd1/Ddit3/Dnajc18/Akirin2	17
GO:0046902	BP	GO:0046902	regulation of mitochondrial membrane permeability	12/1402	62/28564	4.12E-05	0.00098302	0.000730006	Slc25a5/Hk2/Bid/Mul1/Bcl2l11/Dynlt1c/Slc25a4/Bnip3/Atpif1/Gsk3a/Bcl2l1/Hebp2	12
GO:0008625	BP	GO:0008625	extrinsic apoptotic signaling pathway via death domain receptors	14/1402	82/28564	4.23E-05	0.001006085	0.000747134	Hmgb2/Tnfaip3/Hmox1/Tmc8/Faf1/Skil/Psen2/Zdhhc3/Bcl2l1/Sort1/Tnf/Casp8ap2/Lgals3/Il18	14
GO:0090083	BP	GO:0090083	regulation of inclusion body assembly	7/1402	21/28564	4.28E-05	0.001012745	0.00075208	Hspa1a/Psmc5/Hspa1b/Dnajb1/Cdc34/Hspa2/Bag5	7
GO:0016573	BP	GO:0016573	histone acetylation	21/1402	161/28564	4.30E-05	0.00101303	0.000752291	Sgf29/Per1/Taf10/Taf6/Taf7/Pole3/Taf12/Mcrs1/Ing3/Zmpste24/Usp22/Nfyb/Supt3/Arrb1/Nfyc/Baz1b/Mrgbp/Taf4/Tada2b/Mybbp1a/Phf20	21
GO:0022408	BP	GO:0022408	negative regulation of cell-cell adhesion	25/1402	211/28564	4.38E-05	0.001027564	0.000763085	H2-Aa/Tnfaip3/Cebpb/Klf4/Smad7/Cdkn2a/Ptpn22/Jak3/Cd274/Runx1/Scrib/Pdcd1lg2/Zc3h12a/Marchf7/Ass1/Dtx1/Il4ra/Map2k5/Fgl2/Lgals3/Prdx2/Btla/Nf2/Il1rn/Lilrb4a	25
GO:0016197	BP	GO:0016197	endosomal transport	27/1402	237/28564	4.43E-05	0.001034297	0.000768085	Vps29/Arf6/Eps15l1/Leprotl1/Rab10/Tmem87b/Nsg2/Scrib/Lrrk2/Fcgr2b/Arhgap8/Chmp7/Vps50/Vps53/Ap1s2/Bcl2l1/Ankrd27/Vps13b/Gga3/Sort1/Vamp4/Ap5s1/Vps36/Rab8a/Stx16/Heatr5a/Vps54	27
GO:0043484	BP	GO:0043484	regulation of RNA splicing	23/1402	186/28564	4.47E-05	0.001039769	0.000772148	Hspa8/Sf3b4/Sgf29/Larp7/Clk3/Taf10/Sf1/Taf12/Smn1/Ccnl1/Clk1/Fus/Prdx6/Sap18b/Slirp/Tra2a/Rbm10/Usp22/Supt3/Tada2b/Fam50a/Pqbp1/Habp4	23
GO:0071219	BP	GO:0071219	cellular response to molecule of bacterial origin	33/1402	318/28564	4.52E-05	0.001046683	0.000777283	Gbp2/Tnfaip3/Rhoa/Cebpb/Cxcl9/Ptpn22/Mif/Klrk1/Cd274/Il1b/Acod1/Fcgr4/Il1a/Stat1/Igtp/Pdcd1lg2/Trim12c/Il12b/Zc3h12a/Litaf/Fcgr2b/Plcg2/Casp1/Tnf/Il18/Paf1/Prdx2/Gbp10/Upf1/Il12a/Ctr9/Nr1h3/Lilrb4a	33
GO:0046486	BP	GO:0046486	glycerolipid metabolic process	37/1402	374/28564	4.54E-05	0.001046683	0.000777283	Plaat3/Gk/Faah/Cnep1r1/Piga/Pla2g15/Acsl1/Sik1/Ttc7/Itpkb/Prdx6/Slc30a5/Plcg2/Mtmr6/Pigx/Abhd5/Ccnc/Pip4p2/Cpt1a/Inpp1/Chkb/Acsl5/Naaa/Apof/Chpt1/Pla2g4a/Pik3cd/Plcb2/Bpnt2/Scarb1/Selenoi/Mtm1/Pigm/Pik3r2/Pgs1/Nr1h3/Nr1h2	37
GO:0042158	BP	GO:0042158	lipoprotein biosynthetic process	16/1402	104/28564	4.66E-05	0.001069696	0.000794372	Selenok/Zdhhc1/Piga/Atg10/Zdhhc14/Zdhhc5/Igtp/Slc30a5/Rab3gap1/Pigx/Zdhhc3/Zdhhc13/Zdhhc4/Rb1cc1/Nmt2/Pigm	16
GO:0045428	BP	GO:0045428	regulation of nitric oxide biosynthetic process	13/1402	73/28564	5.00E-05	0.00113775	0.000844911	Hsp90aa1/Dynll1/Aif1/Klf4/Tspo/Sod2/Klf2/Klrk1/Il1b/Gla/Zc3h12a/Ass1/Tnf	13
GO:0090501	BP	GO:0090501	RNA phosphodiester bond hydrolysis	13/1402	73/28564	5.00E-05	0.00113775	0.000844911	Pde12/Parn/Lactb2/Polr3k/Utp23/Zc3h12a/Bms1/Rnaseh1/Nhp2/Dis3l/Eri3/Abt1/Eri1	13
GO:0045017	BP	GO:0045017	glycerolipid biosynthetic process	25/1402	213/28564	5.12E-05	0.00116086	0.000862072	Cnep1r1/Piga/Pla2g15/Acsl1/Sik1/Ttc7/Itpkb/Slc30a5/Plcg2/Pigx/Abhd5/Inpp1/Chkb/Acsl5/Chpt1/Pla2g4a/Pik3cd/Bpnt2/Scarb1/Selenoi/Pigm/Pik3r2/Pgs1/Nr1h3/Nr1h2	25
GO:0045639	BP	GO:0045639	positive regulation of myeloid cell differentiation	17/1402	116/28564	5.16E-05	0.001161115	0.000862262	Hmgb2/Jun/Hspa1a/Hcls1/Car2/Runx1/Scin/Ets1/Hspa1b/Stat1/Stat5b/Il12b/Tmem64/Smap1/Fos/Tnf/Klf10	17
GO:0090305	BP	GO:0090305	nucleic acid phosphodiester bond hydrolysis	15/1402	94/28564	5.17E-05	0.001161115	0.000862262	Pde12/Parn/Lactb2/Exd2/Polr3k/Utp23/Zc3h12a/Bms1/Rnaseh1/Nhp2/Dxo/Dis3l/Eri3/Abt1/Eri1	15
GO:0070841	BP	GO:0070841	inclusion body assembly	8/1402	29/28564	5.62E-05	0.001254496	0.000931608	Ubd/Hspa1a/Psmc5/Hspa1b/Dnajb1/Cdc34/Hspa2/Bag5	8
GO:0061077	BP	GO:0061077	chaperone-mediated protein folding	12/1402	64/28564	5.72E-05	0.001254496	0.000931608	Hspa8/Hspa1a/H2-DMa/Hsph1/Hspa1b/Ero1a/Dnajb1/Unc45a/Dnajc5/Hspa2/Pdcd5/Dnajc18	12
GO:0071222	BP	GO:0071222	cellular response to lipopolysaccharide	32/1402	308/28564	5.73E-05	0.001254496	0.000931608	Gbp2/Tnfaip3/Rhoa/Cebpb/Cxcl9/Ptpn22/Mif/Klrk1/Cd274/Il1b/Acod1/Fcgr4/Il1a/Stat1/Igtp/Pdcd1lg2/Trim12c/Il12b/Zc3h12a/Litaf/Plcg2/Casp1/Tnf/Il18/Paf1/Prdx2/Gbp10/Upf1/Il12a/Ctr9/Nr1h3/Lilrb4a	32
GO:0002221	BP	GO:0002221	pattern recognition receptor signaling pathway	23/1402	189/28564	5.75E-05	0.001254496	0.000931608	Tnfaip3/Hspa1a/Ptpn22/Erbin/Arf6/Rnf125/Hspa1b/Acod1/Zdhhc5/Igtp/Clpb/Hspd1/Plcg2/Mapkapk3/Casp1/Nmi/Cd300lf/Tnf/Ufd1/Clec7a/Rnf135/Oas1g/Nr1h3	23
GO:0051235	BP	GO:0051235	maintenance of location	36/1402	364/28564	5.75E-05	0.001254496	0.000931608	Fth1/Srgn/Cxcl9/Txn1/Tspo/Scin/Il1b/Hk2/Stard4/Ankrd13c/Calm1/Arl2bp/Ero1a/Trpm2/Ciz1/Spout1/Stat5b/Slc8b1/Zc3h12a/Faf1/Tmem38b/Plcg2/Pml/Abhd5/Ibtk/Gm2a/Cxcr3/Hilpda/Tnf/Plcb2/Ddit3/Lime1/Plcb4/Scarb1/Nr1h3/Nr1h2	36
GO:0051084	BP	GO:0051084	'de novo' post-translational protein folding	9/1402	37/28564	5.76E-05	0.001254496	0.000931608	Hspa8/Hspa1a/H2-DMa/Hsph1/Hspa1b/Ero1a/Dnajb1/Hspa2/Dnajc18	9
GO:0070536	BP	GO:0070536	protein K63-linked deubiquitination	9/1402	37/28564	5.76E-05	0.001254496	0.000931608	Tnfaip3/Usp33/Usp20/Otud1/Abraxas2/Uimc1/Psmd14/Zranb1/Babam2	9
GO:0032481	BP	GO:0032481	positive regulation of type I interferon production	13/1402	74/28564	5.80E-05	0.001254496	0.000931608	Hmgb2/Gapdh/Hsp90aa1/Ptpn22/Stat1/Hspd1/Plcg2/Tomm70a/Polr3b/Polr3d/Pqbp1/Rnf135/Oas1g	13
GO:0042274	BP	GO:0042274	ribosomal small subunit biogenesis	13/1402	74/28564	5.80E-05	0.001254496	0.000931608	Rps7/Utp4/Wdr3/Snu13/Heatr1/Tsr2/Mrps11/Utp23/Riok1/Bms1/Fam207a/Abt1/Lsm6	13
GO:0033028	BP	GO:0033028	myeloid cell apoptotic process	10/1402	46/28564	6.35E-05	0.001362167	0.001011566	Cdkn2a/Arf6/Mif/Plekho2/Stat5b/Itpkb/Fcgr2b/Pik3cd/Il18/Thra	10
GO:1905710	BP	GO:1905710	positive regulation of membrane permeability	10/1402	46/28564	6.35E-05	0.001362167	0.001011566	Slc25a5/Bid/Mul1/Bcl2l11/Slc25a4/Bnip3/Atpif1/Gsk3a/Bcl2l1/Hebp2	10
GO:2000113	BP	GO:2000113	negative regulation of cellular macromolecule biosynthetic process	26/1402	229/28564	6.44E-05	0.001376474	0.001022191	Gapdh/Oga/Pde12/Polr2g/Dcps/Jak3/Gfpt1/Rgs2/Paip2/Parn/Tob1/Rida/Ago2/Rnf139/Scrib/Eif4e2/Paip1/Acot8/Zc3h12a/Eprs/Pml/Cnot9/Exosc5/Pcif1/Upf1/Mov10	26
GO:0036503	BP	GO:0036503	ERAD pathway	16/1402	107/28564	6.63E-05	0.001412723	0.00104911	Rnf103/Dnajb9/Ecpas/Rnf139/Tmem129/Rnf185/Erlec1/Rcn3/Faf1/Stt3b/Nccrp1/Rnf121/Ufd1/Man1b1/Edem1/Syvn1	16
GO:0061136	BP	GO:0061136	regulation of proteasomal protein catabolic process	23/1402	191/28564	6.77E-05	0.001436918	0.001067077	Ubb/Hsp90ab1/Smad7/Hspa1a/Psme1/Hspa1b/Plk3/Sco1/Rnf185/Lrrk2/Dda1/Zfand2a/Rnf19a/Marchf7/Gsk3a/Nupr1/Usp5/Psen2/Ufl1/Psmd14/Psme3ip1/Bag5/Mtm1	23
GO:0034504	BP	GO:0034504	protein localization to nucleus	33/1402	325/28564	6.93E-05	0.001464141	0.001087293	Hsp90aa1/Txn1/Hsp90ab1/Cdkn2a/Ptpn22/Gbp4/Larp7/Ipo7/Hcls1/Cnep1r1/Nup50/Lats2/Tesk1/Nup133/Pinx1/Cse1l/Arl2bp/Lrrk2/Ciz1/Pttg1ip/Mcrs1/Ipo4/Zc3h12a/Kpna4/Sqstm1/Elavl1/Pml/Tnpo2/Paf1/Akirin2/Nf2/Pik3r2/Lilrb4a	33
GO:0006417	BP	GO:0006417	regulation of translation	39/1402	411/28564	7.14E-05	0.00150279	0.001115995	Eif1/Gapdh/Pde12/Pkm/Polr2g/Per1/Dph3/Dcps/Rgs2/Paip2/Msi2/Parn/Tob1/Rida/Ago2/Rnf139/Trub2/Scrib/Eif4e2/Paip1/Zc3h12a/Elavl1/Eprs/Tsfm/Pml/Upf3a/Cnot9/Fech/Tnf/Eif3d/Pstk/Exosc5/Mapkapk5/Pcif1/Upf1/Mov10/Habp4/Rcc1l/Pym1	39
GO:0006458	BP	GO:0006458	'de novo' protein folding	9/1402	38/28564	7.21E-05	0.001506363	0.001118649	Hspa8/Hspa1a/H2-DMa/Hsph1/Hspa1b/Ero1a/Dnajb1/Hspa2/Dnajc18	9
GO:1902110	BP	GO:1902110	positive regulation of mitochondrial membrane permeability involved in apoptotic process	9/1402	38/28564	7.21E-05	0.001506363	0.001118649	Slc25a5/Bid/Mul1/Bcl2l11/Slc25a4/Bnip3/Atpif1/Gsk3a/Bcl2l1	9
GO:0030218	BP	GO:0030218	erythrocyte differentiation	20/1402	155/28564	7.55E-05	0.001570592	0.001166346	Hmgb2/Slc25a5/Hspa1a/Klf2/Hcls1/Ets1/Hspa1b/Stat1/Smad5/Stat5b/Slc25a40/Atpif1/Smap1/Exoc6/Tmod3/Fech/Ufl1/Hscb/Sp1/Thra	20
GO:0009132	BP	GO:0009132	nucleoside diphosphate metabolic process	19/1402	143/28564	7.60E-05	0.001573585	0.001168568	Gapdh/Aldoa/Nme2/Pkm/Tpi1/Dhodh/Hk3/Hk2/Pgam1/Pgk1/Nme1/Ppp2ca/Nupr1/Pfkp/Nme4/Prkaa1/Foxk1/Nudt5/Dtymk	19
GO:0006413	BP	GO:0006413	translational initiation	17/1402	120/28564	7.97E-05	0.001636063	0.001214966	Eif1/Polr2g/Eif2b2/Eif1a/Paip2/Ago2/Scrib/Eif4e2/Paip1/LTO1/Pml/Eif2d/Fech/Tnf/Eif3d/Eif2s2/Habp4	17
GO:0046939	BP	GO:0046939	nucleotide phosphorylation	17/1402	120/28564	7.97E-05	0.001636063	0.001214966	Gapdh/Aldoa/Nme2/Pkm/Tpi1/Hk3/Hk2/Pgam1/Pgk1/Nme1/Ppp2ca/Nupr1/Pfkp/Nme4/Prkaa1/Foxk1/Dck	17
GO:0002697	BP	GO:0002697	regulation of immune effector process	43/1402	472/28564	8.01E-05	0.001636063	0.001214966	Tnfaip3/Dusp10/Cd28/Smad7/Hmox1/Ptpn22/Mif/Il27/Klrk1/Sh2d1a/Jak3/Dnajb9/Pglyrp1/Il1b/Pomc/Pms2/Casp4/Cd5l/H60b/Ppp3cb/Stat5b/Il12b/Zc3h12a/Cd1d1/Litaf/Hspd1/Fcgr2b/Plcg2/Bst2/Traf2/Il4ra/Casp1/Sema7a/Ripk3/Thoc1/Fgl2/Tnf/Lgals3/Il18/Il12a/Ncf1/Clcf1/Lilrb4a	43
GO:0006475	BP	GO:0006475	internal protein amino acid acetylation	21/1402	168/28564	8.05E-05	0.001636063	0.001214966	Sgf29/Per1/Taf10/Taf6/Taf7/Pole3/Taf12/Mcrs1/Ing3/Zmpste24/Usp22/Nfyb/Supt3/Arrb1/Nfyc/Baz1b/Mrgbp/Taf4/Tada2b/Mybbp1a/Phf20	21
GO:0018393	BP	GO:0018393	internal peptidyl-lysine acetylation	21/1402	168/28564	8.05E-05	0.001636063	0.001214966	Sgf29/Per1/Taf10/Taf6/Taf7/Pole3/Taf12/Mcrs1/Ing3/Zmpste24/Usp22/Nfyb/Supt3/Arrb1/Nfyc/Baz1b/Mrgbp/Taf4/Tada2b/Mybbp1a/Phf20	21
GO:0016042	BP	GO:0016042	lipid catabolic process	34/1402	342/28564	8.24E-05	0.001667608	0.001238391	Irs2/Plaat3/Pde3b/Faah/Acot7/Acadvl/Il1b/Pla2g15/Gla/Pex13/Acot8/Prdx6/Abcd3/Plcg2/Abhd5/Gm2a/Plbd1/Eci2/Acadl/Echs1/Cpt1a/Pla2g12a/Acsl5/Etfa/Naaa/Etfdh/Prkaa1/Tnf/Pla2g4a/Plcb2/Pafah1b3/Scarb1/Thra/Vps54	34
GO:0042116	BP	GO:0042116	macrophage activation	16/1402	109/28564	8.33E-05	0.001678905	0.00124678	Jund/Jun/Aif1/Cst7/Lrrk2/Cd1d1/Hspd1/Plcg2/Nampt/Il4ra/Casp1/Nmi/Tnf/Pla2g4a/Tmem106a/Nr1h3	16
GO:0034248	BP	GO:0034248	regulation of amide metabolic process	43/1402	473/28564	8.40E-05	0.001688233	0.001253708	Eif1/Gapdh/Pde12/Pkm/Polr2g/Per1/Dph3/Dcps/Rgs2/Paip2/Msi2/Parn/Tob1/Rida/Ago2/Rnf139/Trub2/Scrib/Eif4e2/Paip1/Zc3h12a/Elavl1/Eprs/Tsfm/Gsk3a/Pml/Upf3a/Tmed10/Cnot9/Fech/Gga3/Tnf/Eif3d/Pstk/Exosc5/Sp1/Mapkapk5/Pcif1/Upf1/Mov10/Habp4/Rcc1l/Pym1	43
GO:0008654	BP	GO:0008654	phospholipid biosynthetic process	25/1402	220/28564	8.70E-05	0.001740718	0.001292684	Plaat3/Agpat4/Piga/Sptlc1/Sgms1/Ttc7/Itpkb/Slc30a5/Tmem38b/Plcg2/Pigx/Abhd5/Inpp1/Chkb/Acsl5/Chpt1/Pla2g4a/Pik3cd/Dhdds/Dolk/Bpnt2/Selenoi/Pigm/Pik3r2/Pgs1	25
GO:0043434	BP	GO:0043434	response to peptide hormone	37/1402	386/28564	8.79E-05	0.001751868	0.001300964	Serpina3g/Nr4a1/Irs2/Pkm/Eif2b2/Pde3b/Car2/Gatm/Leprotl1/Rab10/Sesn3/Il1b/Nucks1/Nr4a2/Pomc/Sos1/Sco1/Serpina3f/Stat1/Usf1/Kbtbd2/Tcf12/Stat5b/Rab31/Eprs/Gsk3a/Atp2a2/Stat4/Uso1/Ide/Sort1/Prkaa1/Tnf/Sp1/Il18/Rab8a/Pik3r2	37
GO:0006626	BP	GO:0006626	protein targeting to mitochondrion	13/1402	77/28564	8.88E-05	0.001763928	0.00130992	Hsp90aa1/Cdkn2a/Timm29/Immp1l/Bid/Lrrk2/Hspd1/Atpif1/Gsk3a/Tomm70a/Timm8a1/Prkaa1/Pdcd5	13
GO:0050671	BP	GO:0050671	positive regulation of lymphocyte proliferation	20/1402	157/28564	9.05E-05	0.001790505	0.001329656	Aif1/Cd28/Irs2/Ptpn22/Mif/Carmil2/Selenok/Jak3/Cd274/Adk/Il1b/Il1a/Pdcd1lg2/Stat5b/Il12b/Cd1d1/Bst1/Il18/Il12a/Clcf1	20
GO:0051098	BP	GO:0051098	regulation of binding	39/1402	416/28564	9.24E-05	0.001822531	0.001353439	Sub1/Hmgb2/Jun/Map1lc3b/Txn1/Klf4/Hsp90ab1/Hmox1/Slpi/Cdkn2a/Larp7/Taf10/Nucks1/Bambi/Usp33/Tfip11/Pinx1/Calm1/Tmc8/Lrrk2/Nme1/Epb41/Mapre1/Psen2/Atp2a2/Zmpste24/Gnl3l/Ide/Arrb1/Eif3d/Fam220a/Ifi206/Ufl1/Anxa2/Ddit3/Nsd1/Psme3ip1/Ccpg1/Habp4	39
GO:0009262	BP	GO:0009262	deoxyribonucleotide metabolic process	10/1402	48/28564	9.31E-05	0.001829307	0.001358472	Nme2/Oga/Upp1/Samhd1/Adk/Nme1/Dera/Nt5c/Dck/Dtymk	10
GO:0002700	BP	GO:0002700	regulation of production of molecular mediator of immune response	24/1402	208/28564	9.40E-05	0.001835996	0.001363439	Tnfaip3/Cd28/Smad7/Hmox1/Ptpn22/Mif/Jak3/Dnajb9/Il1b/Pms2/Casp4/Litaf/Fcgr2b/Plcg2/Bst2/Traf2/Il4ra/Casp1/Sema7a/Thoc1/Tnf/Il18/Clcf1/Lilrb4a	24
GO:1990542	BP	GO:1990542	mitochondrial transmembrane transport	14/1402	88/28564	9.41E-05	0.001835996	0.001363439	Slc25a5/Slc25a36/Mrs2/Ccdc51/Slc25a4/Slc8b1/Mcub/Hspd1/Slc25a40/Tomm70a/Psen2/Abcb7/Mcu/Slc25a29	14
GO:0046635	BP	GO:0046635	positive regulation of alpha-beta T cell activation	13/1402	78/28564	0.000101818	0.00196586	0.001459878	Cd28/Rhoa/Ptpn22/Hsph1/Runx1/Il12b/Itpkb/Cd1d1/Il4ra/Nkap/Il18/Il12a/Lilrb4a	13
GO:0150076	BP	GO:0150076	neuroinflammatory response	13/1402	78/28564	0.000101818	0.00196586	0.001459878	Jun/Aif1/Cst7/Il1b/Cd200r1/Lrrk2/Plcg2/Nampt/Nupr1/Psen2/Casp1/Tnf/Vps54	13
GO:0070424	BP	GO:0070424	regulation of nucleotide-binding oligomerization domain containing signaling pathway	5/1402	11/28564	0.000101912	0.00196586	0.001459878	Tnfaip3/Hspa1a/Ptpn22/Erbin/Hspa1b	5
GO:0051170	BP	GO:0051170	import into nucleus	22/1402	184/28564	0.000107292	0.002062175	0.001531403	Hsp90aa1/Hsp90ab1/Ptpn22/Gbp4/Ipo7/Hcls1/Nup50/Bach2/Nup133/Cse1l/Lrrk2/Pttg1ip/Ipo4/Zc3h12a/Kpna4/Sqstm1/Elavl1/Rab18/Pml/Tnpo2/Akirin2/Pik3r2	22
GO:0032743	BP	GO:0032743	positive regulation of interleukin-2 production	9/1402	40/28564	0.000110775	0.00211386	0.001569785	Cd28/Carmil2/Runx1/Il1b/Il1a/Stat5b/Cd1d1/Plcg2/Traf2	9
GO:1902686	BP	GO:1902686	mitochondrial outer membrane permeabilization involved in programmed cell death	9/1402	40/28564	0.000110775	0.00211386	0.001569785	Slc25a5/Bid/Mul1/Bcl2l11/Slc25a4/Bnip3/Atpif1/Gsk3a/Bcl2l1	9
GO:0006007	BP	GO:0006007	glucose catabolic process	7/1402	24/28564	0.000111907	0.00212026	0.001574538	Gapdh/Aldoa/Pkm/Tpi1/Pgk1/Pfkp/Foxk1	7
GO:1903747	BP	GO:1903747	regulation of establishment of protein localization to mitochondrion	7/1402	24/28564	0.000111907	0.00212026	0.001574538	Cdkn2a/Lrrk2/Atpif1/Gsk3a/Prkaa1/Pdcd5/Dnaja1	7
GO:1902107	BP	GO:1902107	positive regulation of leukocyte differentiation	24/1402	211/28564	0.000117539	0.002208402	0.001639993	H2-Aa/Hsp90aa1/Jun/Dusp10/Rhoa/H2-DMa/Carmil2/Hcls1/Car2/Runx1/Egr3/Stat5b/Il12b/Itpkb/Cd1d1/Tmem64/Il4ra/Fos/Tnf/Nkap/Il18/Klf10/Il12a/Lilrb4a	24
GO:1903708	BP	GO:1903708	positive regulation of hemopoiesis	24/1402	211/28564	0.000117539	0.002208402	0.001639993	H2-Aa/Hsp90aa1/Jun/Dusp10/Rhoa/H2-DMa/Carmil2/Hcls1/Car2/Runx1/Egr3/Stat5b/Il12b/Itpkb/Cd1d1/Tmem64/Il4ra/Fos/Tnf/Nkap/Il18/Klf10/Il12a/Lilrb4a	24
GO:0031056	BP	GO:0031056	regulation of histone modification	20/1402	160/28564	0.000117804	0.002208402	0.001639993	Sgf29/Sap30bp/Taf7/Lrrk2/Mcrs1/Pml/Suv39h1/Nelfa/Zmpste24/Nfyb/Parg/Arrb1/Nfyc/Baz1b/Eed/Tada2b/Mybbp1a/Paf1/Phf20/Ctr9	20
GO:1903311	BP	GO:1903311	regulation of mRNA metabolic process	31/1402	307/28564	0.000125321	0.002341093	0.001738532	Hspa8/Sf3b4/Pde12/Larp7/Polr2g/Dcps/Dhx34/Parn/Tob1/Sf1/Rida/Ago2/Sltm/Fus/Paip1/Prdx6/Zc3h12a/Sap18b/Elavl1/Traf2/Slirp/Tra2a/Rbm10/Upf3a/Apex1/Exosc5/Paf1/Upf1/Rnasel/Mov10/Nbas	31
GO:0006473	BP	GO:0006473	protein acetylation	24/1402	212/28564	0.000126494	0.002354732	0.00174866	Sgf29/Per1/Taf10/Taf6/Taf7/Pole3/Taf12/Mcrs1/Ing3/Nupr1/Pml/Zmpste24/Usp22/Nfyb/Supt3/Arrb1/Prkaa1/Nfyc/Baz1b/Mrgbp/Taf4/Tada2b/Mybbp1a/Phf20	24
GO:0051701	BP	GO:0051701	biological process involved in interaction with host	20/1402	161/28564	0.000128414	0.00238214	0.001769014	Vps37b/Slc3a2/Gbp2/Ifitm3/Gbp2b/Ifitm2/Pglyrp1/Bcl2l11/Dynlt1c/Trim12c/Gbp3/Chmp7/Furin/Thoc6/Bcl2l1/Zfp639/Thoc1/Nectin4/Gbp7/Scarb1	20
GO:0038034	BP	GO:0038034	signal transduction in absence of ligand	13/1402	80/28564	0.000132884	0.002448015	0.001817933	Hspa1a/Jak3/Il1b/Hspa1b/Il1a/Bcl2a1a/Bcl2l11/Bcl2a1b/Gsk3a/Map2k5/Bcl2l1/Tnf/Prdx2	13
GO:0097192	BP	GO:0097192	extrinsic apoptotic signaling pathway in absence of ligand	13/1402	80/28564	0.000132884	0.002448015	0.001817933	Hspa1a/Jak3/Il1b/Hspa1b/Il1a/Bcl2a1a/Bcl2l11/Bcl2a1b/Gsk3a/Map2k5/Bcl2l1/Tnf/Prdx2	13
GO:0006282	BP	GO:0006282	regulation of DNA repair	24/1402	213/28564	0.00013605	0.002497689	0.001854822	Sgf29/Taf10/Mgmt/Taf6/Taf7/Ccdc117/Hdac10/Helq/Taf12/Fus/Mcrs1/Ing3/Pml/Suv39h1/Usp22/Uimc1/Parg/Rmi2/Supt3/Mrgbp/Taf4/Tada2b/Babam2/Cyren	24
GO:0042102	BP	GO:0042102	positive regulation of T cell proliferation	16/1402	114/28564	0.000143024	0.002614636	0.001941669	Aif1/Cd28/Ptpn22/Carmil2/Selenok/Jak3/Cd274/Adk/Il1b/Il1a/Pdcd1lg2/Stat5b/Il12b/Cd1d1/Il18/Il12a	16
GO:0006913	BP	GO:0006913	nucleocytoplasmic transport	34/1402	352/28564	0.000143893	0.002614636	0.001941669	Hsp90aa1/Txn1/Hsp90ab1/Cdkn2a/Ptpn22/Frat1/Gbp4/Ipo7/Anp32a/Sem1/Hcls1/Emd/Nup50/Bach2/Xpot/Nup133/Cse1l/Mdn1/Lrrk2/Pttg1ip/Ipo4/Zc3h12a/Kpna4/Sqstm1/Elavl1/Rab18/Pml/Sdad1/Thoc6/Rbm10/Thoc1/Tnpo2/Akirin2/Pik3r2	34
GO:0051169	BP	GO:0051169	nuclear transport	34/1402	352/28564	0.000143893	0.002614636	0.001941669	Hsp90aa1/Txn1/Hsp90ab1/Cdkn2a/Ptpn22/Frat1/Gbp4/Ipo7/Anp32a/Sem1/Hcls1/Emd/Nup50/Bach2/Xpot/Nup133/Cse1l/Mdn1/Lrrk2/Pttg1ip/Ipo4/Zc3h12a/Kpna4/Sqstm1/Elavl1/Rab18/Pml/Sdad1/Thoc6/Rbm10/Thoc1/Tnpo2/Akirin2/Pik3r2	34
GO:0097401	BP	GO:0097401	synaptic vesicle lumen acidification	6/1402	18/28564	0.00015413	0.002791122	0.00207273	Atp6v1f/Atp6v1c1/Atp6v1g1/Atp6v1d/Atp6v0d1/Atp6v1e1	6
GO:0045861	BP	GO:0045861	negative regulation of proteolysis	35/1402	368/28564	0.000156541	0.002801662	0.002080557	Serpina3g/Rps7/Gapdh/Nr4a1/Klf4/Hsp90ab1/Slpi/Cdkn2a/Renbp/Cst7/Usp47/Hspa1b/Sco1/Serpina3f/Lrrk2/Serpinb6a/Ctla2a/Cstb/Plau/Marchf7/Pml/Psen2/Furin/Map2k5/Tmed10/Ide/Arrb1/Tnf/Ifi206/Serpinb6b/Psme3ip1/Bag5/Mtm1/Nr1h3/Nr1h2	35
GO:0052548	BP	GO:0052548	regulation of endopeptidase activity	35/1402	368/28564	0.000156541	0.002801662	0.002080557	Serpina3g/Gapdh/Nr4a1/Rhoa/Klf4/Cdkn2a/Renbp/Psme1/S100a8/Cst7/Usp47/Hspa1b/Mgmt/Bid/Serpina3f/Mul1/Stat1/Bcl2l11/Serpinb6a/Hspd1/Pml/Furin/Map2k5/Nrd1/Casp1/Tmed10/Arrb1/Tnf/Ifi206/Casp8ap2/Pdcd5/Serpinb6b/Cyfip2/Hdac1/Akirin2	35
GO:0051896	BP	GO:0051896	regulation of protein kinase B signaling	21/1402	176/28564	0.000156817	0.002801662	0.002080557	Hsp90aa1/Cd28/Klf4/Hsp90ab1/Hcls1/Sesn3/Rictor/Sco1/Mul1/Ramp3/Rcn3/Ppp2ca/Rras/Meis3/Tnf/Pik3cd/Ddit3/Il18/Rnf41/Mtm1/Clcf1	21
GO:0070665	BP	GO:0070665	positive regulation of leukocyte proliferation	21/1402	176/28564	0.000156817	0.002801662	0.002080557	Aif1/Cd28/Irs2/Ptpn22/Mif/Carmil2/Selenok/Jak3/Cd274/Adk/Il1b/Il1a/Pdcd1lg2/Stat5b/Il12b/Cd1d1/Bcl2l1/Bst1/Il18/Il12a/Clcf1	21
GO:0000959	BP	GO:0000959	mitochondrial RNA metabolic process	10/1402	51/28564	0.000159128	0.002833433	0.002104151	Pde12/Yars2/Mterf3/Mtres1/Slirp/Mto1/Prkaa1/Ears2/Mrpl12/Twnk	10
GO:0071900	BP	GO:0071900	regulation of protein serine/threonine kinase activity	34/1402	354/28564	0.000160288	0.002844584	0.002112432	Tnfaip3/Dusp10/Rhoa/Hsp90ab1/Cdkn2a/Ptpn22/Pkib/Mif/Rgs2/Il1b/Lats2/Tesk1/Sos1/Hexim1/Acsl1/Lrrk2/Ccnl1/Igtp/Ccnd1/Ppp2ca/Cnppd1/Traf2/Mnat1/Map2k5/Dusp19/Tnf/Map4k2/Aida/Pdcd10/Dnaja1/Lime1/Map3k1/Pim1/Il1rn	34
GO:0070586	BP	GO:0070586	cell-cell adhesion involved in gastrulation	5/1402	12/28564	0.000167636	0.002965092	0.002201923	Tnfaip3/Klf4/Map2k5/Ric8a/Il1rn	5
GO:0000209	BP	GO:0000209	protein polyubiquitination	26/1402	243/28564	0.000170675	0.003008857	0.002234424	Tnfaip3/Cdkn2a/Ptpn22/Anapc4/Ube2l3/Rnf125/Mul1/Rnf114/Tmem129/Rnf185/Zfp91/Dda1/Znrf2/Rnf19a/Trim12c/Marchf7/Traf2/Cdc34/Anapc10/Nmi/Ube2r2/Klhl3/Map3k1/Rnf41/Syvn1/Rnf135	26
GO:0050729	BP	GO:0050729	positive regulation of inflammatory response	19/1402	152/28564	0.000172505	0.003031069	0.002250919	Cd28/Cebpb/S100a8/Zbp1/Il1b/Ets1/Casp4/Ccl24/Lrrk2/Stat5b/Tgm2/Hspd1/Plcg2/Nupr1/Casp1/Nmi/Tnf/Pla2g4a/Il18	19
GO:0006165	BP	GO:0006165	nucleoside diphosphate phosphorylation	16/1402	116/28564	0.000175813	0.00307904	0.002286543	Gapdh/Aldoa/Nme2/Pkm/Tpi1/Hk3/Hk2/Pgam1/Pgk1/Nme1/Ppp2ca/Nupr1/Pfkp/Nme4/Prkaa1/Foxk1	16
GO:0016052	BP	GO:0016052	carbohydrate catabolic process	20/1402	165/28564	0.000179766	0.003137948	0.002330289	Gapdh/Aldoa/Pkm/Tpi1/Hk3/Hk2/Pgm2/Glyctk/Pgam1/Pgk1/Ppp2ca/Nupr1/Gm2a/Pfkp/Dera/Prkaa1/Foxk1/Nudt5/Rb1cc1/Man2c1	20
GO:0000302	BP	GO:0000302	response to reactive oxygen species	22/1402	191/28564	0.000185098	0.003220471	0.002391571	Prdx5/Tnfaip3/Jun/Prdx1/Txn1/Hmox1/Cdkn2a/Sod2/Hk3/Sesn3/Plk3/Trpm2/Lrrk2/Prdx6/Bnip3/Kpna4/Ripk3/Fos/Prkaa1/Apex1/Pdcd10/Prdx2	22
GO:2001244	BP	GO:2001244	positive regulation of intrinsic apoptotic signaling pathway	12/1402	72/28564	0.000186322	0.003231201	0.002399539	Ubb/Rps7/S100a8/Bid/Taf6/Prkra/Bcl2l11/Skil/Nupr1/Ripk3/Ddit3/Gsdme	12
GO:0098876	BP	GO:0098876	vesicle-mediated transport to the plasma membrane	19/1402	153/28564	0.000188059	0.003242645	0.002408038	Vps29/Arf6/Rab10/Scrib/Rab31/Fcgr2b/Arhgap8/Vps50/Vps53/Exoc6/Ankrd27/Vps13b/Gga3/Llgl1/Arl3/Vamp4/Snap23/Rab8a/Stx16	19
GO:1904407	BP	GO:1904407	positive regulation of nitric oxide metabolic process	10/1402	52/28564	0.000188431	0.003242645	0.002408038	Hsp90aa1/Aif1/Klf4/Sod2/Klf2/Klrk1/Il1b/Ass1/Tnf/Tmem106a	10
GO:0006650	BP	GO:0006650	glycerophospholipid metabolic process	28/1402	272/28564	0.000188809	0.003242645	0.002408038	Plaat3/Piga/Pla2g15/Ttc7/Itpkb/Prdx6/Slc30a5/Plcg2/Mtmr6/Pigx/Abhd5/Pip4p2/Inpp1/Chkb/Naaa/Chpt1/Pla2g4a/Pik3cd/Plcb2/Bpnt2/Scarb1/Selenoi/Mtm1/Pigm/Pik3r2/Pgs1/Nr1h3/Nr1h2	28
GO:0009225	BP	GO:0009225	nucleotide-sugar metabolic process	8/1402	34/28564	0.000190953	0.003268917	0.002427548	Gfpt1/Fut8/Pgm3/Gmds/Gnpda1/Uap1l1/Parg/Gfus	8
GO:0045620	BP	GO:0045620	negative regulation of lymphocyte differentiation	11/1402	62/28564	0.00019354	0.003300395	0.002450924	Smad7/Cdkn2a/Jak3/Runx1/Pglyrp1/Zc3h12a/Dtx1/Il4ra/Fgl2/Prdx2/Lilrb4a	11
GO:0043648	BP	GO:0043648	dicarboxylic acid metabolic process	14/1402	94/28564	0.000194032	0.003300395	0.002450924	Sdhaf3/Got1/Suclg2/Idh3a/Acot8/Mrps36/Ass1/Sdhb/Qprt/Suclg1/Acly/Atic/Gclm/Glud1	14
GO:0006221	BP	GO:0006221	pyrimidine nucleotide biosynthetic process	7/1402	26/28564	0.000195116	0.003308277	0.002456777	Nme2/Upp1/Dhodh/Slc4a7/Nme1/Nme4/Dtymk	7
GO:0006220	BP	GO:0006220	pyrimidine nucleotide metabolic process	9/1402	43/28564	0.000200094	0.003360578	0.002495617	Nme2/Upp1/Dhodh/Slc4a7/Nme1/Nme4/Nt5c/Dck/Dtymk	9
GO:0010939	BP	GO:0010939	regulation of necrotic cell death	9/1402	43/28564	0.000200094	0.003360578	0.002495617	Fth1/Tspo/Zbp1/Ybx3/Slc25a4/Bnip3/Nupr1/Ripk3/Hebp2	9
GO:0046365	BP	GO:0046365	monosaccharide catabolic process	9/1402	43/28564	0.000200094	0.003360578	0.002495617	Gapdh/Aldoa/Pkm/Tpi1/Glyctk/Pgk1/Pfkp/Foxk1/Nudt5	9
GO:0006310	BP	GO:0006310	DNA recombination	32/1402	330/28564	0.000207181	0.00346229	0.00257115	Hmgb2/H1f2/Cd28/H1f4/Sem1/Samhd1/Nucks1/Msh3/Pms2/Smarcad1/Hdac10/Exd2/Eme2/Helq/Msh5/H1f3/Fus/Mcrs1/Ing3/Hspd1/Rmi2/Thoc1/Rev3l/Mcm6/Mcm4/Apex1/Mrgbp/Psmd14/Ap5s1/Cyren/Dcaf1/Clcf1	32
GO:0008406	BP	GO:0008406	gonad development	26/1402	246/28564	0.00020766	0.00346229	0.00257115	Ubb/H3f3b/Hmgb2/Cebpb/Eif2b2/Insl6/Runx1/Il1a/Sf1/Ar/Ybx3/Bcl2l11/Zfx/Serpinb6a/Stat5b/Ccnd1/Nupr1/Fndc3a/Bcl2l1/Arrb1/Pla2g4a/Atn1/Serpinb6b/Taf4/Eif2s2/Scaper	26
GO:0000045	BP	GO:0000045	autophagosome assembly	15/1402	106/28564	0.000208102	0.00346229	0.00257115	Map1lc3b/Rab1b/Lrrk2/Atg2a/Igtp/Rab3gap1/Nupr1/Atp2a2/Rab43/Ubxn2b/Rufy4/Rb1cc1/Mtm1/Trp53inp2/Vmp1	15
GO:0046637	BP	GO:0046637	regulation of alpha-beta T cell differentiation	12/1402	73/28564	0.000213138	0.003526469	0.00261881	Rhoa/Smad7/Il27/Jak3/Runx1/Itpkb/Zc3h12a/Cd1d1/Il4ra/Nkap/Il18/Lilrb4a	12
GO:0016241	BP	GO:0016241	regulation of macroautophagy	16/1402	118/28564	0.000214951	0.003526469	0.00261881	Slc25a5/Hmox1/Sesn3/Sptlc1/Usp30/Lrrk2/Atg2a/Igtp/Slc25a4/Bnip3/Rab3gap1/Nupr1/Supt5/Rufy4/Rnf41/Mtm1	16
GO:0043628	BP	GO:0043628	regulatory ncRNA 3'-end processing	6/1402	19/28564	0.000215933	0.003526469	0.00261881	Larp7/Parn/Fbl/Eri3/Exosc5/Eri1	6
GO:0070431	BP	GO:0070431	nucleotide-binding oligomerization domain containing 2 signaling pathway	6/1402	19/28564	0.000215933	0.003526469	0.00261881	Tnfaip3/Hspa1a/Ptpn22/Erbin/Hspa1b/Igtp	6
GO:0080182	BP	GO:0080182	histone H3-K4 trimethylation	6/1402	19/28564	0.000215933	0.003526469	0.00261881	H1f2/H1f4/H1f3/Nfyb/Nfyc/Ctr9	6
GO:1903214	BP	GO:1903214	regulation of protein targeting to mitochondrion	6/1402	19/28564	0.000215933	0.003526469	0.00261881	Cdkn2a/Lrrk2/Atpif1/Gsk3a/Prkaa1/Pdcd5	6
GO:0045581	BP	GO:0045581	negative regulation of T cell differentiation	10/1402	53/28564	0.000222138	0.003616698	0.002685816	Smad7/Cdkn2a/Jak3/Runx1/Zc3h12a/Dtx1/Il4ra/Fgl2/Prdx2/Lilrb4a	10
GO:0045732	BP	GO:0045732	positive regulation of protein catabolic process	23/1402	207/28564	0.000228241	0.003693475	0.002742831	Tnfaip3/Hsp90aa1/Smad7/Hspa1a/Il1b/Hspa1b/Plk3/Rnf185/Lrrk2/Dda1/Zfand2a/Rnf19a/Pttg1ip/Faf1/Gsk3a/Nupr1/Usp5/Psen2/Nrd1/Gga3/Tnf/Cul4b/Rnf41	23
GO:0050777	BP	GO:0050777	negative regulation of immune response	23/1402	207/28564	0.000228241	0.003693475	0.002742831	Tnfaip3/Dusp10/Smad7/Hmox1/Jak3/Samhd1/Pglyrp1/Acod1/Mul1/Ppp3cb/Il12b/Zc3h12a/Fcgr2b/Il4ra/Ttll12/Psma1/Nmi/Thoc1/Fgl2/Ifi206/Lgals3/Oas1g/Lilrb4a	23
GO:1990845	BP	GO:1990845	adaptive thermogenesis	20/1402	168/28564	0.000229358	0.003700314	0.00274791	Plac8/Slc25a5/Cebpb/Arrdc3/Acot13/Lnpep/Gatm/Acsl1/Slc25a4/Cxcr4/Il4ra/Nrd1/Acadl/Letmd1/Ckb/Ddit3/Il18/Thra/Nr1h3/Nr1h2	20
GO:0000462	BP	GO:0000462	maturation of SSU-rRNA from tricistronic rRNA transcript (SSU-rRNA, 5.8S rRNA, LSU-rRNA)	8/1402	35/28564	0.000236956	0.003788444	0.002813357	Utp4/Heatr1/Tsr2/Mrps11/Utp23/Bms1/Fam207a/Abt1	8
GO:0018023	BP	GO:0018023	peptidyl-lysine trimethylation	8/1402	35/28564	0.000236956	0.003788444	0.002813357	H1f2/H1f4/Suv39h2/H1f3/Vcpkmt/Nfyb/Nfyc/Ctr9	8
GO:0097345	BP	GO:0097345	mitochondrial outer membrane permeabilization	8/1402	35/28564	0.000236956	0.003788444	0.002813357	Slc25a5/Bid/Mul1/Slc25a4/Bnip3/Atpif1/Gsk3a/Bcl2l1	8
GO:0009124	BP	GO:0009124	nucleoside monophosphate biosynthetic process	9/1402	44/28564	0.000240687	0.003813747	0.002832147	Nme2/Upp1/Dhodh/Adk/Nme1/Adsl/Atic/Dck/Hprt	9
GO:0046006	BP	GO:0046006	regulation of activated T cell proliferation	9/1402	44/28564	0.000240687	0.003813747	0.002832147	Jak3/Cd274/Scrib/Pdcd1lg2/Stat5b/Il12b/Ripk3/Il18/Lilrb4a	9
GO:1902108	BP	GO:1902108	regulation of mitochondrial membrane permeability involved in apoptotic process	9/1402	44/28564	0.000240687	0.003813747	0.002832147	Slc25a5/Bid/Mul1/Bcl2l11/Slc25a4/Bnip3/Atpif1/Gsk3a/Bcl2l1	9
GO:0031334	BP	GO:0031334	positive regulation of protein-containing complex assembly	23/1402	208/28564	0.000244935	0.003869533	0.002873575	Hsp90aa1/Rhoa/Hspa1a/Ptpn22/Arf6/Carmil2/Cdc42ep2/Rictor/Hspa1b/Bid/Zdhhc1/Ccl24/Bcl2l11/Faf1/Plcg2/Ppp2ca/Mapre1/Gnl3l/Tnf/Lgals3/Map3k1/Clip1/Nr1h2	23
GO:1903146	BP	GO:1903146	regulation of autophagy of mitochondrion	7/1402	27/28564	0.000252304	0.003974163	0.002951274	Slc25a5/Tspo/Usp30/Slc25a4/Bnip3/Gsk3a/Rnf41	7
GO:0051135	BP	GO:0051135	positive regulation of NK T cell activation	5/1402	13/28564	0.000261398	0.004105263	0.003048632	Hsph1/Il12b/Cd1d1/Il18/Il12a	5
GO:0043491	BP	GO:0043491	protein kinase B signaling	23/1402	209/28564	0.000262695	0.004113502	0.00305475	Hsp90aa1/Cd28/Klf4/Hsp90ab1/Hcls1/Sesn3/Rictor/Il1b/Plk3/Sco1/Mul1/Ramp3/Rcn3/Ppp2ca/Rras/Meis3/Tnf/Pik3cd/Ddit3/Il18/Rnf41/Mtm1/Clcf1	23
GO:0001906	BP	GO:0001906	cell killing	26/1402	250/28564	0.000267956	0.004171345	0.003097705	Gapdh/Prdx1/Cxcl9/Hsp90ab1/Oga/Klrk1/Sh2d1a/Pglyrp1/Pomc/Cd5l/H60b/Bcl2l11/Ppp3cb/Stat5b/Il12b/Cd1d1/Bcl2l1/Ripk3/Atn1/Gfus/Lgals3/Il18/Clec7a/Il12a/Ncf1/Hprt	26
GO:0045137	BP	GO:0045137	development of primary sexual characteristics	26/1402	250/28564	0.000267956	0.004171345	0.003097705	Ubb/H3f3b/Hmgb2/Cebpb/Eif2b2/Insl6/Runx1/Il1a/Sf1/Ar/Ybx3/Bcl2l11/Zfx/Serpinb6a/Stat5b/Ccnd1/Nupr1/Fndc3a/Bcl2l1/Arrb1/Pla2g4a/Atn1/Serpinb6b/Taf4/Eif2s2/Scaper	26
GO:0002274	BP	GO:0002274	myeloid leukocyte activation	27/1402	264/28564	0.00027057	0.004199746	0.003118796	Jund/Ubd/Jun/Aif1/Hmox1/Klrk1/Cst7/Clec4d/Fcgr4/Lrrk2/Cd1d1/Hspd1/Plcg2/Nampt/Il4ra/Casp1/Nmi/Cd300lf/Batf2/Tnf/Pla2g4a/Myo1f/Snap23/Il18/Tmem106a/Nr1h3/Lilrb4a	27
GO:0046434	BP	GO:0046434	organophosphate catabolic process	18/1402	145/28564	0.000275661	0.004258094	0.003162126	Upp1/Acot7/Samhd1/Pla2g15/Pdxp/Art2b/Prdx6/Plcg2/Plbd1/Inpp1/Dera/Pla2g4a/Nudt5/Nt5c/Bpnt2/Scarb1/Ncf1/Hprt	18
GO:0010507	BP	GO:0010507	negative regulation of autophagy	12/1402	75/28564	0.000276728	0.004258094	0.003162126	Tnfaip3/Hmox1/Ptpn22/Tspo/Rraga/Usp30/Lrrk2/Nampt/Nupr1/Foxk1/Rnf41/Mtm1	12
GO:2000144	BP	GO:2000144	positive regulation of DNA-templated transcription initiation	12/1402	75/28564	0.000276728	0.004258094	0.003162126	Sub1/Jun/Taf10/Taf4b/Taf6/Taf7/Taf12/Med7/Taf13/Med23/Taf4/Mitf	12
GO:0032456	BP	GO:0032456	endocytic recycling	13/1402	86/28564	0.000279571	0.004264855	0.003167147	Vps29/Arf6/Scrib/Fcgr2b/Arhgap8/Vps50/Vps53/Ankrd27/Vps13b/Gga3/Vamp4/Rab8a/Stx16	13
GO:0032729	BP	GO:0032729	positive regulation of type II interferon production	13/1402	86/28564	0.000279571	0.004264855	0.003167147	Ptpn22/Il27/Klrk1/Carmil2/Runx1/Il1b/Scrib/Il12b/Cd1d1/Hspd1/Tnf/Il18/Il12a	13
GO:2000142	BP	GO:2000142	regulation of DNA-templated transcription initiation	13/1402	86/28564	0.000279571	0.004264855	0.003167147	Sub1/Jun/Taf10/Taf4b/Taf6/Taf7/Taf12/Med7/Taf13/Med23/Taf4/Mitf/Thra	13
GO:0010876	BP	GO:0010876	lipid localization	43/1402	500/28564	0.000283681	0.004315198	0.003204532	Irs2/Prelid2/Tspo/Mif/Pitpnm1/Runx1/Il1b/Slc10a3/Stard4/Pomc/Il1a/Sec24a/Acsl1/Zdhhc5/Atg2a/Stat5b/Sar1b/Zc3h12a/Abcd3/Eprs/Abhd5/Ano6/Cert1/Gm2a/Furin/Vps53/Pla2g12a/Acsl5/Osbpl9/Nme4/Apof/Vps13b/Hilpda/Tnf/Pla2g4a/Anxa2/Hdlbp/Scarb1/Pitpnm2/Vps54/Nr1h3/Vmp1/Nr1h2	43
GO:0006383	BP	GO:0006383	transcription by RNA polymerase III	9/1402	45/28564	0.000287877	0.00436655	0.003242667	Prdx5/Ar/Polr3k/Gtf3c6/Ice2/Gtf3c2/Baz1b/Polr3d/Mybbp1a	9
GO:0009266	BP	GO:0009266	response to temperature stimulus	20/1402	171/28564	0.000290557	0.004394671	0.00326355	Plac8/Hsp90aa1/Hsp90ab1/Hmox1/Hspa1a/Eif2b2/Acadvl/Hspa1b/Il1a/Trpm2/Dnajb1/Clpb/Dnaja2/Cxcr4/Abraxas2/Acadl/Prkaa1/Dnaja1/Hsbp1/Thra	20
GO:0019320	BP	GO:0019320	hexose catabolic process	8/1402	36/28564	0.000291649	0.0043987	0.003266542	Gapdh/Aldoa/Pkm/Tpi1/Glyctk/Pgk1/Pfkp/Foxk1	8
GO:0035795	BP	GO:0035795	negative regulation of mitochondrial membrane permeability	6/1402	20/28564	0.000295707	0.004447297	0.003302631	Slc25a5/Hk2/Dynlt1c/Slc25a4/Bnip3/Bcl2l1	6
GO:0031663	BP	GO:0031663	lipopolysaccharide-mediated signaling pathway	11/1402	65/28564	0.000297941	0.004468269	0.003318206	Tnfaip3/Ptpn22/Mif/Il1b/Acod1/Stat1/Trim12c/Plcg2/Tnf/Il18/Prdx2	11
GO:1903313	BP	GO:1903313	positive regulation of mRNA metabolic process	18/1402	146/28564	0.000300259	0.004490393	0.003334635	Hspa8/Sf3b4/Pde12/Polr2g/Dcps/Parn/Tob1/Rida/Ago2/Paip1/Prdx6/Zc3h12a/Slirp/Tra2a/Exosc5/Paf1/Upf1/Mov10	18
GO:0007369	BP	GO:0007369	gastrulation	21/1402	185/28564	0.00031335	0.004658623	0.003459565	Tnfaip3/Klf4/Tgif1/Dusp5/Taf10/Frs2/Armc5/Col5a2/Rnf2/Map2k5/Ric8a/Ets2/Nsd1/Paf1/Hsbp1/Wls/Nf2/Ctr9/Pofut2/Zbtb17/Il1rn	21
GO:0061013	BP	GO:0061013	regulation of mRNA catabolic process	21/1402	185/28564	0.00031335	0.004658623	0.003459565	Pde12/Polr2g/Dcps/Dhx34/Parn/Tob1/Rida/Ago2/Fus/Paip1/Zc3h12a/Elavl1/Traf2/Rbm10/Upf3a/Apex1/Exosc5/Upf1/Rnasel/Mov10/Nbas	21
GO:0090559	BP	GO:0090559	regulation of membrane permeability	12/1402	76/28564	0.000314133	0.004658623	0.003459565	Slc25a5/Hk2/Bid/Mul1/Bcl2l11/Dynlt1c/Slc25a4/Bnip3/Atpif1/Gsk3a/Bcl2l1/Hebp2	12
GO:0008033	BP	GO:0008033	tRNA processing	16/1402	122/28564	0.000316371	0.004678773	0.003474529	Tsen34/Pop4/Trub2/Nsun6/Polr3k/Rpp21/Rtcb/Ctu2/Mto1/Trmu/Pus1/Trmt6/Trmt2b/Elp5/Yrdc/Lsm6	16
GO:0006925	BP	GO:0006925	inflammatory cell apoptotic process	7/1402	28/28564	0.000322237	0.004752327	0.003529151	Cdkn2a/Plekho2/Itpkb/Fcgr2b/Zmpste24/Pik3cd/Il18	7
GO:0032984	BP	GO:0032984	protein-containing complex disassembly	25/1402	240/28564	0.000339747	0.004995332	0.00370961	Hspa8/Oga/Frat1/Carmil2/Scin/Tfip11/Calm1/Pdxp/Mtrf1l/Smn1/Igtp/Ccsap/Scaf8/Bnip3/Wdr1/Chmp7/Atp2a2/Zmpste24/Tmod3/Arhgef2/Tnf/Mid1ip1/Upf1/Vmp1/Pym1	25
GO:0043966	BP	GO:0043966	histone H3 acetylation	11/1402	66/28564	0.00034187	0.004995332	0.00370961	Sgf29/Per1/Taf10/Taf6/Taf7/Pole3/Taf12/Usp22/Supt3/Taf4/Tada2b	11
GO:0009394	BP	GO:0009394	2'-deoxyribonucleotide metabolic process	9/1402	46/28564	0.000342467	0.004995332	0.00370961	Nme2/Oga/Upp1/Samhd1/Adk/Nme1/Nt5c/Dck/Dtymk	9
GO:0019692	BP	GO:0019692	deoxyribose phosphate metabolic process	9/1402	46/28564	0.000342467	0.004995332	0.00370961	Nme2/Oga/Upp1/Samhd1/Adk/Nme1/Nt5c/Dck/Dtymk	9
GO:0031647	BP	GO:0031647	regulation of protein stability	30/1402	311/28564	0.000351629	0.00511495	0.003798441	Hspa8/Rps7/Gapdh/Hsp90aa1/Hsp90ab1/Smad7/Hspa1a/Cdkn2a/Hspa1b/Ift46/Usp33/Mul1/Pinx1/Rnf139/Lrrk2/Prkra/Igtp/Rnf149/Hspd1/Rab3gap1/Marchf7/Pml/Gnl3l/Gga3/Pdcd10/Sugt1/Bag5/Nf2/Pim1/Syvn1	30
GO:0051568	BP	GO:0051568	histone H3-K4 methylation	10/1402	56/28564	0.000354967	0.005132113	0.003811186	H1f2/H1f4/H1f3/Mcrs1/Nelfa/Nfyb/Rlf/Nfyc/Phf20/Ctr9	10
GO:0006261	BP	GO:0006261	DNA-templated DNA replication	18/1402	148/28564	0.000355232	0.005132113	0.003811186	Samhd1/Dbf4/Nucks1/Exd2/Polg2/Eme2/Pold4/Pole3/Ciz1/Rfc2/Rnaseh1/Zmpste24/Thoc1/Mcm6/Mcm4/Polg/Upf1/Twnk	18
GO:0048659	BP	GO:0048659	smooth muscle cell proliferation	22/1402	200/28564	0.000355701	0.005132113	0.003811186	Tnfaip3/Jun/Aif1/Rhoa/Mef2d/Klf4/Hmox1/Sod2/Gna13/Sf1/Frs2/Calcrl/Stat5b/Tgm2/Il12b/Nampt/Mnat1/Rbm10/Tnf/Ddit3/Il18/Il12a	22
GO:0051348	BP	GO:0051348	negative regulation of transferase activity	27/1402	269/28564	0.00036486	0.005250043	0.003898763	Rps7/Tnfaip3/Dusp10/Irs2/Smad7/Cdkn2a/Ptpn22/Pkib/Rgs2/Il1b/Dbndd2/Lats2/Tesk1/Pinx1/Taf7/Hexim1/Mcrs1/Gsk3a/Pml/Psen2/Ggnbp2/Dusp19/Aida/Dnaja1/Bag5/Nf2/Lilrb4a	27
GO:0031058	BP	GO:0031058	positive regulation of histone modification	14/1402	100/28564	0.000374394	0.00534389	0.003968455	Sap30bp/Lrrk2/Mcrs1/Pml/Suv39h1/Nelfa/Arrb1/Baz1b/Eed/Tada2b/Mybbp1a/Paf1/Phf20/Ctr9	14
GO:0033108	BP	GO:0033108	mitochondrial respiratory chain complex assembly	14/1402	100/28564	0.000374394	0.00534389	0.003968455	Sdhaf3/Ndufs1/Sco1/Surf1/Ndufb1/Ndufa10/Ndufs3/Cox19/Coa5/Ndufb3/Ndufab1/Ndufaf5/Ndufs7/Cox14	14
GO:2001243	BP	GO:2001243	negative regulation of intrinsic apoptotic signaling pathway	14/1402	100/28564	0.000374394	0.00534389	0.003968455	Sod2/Mif/Usp47/Bid/Lrrk2/Ybx3/Pttg1ip/Ndufs3/Marchf7/Bcl2l1/Hdac1/Dnaja1/Bag5/Syvn1	14
GO:0045582	BP	GO:0045582	positive regulation of T cell differentiation	16/1402	124/28564	0.000380997	0.005423604	0.004027652	H2-Aa/Hsp90aa1/Dusp10/Rhoa/H2-DMa/Carmil2/Runx1/Egr3/Stat5b/Itpkb/Cd1d1/Il4ra/Nkap/Il18/Il12a/Lilrb4a	16
GO:0051651	BP	GO:0051651	maintenance of location in cell	25/1402	242/28564	0.000385058	0.005463465	0.004057253	Fth1/Srgn/Cxcl9/Txn1/Tspo/Scin/Hk2/Ankrd13c/Calm1/Arl2bp/Ero1a/Trpm2/Ciz1/Spout1/Slc8b1/Tmem38b/Plcg2/Pml/Ibtk/Gm2a/Cxcr3/Plcb2/Ddit3/Lime1/Plcb4	25
GO:0002367	BP	GO:0002367	cytokine production involved in immune response	18/1402	149/28564	0.00038585	0.005463465	0.004057253	Smad7/Hmox1/Mif/Jak3/Il1b/Casp4/Il12b/Litaf/Plcg2/Bst2/Traf2/Psen2/Casp1/Sema7a/Tnf/Il18/Il12a/Lilrb4a	18
GO:0032817	BP	GO:0032817	regulation of natural killer cell proliferation	5/1402	14/28564	0.000390206	0.005494206	0.004080082	Ptpn22/Stat5b/Il12b/Il18/Il12a	5
GO:0043144	BP	GO:0043144	sno(s)RNA processing	5/1402	14/28564	0.000390206	0.005494206	0.004080082	Larp7/Parn/Fbl/Rnf113a2/Exosc5	5
GO:0032663	BP	GO:0032663	regulation of interleukin-2 production	11/1402	67/28564	0.000391116	0.005494206	0.004080082	Tnfaip3/Cd28/Carmil2/Runx1/Il1b/Il1a/Stat5b/Cd1d1/Plcg2/Traf2/Lilrb4a	11
GO:0034728	BP	GO:0034728	nucleosome organization	13/1402	89/28564	0.000394255	0.005502431	0.004086189	H1f2/Spty2d1/H1f4/H4c14/Nap1l1/Asf1b/H3c13/H1f3/Pole3/Dnajc9/Tspyl2/Chaf1b/Ubn1	13
GO:0002836	BP	GO:0002836	positive regulation of response to tumor cell	6/1402	21/28564	0.00039687	0.005502431	0.004086189	Klrk1/Cd274/Il12b/Hspd1/Gsdme/Il12a	6
GO:0002839	BP	GO:0002839	positive regulation of immune response to tumor cell	6/1402	21/28564	0.00039687	0.005502431	0.004086189	Klrk1/Cd274/Il12b/Hspd1/Gsdme/Il12a	6
GO:0035234	BP	GO:0035234	ectopic germ cell programmed cell death	6/1402	21/28564	0.00039687	0.005502431	0.004086189	Insl6/Il1b/Il1a/Casp4/Ybx3/Bcl2l1	6
GO:0070423	BP	GO:0070423	nucleotide-binding oligomerization domain containing signaling pathway	6/1402	21/28564	0.00039687	0.005502431	0.004086189	Tnfaip3/Hspa1a/Ptpn22/Erbin/Hspa1b/Igtp	6
GO:0002507	BP	GO:0002507	tolerance induction	7/1402	29/28564	0.000406891	0.005612151	0.00416767	Tnfaip3/Cd274/Runx1/Acod1/Marchf7/Icos/Lilrb4a	7
GO:0072528	BP	GO:0072528	pyrimidine-containing compound biosynthetic process	7/1402	29/28564	0.000406891	0.005612151	0.00416767	Nme2/Upp1/Dhodh/Slc4a7/Nme1/Nme4/Dtymk	7
GO:0051222	BP	GO:0051222	positive regulation of protein transport	32/1402	343/28564	0.000411213	0.005657099	0.004201049	Hsp90aa1/Dynll1/Hsp90ab1/Irs2/Oga/Ptpn22/Arf6/Hcls1/Emd/Plk3/Il1a/Sec24a/Trpm2/Ier3ip1/Ppp3cb/Sar1b/Zc3h12a/Pcnt/Gsk3a/Tomm70a/Tmed10/Arrb1/Prkaa1/Tnf/Pdcd5/Glud1/Pdcd10/Edem1/Wls/Mcu/Pik3r2/Nr1h2	32
GO:0008630	BP	GO:0008630	intrinsic apoptotic signaling pathway in response to DNA damage	15/1402	113/28564	0.000421956	0.005761133	0.004278306	Hmox1/Sod2/Mif/Usp47/Bid/Bcl2a1a/Ppp2r5c/Bcl2l11/Bcl2a1b/Skil/Marchf7/Nupr1/Pml/Bcl2l1/Tnf	15
GO:1905037	BP	GO:1905037	autophagosome organization	15/1402	113/28564	0.000421956	0.005761133	0.004278306	Map1lc3b/Rab1b/Lrrk2/Atg2a/Igtp/Rab3gap1/Nupr1/Atp2a2/Rab43/Ubxn2b/Rufy4/Rb1cc1/Mtm1/Trp53inp2/Vmp1	15
GO:0002460	BP	GO:0002460	adaptive immune response based on somatic recombination of immune receptors built from immunoglobulin superfamily domains	34/1402	373/28564	0.000422021	0.005761133	0.004278306	H2-Aa/Tnfaip3/Cd28/Smad7/Il27/H2-DMa/Jak3/Cd274/Il1b/Bach2/Pms2/H60b/Ppp3cb/Il12b/Zc3h12a/Cd1d1/Hspd1/Fcgr2b/Cd8a/Traf2/Il4ra/Clec4n/Ripk3/Thoc1/Fgl2/Tnf/Pla2g4a/Gfus/Il18/Il2rb/Il12a/Clcf1/Hprt/Lilrb4a	34
GO:0002520	BP	GO:0002520	immune system development	24/1402	230/28564	0.000430908	0.00585243	0.004346105	Tnfaip3/Cd28/Carmil2/Jak3/Cd274/Runx1/Samhd1/Acod1/Msh3/Pms2/Bcl2l11/Stat5b/Hspd1/Marchf7/Psen2/Zmpste24/Ripk3/Icos/Thoc1/Prdx2/Cyren/Dcaf1/Clcf1/Lilrb4a	24
GO:0044242	BP	GO:0044242	cellular lipid catabolic process	24/1402	230/28564	0.000430908	0.00585243	0.004346105	Irs2/Faah/Acot7/Acadvl/Pla2g15/Gla/Pex13/Acot8/Prdx6/Abcd3/Plcg2/Abhd5/Gm2a/Plbd1/Eci2/Acadl/Echs1/Cpt1a/Acsl5/Etfa/Etfdh/Pla2g4a/Scarb1/Vps54	24
GO:0072527	BP	GO:0072527	pyrimidine-containing compound metabolic process	10/1402	58/28564	0.000475952	0.006447759	0.004788205	Nme2/Upp1/Dhodh/Slc4a7/Nme1/Nme4/Nt5c/Dck/Dtymk/Pycrl	10
GO:1902115	BP	GO:1902115	regulation of organelle assembly	23/1402	218/28564	0.000480854	0.006495892	0.004823949	Dynll1/Rhoa/Rab1b/Hspa1a/Hspa1b/Ift46/Tesk1/Lrrk2/Atg2a/Ccsap/Rab3gap1/Sipa1l1/Nupr1/Chmp7/Spice1/Arhgef2/Tapt1/Prkaa1/Mphosph9/Tnf/Nf2/Pqbp1/Mtm1	23
GO:0046631	BP	GO:0046631	alpha-beta T cell activation	21/1402	191/28564	0.000481945	0.006495892	0.004823949	Cd28/Rhoa/Cebpb/Smad7/Ptpn22/Il27/Hsph1/Jak3/Cd274/Runx1/Armc5/Il12b/Itpkb/Zc3h12a/Cd1d1/Il4ra/Nkap/Il18/Btla/Il12a/Lilrb4a	21
GO:0032480	BP	GO:0032480	negative regulation of type I interferon production	7/1402	30/28564	0.000508412	0.00678808	0.005040933	Gbp4/Rnf125/Acod1/Gbp3/Nmi/Ufd1/Gbp7	7
GO:0045648	BP	GO:0045648	positive regulation of erythrocyte differentiation	7/1402	30/28564	0.000508412	0.00678808	0.005040933	Hmgb2/Hspa1a/Ets1/Hspa1b/Stat1/Stat5b/Smap1	7
GO:0034968	BP	GO:0034968	histone lysine methylation	14/1402	103/28564	0.000508724	0.00678808	0.005040933	H1f2/H1f4/Suv39h2/H1f3/Mcrs1/Smyd5/Suv39h1/Nelfa/Nfyb/Rlf/Nfyc/Eed/Phf20/Ctr9	14
GO:2001237	BP	GO:2001237	negative regulation of extrinsic apoptotic signaling pathway	14/1402	103/28564	0.000508724	0.00678808	0.005040933	Hmgb2/Tnfaip3/Hmox1/Hspa1a/Il1b/Hspa1b/Ar/Map2k5/Bcl2l1/Tnf/Gclm/Lgals3/Rb1cc1/Prdx2	14
GO:0007162	BP	GO:0007162	negative regulation of cell adhesion	30/1402	318/28564	0.000510118	0.00678967	0.005042113	H2-Aa/Tnfaip3/Atp5b/Rhoa/Cebpb/Klf4/Smad7/Cdkn2a/Ptpn22/Pde3b/Jak3/Cd274/Runx1/Scrib/Cbll1/Pdcd1lg2/Zc3h12a/Marchf7/Ass1/Dtx1/Il4ra/Map2k5/Fgl2/Myo1f/Lgals3/Prdx2/Btla/Nf2/Il1rn/Lilrb4a	30
GO:0048660	BP	GO:0048660	regulation of smooth muscle cell proliferation	21/1402	192/28564	0.000516626	0.006859144	0.005093705	Tnfaip3/Jun/Aif1/Rhoa/Mef2d/Klf4/Hmox1/Sod2/Gna13/Sf1/Frs2/Calcrl/Stat5b/Tgm2/Il12b/Nampt/Mnat1/Rbm10/Tnf/Il18/Il12a	21
GO:0033032	BP	GO:0033032	regulation of myeloid cell apoptotic process	8/1402	39/28564	0.000520303	0.006890785	0.005117203	Cdkn2a/Mif/Stat5b/Itpkb/Fcgr2b/Pik3cd/Il18/Thra	8
GO:0035872	BP	GO:0035872	nucleotide-binding domain, leucine rich repeat containing receptor signaling pathway	6/1402	22/28564	0.000523152	0.006894207	0.005119744	Tnfaip3/Hspa1a/Ptpn22/Erbin/Hspa1b/Igtp	6
GO:1905709	BP	GO:1905709	negative regulation of membrane permeability	6/1402	22/28564	0.000523152	0.006894207	0.005119744	Slc25a5/Hk2/Dynlt1c/Slc25a4/Bnip3/Bcl2l1	6
GO:0006606	BP	GO:0006606	protein import into nucleus	20/1402	179/28564	0.000528319	0.006928006	0.005144843	Hsp90aa1/Hsp90ab1/Ptpn22/Gbp4/Ipo7/Hcls1/Nup50/Nup133/Cse1l/Lrrk2/Pttg1ip/Ipo4/Zc3h12a/Kpna4/Sqstm1/Elavl1/Pml/Tnpo2/Akirin2/Pik3r2	20
GO:0032635	BP	GO:0032635	interleukin-6 production	20/1402	179/28564	0.000528319	0.006928006	0.005144843	Tnfaip3/Aif1/Cebpb/Ptpn22/Klf2/Selenok/Il1b/Il1a/Cd200r1/Zc3h12a/Hspd1/Plcg2/Psen2/Arhgef2/Arrb1/Tnf/Il18/Tmem106a/Akirin2/Lilrb4a	20
GO:0001961	BP	GO:0001961	positive regulation of cytokine-mediated signaling pathway	10/1402	59/28564	0.000548201	0.007153492	0.005312293	Hspa1a/Zbp1/Hspa1b/Casp4/Rnf185/Igtp/Cxcr4/Traf2/Casp1/Cd300lf	10
GO:0050832	BP	GO:0050832	defense response to fungus	10/1402	59/28564	0.000548201	0.007153492	0.005312293	Gapdh/Clec4a2/Zbp1/Clec4d/Defb42/Pomc/Plcg2/Clec4n/Pik3cd/Ncf1	10
GO:0018198	BP	GO:0018198	peptidyl-cysteine modification	9/1402	49/28564	0.000559604	0.007258646	0.005390382	Gapdh/Txn1/S100a8/Zdhhc1/Zdhhc14/Hmbs/Zdhhc3/Oxr1/Zdhhc4	9
GO:0032717	BP	GO:0032717	negative regulation of interleukin-8 production	5/1402	15/28564	0.000561713	0.007258646	0.005390382	Anxa4/Klf4/Ptpn22/Map2k5/Arrb1	5
GO:0043508	BP	GO:0043508	negative regulation of JUN kinase activity	5/1402	15/28564	0.000561713	0.007258646	0.005390382	Dusp10/Ptpn22/Dusp19/Aida/Dnaja1	5
GO:0051133	BP	GO:0051133	regulation of NK T cell activation	5/1402	15/28564	0.000561713	0.007258646	0.005390382	Hsph1/Il12b/Cd1d1/Il18/Il12a	5
GO:0030041	BP	GO:0030041	actin filament polymerization	19/1402	167/28564	0.000575476	0.00738798	0.005486427	Aif1/Rhoa/Arf6/Carmil2/Hcls1/Cdc42ep2/Scin/Rictor/Ssh2/Msrb1/Ccl24/Gas7/Arpc4/Mtss1/Tmod3/Pstpip2/Cyfip2/Map3k1/Pik3r2	19
GO:0060759	BP	GO:0060759	regulation of response to cytokine stimulus	18/1402	154/28564	0.000575659	0.00738798	0.005486427	Klf4/Hspa1a/Samhd1/Zbp1/Hspa1b/Mul1/Casp4/Rnf113a2/Rnf185/Igtp/Cxcr4/Traf2/Ttll12/Map2k5/Casp1/Cd300lf/Oas1g/Il1rn	18
GO:0042273	BP	GO:0042273	ribosomal large subunit biogenesis	11/1402	70/28564	0.000575885	0.00738798	0.005486427	Rpl35/Zfp622/Mdn1/Tma16/LTO1/Sdad1/Mrto4/Gtf3a/Ebna1bp2/Rsl24d1/Ftsj3	11
GO:0050792	BP	GO:0050792	regulation of viral process	21/1402	194/28564	0.000592541	0.007583389	0.005631541	Vps37b/Ifitm3/Slpi/Pde12/Larp7/Ifitm2/Pkn2/Stat1/Hexim1/Dynlt1c/Trim12c/Bst2/Cxcr4/Gbp3/Furin/Tnf/Ifi206/Map3k1/Rnasel/Gbp7/Oas1g	21
GO:0034620	BP	GO:0034620	cellular response to unfolded protein	13/1402	93/28564	0.000607381	0.007754673	0.005758739	Hspa8/Hspa1a/Hspa1b/Qrich1/Ero1a/Erlec1/Herpud2/Hspd1/Ccnd1/Hspa2/Tmtc4/Ufl1/Ddit3	13
GO:0048284	BP	GO:0048284	organelle fusion	19/1402	168/28564	0.000619612	0.007881958	0.005853263	Gosr2/Vcpip1/Mul1/Bcl2a1a/Stx8/Usp30/Bcl2a1b/Bnip3/Chmp7/Ankrd27/Uso1/Pla2g4a/Rab20/Vamp4/Snap23/Rab8a/Stx16/Stxbp6/Rcc1l	19
GO:0006006	BP	GO:0006006	glucose metabolic process	23/1402	222/28564	0.000620312	0.007881958	0.005853263	Gapdh/Aldoa/Irs2/Pkm/Tpi1/Hk3/Got1/Hk2/Usf1/Pgm2/Sik1/Pgam1/Pgk1/Kbtbd2/Gpt/Zmpste24/Pfkp/Cpt1a/Dlat/Prkaa1/Tnf/Foxk1/Oas1g	23
GO:0034390	BP	GO:0034390	smooth muscle cell apoptotic process	7/1402	31/28564	0.000629108	0.007955746	0.005908059	Gapdh/Cdkn2a/Sod2/Il12b/Rbm10/Arrb1/Il12a	7
GO:0034391	BP	GO:0034391	regulation of smooth muscle cell apoptotic process	7/1402	31/28564	0.000629108	0.007955746	0.005908059	Gapdh/Cdkn2a/Sod2/Il12b/Rbm10/Arrb1/Il12a	7
GO:0071706	BP	GO:0071706	tumor necrosis factor superfamily cytokine production	21/1402	195/28564	0.000633999	0.007998605	0.005939887	Tnfaip3/Ptpn22/Tspo/Mif/Selenok/Cd274/Pomc/Il1a/Lrrk2/Il12b/Zc3h12a/Hspd1/Plcg2/Psen2/Arhgef2/Il18/Tmem106a/Ccl4/Clec7a/Oas1g/Lilrb4a	21
GO:0051402	BP	GO:0051402	neuron apoptotic process	31/1402	337/28564	0.000635772	0.008002008	0.005942414	Gapdh/Jun/Rhoa/Cebpb/Hsp90ab1/Hmox1/Sod2/Hsph1/Il1b/Nr4a2/Bcl2l11/Dnajc5/Bnip3/Hspd1/Ccnd1/Gsk3a/Cdc34/Nupr1/Casp1/Bcl2l1/Tmtc4/Arrb1/Tnf/Atn1/Oxr1/Gclm/Ddit3/Il18/Prdx2/Clcf1/Vps54	31
GO:0017148	BP	GO:0017148	negative regulation of translation	22/1402	209/28564	0.000650725	0.008123858	0.006032902	Gapdh/Pde12/Polr2g/Dcps/Rgs2/Paip2/Parn/Tob1/Rida/Ago2/Rnf139/Scrib/Eif4e2/Paip1/Zc3h12a/Eprs/Pml/Cnot9/Exosc5/Pcif1/Upf1/Mov10	22
GO:0019080	BP	GO:0019080	viral gene expression	11/1402	71/28564	0.000651684	0.008123858	0.006032902	Jun/Larp7/Nucks1/Usf1/Hexim1/Eif2d/Zfp639/Eif3d/Sp1/Hdac1/Map3k1	11
GO:0070050	BP	GO:0070050	neuron cellular homeostasis	11/1402	71/28564	0.000651684	0.008123858	0.006032902	Atp6v1f/Atp6v1c1/Car2/Mink1/Atp6v1g1/Atp6v1d/Atp6v0d1/Psen2/Atp2a2/Prkaa1/Atp6v1e1	11
GO:0009116	BP	GO:0009116	nucleoside metabolic process	9/1402	50/28564	0.000653083	0.008123858	0.006032902	Upp1/Adk/Pgm2/Dera/Atic/Dck/Dtymk/Pycrl/Hprt	9
GO:0045429	BP	GO:0045429	positive regulation of nitric oxide biosynthetic process	9/1402	50/28564	0.000653083	0.008123858	0.006032902	Hsp90aa1/Aif1/Klf4/Sod2/Klf2/Klrk1/Il1b/Ass1/Tnf	9
GO:0018022	BP	GO:0018022	peptidyl-lysine methylation	15/1402	118/28564	0.000671412	0.008332394	0.006187764	H1f2/H1f4/Suv39h2/H1f3/Mcrs1/Smyd5/Vcpkmt/Suv39h1/Nelfa/Nfyb/Rlf/Nfyc/Eed/Phf20/Ctr9	15
GO:1905952	BP	GO:1905952	regulation of lipid localization	21/1402	196/28564	0.000677946	0.008382304	0.006224828	Irs2/Tspo/Mif/Runx1/Il1b/Pomc/Il1a/Sec24a/Acsl1/Sar1b/Zc3h12a/Eprs/Abhd5/Furin/Acsl5/Hilpda/Pla2g4a/Anxa2/Scarb1/Nr1h3/Nr1h2	21
GO:0032693	BP	GO:0032693	negative regulation of interleukin-10 production	6/1402	23/28564	0.000678582	0.008382304	0.006224828	Jak3/Cd274/Pdcd1lg2/Il12b/Fcgr2b/Lilrb4a	6
GO:0051258	BP	GO:0051258	protein polymerization	27/1402	281/28564	0.000717869	0.008847074	0.006569973	Hsp90aa1/Aif1/Rhoa/Hspa1a/Arf6/Carmil2/Hcls1/Cdc42ep2/Scin/Rictor/Hspa1b/Ssh2/Msrb1/Ccl24/Gas7/Arpc4/Mapre1/Mtss1/Tmod3/Pstpip2/Cyfip2/Mid1ip1/Mzt1/Map3k1/Clip1/Rnf135/Pik3r2	27
GO:0006446	BP	GO:0006446	regulation of translational initiation	10/1402	61/28564	0.000720035	0.008853266	0.006574571	Eif1/Polr2g/Paip2/Ago2/Scrib/Paip1/Pml/Fech/Tnf/Habp4	10
GO:0008154	BP	GO:0008154	actin polymerization or depolymerization	21/1402	197/28564	0.000724505	0.008887703	0.006600145	Aif1/Rhoa/Arf6/Carmil2/Hcls1/Cdc42ep2/Scin/Rictor/Ssh2/Msrb1/Ccl24/Pdxp/Gas7/Arpc4/Wdr1/Mtss1/Tmod3/Pstpip2/Cyfip2/Map3k1/Pik3r2	21
GO:0070997	BP	GO:0070997	neuron death	39/1402	461/28564	0.000727436	0.008903154	0.006611619	Ubb/Gapdh/Jun/Rhoa/Cebpb/Hsp90ab1/Hmox1/Sod2/Hsph1/Il1b/Nr4a2/Cd200r1/Trpm2/Lrrk2/Bcl2l11/Dnajc5/Bnip3/Hspd1/Ccnd1/Plau/Fcgr2b/Gsk3a/Cdc34/Nupr1/Casp1/Bcl2l1/Fos/Tmtc4/Arrb1/Tnf/Atn1/Oxr1/Gclm/Ddit3/Il18/Prdx2/Bag5/Clcf1/Vps54	39
GO:0009620	BP	GO:0009620	response to fungus	11/1402	72/28564	0.000735601	0.008982435	0.006670494	Gapdh/Clec4a2/Zbp1/Clec4d/Defb42/Pomc/Plcg2/Clec4n/Pik3cd/Clec7a/Ncf1	11
GO:0010661	BP	GO:0010661	positive regulation of muscle cell apoptotic process	8/1402	41/28564	0.00074072	0.009024242	0.006701541	Cdkn2a/Sod2/Il12b/Bnip3/Atp2a2/Rbm10/Arrb1/Il12a	8
GO:1902041	BP	GO:1902041	regulation of extrinsic apoptotic signaling pathway via death domain receptors	9/1402	51/28564	0.00075893	0.009224984	0.006850615	Hmgb2/Tnfaip3/Hmox1/Tmc8/Faf1/Skil/Psen2/Bcl2l1/Lgals3	9
GO:0002825	BP	GO:0002825	regulation of T-helper 1 type immune response	7/1402	32/28564	0.000771454	0.009317923	0.006919633	Il27/Jak3/Il1b/Il12b/Il4ra/Pla2g4a/Il18	7
GO:0010623	BP	GO:0010623	programmed cell death involved in cell development	7/1402	32/28564	0.000771454	0.009317923	0.006919633	Insl6/Il1b/Il1a/Casp4/Slc4a7/Ybx3/Bcl2l1	7
GO:0006869	BP	GO:0006869	lipid transport	38/1402	447/28564	0.000771826	0.009317923	0.006919633	Irs2/Prelid2/Tspo/Mif/Pitpnm1/Runx1/Il1b/Slc10a3/Stard4/Pomc/Il1a/Sec24a/Acsl1/Zdhhc5/Atg2a/Sar1b/Abcd3/Eprs/Ano6/Cert1/Gm2a/Furin/Vps53/Pla2g12a/Acsl5/Osbpl9/Nme4/Apof/Vps13b/Pla2g4a/Anxa2/Hdlbp/Scarb1/Pitpnm2/Vps54/Nr1h3/Vmp1/Nr1h2	38
GO:0031348	BP	GO:0031348	negative regulation of defense response	26/1402	268/28564	0.000773619	0.009318432	0.006920011	Tnfaip3/Dusp10/Ptpn22/Erbin/Cst7/Samhd1/Pglyrp1/Rnf125/Ets1/Acod1/Mul1/Cd200r1/Calcrl/Ctla2a/Il12b/Fcgr2b/Ttll12/Nr1d2/Macir/Psma1/Nmi/Fgl2/Ifi206/Ufd1/Oas1g/Nr1h3	26
GO:0009226	BP	GO:0009226	nucleotide-sugar biosynthetic process	5/1402	16/28564	0.000784143	0.009339542	0.006935687	Gfpt1/Pgm3/Gnpda1/Uap1l1/Gfus	5
GO:0010940	BP	GO:0010940	positive regulation of necrotic cell death	5/1402	16/28564	0.000784143	0.009339542	0.006935687	Tspo/Zbp1/Bnip3/Ripk3/Hebp2	5
GO:0072350	BP	GO:0072350	tricarboxylic acid metabolic process	5/1402	16/28564	0.000784143	0.009339542	0.006935687	Idh3a/Ass1/Acly/Idh2/Glud1	5
GO:0090051	BP	GO:0090051	negative regulation of cell migration involved in sprouting angiogenesis	5/1402	16/28564	0.000784143	0.009339542	0.006935687	Rhoa/Klf4/Map2k5/Pdcd10/Pik3r2	5
GO:0090503	BP	GO:0090503	RNA phosphodiester bond hydrolysis, exonucleolytic	5/1402	16/28564	0.000784143	0.009339542	0.006935687	Pde12/Parn/Dis3l/Eri3/Eri1	5
GO:0002768	BP	GO:0002768	immune response-regulating cell surface receptor signaling pathway	27/1402	283/28564	0.000799317	0.009499025	0.007054122	Tnfaip3/Cd28/Ptpn22/Arf6/Eif2b2/Klrk1/Carmil2/Fpr2/Sh2d1a/Clec4d/Acod1/Sos1/Gcsam/Zc3h12a/Ubash3a/Plcg2/Cd8a/Psen2/Clec4n/Nmi/Lgals3/Lime1/Btla/Clec7a/Oas1g/Nr1h3/Lilrb4a	27
GO:2000106	BP	GO:2000106	regulation of leukocyte apoptotic process	15/1402	120/28564	0.000801552	0.009504376	0.007058095	Irs2/Cdkn2a/Mif/Hcls1/Jak3/Cd274/Bcl2a1a/Bcl2l11/Itpkb/Fcgr2b/Bcl2l1/Ripk3/Pik3cd/Lgals3/Il18	15
GO:0009062	BP	GO:0009062	fatty acid catabolic process	14/1402	108/28564	0.000823336	0.009740984	0.007233804	Irs2/Faah/Acot7/Acadvl/Pex13/Acot8/Abcd3/Eci2/Acadl/Echs1/Cpt1a/Acsl5/Etfa/Etfdh	14
GO:2001235	BP	GO:2001235	positive regulation of apoptotic signaling pathway	19/1402	172/28564	0.000826607	0.009757994	0.007246436	Ubb/Rps7/Bcl2l14/S100a8/Jak3/Bid/Taf6/Prkra/Bcl2l11/Faf1/Skil/Traf2/Nupr1/Pml/Psen2/Ripk3/Tnf/Ddit3/Gsdme	19
GO:0019079	BP	GO:0019079	viral genome replication	16/1402	133/28564	0.00083168	0.009796156	0.007274776	Hspa8/Ifitm3/Slpi/Pde12/Ifitm2/Nucks1/Pkn2/Zc3h12a/Bst2/Gbp3/Tnf/Ifi206/Ddx56/Rnasel/Gbp7/Oas1g	16
GO:0019083	BP	GO:0019083	viral transcription	9/1402	52/28564	0.000878337	0.010300142	0.007649044	Jun/Larp7/Nucks1/Usf1/Hexim1/Zfp639/Sp1/Hdac1/Map3k1	9
GO:0050798	BP	GO:0050798	activated T cell proliferation	9/1402	52/28564	0.000878337	0.010300142	0.007649044	Jak3/Cd274/Scrib/Pdcd1lg2/Stat5b/Il12b/Ripk3/Il18/Lilrb4a	9
GO:1904951	BP	GO:1904951	positive regulation of establishment of protein localization	32/1402	359/28564	0.000893264	0.01045217	0.007761942	Hsp90aa1/Dynll1/Hsp90ab1/Irs2/Oga/Ptpn22/Arf6/Hcls1/Emd/Plk3/Il1a/Sec24a/Trpm2/Ier3ip1/Ppp3cb/Sar1b/Zc3h12a/Pcnt/Gsk3a/Tomm70a/Tmed10/Arrb1/Prkaa1/Tnf/Pdcd5/Glud1/Pdcd10/Edem1/Wls/Mcu/Pik3r2/Nr1h2	32
GO:0032623	BP	GO:0032623	interleukin-2 production	11/1402	74/28564	0.000930461	0.010769075	0.007997281	Tnfaip3/Cd28/Carmil2/Runx1/Il1b/Il1a/Stat5b/Cd1d1/Plcg2/Traf2/Lilrb4a	11
GO:0032922	BP	GO:0032922	circadian regulation of gene expression	11/1402	74/28564	0.000930461	0.010769075	0.007997281	Crem/Top1/Per1/Gfpt1/Ciart/Nampt/Pml/Id3/Hdac1/Mybbp1a/Bhlhe40	11
GO:0043462	BP	GO:0043462	regulation of ATP-dependent activity	11/1402	74/28564	0.000930461	0.010769075	0.007997281	Msh3/Dnajb1/Tmem64/Vcpkmt/Atpif1/Dnajc9/Mnat1/Hspa2/Ahsa1/Tpm2/Vmp1	11
GO:0043506	BP	GO:0043506	regulation of JUN kinase activity	11/1402	74/28564	0.000930461	0.010769075	0.007997281	Dusp10/Ptpn22/Il1b/Traf2/Dusp19/Tnf/Map4k2/Aida/Dnaja1/Map3k1/Il1rn	11
GO:0048662	BP	GO:0048662	negative regulation of smooth muscle cell proliferation	11/1402	74/28564	0.000930461	0.010769075	0.007997281	Tnfaip3/Aif1/Rhoa/Klf4/Hmox1/Sod2/Gna13/Sf1/Il12b/Rbm10/Il12a	11
GO:0018345	BP	GO:0018345	protein palmitoylation	7/1402	33/28564	0.000938083	0.010786941	0.008010548	Selenok/Zdhhc1/Zdhhc14/Zdhhc5/Zdhhc3/Zdhhc13/Zdhhc4	7
GO:0050687	BP	GO:0050687	negative regulation of defense response to virus	7/1402	33/28564	0.000938083	0.010786941	0.008010548	Tnfaip3/Ptpn22/Erbin/Rnf125/Mul1/Fgl2/Ufd1	7
GO:1901798	BP	GO:1901798	positive regulation of signal transduction by p53 class mediator	7/1402	33/28564	0.000938083	0.010786941	0.008010548	Ubb/Rps7/Cdkn2a/Hexim1/Spred2/Pml/Rpl37rt	7
GO:0006816	BP	GO:0006816	calcium ion transport	38/1402	452/28564	0.000947749	0.010874602	0.008075647	Rhoa/Cxcl9/Oga/Ptpn22/Tspo/Cacna1s/Selenok/Jak3/Ramp3/Nfatc1/Calm1/Calcrl/Ero1a/Trpm2/Ppp3cb/Mylk/Slc8b1/Mcub/Tmem38b/Saraf/Plcg2/Epb41/Cxcr4/Pml/Ano6/Ibtk/Psen2/Atp2a2/Zmpste24/Cxcr3/Hspa2/Plcb2/Lgals3/Ddit3/Lime1/Plcb4/Mcu/Vmp1	38
GO:1903332	BP	GO:1903332	regulation of protein folding	4/1402	10/28564	0.000956141	0.010923812	0.008112191	Pdcd5/Pdcl/Bag5/Pofut2	4
GO:2000234	BP	GO:2000234	positive regulation of rRNA processing	4/1402	10/28564	0.000956141	0.010923812	0.008112191	Utp15/Wdr75/Heatr1/Riok1	4
GO:2000377	BP	GO:2000377	regulation of reactive oxygen species metabolic process	18/1402	161/28564	0.000973132	0.011094118	0.008238663	Rhoa/Tspo/Sod2/Fpr2/Hk2/Acod1/Zc3h12a/Bnip3/Hspd1/Plau/Plcg2/Ripk3/Tnf/Prcp/Il18/Prdx2/Rnf41/Abcb7	18
GO:0016571	BP	GO:0016571	histone methylation	16/1402	135/28564	0.000977896	0.011124615	0.00826131	H1f2/H1f4/Suv39h2/Fbl/H1f3/Mcrs1/Smyd5/Suv39h1/Nelfa/Nfyb/Rlf/Nfyc/Eed/Paf1/Phf20/Ctr9	16
GO:1903555	BP	GO:1903555	regulation of tumor necrosis factor superfamily cytokine production	20/1402	188/28564	0.000982166	0.011149368	0.008279692	Tnfaip3/Ptpn22/Tspo/Mif/Selenok/Cd274/Pomc/Il1a/Lrrk2/Il12b/Zc3h12a/Hspd1/Plcg2/Arhgef2/Il18/Tmem106a/Ccl4/Clec7a/Oas1g/Lilrb4a	20
GO:0051702	BP	GO:0051702	biological process involved in interaction with symbiont	14/1402	110/28564	0.000988611	0.011198644	0.008316285	Hspa8/Gapdh/Jun/Nucks1/Pomc/Sap30bp/Paip1/Zc3h12a/Hspd1/Zfp639/Sp1/Hdac1/Ddx56/Ncf1	14
GO:0006367	BP	GO:0006367	transcription initiation at RNA polymerase II promoter	13/1402	98/28564	0.001003369	0.011341693	0.008422516	Sub1/Polr2g/Taf10/Taf4b/Taf6/Taf7/Gtf2e1/Taf12/Med7/Taf13/Med23/Taf4/Thra	13
GO:0006888	BP	GO:0006888	endoplasmic reticulum to Golgi vesicle-mediated transport	15/1402	123/28564	0.001036504	0.011691411	0.008682221	Rab1b/Yipf6/0610009B22Rik/Nrbp1/Rnf139/Sec24a/Lrrk2/Ier3ip1/Trappc2l/Sar1b/Trappc9/Trappc3/Tmed10/Ero1b/Uso1	15
GO:0002220	BP	GO:0002220	innate immune response activating cell surface receptor signaling pathway	11/1402	75/28564	0.001042821	0.011737804	0.008716673	Tnfaip3/Ptpn22/Arf6/Klrk1/Acod1/Plcg2/Clec4n/Nmi/Clec7a/Oas1g/Nr1h3	11
GO:0001776	BP	GO:0001776	leukocyte homeostasis	16/1402	136/28564	0.001058821	0.011850647	0.008800473	Tnfaip3/Mif/Jak3/Sos1/Bcl2a1a/Bcl2l11/Ppp3cb/Stat5b/Itpkb/Fcgr2b/Skil/Ripk3/Pik3cd/Il18/Prdx2/Lilrb4a	16
GO:0120161	BP	GO:0120161	regulation of cold-induced thermogenesis	17/1402	149/28564	0.001060379	0.011850647	0.008800473	Plac8/Cebpb/Arrdc3/Acot13/Lnpep/Gatm/Acsl1/Cxcr4/Il4ra/Nrd1/Acadl/Letmd1/Ddit3/Il18/Thra/Nr1h3/Nr1h2	17
GO:0009263	BP	GO:0009263	deoxyribonucleotide biosynthetic process	5/1402	17/28564	0.001066202	0.011850647	0.008800473	Nme2/Adk/Nme1/Dck/Dtymk	5
GO:0009265	BP	GO:0009265	2'-deoxyribonucleotide biosynthetic process	5/1402	17/28564	0.001066202	0.011850647	0.008800473	Nme2/Adk/Nme1/Dck/Dtymk	5
GO:0044406	BP	GO:0044406	adhesion of symbiont to host	5/1402	17/28564	0.001066202	0.011850647	0.008800473	Gbp2/Gbp2b/Gbp3/Gbp7/Scarb1	5
GO:0046385	BP	GO:0046385	deoxyribose phosphate biosynthetic process	5/1402	17/28564	0.001066202	0.011850647	0.008800473	Nme2/Adk/Nme1/Dck/Dtymk	5
GO:0042113	BP	GO:0042113	B cell activation	29/1402	318/28564	0.0010686	0.011852555	0.00880189	Tnfaip3/Slc25a5/Cd28/Irs2/Cdkn2a/Mif/Jak3/Dnajb9/Pms2/Nfatc1/Stat5b/Txlna/Hspd1/Fcgr2b/Plcg2/Ikzf3/Thoc1/Bst1/Pfdn1/Pik3cd/Spib/Btla/Akirin2/Skap2/Dcaf1/Itfg2/Syvn1/Clcf1/Lilrb4a	29
GO:0050830	BP	GO:0050830	defense response to Gram-positive bacterium	19/1402	176/28564	0.001090343	0.011961439	0.008882748	Hmgb2/Gbp2/Gbp2b/Gbp4/Klrk1/Pglyrp1/Il1b/Defb42/Casp4/Drosha/Gbp3/Gbp8/Gsdmd/Tnf/Myo1f/Il18/Gbp10/Gbp7/Ncf1	19
GO:0000375	BP	GO:0000375	RNA splicing, via transesterification reactions	27/1402	289/28564	0.001093893	0.011961439	0.008882748	Hspa8/Sf3b4/Larp7/Snu13/Dcps/Isy1/Tfip11/Khdc4/Mfap1a/Sf1/Rnf113a2/Smn1/Prdx6/Sap18b/Slirp/Rbmx2/Tra2a/Rbm10/Sf3b6/Ppil1/Cwf19l2/Zrsr2/Ik/Aar2/Snip1/Pqbp1/Lsm6	27
GO:0000377	BP	GO:0000377	RNA splicing, via transesterification reactions with bulged adenosine as nucleophile	27/1402	289/28564	0.001093893	0.011961439	0.008882748	Hspa8/Sf3b4/Larp7/Snu13/Dcps/Isy1/Tfip11/Khdc4/Mfap1a/Sf1/Rnf113a2/Smn1/Prdx6/Sap18b/Slirp/Rbmx2/Tra2a/Rbm10/Sf3b6/Ppil1/Cwf19l2/Zrsr2/Ik/Aar2/Snip1/Pqbp1/Lsm6	27
GO:0000398	BP	GO:0000398	mRNA splicing, via spliceosome	27/1402	289/28564	0.001093893	0.011961439	0.008882748	Hspa8/Sf3b4/Larp7/Snu13/Dcps/Isy1/Tfip11/Khdc4/Mfap1a/Sf1/Rnf113a2/Smn1/Prdx6/Sap18b/Slirp/Rbmx2/Tra2a/Rbm10/Sf3b6/Ppil1/Cwf19l2/Zrsr2/Ik/Aar2/Snip1/Pqbp1/Lsm6	27
GO:0010866	BP	GO:0010866	regulation of triglyceride biosynthetic process	6/1402	25/28564	0.001094404	0.011961439	0.008882748	Cnep1r1/Sik1/Acsl5/Scarb1/Nr1h3/Nr1h2	6
GO:0034114	BP	GO:0034114	regulation of heterotypic cell-cell adhesion	6/1402	25/28564	0.001094404	0.011961439	0.008882748	Tnfaip3/Klf4/Il1b/Map2k5/Tnf/Il1rn	6
GO:1901028	BP	GO:1901028	regulation of mitochondrial outer membrane permeabilization involved in apoptotic signaling pathway	6/1402	25/28564	0.001094404	0.011961439	0.008882748	Slc25a5/Mul1/Slc25a4/Atpif1/Gsk3a/Bcl2l1	6
GO:0090150	BP	GO:0090150	establishment of protein localization to membrane	25/1402	260/28564	0.00109639	0.011961439	0.008882748	Vps37b/Hsp90aa1/Oga/Timm29/Rab10/Bid/Zdhhc1/Scrib/Zdhhc14/Rab31/Rab3gap1/Pex3/Emc2/Tomm70a/Zdhhc3/Gga3/Sec61a1/Vamp4/Rilpl2/Pdcd5/Snap23/Zdhhc4/Rab8a/Clip1/Srp72	25
GO:0006096	BP	GO:0006096	glycolytic process	13/1402	99/28564	0.001104106	0.011972012	0.0088906	Gapdh/Aldoa/Pkm/Tpi1/Hk3/Hk2/Pgam1/Pgk1/Ppp2ca/Nupr1/Pfkp/Prkaa1/Foxk1	13
GO:0006892	BP	GO:0006892	post-Golgi vesicle-mediated transport	13/1402	99/28564	0.001104106	0.011972012	0.0088906	Vps29/Rabif/Rab10/Rab31/Exoc6/Gga3/Llgl1/Ccdc91/Sort1/Arl3/Rp2/Vamp4/Vps54	13
GO:0009408	BP	GO:0009408	response to heat	13/1402	99/28564	0.001104106	0.011972012	0.0088906	Hsp90aa1/Hsp90ab1/Hmox1/Hspa1a/Eif2b2/Hspa1b/Il1a/Trpm2/Dnajb1/Clpb/Dnaja2/Dnaja1/Hsbp1	13
GO:0009185	BP	GO:0009185	ribonucleoside diphosphate metabolic process	15/1402	124/28564	0.001126711	0.012143628	0.009018045	Gapdh/Aldoa/Pkm/Tpi1/Dhodh/Hk3/Hk2/Pgam1/Pgk1/Ppp2ca/Nupr1/Pfkp/Prkaa1/Foxk1/Nudt5	15
GO:0043534	BP	GO:0043534	blood vessel endothelial cell migration	15/1402	124/28564	0.001126711	0.012143628	0.009018045	Nr4a1/Atp5b/Rhoa/Klf4/Hmox1/Ets1/Egr3/Cxcr4/Map2k5/Tnf/Prcp/Sp1/Pdcd10/Scarb1/Pik3r2	15
GO:1901653	BP	GO:1901653	cellular response to peptide	30/1402	334/28564	0.001126775	0.012143628	0.009018045	Nr4a1/Irs2/Ptpn22/Pkm/Pde3b/Fpr2/Car2/Leprotl1/Rab10/Sesn3/Il1b/Nucks1/Nr4a2/Sos1/Sco1/Usf1/Stat5b/Rab31/Fcgr2b/Eprs/Gsk3a/Arhgef2/Uso1/Ide/Prkaa1/Tnf/Sp1/Il18/Rab8a/Pik3r2	30
GO:0006099	BP	GO:0006099	tricarboxylic acid cycle	7/1402	34/28564	0.001131783	0.012151614	0.009023975	Suclg2/Idh3a/Mrps36/Sdhb/Dlat/Suclg1/Idh2	7
GO:0034249	BP	GO:0034249	negative regulation of amide metabolic process	23/1402	232/28564	0.001132081	0.012151614	0.009023975	Gapdh/Pde12/Polr2g/Dcps/Rgs2/Paip2/Parn/Tob1/Rida/Ago2/Rnf139/Scrib/Eif4e2/Paip1/Zc3h12a/Eprs/Pml/Cnot9/Gga3/Exosc5/Pcif1/Upf1/Mov10	23
GO:0009451	BP	GO:0009451	RNA modification	17/1402	150/28564	0.001142395	0.012237645	0.009087864	Larp7/Fbl/Trub2/Nsun6/Cbll1/Ctu2/Nop10/Mto1/Trmu/Nhp2/Pus1/Trmt6/Pus7l/Ftsj3/Elp5/Yrdc/Pcif1	17
GO:0042157	BP	GO:0042157	lipoprotein metabolic process	16/1402	137/28564	0.001145344	0.012244597	0.009093026	Selenok/Zdhhc1/Piga/Atg10/Zdhhc14/Zdhhc5/Igtp/Slc30a5/Rab3gap1/Pigx/Zdhhc3/Zdhhc13/Zdhhc4/Rb1cc1/Nmt2/Pigm	16
GO:0046460	BP	GO:0046460	neutral lipid biosynthetic process	9/1402	54/28564	0.00116292	0.012367566	0.009184344	Cnep1r1/Pla2g15/Acsl1/Sik1/Acsl5/Pla2g4a/Scarb1/Nr1h3/Nr1h2	9
GO:0046463	BP	GO:0046463	acylglycerol biosynthetic process	9/1402	54/28564	0.00116292	0.012367566	0.009184344	Cnep1r1/Pla2g15/Acsl1/Sik1/Acsl5/Pla2g4a/Scarb1/Nr1h3/Nr1h2	9
GO:0010822	BP	GO:0010822	positive regulation of mitochondrion organization	11/1402	76/28564	0.001166138	0.012367566	0.009184344	Slc25a5/Bid/Mul1/Bcl2l11/Slc25a4/Bnip3/Atpif1/Gsk3a/Casp1/Pdcd5/Mcu	11
GO:0032677	BP	GO:0032677	regulation of interleukin-8 production	11/1402	76/28564	0.001166138	0.012367566	0.009184344	Anxa4/Klf4/Hspa1a/Ptpn22/Il1b/Hspa1b/Map2k5/Arrb1/Tnf/Ddit3/Il18	11
GO:0060760	BP	GO:0060760	positive regulation of response to cytokine stimulus	10/1402	65/28564	0.001197322	0.012673047	0.0094112	Hspa1a/Zbp1/Hspa1b/Casp4/Rnf185/Igtp/Cxcr4/Traf2/Casp1/Cd300lf	10
GO:0000184	BP	GO:0000184	nuclear-transcribed mRNA catabolic process, nonsense-mediated decay	8/1402	44/28564	0.001206155	0.012739198	0.009460324	Pnrc1/Dhx34/Parn/Upf3a/Smg9/Upf1/Nbas/Pym1	8
GO:0050678	BP	GO:0050678	regulation of epithelial cell proliferation	36/1402	427/28564	0.001209587	0.012739198	0.009460324	Hmgb2/Tnfaip3/Nr4a1/Jun/Dusp10/Irs2/Hmox1/Cdkn2a/Rictor/Bid/Nfatc1/Stat1/Rida/Ccl24/Frs2/Ar/Pold4/Egr3/Nme1/Il12b/Ccnd1/Plau/Atpif1/Nupr1/Klf9/Map2k5/Mtss1/Cxcr3/Ift172/Tnf/Pik3cd/Sp1/Pdcd10/Il18/Il12a/B4galt1	36
GO:0006757	BP	GO:0006757	ATP generation from ADP	13/1402	100/28564	0.001213143	0.012739198	0.009460324	Gapdh/Aldoa/Pkm/Tpi1/Hk3/Hk2/Pgam1/Pgk1/Ppp2ca/Nupr1/Pfkp/Prkaa1/Foxk1	13
GO:0050779	BP	GO:0050779	RNA destabilization	13/1402	100/28564	0.001213143	0.012739198	0.009460324	Pde12/Polr2g/Dcps/Parn/Tob1/Rida/Ago2/Paip1/Zc3h12a/Dxo/Exosc5/Upf1/Mov10	13
GO:0032640	BP	GO:0032640	tumor necrosis factor production	20/1402	192/28564	0.001272709	0.013338389	0.009905292	Tnfaip3/Ptpn22/Tspo/Mif/Selenok/Pomc/Il1a/Lrrk2/Il12b/Zc3h12a/Hspd1/Plcg2/Psen2/Arhgef2/Il18/Tmem106a/Ccl4/Clec7a/Oas1g/Lilrb4a	20
GO:0043488	BP	GO:0043488	regulation of mRNA stability	18/1402	165/28564	0.00129135	0.013507167	0.01003063	Pde12/Polr2g/Dcps/Parn/Tob1/Rida/Ago2/Fus/Paip1/Zc3h12a/Elavl1/Traf2/Rbm10/Apex1/Exosc5/Upf1/Rnasel/Mov10	18
GO:0032637	BP	GO:0032637	interleukin-8 production	11/1402	77/28564	0.001301205	0.013530499	0.010047957	Anxa4/Klf4/Hspa1a/Ptpn22/Il1b/Hspa1b/Map2k5/Arrb1/Tnf/Ddit3/Il18	11
GO:0060260	BP	GO:0060260	regulation of transcription initiation by RNA polymerase II	11/1402	77/28564	0.001301205	0.013530499	0.010047957	Sub1/Taf10/Taf4b/Taf6/Taf7/Taf12/Med7/Taf13/Med23/Taf4/Thra	11
GO:0140888	BP	GO:0140888	interferon-mediated signaling pathway	11/1402	77/28564	0.001301205	0.013530499	0.010047957	Ifitm3/Samhd1/Ifitm2/Zbp1/Mul1/Stat1/Rnf185/Igtp/Ttll12/Nmi/Oas1g	11
GO:0071887	BP	GO:0071887	leukocyte apoptotic process	17/1402	152/28564	0.001322651	0.013699985	0.01017382	Irs2/Cdkn2a/Mif/Hcls1/Jak3/Cd274/Bcl2a1a/Plekho2/Bcl2l11/Itpkb/Fcgr2b/Bcl2l1/Ripk3/Pik3cd/Lmbr1l/Lgals3/Il18	17
GO:0106106	BP	GO:0106106	cold-induced thermogenesis	17/1402	152/28564	0.001322651	0.013699985	0.01017382	Plac8/Cebpb/Arrdc3/Acot13/Lnpep/Gatm/Acsl1/Cxcr4/Il4ra/Nrd1/Acadl/Letmd1/Ddit3/Il18/Thra/Nr1h3/Nr1h2	17
GO:0034605	BP	GO:0034605	cellular response to heat	9/1402	55/28564	0.001330806	0.01372231	0.010190399	Hsp90aa1/Hsp90ab1/Hmox1/Hspa1a/Hspa1b/Il1a/Dnajb1/Clpb/Hsbp1	9
GO:0010586	BP	GO:0010586	miRNA metabolic process	13/1402	101/28564	0.001331003	0.01372231	0.010190399	Jun/Klf4/Ets1/Parn/Ago2/Ar/Drosha/Zc3h12a/Fos/Tnf/Mrtfb/Nr1h2/Lilrb4a	13
GO:0019722	BP	GO:0019722	calcium-mediated signaling	19/1402	179/28564	0.001332538	0.01372231	0.010190399	Selenok/Pomc/Nfatc1/Trpm2/Lrrk2/Igtp/Ppp3cb/Tmem38b/Plcg2/Cxcr4/Cd8a/Atp2a2/Zmpste24/Cxcr3/Prkaa1/Tnf/Bst1/Camta1/Mcu	19
GO:0010563	BP	GO:0010563	negative regulation of phosphorus metabolic process	38/1402	461/28564	0.001354577	0.013878136	0.010306117	Tnfaip3/Jun/Dynll1/Dusp10/Irs2/Smad7/Cdkn2a/Ptpn22/Pkib/Gbp4/Tspo/Rgs2/Il1b/Dbndd2/Lats2/Tesk1/Taf7/Hexim1/Lrrk2/Spred2/Zc3h12a/Ppp2ca/Tiprl/Nupr1/Ibtk/Psen2/Ppp1r8/Ggnbp2/Dusp19/Arrb1/Tnf/Aida/Il18/Dnaja1/Nf2/Dusp6/Ppp2r5d/Lilrb4a	38
GO:0045936	BP	GO:0045936	negative regulation of phosphate metabolic process	38/1402	461/28564	0.001354577	0.013878136	0.010306117	Tnfaip3/Jun/Dynll1/Dusp10/Irs2/Smad7/Cdkn2a/Ptpn22/Pkib/Gbp4/Tspo/Rgs2/Il1b/Dbndd2/Lats2/Tesk1/Taf7/Hexim1/Lrrk2/Spred2/Zc3h12a/Ppp2ca/Tiprl/Nupr1/Ibtk/Psen2/Ppp1r8/Ggnbp2/Dusp19/Arrb1/Tnf/Aida/Il18/Dnaja1/Nf2/Dusp6/Ppp2r5d/Lilrb4a	38
GO:0043094	BP	GO:0043094	cellular metabolic compound salvage	7/1402	35/28564	0.00135549	0.013878136	0.010306117	Upp1/Adk/Pgm2/Adi1/Adsl/Dck/Hprt	7
GO:0006298	BP	GO:0006298	mismatch repair	6/1402	26/28564	0.00136419	0.013940397	0.010352353	Msh3/Pms2/Hdac10/Msh5/Rnaseh2c/Xpc	6
GO:0043523	BP	GO:0043523	regulation of neuron apoptotic process	27/1402	294/28564	0.001407168	0.014345723	0.010653354	Jun/Rhoa/Cebpb/Hsp90ab1/Hmox1/Sod2/Hsph1/Il1b/Nr4a2/Bcl2l11/Dnajc5/Hspd1/Ccnd1/Gsk3a/Cdc34/Nupr1/Casp1/Bcl2l1/Arrb1/Tnf/Oxr1/Gclm/Ddit3/Il18/Prdx2/Clcf1/Vps54	27
GO:0001522	BP	GO:0001522	pseudouridine synthesis	5/1402	18/28564	0.001416999	0.014345723	0.010653354	Trub2/Nop10/Nhp2/Pus1/Pus7l	5
GO:0016074	BP	GO:0016074	sno(s)RNA metabolic process	5/1402	18/28564	0.001416999	0.014345723	0.010653354	Larp7/Parn/Fbl/Rnf113a2/Exosc5	5
GO:0002718	BP	GO:0002718	regulation of cytokine production involved in immune response	15/1402	127/28564	0.00143794	0.014345723	0.010653354	Smad7/Hmox1/Mif/Jak3/Il1b/Casp4/Litaf/Plcg2/Bst2/Traf2/Casp1/Sema7a/Tnf/Il18/Lilrb4a	15
GO:0045621	BP	GO:0045621	positive regulation of lymphocyte differentiation	16/1402	140/28564	0.001441584	0.014345723	0.010653354	H2-Aa/Hsp90aa1/Dusp10/Rhoa/H2-DMa/Carmil2/Runx1/Egr3/Stat5b/Itpkb/Cd1d1/Il4ra/Nkap/Il18/Il12a/Lilrb4a	16
GO:0045786	BP	GO:0045786	negative regulation of cell cycle	33/1402	385/28564	0.001443762	0.014345723	0.010653354	Tnfaip3/Nr4a1/Klf4/Cdkn2a/Plaat3/Usp47/Ets1/Plk3/Lats2/Taf6/Pinx1/Hexim1/Hinfp/Eme2/Scrib/Ppp2r5c/Btg3/Ccnd1/Gmnn/Tiprl/Nupr1/Pml/Suv39h1/Aven/Uimc1/Prmt2/Thoc1/Tnf/Baz1b/Foxk1/Ik/Babam2/Xpc	33
GO:0009157	BP	GO:0009157	deoxyribonucleoside monophosphate biosynthetic process	4/1402	11/28564	0.001444273	0.014345723	0.010653354	Nme2/Adk/Nme1/Dck	4
GO:0009163	BP	GO:0009163	nucleoside biosynthetic process	4/1402	11/28564	0.001444273	0.014345723	0.010653354	Adk/Pgm2/Dtymk/Hprt	4
GO:0034115	BP	GO:0034115	negative regulation of heterotypic cell-cell adhesion	4/1402	11/28564	0.001444273	0.014345723	0.010653354	Tnfaip3/Klf4/Map2k5/Il1rn	4
GO:0034404	BP	GO:0034404	nucleobase-containing small molecule biosynthetic process	4/1402	11/28564	0.001444273	0.014345723	0.010653354	Adk/Pgm2/Dtymk/Hprt	4
GO:0035744	BP	GO:0035744	T-helper 1 cell cytokine production	4/1402	11/28564	0.001444273	0.014345723	0.010653354	Il1b/Il12b/Il18/Il12a	4
GO:0061762	BP	GO:0061762	CAMKK-AMPK signaling cascade	4/1402	11/28564	0.001444273	0.014345723	0.010653354	Lrrk2/Igtp/Zmpste24/Prkaa1	4
GO:0070587	BP	GO:0070587	regulation of cell-cell adhesion involved in gastrulation	4/1402	11/28564	0.001444273	0.014345723	0.010653354	Tnfaip3/Klf4/Map2k5/Il1rn	4
GO:0072526	BP	GO:0072526	pyridine-containing compound catabolic process	4/1402	11/28564	0.001444273	0.014345723	0.010653354	Pdxp/Art2b/Qprt/Ncf1	4
GO:1903265	BP	GO:1903265	positive regulation of tumor necrosis factor-mediated signaling pathway	4/1402	11/28564	0.001444273	0.014345723	0.010653354	Hspa1a/Hspa1b/Traf2/Casp1	4
GO:0002260	BP	GO:0002260	lymphocyte homeostasis	12/1402	90/28564	0.001478587	0.014604818	0.010845762	Tnfaip3/Mif/Jak3/Sos1/Bcl2a1a/Bcl2l11/Ppp3cb/Stat5b/Skil/Ripk3/Pik3cd/Prdx2	12
GO:0007029	BP	GO:0007029	endoplasmic reticulum organization	12/1402	90/28564	0.001478587	0.014604818	0.010845762	Vcpip1/Cacna1s/Rab10/Retreg2/Lrrk2/Tmem38b/Lnpk/Rab3gap1/Rab18/Emc2/Cert1/Sec61a1	12
GO:0072524	BP	GO:0072524	pyridine-containing compound metabolic process	12/1402	90/28564	0.001478587	0.014604818	0.010845762	Prdx5/Fdx1/Pdxp/Art2b/Idh3a/Nampt/Qprt/Idh2/Tkt/Rpe/Taldo1/Ncf1	12
GO:0043487	BP	GO:0043487	regulation of RNA stability	19/1402	181/28564	0.001518249	0.014968815	0.011116072	Pde12/Polr2g/Dcps/Parn/Tob1/Rida/Ago2/Fus/Paip1/Zc3h12a/Elavl1/Traf2/Rbm10/Dxo/Apex1/Exosc5/Upf1/Rnasel/Mov10	19
GO:0001936	BP	GO:0001936	regulation of endothelial cell proliferation	17/1402	154/28564	0.001526394	0.015021296	0.011155045	Hmgb2/Nr4a1/Jun/Hmox1/Rictor/Stat1/Ccl24/Pold4/Egr3/Il12b/Atpif1/Cxcr3/Tnf/Pik3cd/Sp1/Pdcd10/Il12a	17
GO:0002443	BP	GO:0002443	leukocyte mediated immunity	39/1402	480/28564	0.001534282	0.015071063	0.011192003	H2-Aa/Cd28/Prdx1/Smad7/Hmox1/H2-DMa/Klrk1/Sh2d1a/Jak3/Il1b/Pomc/Pms2/H60b/Ppp3cb/Stat5b/Il12b/Cd1d1/Hspd1/Fcgr2b/Plcg2/Bst2/Wdr1/Cd8a/Traf2/Il4ra/Ripk3/Thoc1/Fgl2/Tnf/Gfus/Myo1f/Snap23/Il18/Il2rb/Il12a/Ncf1/Clcf1/Hprt/Lilrb4a	39
GO:2000058	BP	GO:2000058	regulation of ubiquitin-dependent protein catabolic process	18/1402	168/28564	0.001584431	0.015535015	0.011536541	Rps7/Smad7/Hspa1a/Cdkn2a/Hspa1b/Plk3/Rnf139/Lrrk2/Dda1/Zfand2a/Rnf19a/Gsk3a/Pml/Usp5/Psen2/Ufl1/Bag5/Mtm1	18
GO:0016239	BP	GO:0016239	positive regulation of macroautophagy	11/1402	79/28564	0.001609942	0.015663826	0.011632198	Slc25a5/Hmox1/Sesn3/Sptlc1/Atg2a/Igtp/Slc25a4/Bnip3/Rab3gap1/Supt5/Rufy4	11
GO:0046496	BP	GO:0046496	nicotinamide nucleotide metabolic process	11/1402	79/28564	0.001609942	0.015663826	0.011632198	Prdx5/Fdx1/Art2b/Idh3a/Nampt/Qprt/Idh2/Tkt/Rpe/Taldo1/Ncf1	11
GO:0071347	BP	GO:0071347	cellular response to interleukin-1	11/1402	79/28564	0.001609942	0.015663826	0.011632198	Saa3/Cebpb/Zbp1/Il1b/Acod1/Ccl24/Zc3h12a/Rps6ka4/Ccl4/Upf1/Il1rn	11
GO:1990874	BP	GO:1990874	vascular associated smooth muscle cell proliferation	11/1402	79/28564	0.001609942	0.015663826	0.011632198	Jun/Rhoa/Mef2d/Hmox1/Sod2/Gna13/Frs2/Calcrl/Rbm10/Tnf/Ddit3	11
GO:0042168	BP	GO:0042168	heme metabolic process	7/1402	36/28564	0.00161228	0.015663826	0.011632198	Blvrb/Hmox1/Cpox/Atpif1/Hmbs/Fech/Abcb7	7
GO:0002347	BP	GO:0002347	response to tumor cell	8/1402	46/28564	0.001628329	0.015736079	0.011685854	Klf4/Klrk1/Cd274/Il12b/Hspd1/Prdx2/Gsdme/Il12a	8
GO:2000191	BP	GO:2000191	regulation of fatty acid transport	8/1402	46/28564	0.001628329	0.015736079	0.011685854	Irs2/Mif/Il1b/Il1a/Acsl1/Eprs/Acsl5/Pla2g4a	8
GO:0032273	BP	GO:0032273	positive regulation of protein polymerization	12/1402	91/28564	0.001628584	0.015736079	0.011685854	Hsp90aa1/Rhoa/Hspa1a/Arf6/Carmil2/Cdc42ep2/Rictor/Hspa1b/Ccl24/Mapre1/Map3k1/Clip1	12
GO:0050821	BP	GO:0050821	protein stabilization	20/1402	196/28564	0.001633643	0.015750061	0.011696238	Rps7/Gapdh/Hsp90aa1/Hsp90ab1/Smad7/Hspa1a/Cdkn2a/Hspa1b/Usp33/Mul1/Prkra/Igtp/Hspd1/Rab3gap1/Marchf7/Pml/Pdcd10/Bag5/Pim1/Syvn1	20
GO:0010631	BP	GO:0010631	epithelial cell migration	29/1402	327/28564	0.001635947	0.015750061	0.011696238	Nr4a1/Atp5b/Jun/Dusp10/Rhoa/Klf4/Irs2/Hmox1/Arf6/Glipr2/Ets1/Tesk1/Pkn2/Coro1b/Egr3/Zc3h12a/Plcg2/Cxcr4/Map2k5/Macir/Rras/Tnf/Prcp/Pik3cd/Gfus/Sp1/Pdcd10/Scarb1/Pik3r2	29
GO:0052547	BP	GO:0052547	regulation of peptidase activity	38/1402	466/28564	0.001640834	0.015768592	0.011709998	Serpina3g/Gapdh/Nr4a1/Rhoa/Klf4/Slpi/Cdkn2a/Renbp/Psme1/S100a8/Cst7/Usp47/Hspa1b/Mgmt/Bid/Serpina3f/Mul1/Stat1/Rcn3/Bcl2l11/Serpinb6a/Cstb/Hspd1/Pml/Furin/Map2k5/Nrd1/Casp1/Tmed10/Arrb1/Tnf/Ifi206/Casp8ap2/Pdcd5/Serpinb6b/Cyfip2/Hdac1/Akirin2	38
GO:0046039	BP	GO:0046039	GTP metabolic process	6/1402	27/28564	0.001681872	0.016133845	0.011981241	Rhoa/Nme2/Lrrk2/Nme1/Gimap7/Nme4	6
GO:0001836	BP	GO:0001836	release of cytochrome c from mitochondria	10/1402	68/28564	0.001703173	0.016250348	0.012067758	Jun/Sod2/Bid/Bcl2a1a/Bcl2l11/Bcl2a1b/Bnip3/Casp1/Bcl2l1/Pdcd5	10
GO:0060261	BP	GO:0060261	positive regulation of transcription initiation by RNA polymerase II	10/1402	68/28564	0.001703173	0.016250348	0.012067758	Sub1/Taf10/Taf4b/Taf6/Taf7/Taf12/Med7/Taf13/Med23/Taf4	10
GO:1903051	BP	GO:1903051	negative regulation of proteolysis involved in protein catabolic process	10/1402	68/28564	0.001703173	0.016250348	0.012067758	Rps7/Hsp90ab1/Cdkn2a/Sco1/Marchf7/Pml/Psen2/Psme3ip1/Bag5/Mtm1	10
GO:0032092	BP	GO:0032092	positive regulation of protein binding	13/1402	104/28564	0.001743037	0.016567631	0.012303377	Sub1/Map1lc3b/Hsp90ab1/Bambi/Usp33/Lrrk2/Epb41/Mapre1/Ide/Arrb1/Fam220a/Ufl1/Anxa2	13
GO:0002440	BP	GO:0002440	production of molecular mediator of immune response	34/1402	405/28564	0.001745763	0.016567631	0.012303377	H2-Aa/Tnfaip3/Cd28/Smad7/Hmox1/Ptpn22/Mif/H2-DMa/Jak3/Dnajb9/Samhd1/Il1b/Msh3/Pms2/Casp4/Il12b/Litaf/Hspd1/Fcgr2b/Plcg2/Bst2/Traf2/Il4ra/Psen2/Casp1/Sema7a/Thoc1/Fgl2/Tnf/Il18/Cyren/Il12a/Clcf1/Lilrb4a	34
GO:0042326	BP	GO:0042326	negative regulation of phosphorylation	34/1402	405/28564	0.001745763	0.016567631	0.012303377	Tnfaip3/Jun/Dynll1/Dusp10/Irs2/Smad7/Cdkn2a/Ptpn22/Pkib/Gbp4/Rgs2/Il1b/Dbndd2/Lats2/Tesk1/Taf7/Hexim1/Lrrk2/Spred2/Zc3h12a/Ppp2ca/Nupr1/Ibtk/Psen2/Ggnbp2/Dusp19/Arrb1/Aida/Il18/Dnaja1/Nf2/Dusp6/Ppp2r5d/Lilrb4a	34
GO:0090132	BP	GO:0090132	epithelium migration	29/1402	329/28564	0.001792508	0.01695942	0.012594326	Nr4a1/Atp5b/Jun/Dusp10/Rhoa/Klf4/Irs2/Hmox1/Arf6/Glipr2/Ets1/Tesk1/Pkn2/Coro1b/Egr3/Zc3h12a/Plcg2/Cxcr4/Map2k5/Macir/Rras/Tnf/Prcp/Pik3cd/Gfus/Sp1/Pdcd10/Scarb1/Pik3r2	29
GO:0002698	BP	GO:0002698	negative regulation of immune effector process	16/1402	143/28564	0.001799788	0.01695942	0.012594326	Tnfaip3/Dusp10/Smad7/Hmox1/Jak3/Pglyrp1/Ppp3cb/Zc3h12a/Fcgr2b/Bst2/Il4ra/Thoc1/Fgl2/Tnf/Lgals3/Lilrb4a	16
GO:0006639	BP	GO:0006639	acylglycerol metabolic process	16/1402	143/28564	0.001799788	0.01695942	0.012594326	Plaat3/Gk/Faah/Cnep1r1/Pla2g15/Acsl1/Sik1/Abhd5/Ccnc/Cpt1a/Acsl5/Apof/Pla2g4a/Scarb1/Nr1h3/Nr1h2	16
GO:0008584	BP	GO:0008584	male gonad development	16/1402	143/28564	0.001799788	0.01695942	0.012594326	Ubb/H3f3b/Hmgb2/Insl6/Il1a/Sf1/Ar/Ybx3/Bcl2l11/Ccnd1/Nupr1/Fndc3a/Bcl2l1/Atn1/Eif2s2/Scaper	16
GO:0032675	BP	GO:0032675	regulation of interleukin-6 production	18/1402	170/28564	0.001809551	0.017021287	0.012640269	Tnfaip3/Aif1/Cebpb/Ptpn22/Klf2/Selenok/Il1b/Il1a/Cd200r1/Zc3h12a/Hspd1/Plcg2/Arhgef2/Arrb1/Tnf/Tmem106a/Akirin2/Lilrb4a	18
GO:0001787	BP	GO:0001787	natural killer cell proliferation	5/1402	19/28564	0.001845951	0.017121678	0.012714821	Ptpn22/Stat5b/Il12b/Il18/Il12a	5
GO:0006123	BP	GO:0006123	mitochondrial electron transport, cytochrome c to oxygen	5/1402	19/28564	0.001845951	0.017121678	0.012714821	Cox8a/Cox5a/Cox5b/Cox4i2/Cox7a2	5
GO:0009220	BP	GO:0009220	pyrimidine ribonucleotide biosynthetic process	5/1402	19/28564	0.001845951	0.017121678	0.012714821	Nme2/Upp1/Dhodh/Nme1/Nme4	5
GO:0010867	BP	GO:0010867	positive regulation of triglyceride biosynthetic process	5/1402	19/28564	0.001845951	0.017121678	0.012714821	Cnep1r1/Acsl5/Scarb1/Nr1h3/Nr1h2	5
GO:0030011	BP	GO:0030011	maintenance of cell polarity	5/1402	19/28564	0.001845951	0.017121678	0.012714821	Carmil2/Wdr1/Llgl1/Atn1/Lin7c	5
GO:0035821	BP	GO:0035821	modulation of process of another organism	5/1402	19/28564	0.001845951	0.017121678	0.012714821	Slpi/Pomc/Bcl2l11/Bcl2l1/Clec7a	5
GO:0039532	BP	GO:0039532	negative regulation of viral-induced cytoplasmic pattern recognition receptor signaling pathway	5/1402	19/28564	0.001845951	0.017121678	0.012714821	Tnfaip3/Ptpn22/Erbin/Rnf125/Ufd1	5
GO:0051132	BP	GO:0051132	NK T cell activation	5/1402	19/28564	0.001845951	0.017121678	0.012714821	Hsph1/Il12b/Cd1d1/Il18/Il12a	5
GO:0051972	BP	GO:0051972	regulation of telomerase activity	8/1402	47/28564	0.001879202	0.017388446	0.012912927	Hsp90aa1/Klf4/Pkib/Parn/Pinx1/Mcrs1/Pml/Mapkapk5	8
GO:0006633	BP	GO:0006633	fatty acid biosynthetic process	17/1402	157/28564	0.001881244	0.017388446	0.012912927	Mif/Acot7/Acadvl/Il1b/Sco1/Pecr/Dcaf5/Abcd3/Ndufab1/Acadl/Gstm2/Prkaa1/Pla2g4a/Acly/Mid1ip1/Nr1h3/Nr1h2	17
GO:0033077	BP	GO:0033077	T cell differentiation in thymus	13/1402	105/28564	0.001901811	0.017524292	0.013013808	Cd28/Cdkn2a/H2-DMa/Mink1/Il1b/Sos1/Il1a/Egr3/Stat5b/Itpkb/Cd1d1/Ripk3/Nkap	13
GO:0043243	BP	GO:0043243	positive regulation of protein-containing complex disassembly	7/1402	37/28564	0.001905358	0.017524292	0.013013808	Oga/Carmil2/Pdxp/Igtp/Bnip3/Wdr1/Tnf	7
GO:0009123	BP	GO:0009123	nucleoside monophosphate metabolic process	10/1402	69/28564	0.001905816	0.017524292	0.013013808	Nme2/Upp1/Dhodh/Adk/Nme1/Adsl/Atic/Nt5c/Dck/Hprt	10
GO:0033157	BP	GO:0033157	regulation of intracellular protein transport	22/1402	227/28564	0.001911768	0.017548712	0.013031943	Hsp90aa1/Txn1/Hsp90ab1/Cdkn2a/Ptpn22/Frat1/Gbp4/Hcls1/Emd/Plk3/Lrrk2/Erlec1/Sar1b/Zc3h12a/Pcnt/Atpif1/Gsk3a/Prkaa1/Pdcd5/Pdcd10/Edem1/Pik3r2	22
GO:0001935	BP	GO:0001935	endothelial cell proliferation	18/1402	171/28564	0.001931854	0.01763675	0.013097321	Hmgb2/Nr4a1/Jun/Hmox1/Rictor/Stat1/Ccl24/Pold4/Egr3/Il12b/Atpif1/Cxcr3/Tnf/Pik3cd/Sp1/Pdcd10/Scarb1/Il12a	18
GO:0001959	BP	GO:0001959	regulation of cytokine-mediated signaling pathway	16/1402	144/28564	0.00193461	0.01763675	0.013097321	Hspa1a/Samhd1/Zbp1/Hspa1b/Mul1/Casp4/Rnf113a2/Rnf185/Igtp/Cxcr4/Traf2/Ttll12/Casp1/Cd300lf/Oas1g/Il1rn	16
GO:0010821	BP	GO:0010821	regulation of mitochondrion organization	16/1402	144/28564	0.00193461	0.01763675	0.013097321	Slc25a5/Tspo/Dhodh/Bid/Mul1/Usp30/Bcl2l11/Slc25a4/Bnip3/Atpif1/Gsk3a/Casp1/Bcl2l1/Pdcd5/Rnf41/Mcu	16
GO:0046546	BP	GO:0046546	development of primary male sexual characteristics	16/1402	144/28564	0.00193461	0.01763675	0.013097321	Ubb/H3f3b/Hmgb2/Insl6/Il1a/Sf1/Ar/Ybx3/Bcl2l11/Ccnd1/Nupr1/Fndc3a/Bcl2l1/Atn1/Eif2s2/Scaper	16
GO:0060337	BP	GO:0060337	type I interferon-mediated signaling pathway	9/1402	58/28564	0.001954444	0.017736405	0.013171327	Ifitm3/Samhd1/Ifitm2/Zbp1/Mul1/Stat1/Rnf185/Ttll12/Oas1g	9
GO:0071357	BP	GO:0071357	cellular response to type I interferon	9/1402	58/28564	0.001954444	0.017736405	0.013171327	Ifitm3/Samhd1/Ifitm2/Zbp1/Mul1/Stat1/Rnf185/Ttll12/Oas1g	9
GO:0032680	BP	GO:0032680	regulation of tumor necrosis factor production	19/1402	185/28564	0.001956121	0.017736405	0.013171327	Tnfaip3/Ptpn22/Tspo/Mif/Selenok/Pomc/Il1a/Lrrk2/Il12b/Zc3h12a/Hspd1/Plcg2/Arhgef2/Il18/Tmem106a/Ccl4/Clec7a/Oas1g/Lilrb4a	19
GO:0090130	BP	GO:0090130	tissue migration	29/1402	331/28564	0.001961801	0.017736405	0.013171327	Nr4a1/Atp5b/Jun/Dusp10/Rhoa/Klf4/Irs2/Hmox1/Arf6/Glipr2/Ets1/Tesk1/Pkn2/Coro1b/Egr3/Zc3h12a/Plcg2/Cxcr4/Map2k5/Macir/Rras/Tnf/Prcp/Pik3cd/Gfus/Sp1/Pdcd10/Scarb1/Pik3r2	29
GO:1903052	BP	GO:1903052	positive regulation of proteolysis involved in protein catabolic process	15/1402	131/28564	0.001962198	0.017736405	0.013171327	Smad7/Hspa1a/Hspa1b/Plk3/Rnf139/Rnf185/Lrrk2/Dda1/Zfand2a/Rnf19a/Atpif1/Gsk3a/Nupr1/Usp5/Psen2	15
GO:0019362	BP	GO:0019362	pyridine nucleotide metabolic process	11/1402	81/28564	0.001976071	0.017801358	0.013219562	Prdx5/Fdx1/Art2b/Idh3a/Nampt/Qprt/Idh2/Tkt/Rpe/Taldo1/Ncf1	11
GO:0071277	BP	GO:0071277	cellular response to calcium ion	11/1402	81/28564	0.001976071	0.017801358	0.013219562	Jund/Jun/Fosb/Trpm2/Fus/Mylk/Itpkb/Plcg2/Fos/Prkaa1/Cpne3	11
GO:0019058	BP	GO:0019058	viral life cycle	24/1402	257/28564	0.002016771	0.018137312	0.013469046	Hspa8/Vps37b/Slc3a2/Ifitm3/Slpi/Pde12/Ifitm2/Nucks1/Pkn2/Trim12c/Zc3h12a/Bst2/Gbp3/Chmp7/Furin/Rab43/Zfp639/Nectin4/Tnf/Ifi206/Ddx56/Rnasel/Gbp7/Oas1g	24
GO:0002429	BP	GO:0002429	immune response-activating cell surface receptor signaling pathway	25/1402	272/28564	0.002046706	0.018296559	0.013587306	Tnfaip3/Cd28/Ptpn22/Arf6/Eif2b2/Klrk1/Carmil2/Fpr2/Sh2d1a/Acod1/Sos1/Gcsam/Zc3h12a/Ubash3a/Plcg2/Cd8a/Psen2/Clec4n/Nmi/Lgals3/Lime1/Clec7a/Oas1g/Nr1h3/Lilrb4a	25
GO:0000469	BP	GO:0000469	cleavage involved in rRNA processing	6/1402	28/28564	0.002052681	0.018296559	0.013587306	Utp23/Bms1/Nhp2/Eri3/Abt1/Eri1	6
GO:0016188	BP	GO:0016188	synaptic vesicle maturation	6/1402	28/28564	0.002052681	0.018296559	0.013587306	Atp6v1f/Atp6v1c1/Atp6v1g1/Atp6v1d/Atp6v0d1/Atp6v1e1	6
GO:0032469	BP	GO:0032469	endoplasmic reticulum calcium ion homeostasis	6/1402	28/28564	0.002052681	0.018296559	0.013587306	Selenok/Tgm2/Pml/Psen2/Atp2a2/Tmtc4	6
GO:0045730	BP	GO:0045730	respiratory burst	6/1402	28/28564	0.002052681	0.018296559	0.013587306	Dusp10/Selenok/Jchain/Ncf4/Prdx2/Ncf1	6
GO:0002821	BP	GO:0002821	positive regulation of adaptive immune response	18/1402	172/28564	0.002061039	0.018296559	0.013587306	Cd28/Mif/H2-DMa/Cd274/Il1b/Pms2/H60b/Il12b/Cd1d1/Hspd1/Traf2/Clec4n/Tnf/Pla2g4a/Il18/Akirin2/Il12a/Clcf1	18
GO:0010660	BP	GO:0010660	regulation of muscle cell apoptotic process	13/1402	106/28564	0.002072322	0.018296559	0.013587306	Gapdh/Hmox1/Cdkn2a/Sod2/Il12b/Slc25a4/Zc3h12a/Bnip3/Nupr1/Atp2a2/Rbm10/Arrb1/Il12a	13
GO:0006638	BP	GO:0006638	neutral lipid metabolic process	16/1402	145/28564	0.002077768	0.018296559	0.013587306	Plaat3/Gk/Faah/Cnep1r1/Pla2g15/Acsl1/Sik1/Abhd5/Ccnc/Cpt1a/Acsl5/Apof/Pla2g4a/Scarb1/Nr1h3/Nr1h2	16
GO:0051099	BP	GO:0051099	positive regulation of binding	20/1402	200/28564	0.002078017	0.018296559	0.013587306	Sub1/Hmgb2/Map1lc3b/Txn1/Klf4/Hsp90ab1/Bambi/Usp33/Pinx1/Calm1/Lrrk2/Nme1/Epb41/Mapre1/Ide/Arrb1/Eif3d/Fam220a/Ufl1/Anxa2	20
GO:0001781	BP	GO:0001781	neutrophil apoptotic process	4/1402	12/28564	0.002082591	0.018296559	0.013587306	Itpkb/Fcgr2b/Pik3cd/Il18	4
GO:0006047	BP	GO:0006047	UDP-N-acetylglucosamine metabolic process	4/1402	12/28564	0.002082591	0.018296559	0.013587306	Gfpt1/Pgm3/Gnpda1/Uap1l1	4
GO:0031126	BP	GO:0031126	sno(s)RNA 3'-end processing	4/1402	12/28564	0.002082591	0.018296559	0.013587306	Larp7/Parn/Fbl/Exosc5	4
GO:0032819	BP	GO:0032819	positive regulation of natural killer cell proliferation	4/1402	12/28564	0.002082591	0.018296559	0.013587306	Stat5b/Il12b/Il18/Il12a	4
GO:0090084	BP	GO:0090084	negative regulation of inclusion body assembly	4/1402	12/28564	0.002082591	0.018296559	0.013587306	Hspa1a/Hspa1b/Dnajb1/Hspa2	4
GO:2000756	BP	GO:2000756	regulation of peptidyl-lysine acetylation	10/1402	70/28564	0.002127471	0.018660061	0.013857248	Taf7/Pml/Zmpste24/Nfyb/Arrb1/Prkaa1/Nfyc/Baz1b/Tada2b/Mybbp1a	10
GO:0002753	BP	GO:0002753	cytosolic pattern recognition receptor signaling pathway	12/1402	94/28564	0.002155352	0.018848433	0.013997136	Tnfaip3/Hspa1a/Ptpn22/Erbin/Rnf125/Hspa1b/Igtp/Clpb/Tnf/Ufd1/Rnf135/Oas1g	12
GO:0002701	BP	GO:0002701	negative regulation of production of molecular mediator of immune response	8/1402	48/28564	0.002159569	0.018848433	0.013997136	Smad7/Hmox1/Jak3/Fcgr2b/Bst2/Thoc1/Tnf/Lilrb4a	8
GO:0045923	BP	GO:0045923	positive regulation of fatty acid metabolic process	8/1402	48/28564	0.002159569	0.018848433	0.013997136	Irs2/Il1b/Cpt1a/Acsl5/Pla2g4a/Mid1ip1/Nr1h3/Nr1h2	8
GO:0051123	BP	GO:0051123	RNA polymerase II preinitiation complex assembly	9/1402	59/28564	0.002207567	0.019204393	0.014261477	Taf10/Taf6/Taf7/Taf12/Med7/Taf13/Med23/Taf4/Thra	9
GO:2000630	BP	GO:2000630	positive regulation of miRNA metabolic process	9/1402	59/28564	0.002207567	0.019204393	0.014261477	Jun/Klf4/Ets1/Ar/Zc3h12a/Fos/Tnf/Mrtfb/Nr1h2	9
GO:0034614	BP	GO:0034614	cellular response to reactive oxygen species	16/1402	146/28564	0.002229658	0.019364926	0.014380692	Prdx5/Tnfaip3/Jun/Prdx1/Txn1/Cdkn2a/Sod2/Hk3/Trpm2/Lrrk2/Bnip3/Ripk3/Fos/Apex1/Pdcd10/Prdx2	16
GO:1903715	BP	GO:1903715	regulation of aerobic respiration	7/1402	38/28564	0.002238056	0.01940621	0.014411349	Rhoa/Pde12/Cox7a2/Bnip3/Nupr1/Ide/Tnf	7
GO:0006641	BP	GO:0006641	triglyceride metabolic process	13/1402	107/28564	0.002255216	0.019523202	0.01449823	Plaat3/Gk/Cnep1r1/Acsl1/Sik1/Abhd5/Ccnc/Cpt1a/Acsl5/Apof/Scarb1/Nr1h3/Nr1h2	13
GO:0071375	BP	GO:0071375	cellular response to peptide hormone stimulus	26/1402	289/28564	0.002271293	0.019630465	0.014577885	Nr4a1/Irs2/Pkm/Pde3b/Car2/Leprotl1/Rab10/Sesn3/Il1b/Nucks1/Nr4a2/Sos1/Sco1/Usf1/Stat5b/Rab31/Eprs/Gsk3a/Uso1/Ide/Prkaa1/Tnf/Sp1/Il18/Rab8a/Pik3r2	26
GO:0042542	BP	GO:0042542	response to hydrogen peroxide	14/1402	120/28564	0.002291478	0.01977282	0.0146836	Tnfaip3/Txn1/Hmox1/Cdkn2a/Sod2/Hk3/Trpm2/Lrrk2/Bnip3/Kpna4/Ripk3/Prkaa1/Apex1/Pdcd10	14
GO:0010639	BP	GO:0010639	negative regulation of organelle organization	32/1402	381/28564	0.002324458	0.020024941	0.014870829	H3f3b/Sub1/Slc25a5/Tspo/Carmil2/Scin/Tesk1/Mul1/Pinx1/Ssh2/Usp30/Lrrk2/Coro1b/Mcrs1/Slc25a4/Bnip3/Nupr1/Pml/Mapre1/Mnat1/Gnl3l/Tmod3/Arhgef2/Bcl2l1/Ankrd27/Mphosph9/Baz1b/Ik/Mid1ip1/Map3k1/Rnf41/Mtm1	32
GO:0042770	BP	GO:0042770	signal transduction in response to DNA damage	18/1402	174/28564	0.002341258	0.020104611	0.014929993	Cdkn2a/Mif/Bid/Hinfp/Eme2/Ppp2r5c/Spred2/Pttg1ip/Myo6/Ccnd1/Marchf7/Tiprl/Pml/Zmpste24/Uimc1/Thoc1/Babam2/Xpc	18
GO:0046661	BP	GO:0046661	male sex differentiation	18/1402	174/28564	0.002341258	0.020104611	0.014929993	Ubb/H3f3b/Hmgb2/Insl6/Il1a/Sf1/Ar/Ybx3/Bcl2l11/Smad5/Stat5b/Ccnd1/Nupr1/Fndc3a/Bcl2l1/Atn1/Eif2s2/Scaper	18
GO:0061157	BP	GO:0061157	mRNA destabilization	12/1402	95/28564	0.002359106	0.020225247	0.015019579	Pde12/Polr2g/Dcps/Parn/Tob1/Rida/Ago2/Paip1/Zc3h12a/Exosc5/Upf1/Mov10	12
GO:0042509	BP	GO:0042509	regulation of tyrosine phosphorylation of STAT protein	10/1402	71/28564	0.002369404	0.020248323	0.015036716	Hcls1/Arl2bp/Il12b/Ggnbp2/Prmt2/Tnf/Il18/Nf2/Il12a/Clcf1	10
GO:0050994	BP	GO:0050994	regulation of lipid catabolic process	10/1402	71/28564	0.002369404	0.020248323	0.015036716	Irs2/Pde3b/Il1b/Abhd5/Cpt1a/Acsl5/Prkaa1/Tnf/Scarb1/Thra	10
GO:0046031	BP	GO:0046031	ADP metabolic process	13/1402	108/28564	0.002451157	0.020811202	0.015454718	Gapdh/Aldoa/Pkm/Tpi1/Hk3/Hk2/Pgam1/Pgk1/Ppp2ca/Nupr1/Pfkp/Prkaa1/Foxk1	13
GO:0032728	BP	GO:0032728	positive regulation of interferon-beta production	8/1402	49/28564	0.002471757	0.020811202	0.015454718	Hmgb2/Hsp90aa1/Ptpn22/Tomm70a/Polr3b/Polr3d/Rnf135/Oas1g	8
GO:0042304	BP	GO:0042304	regulation of fatty acid biosynthetic process	8/1402	49/28564	0.002471757	0.020811202	0.015454718	Acadvl/Il1b/Dcaf5/Acadl/Pla2g4a/Mid1ip1/Nr1h3/Nr1h2	8
GO:0097300	BP	GO:0097300	programmed necrotic cell death	8/1402	49/28564	0.002471757	0.020811202	0.015454718	Zbp1/Ybx3/Slc25a4/Traf2/Nupr1/Casp1/Ripk3/Tnf	8
GO:1902106	BP	GO:1902106	negative regulation of leukocyte differentiation	14/1402	121/28564	0.002476909	0.020811202	0.015454718	Nme2/Smad7/Cdkn2a/Jak3/Runx1/Pglyrp1/Nme1/Tob2/Zc3h12a/Dtx1/Il4ra/Fgl2/Prdx2/Lilrb4a	14
GO:0006120	BP	GO:0006120	mitochondrial electron transport, NADH to ubiquinone	6/1402	29/28564	0.002482017	0.020811202	0.015454718	Ndufs1/Ndufa10/Ndufs3/Ndufv1/Ndufs7/Coq9	6
GO:0008535	BP	GO:0008535	respiratory chain complex IV assembly	6/1402	29/28564	0.002482017	0.020811202	0.015454718	Coa6/Sco1/Surf1/Cox19/Coa5/Cox14	6
GO:0090208	BP	GO:0090208	positive regulation of triglyceride metabolic process	6/1402	29/28564	0.002482017	0.020811202	0.015454718	Cnep1r1/Abhd5/Acsl5/Scarb1/Nr1h3/Nr1h2	6
GO:0006278	BP	GO:0006278	RNA-templated DNA biosynthetic process	9/1402	60/28564	0.002486086	0.020811202	0.015454718	Hsp90aa1/Pkib/Parn/Pinx1/Nop10/Pml/Nhp2/Gnl3l/Mapkapk5	9
GO:0006903	BP	GO:0006903	vesicle targeting	9/1402	60/28564	0.002486086	0.020811202	0.015454718	Scrib/Trappc2l/Sar1b/Trappc9/Exoc6/Trappc3/Tmed10/Fam91a1/Map4k2	9
GO:0007004	BP	GO:0007004	telomere maintenance via telomerase	9/1402	60/28564	0.002486086	0.020811202	0.015454718	Hsp90aa1/Pkib/Parn/Pinx1/Nop10/Pml/Nhp2/Gnl3l/Mapkapk5	9
GO:0097237	BP	GO:0097237	cellular response to toxic substance	9/1402	60/28564	0.002486086	0.020811202	0.015454718	Prdx1/Sod2/Gsr/Prdx6/Abtb2/Nxn/Gstm2/Prdx2/Pim1	9
GO:2001238	BP	GO:2001238	positive regulation of extrinsic apoptotic signaling pathway	9/1402	60/28564	0.002486086	0.020811202	0.015454718	Bcl2l14/Jak3/Bid/Faf1/Skil/Traf2/Pml/Psen2/Tnf	9
GO:0002573	BP	GO:0002573	myeloid leukocyte differentiation	25/1402	277/28564	0.002613262	0.021841458	0.016219802	Ubd/Jun/Cebpb/Nme2/Hcls1/Car2/Runx1/Nfatc1/Nme1/Il12b/Clpb/Tob2/Tmem64/Psen2/Fos/Cd300lf/Batf2/Tnf/Ifi206/Nkap/Spib/Klf10/Mitf/Vps54/Lilrb4a	25
GO:1901657	BP	GO:1901657	glycosyl compound metabolic process	10/1402	72/28564	0.00263292	0.021967496	0.0163134	Upp1/Adk/Pgm2/Gla/Dera/Atic/Dck/Dtymk/Pycrl/Hprt	10
GO:0006352	BP	GO:0006352	DNA-templated transcription initiation	15/1402	135/28564	0.002636595	0.021967496	0.0163134	Sub1/Jun/Polr2g/Taf10/Taf4b/Taf6/Taf7/Gtf2e1/Taf12/Med7/Taf13/Med23/Taf4/Mitf/Thra	15
GO:0001933	BP	GO:0001933	negative regulation of protein phosphorylation	30/1402	354/28564	0.002736581	0.02276493	0.016905587	Tnfaip3/Jun/Dusp10/Smad7/Cdkn2a/Ptpn22/Pkib/Gbp4/Rgs2/Il1b/Dbndd2/Lats2/Tesk1/Taf7/Hexim1/Lrrk2/Spred2/Zc3h12a/Ibtk/Psen2/Ggnbp2/Dusp19/Arrb1/Aida/Il18/Dnaja1/Nf2/Dusp6/Ppp2r5d/Lilrb4a	30
GO:0009755	BP	GO:0009755	hormone-mediated signaling pathway	17/1402	163/28564	0.002800675	0.023261769	0.017274547	Rhoa/Per1/Lats2/Ufsp2/Taf7/Acsl1/Ar/Klf9/Nr1d2/Cnot9/Prmt2/Prcp/Ufl1/Hdac1/Dnaja1/Thra/Nr1h3	17
GO:0090207	BP	GO:0090207	regulation of triglyceride metabolic process	8/1402	50/28564	0.002818171	0.023370629	0.017355388	Cnep1r1/Sik1/Abhd5/Ccnc/Acsl5/Scarb1/Nr1h3/Nr1h2	8
GO:0042742	BP	GO:0042742	defense response to bacterium	32/1402	386/28564	0.002841938	0.023531069	0.017474534	Plac8/Hmgb2/Gbp2/Gbp2b/Cebpb/Iigp1/Slpi/Gbp4/Klrk1/Jchain/Clec4d/Pglyrp1/Wfdc17/Il1b/Hp/Defb42/Casp4/Drosha/Igtp/Il12b/Gbp3/Gbp8/Casp1/Gsdmd/Tnf/Myo1f/Il18/Gbp10/Akirin2/Gbp7/Ncf1/Oas1g	32
GO:0016050	BP	GO:0016050	vesicle organization	30/1402	355/28564	0.002852786	0.023542908	0.017483325	Srgn/Atp6v1f/Gosr2/Atp6v1c1/Stx8/Sec24a/Sec23ip/Trappc2l/Sar1b/Sqstm1/Atp6v1g1/Atp6v1d/Atp6v0d1/Chmp7/Trappc9/Ap1s2/Trappc3/Tmed10/Ankrd27/Vps13b/Uso1/Sort1/Pla2g4a/Rab20/Vamp4/Snap23/Rab8a/Stx16/Atp6v1e1/Stxbp6	30
GO:0071901	BP	GO:0071901	negative regulation of protein serine/threonine kinase activity	13/1402	110/28564	0.002884944	0.023542908	0.017483325	Tnfaip3/Dusp10/Cdkn2a/Ptpn22/Pkib/Rgs2/Il1b/Lats2/Tesk1/Hexim1/Dusp19/Aida/Dnaja1	13
GO:0002679	BP	GO:0002679	respiratory burst involved in defense response	4/1402	13/28564	0.00289201	0.023542908	0.017483325	Dusp10/Selenok/Prdx2/Ncf1	4
GO:0006213	BP	GO:0006213	pyrimidine nucleoside metabolic process	4/1402	13/28564	0.00289201	0.023542908	0.017483325	Upp1/Dck/Dtymk/Pycrl	4
GO:0006983	BP	GO:0006983	ER overload response	4/1402	13/28564	0.00289201	0.023542908	0.017483325	Bid/Atg10/Bcl2l11/Ddit3	4
GO:0010561	BP	GO:0010561	negative regulation of glycoprotein biosynthetic process	4/1402	13/28564	0.00289201	0.023542908	0.017483325	Oga/Jak3/Ago2/Acot8	4
GO:0032060	BP	GO:0032060	bleb assembly	4/1402	13/28564	0.00289201	0.023542908	0.017483325	Emp1/Mylk/Prdx6/Ano6	4
GO:0033539	BP	GO:0033539	fatty acid beta-oxidation using acyl-CoA dehydrogenase	4/1402	13/28564	0.00289201	0.023542908	0.017483325	Acadvl/Acadl/Etfa/Etfdh	4
GO:0043922	BP	GO:0043922	negative regulation by host of viral transcription	4/1402	13/28564	0.00289201	0.023542908	0.017483325	Jun/Nucks1/Zfp639/Hdac1	4
GO:0046073	BP	GO:0046073	dTMP metabolic process	4/1402	13/28564	0.00289201	0.023542908	0.017483325	Nme2/Upp1/Nme1/Nt5c	4
GO:2000271	BP	GO:2000271	positive regulation of fibroblast apoptotic process	4/1402	13/28564	0.00289201	0.023542908	0.017483325	Stk17b/Bid/Bcl2l11/Nupr1	4
GO:1901796	BP	GO:1901796	regulation of signal transduction by p53 class mediator	11/1402	85/28564	0.002911341	0.02366409	0.017573317	Ubb/Rps7/Cdkn2a/Mif/Hexim1/Spred2/Pttg1ip/Marchf7/Pml/Rpl37rt/Zmpste24	11
GO:0070302	BP	GO:0070302	regulation of stress-activated protein kinase signaling cascade	20/1402	206/28564	0.002933415	0.023807164	0.017679566	Dusp10/Prdx1/Ptpn22/Per1/Zfp622/Mink1/Il1b/Il1a/Zc3h12a/Fcgr2b/Traf2/Zmpste24/Dusp19/Tnf/Map4k2/Aida/Pdcd10/Rb1cc1/Dnaja1/Map3k1	20
GO:0002837	BP	GO:0002837	regulation of immune response to tumor cell	6/1402	30/28564	0.002975419	0.023864198	0.01772192	Klrk1/Cd274/Il12b/Hspd1/Gsdme/Il12a	6
GO:0009218	BP	GO:0009218	pyrimidine ribonucleotide metabolic process	6/1402	30/28564	0.002975419	0.023864198	0.01772192	Nme2/Upp1/Dhodh/Nme1/Nme4/Nt5c	6
GO:0043032	BP	GO:0043032	positive regulation of macrophage activation	6/1402	30/28564	0.002975419	0.023864198	0.01772192	Jund/Lrrk2/Cd1d1/Hspd1/Il4ra/Pla2g4a	6
GO:0098869	BP	GO:0098869	cellular oxidant detoxification	6/1402	30/28564	0.002975419	0.023864198	0.01772192	Prdx1/Sod2/Gsr/Prdx6/Nxn/Prdx2	6
GO:0009219	BP	GO:0009219	pyrimidine deoxyribonucleotide metabolic process	5/1402	21/28564	0.002977021	0.023864198	0.01772192	Nme2/Upp1/Nme1/Nt5c/Dtymk	5
GO:0051444	BP	GO:0051444	negative regulation of ubiquitin-protein transferase activity	5/1402	21/28564	0.002977021	0.023864198	0.01772192	Rps7/Smad7/Cdkn2a/Psen2/Bag5	5
GO:0051900	BP	GO:0051900	regulation of mitochondrial depolarization	5/1402	21/28564	0.002977021	0.023864198	0.01772192	Oga/Tspo/Got1/Lrrk2/Gclm	5
GO:0061760	BP	GO:0061760	antifungal innate immune response	5/1402	21/28564	0.002977021	0.023864198	0.01772192	Clec4a2/Clec4d/Defb42/Plcg2/Clec4n	5
GO:0002703	BP	GO:0002703	regulation of leukocyte mediated immunity	27/1402	310/28564	0.002981657	0.023864198	0.01772192	Cd28/Smad7/Hmox1/Klrk1/Sh2d1a/Jak3/Il1b/Pomc/Pms2/H60b/Ppp3cb/Stat5b/Il12b/Cd1d1/Hspd1/Fcgr2b/Plcg2/Bst2/Traf2/Il4ra/Ripk3/Thoc1/Tnf/Il18/Il12a/Clcf1/Lilrb4a	27
GO:0033135	BP	GO:0033135	regulation of peptidyl-serine phosphorylation	17/1402	164/28564	0.002985266	0.023864198	0.01772192	Hsp90aa1/Txn1/Hsp90ab1/Smad7/Mif/Hcls1/Rictor/Ramp3/Igtp/Gsk3a/Ggnbp2/Cnot9/Arrb1/Prkaa1/Tnf/Pdcd10/Nsd1	17
GO:0019432	BP	GO:0019432	triglyceride biosynthetic process	7/1402	40/28564	0.003036176	0.024225675	0.017990359	Cnep1r1/Acsl1/Sik1/Acsl5/Scarb1/Nr1h3/Nr1h2	7
GO:0051592	BP	GO:0051592	response to calcium ion	15/1402	137/28564	0.003039585	0.024225675	0.017990359	Jund/Jun/Fosb/Calm1/Trpm2/Fus/Mylk/Itpkb/Plcg2/Mnat1/Fos/Prkaa1/Pla2g4a/Cpne3/Vps54	15
GO:0051054	BP	GO:0051054	positive regulation of DNA metabolic process	28/1402	326/28564	0.003077965	0.024494895	0.018190285	Hsp90aa1/Jun/Cd28/Klf4/Oga/Pkib/Dbf4/Mgmt/Parn/Pms2/Ccdc117/Hdac10/Polg2/Helq/Ciz1/Fus/Mcrs1/Ing3/Faf1/Rfc2/Pml/Uimc1/Parg/Tnf/Mrgbp/Mapkapk5/Babam2/Clcf1	28
GO:0002685	BP	GO:0002685	regulation of leukocyte migration	22/1402	236/28564	0.003092762	0.024575921	0.018250457	Aif1/Rhoa/Ptpn22/Mif/Selenok/Il1b/Il1a/Ccl24/Cd200r1/Gcsam/Plvap/Slc8b1/Ano6/Cxcr3/Ripk3/Mpp1/Med23/Bst1/Myo1f/Lgals3/Il12a/Mcu	22
GO:0010657	BP	GO:0010657	muscle cell apoptotic process	13/1402	111/28564	0.003124218	0.024788878	0.018408602	Gapdh/Hmox1/Cdkn2a/Sod2/Il12b/Slc25a4/Zc3h12a/Bnip3/Nupr1/Atp2a2/Rbm10/Arrb1/Il12a	13
GO:2000116	BP	GO:2000116	regulation of cysteine-type endopeptidase activity	23/1402	251/28564	0.003134639	0.024834551	0.018442519	Nr4a1/Rhoa/Klf4/Cdkn2a/S100a8/Cst7/Usp47/Hspa1b/Mgmt/Bid/Mul1/Stat1/Bcl2l11/Hspd1/Pml/Map2k5/Casp1/Arrb1/Tnf/Ifi206/Casp8ap2/Pdcd5/Cyfip2	23
GO:0010950	BP	GO:0010950	positive regulation of endopeptidase activity	18/1402	179/28564	0.003184202	0.025189736	0.018706285	Rhoa/Cdkn2a/Psme1/S100a8/Bid/Mul1/Stat1/Bcl2l11/Hspd1/Pml/Casp1/Arrb1/Tnf/Ifi206/Casp8ap2/Pdcd5/Cyfip2/Akirin2	18
GO:1902369	BP	GO:1902369	negative regulation of RNA catabolic process	11/1402	86/28564	0.003193496	0.025225776	0.018733049	Dhx34/Parn/Tob1/Fus/Paip1/Elavl1/Traf2/Slirp/Rbm10/Upf3a/Nbas	11
GO:0042088	BP	GO:0042088	T-helper 1 type immune response	8/1402	51/28564	0.003201286	0.025249846	0.018750924	Il27/Jak3/Il1b/Il12b/Il4ra/Pla2g4a/Il18/Il12a	8
GO:0006338	BP	GO:0006338	chromatin remodeling	30/1402	358/28564	0.003226975	0.025367181	0.018838059	H3f3b/H1f2/Top1/Spty2d1/H1f4/H4c14/Suv39h2/Nap1l1/Smarcad1/Asf1b/H3c13/H1f3/Pole3/Phf2/Mcrs1/Rnf2/Dnajc9/Suv39h1/Zmpste24/Tspyl2/Chaf1b/Baz1b/Eed/Nudt5/Hdac1/Ubn1/Tada2b/Mybbp1a/Itgb3bp/Ctr9	30
GO:0010833	BP	GO:0010833	telomere maintenance via telomere lengthening	10/1402	74/28564	0.003230135	0.025367181	0.018838059	Hsp90aa1/Pkib/Parn/Pinx1/Mcrs1/Nop10/Pml/Nhp2/Gnl3l/Mapkapk5	10
GO:1901214	BP	GO:1901214	regulation of neuron death	33/1402	405/28564	0.003230456	0.025367181	0.018838059	Ubb/Jun/Rhoa/Cebpb/Hsp90ab1/Hmox1/Sod2/Hsph1/Il1b/Nr4a2/Cd200r1/Trpm2/Lrrk2/Bcl2l11/Dnajc5/Hspd1/Ccnd1/Fcgr2b/Gsk3a/Cdc34/Nupr1/Casp1/Bcl2l1/Fos/Arrb1/Tnf/Oxr1/Gclm/Ddit3/Il18/Prdx2/Clcf1/Vps54	33
GO:0006275	BP	GO:0006275	regulation of DNA replication	15/1402	138/28564	0.003259319	0.025556133	0.018978377	Jun/Dbf4/Nucks1/Polg2/Pole3/Ciz1/Mcrs1/Faf1/Gmnn/Rfc2/Zmpste24/Id3/Tspyl2/Mcm6/Mcm4	15
GO:1902600	BP	GO:1902600	proton transmembrane transport	12/1402	99/28564	0.00333702	0.026096283	0.019379501	Atp5b/Atp6v1f/Atp6v1c1/Atp5g1/Atp5d/Sco1/Slc25a4/Atp6v1g1/Atp6v1d/Atp6v0d1/Ndufs7/Atp6v1e1	12
GO:0050764	BP	GO:0050764	regulation of phagocytosis	14/1402	125/28564	0.003346458	0.026096283	0.019379501	Il1b/Tgm2/Sirpb1b/Rab31/Fcgr2b/Plcg2/Ano6/Pip4p2/Cd300lf/Tnf/Letmd1/Clec7a/Il2rb/Scarb1	14
GO:1903707	BP	GO:1903707	negative regulation of hemopoiesis	14/1402	125/28564	0.003346458	0.026096283	0.019379501	Nme2/Smad7/Cdkn2a/Jak3/Runx1/Pglyrp1/Nme1/Tob2/Zc3h12a/Dtx1/Il4ra/Fgl2/Prdx2/Lilrb4a	14
GO:0046328	BP	GO:0046328	regulation of JNK cascade	16/1402	152/28564	0.003347814	0.026096283	0.019379501	Dusp10/Ptpn22/Per1/Zfp622/Mink1/Il1b/Il1a/Fcgr2b/Traf2/Dusp19/Tnf/Map4k2/Aida/Rb1cc1/Dnaja1/Map3k1	16
GO:0002285	BP	GO:0002285	lymphocyte activation involved in immune response	21/1402	223/28564	0.003365751	0.026197742	0.019454846	Tnfaip3/Cd28/Smad7/Il27/Jak3/Clec4d/Pglyrp1/Pms2/Il12b/Zc3h12a/Hspd1/Plcg2/Il4ra/Psen2/Thoc1/Fgl2/Lgals3/Il18/Itfg2/Clcf1/Lilrb4a	21
GO:0032642	BP	GO:0032642	regulation of chemokine production	13/1402	112/28564	0.003379399	0.026212204	0.019465586	Aif1/Klf4/Erbin/Mif/Selenok/Il1b/Mul1/Il4ra/Map2k5/Tnf/Il18/Oas1g/Lilrb4a	13
GO:0032368	BP	GO:0032368	regulation of lipid transport	17/1402	166/28564	0.003384794	0.026212204	0.019465586	Irs2/Tspo/Mif/Runx1/Il1b/Pomc/Il1a/Sec24a/Acsl1/Sar1b/Eprs/Furin/Acsl5/Pla2g4a/Anxa2/Nr1h3/Nr1h2	17
GO:0046474	BP	GO:0046474	glycerophospholipid biosynthetic process	17/1402	166/28564	0.003384794	0.026212204	0.019465586	Piga/Ttc7/Itpkb/Slc30a5/Plcg2/Pigx/Abhd5/Inpp1/Chkb/Chpt1/Pla2g4a/Pik3cd/Bpnt2/Selenoi/Pigm/Pik3r2/Pgs1	17
GO:0001667	BP	GO:0001667	ameboidal-type cell migration	37/1402	470/28564	0.003387302	0.026212204	0.019465586	Nr4a1/Atp5b/Jun/Dusp10/Rhoa/Klf4/Irs2/Hmox1/Arf6/Glipr2/Fut8/Gna13/Ets1/Tesk1/Pkn2/Ago2/Coro1b/Egr3/Cygb/Phactr4/Zc3h12a/Plcg2/Cxcr4/Pml/Map2k5/Macir/Sema7a/Ric8a/Rras/Tnf/Prcp/Pik3cd/Gfus/Sp1/Pdcd10/Scarb1/Pik3r2	37
GO:0002832	BP	GO:0002832	negative regulation of response to biotic stimulus	15/1402	139/28564	0.00349193	0.026945	0.020009771	Tnfaip3/Dusp10/Ptpn22/Erbin/Samhd1/Rnf125/Acod1/Mul1/Ttll12/Nmi/Fgl2/Ifi206/Ufd1/Prdx2/Oas1g	15
GO:0002637	BP	GO:0002637	regulation of immunoglobulin production	11/1402	87/28564	0.003497182	0.026945	0.020009771	Tnfaip3/Cd28/Dnajb9/Pms2/Fcgr2b/Traf2/Il4ra/Thoc1/Tnf/Clcf1/Lilrb4a	11
GO:2000628	BP	GO:2000628	regulation of miRNA metabolic process	11/1402	87/28564	0.003497182	0.026945	0.020009771	Jun/Klf4/Ets1/Ar/Drosha/Zc3h12a/Fos/Tnf/Mrtfb/Nr1h2/Lilrb4a	11
GO:0006418	BP	GO:0006418	tRNA aminoacylation for protein translation	7/1402	41/28564	0.00350877	0.026995216	0.020047062	Yars2/Eprs/Iars/Tars/Ears2/Vars/Tars2	7
GO:0002834	BP	GO:0002834	regulation of response to tumor cell	6/1402	31/28564	0.003538533	0.027106693	0.020129847	Klrk1/Cd274/Il12b/Hspd1/Gsdme/Il12a	6
GO:0016242	BP	GO:0016242	negative regulation of macroautophagy	6/1402	31/28564	0.003538533	0.027106693	0.020129847	Hmox1/Usp30/Lrrk2/Nupr1/Rnf41/Mtm1	6
GO:0048384	BP	GO:0048384	retinoic acid receptor signaling pathway	6/1402	31/28564	0.003538533	0.027106693	0.020129847	Tgif1/Klf2/Rxrb/Pml/Thra/Nr1h2	6
GO:0007260	BP	GO:0007260	tyrosine phosphorylation of STAT protein	10/1402	75/28564	0.003566645	0.027243641	0.020231547	Hcls1/Arl2bp/Il12b/Ggnbp2/Prmt2/Tnf/Il18/Nf2/Il12a/Clcf1	10
GO:1904705	BP	GO:1904705	regulation of vascular associated smooth muscle cell proliferation	10/1402	75/28564	0.003566645	0.027243641	0.020231547	Jun/Rhoa/Mef2d/Hmox1/Sod2/Gna13/Frs2/Calcrl/Rbm10/Tnf	10
GO:0046638	BP	GO:0046638	positive regulation of alpha-beta T cell differentiation	8/1402	52/28564	0.00362364	0.027583181	0.020483694	Rhoa/Runx1/Itpkb/Cd1d1/Il4ra/Nkap/Il18/Lilrb4a	8
GO:0051438	BP	GO:0051438	regulation of ubiquitin-protein transferase activity	8/1402	52/28564	0.00362364	0.027583181	0.020483694	Rps7/Smad7/Cdkn2a/Arrdc3/Ube2l3/Psen2/Bag5/Arrdc4	8
GO:0061014	BP	GO:0061014	positive regulation of mRNA catabolic process	12/1402	100/28564	0.003626639	0.027583181	0.020483694	Pde12/Polr2g/Dcps/Parn/Tob1/Rida/Ago2/Paip1/Zc3h12a/Exosc5/Upf1/Mov10	12
GO:0009135	BP	GO:0009135	purine nucleoside diphosphate metabolic process	13/1402	113/28564	0.003651249	0.02769124	0.02056394	Gapdh/Aldoa/Pkm/Tpi1/Hk3/Hk2/Pgam1/Pgk1/Ppp2ca/Nupr1/Pfkp/Prkaa1/Foxk1	13
GO:0009179	BP	GO:0009179	purine ribonucleoside diphosphate metabolic process	13/1402	113/28564	0.003651249	0.02769124	0.02056394	Gapdh/Aldoa/Pkm/Tpi1/Hk3/Hk2/Pgam1/Pgk1/Ppp2ca/Nupr1/Pfkp/Prkaa1/Foxk1	13
GO:0006390	BP	GO:0006390	mitochondrial transcription	5/1402	22/28564	0.003698747	0.027932097	0.020742805	Mterf3/Mtres1/Prkaa1/Mrpl12/Twnk	5
GO:0009129	BP	GO:0009129	pyrimidine nucleoside monophosphate metabolic process	5/1402	22/28564	0.003698747	0.027932097	0.020742805	Nme2/Upp1/Dhodh/Nme1/Nt5c	5
GO:0043101	BP	GO:0043101	purine-containing compound salvage	5/1402	22/28564	0.003698747	0.027932097	0.020742805	Adk/Pgm2/Adsl/Dck/Hprt	5
GO:0019216	BP	GO:0019216	regulation of lipid metabolic process	32/1402	393/28564	0.003729809	0.028126772	0.020887373	Irs2/Tspo/Gk/Pde3b/Cnep1r1/Acadvl/Il1b/Stard4/Il1a/Sf1/Armc5/Sik1/Stat5b/Dcaf5/Plcg2/Abhd5/Nr1d2/Zmpste24/Ccnc/Acadl/Cpt1a/Acsl5/Ephx2/Prkaa1/Tnf/Pla2g4a/Mid1ip1/Scarb1/Thra/Lactb/Nr1h3/Nr1h2	32
GO:0043525	BP	GO:0043525	positive regulation of neuron apoptotic process	11/1402	88/28564	0.003823547	0.028782171	0.021374082	Jun/Rhoa/Il1b/Bcl2l11/Gsk3a/Cdc34/Nupr1/Casp1/Tnf/Ddit3/Il18	11
GO:0050680	BP	GO:0050680	negative regulation of epithelial cell proliferation	17/1402	168/28564	0.003827531	0.028782171	0.021374082	Dusp10/Cdkn2a/Nfatc1/Stat1/Rida/Ar/Il12b/Atpif1/Nupr1/Klf9/Mtss1/Cxcr3/Ift172/Tnf/Pdcd10/Il12a/B4galt1	17
GO:0043281	BP	GO:0043281	regulation of cysteine-type endopeptidase activity involved in apoptotic process	20/1402	211/28564	0.003855217	0.028824622	0.021405607	Nr4a1/Rhoa/Klf4/Cdkn2a/S100a8/Usp47/Hspa1b/Mgmt/Bid/Mul1/Stat1/Bcl2l11/Hspd1/Pml/Map2k5/Casp1/Arrb1/Tnf/Casp8ap2/Pdcd5	20
GO:0035710	BP	GO:0035710	CD4-positive, alpha-beta T cell activation	14/1402	127/28564	0.003866611	0.028824622	0.021405607	Cd28/Cebpb/Smad7/Il27/Jak3/Cd274/Runx1/Armc5/Il12b/Zc3h12a/Il4ra/Il18/Il12a/Lilrb4a	14
GO:0006487	BP	GO:0006487	protein N-linked glycosylation	9/1402	64/28564	0.003889854	0.028824622	0.021405607	Gfpt1/Fut8/Pgm3/Stt3b/Alg5/Alg11/Dhdds/Mlec/B4galt1	9
GO:0032653	BP	GO:0032653	regulation of interleukin-10 production	9/1402	64/28564	0.003889854	0.028824622	0.021405607	Cd28/Jak3/Cd274/Pdcd1lg2/Il12b/Hspd1/Fcgr2b/Plcg2/Lilrb4a	9
GO:0034340	BP	GO:0034340	response to type I interferon	9/1402	64/28564	0.003889854	0.028824622	0.021405607	Ifitm3/Samhd1/Ifitm2/Zbp1/Mul1/Stat1/Rnf185/Ttll12/Oas1g	9
GO:0070059	BP	GO:0070059	intrinsic apoptotic signaling pathway in response to endoplasmic reticulum stress	9/1402	64/28564	0.003889854	0.028824622	0.021405607	Cebpb/Selenok/Qrich1/Ero1a/Lrrk2/Pml/Bcl2l1/Ddit3/Syvn1	9
GO:0001660	BP	GO:0001660	fever generation	4/1402	14/28564	0.003892732	0.028824622	0.021405607	Il1b/Il1a/Tnf/Il1rn	4
GO:0009130	BP	GO:0009130	pyrimidine nucleoside monophosphate biosynthetic process	4/1402	14/28564	0.003892732	0.028824622	0.021405607	Nme2/Upp1/Dhodh/Nme1	4
GO:0043248	BP	GO:0043248	proteasome assembly	4/1402	14/28564	0.003892732	0.028824622	0.021405607	Pomp/Sem1/Ecpas/Psmg4	4
GO:0099004	BP	GO:0099004	calmodulin dependent kinase signaling pathway	4/1402	14/28564	0.003892732	0.028824622	0.021405607	Lrrk2/Igtp/Zmpste24/Prkaa1	4
GO:1901524	BP	GO:1901524	regulation of mitophagy	4/1402	14/28564	0.003892732	0.028824622	0.021405607	Slc25a5/Usp30/Slc25a4/Rnf41	4
GO:0043393	BP	GO:0043393	regulation of protein binding	21/1402	226/28564	0.003933452	0.029057459	0.021578515	Sub1/Map1lc3b/Hsp90ab1/Slpi/Cdkn2a/Bambi/Usp33/Tfip11/Tmc8/Lrrk2/Epb41/Mapre1/Psen2/Atp2a2/Gnl3l/Ide/Arrb1/Fam220a/Ufl1/Anxa2/Psme3ip1	21
GO:0032760	BP	GO:0032760	positive regulation of tumor necrosis factor production	13/1402	114/28564	0.003940549	0.029057459	0.021578515	Mif/Selenok/Il1a/Lrrk2/Il12b/Hspd1/Plcg2/Arhgef2/Il18/Tmem106a/Ccl4/Clec7a/Oas1g	13
GO:1901800	BP	GO:1901800	positive regulation of proteasomal protein catabolic process	13/1402	114/28564	0.003940549	0.029057459	0.021578515	Smad7/Hspa1a/Hspa1b/Plk3/Rnf185/Lrrk2/Dda1/Zfand2a/Rnf19a/Gsk3a/Nupr1/Usp5/Psen2	13
GO:1902075	BP	GO:1902075	cellular response to salt	19/1402	197/28564	0.003954735	0.029121731	0.021626245	Jund/Ly6a/Jun/Fosb/Ly6i/Ly6c1/Pdxp/Trpm2/Fus/Tgm2/Mylk/Itpkb/Cib2/Zc3h12a/Plcg2/Gsk3a/Fos/Prkaa1/Cpne3	19
GO:0006997	BP	GO:0006997	nucleus organization	15/1402	141/28564	0.00399801	0.029399734	0.021832694	H3f3b/Hmgb2/Emd/Ets1/Nup133/Sf1/Phf2/Pml/Chmp7/Suv39h1/Zmpste24/Parp11/Ubxn2b/Psme4/Habp4	15
GO:0006479	BP	GO:0006479	protein methylation	18/1402	183/28564	0.004027779	0.029537048	0.021934666	H1f2/H1f4/Suv39h2/Fbl/H1f3/Mcrs1/Smyd5/Vcpkmt/Suv39h1/Nelfa/Nfyb/Prmt2/Rlf/Nfyc/Eed/Paf1/Phf20/Ctr9	18
GO:0008213	BP	GO:0008213	protein alkylation	18/1402	183/28564	0.004027779	0.029537048	0.021934666	H1f2/H1f4/Suv39h2/Fbl/H1f3/Mcrs1/Smyd5/Vcpkmt/Suv39h1/Nelfa/Nfyb/Prmt2/Rlf/Nfyc/Eed/Paf1/Phf20/Ctr9	18
GO:0031341	BP	GO:0031341	regulation of cell killing	16/1402	155/28564	0.004060098	0.029733101	0.022080258	Hsp90ab1/Oga/Klrk1/Sh2d1a/Pomc/Cd5l/H60b/Bcl2l11/Ppp3cb/Stat5b/Il12b/Cd1d1/Bcl2l1/Ripk3/Clec7a/Il12a	16
GO:0002823	BP	GO:0002823	negative regulation of adaptive immune response based on somatic recombination of immune receptors built from immunoglobulin superfamily domains	8/1402	53/28564	0.004087833	0.029772394	0.022109438	Smad7/Jak3/Ppp3cb/Zc3h12a/Fcgr2b/Il4ra/Thoc1/Lilrb4a	8
GO:0033013	BP	GO:0033013	tetrapyrrole metabolic process	8/1402	53/28564	0.004087833	0.029772394	0.022109438	Blvrb/Hmox1/Mmaa/Cpox/Atpif1/Hmbs/Fech/Abcb7	8
GO:1902895	BP	GO:1902895	positive regulation of miRNA transcription	8/1402	53/28564	0.004087833	0.029772394	0.022109438	Jun/Klf4/Ets1/Ar/Fos/Tnf/Mrtfb/Nr1h2	8
GO:1990748	BP	GO:1990748	cellular detoxification	8/1402	53/28564	0.004087833	0.029772394	0.022109438	Prdx1/Sod2/Gsr/Prdx6/Nxn/Gstm2/Prdx2/Pim1	8
GO:0043280	BP	GO:0043280	positive regulation of cysteine-type endopeptidase activity involved in apoptotic process	14/1402	128/28564	0.004150311	0.030186143	0.022416694	Rhoa/Cdkn2a/S100a8/Bid/Mul1/Stat1/Bcl2l11/Hspd1/Pml/Casp1/Arrb1/Tnf/Casp8ap2/Pdcd5	14
GO:0009162	BP	GO:0009162	deoxyribonucleoside monophosphate metabolic process	6/1402	32/28564	0.00417709	0.03025691	0.022469246	Nme2/Upp1/Adk/Nme1/Nt5c/Dck	6
GO:0070670	BP	GO:0070670	response to interleukin-4	6/1402	32/28564	0.00417709	0.03025691	0.022469246	Hsp90ab1/Jak3/Stat5b/Pml/Cd300lf/Rufy4	6
GO:0090502	BP	GO:0090502	RNA phosphodiester bond hydrolysis, endonucleolytic	6/1402	32/28564	0.00417709	0.03025691	0.022469246	Lactb2/Utp23/Zc3h12a/Bms1/Rnaseh1/Abt1	6
GO:1903322	BP	GO:1903322	positive regulation of protein modification by small protein conjugation or removal	15/1402	142/28564	0.004272627	0.030906885	0.022951927	Ubb/Smad7/Cdkn2a/Ptpn22/Arrdc3/Ube2l3/Mul1/Lrrk2/Pttg1ip/Zc3h12a/Marchf7/Gsk3a/Nmi/Arrb1/Arrdc4	15
GO:0070897	BP	GO:0070897	transcription preinitiation complex assembly	9/1402	65/28564	0.004322583	0.031184855	0.023158352	Taf10/Taf6/Taf7/Taf12/Med7/Taf13/Med23/Taf4/Thra	9
GO:0006635	BP	GO:0006635	fatty acid beta-oxidation	10/1402	77/28564	0.004322769	0.031184855	0.023158352	Irs2/Acadvl/Abcd3/Eci2/Acadl/Echs1/Cpt1a/Acsl5/Etfa/Etfdh	10
GO:0032102	BP	GO:0032102	negative regulation of response to external stimulus	34/1402	429/28564	0.004354708	0.031372756	0.023297891	Tnfaip3/Dusp10/Aif1/Ptpn22/Erbin/Mif/Cst7/Samhd1/Pglyrp1/Rnf125/Ets1/Acod1/Mul1/Cd200r1/Calcrl/Coro1b/Ctla2a/Il12b/Plau/Fcgr2b/Ttll12/Nr1d2/Macir/Sema7a/Psma1/Nmi/Fgl2/Tnf/Ifi206/Ufd1/Anxa2/Prdx2/Oas1g/Nr1h3	34
GO:0033002	BP	GO:0033002	muscle cell proliferation	24/1402	273/28564	0.004378851	0.031462397	0.02336446	Tnfaip3/Jun/Aif1/Rhoa/Mef2d/Klf4/Hmox1/Sod2/Gna13/Sf1/Frs2/Calcrl/Rxrb/Stat5b/Tgm2/Il12b/Nampt/Mnat1/Rbm10/Tnf/Ddit3/Il18/Pim1/Il12a	24
GO:0045787	BP	GO:0045787	positive regulation of cell cycle	29/1402	350/28564	0.00437897	0.031462397	0.02336446	Rps15a/Aif1/Cd28/Rhoa/Larp7/Dbf4/Il1b/Il1a/Pkn2/Nusap1/Bcl2l11/Stat5b/Ccnd1/Plcg2/Pggt1b/Nupr1/Mnat1/Usp22/Tmod3/Thoc1/Ubxn2b/Hspa2/Tnf/Apex1/Cul4b/Dynlt3/Paf1/Ccpg1/Pim1	29
GO:0009151	BP	GO:0009151	purine deoxyribonucleotide metabolic process	5/1402	23/28564	0.004537681	0.032514961	0.02414611	Oga/Samhd1/Adk/Nt5c/Dck	5
GO:0031649	BP	GO:0031649	heat generation	5/1402	23/28564	0.004537681	0.032514961	0.02414611	Arrdc3/Il1b/Il1a/Tnf/Il1rn	5
GO:1903557	BP	GO:1903557	positive regulation of tumor necrosis factor superfamily cytokine production	13/1402	116/28564	0.004574714	0.032705421	0.024287548	Mif/Selenok/Il1a/Lrrk2/Il12b/Hspd1/Plcg2/Arhgef2/Il18/Tmem106a/Ccl4/Clec7a/Oas1g	13
GO:0002042	BP	GO:0002042	cell migration involved in sprouting angiogenesis	8/1402	54/28564	0.004596513	0.032705421	0.024287548	Nr4a1/Rhoa/Klf4/Hmox1/Egr3/Map2k5/Pdcd10/Pik3r2	8
GO:0010823	BP	GO:0010823	negative regulation of mitochondrion organization	8/1402	54/28564	0.004596513	0.032705421	0.024287548	Slc25a5/Tspo/Mul1/Usp30/Slc25a4/Bnip3/Bcl2l1/Rnf41	8
GO:0044843	BP	GO:0044843	cell cycle G1/S phase transition	23/1402	259/28564	0.004607377	0.032705421	0.024287548	Aif1/Klf4/Cdkn2a/Larp7/Psme1/Dbf4/Taf10/Plk3/Bid/Lats2/Nfatc1/Hinfp/Ppp2r5c/Ccnd1/Plcg2/Ppp2ca/Pml/Mnat1/Prmt2/Apex1/Cul4b/Paf1/Ppp6c	23
GO:0045069	BP	GO:0045069	regulation of viral genome replication	12/1402	103/28564	0.004618798	0.032705421	0.024287548	Ifitm3/Slpi/Pde12/Ifitm2/Pkn2/Bst2/Gbp3/Tnf/Ifi206/Rnasel/Gbp7/Oas1g	12
GO:0062207	BP	GO:0062207	regulation of pattern recognition receptor signaling pathway	12/1402	103/28564	0.004618798	0.032705421	0.024287548	Tnfaip3/Hspa1a/Ptpn22/Erbin/Arf6/Rnf125/Hspa1b/Acod1/Zdhhc5/Cd300lf/Ufd1/Nr1h3	12
GO:0006778	BP	GO:0006778	porphyrin-containing compound metabolic process	7/1402	43/28564	0.004619549	0.032705421	0.024287548	Blvrb/Hmox1/Cpox/Atpif1/Hmbs/Fech/Abcb7	7
GO:0006953	BP	GO:0006953	acute-phase response	7/1402	43/28564	0.004619549	0.032705421	0.024287548	Saa3/Il1b/Hp/Il1a/Stat5b/Tnf/Il1rn	7
GO:0072595	BP	GO:0072595	maintenance of protein localization in organelle	7/1402	43/28564	0.004619549	0.032705421	0.024287548	Txn1/Tspo/Hk2/Ankrd13c/Arl2bp/Ciz1/Pml	7
GO:0043414	BP	GO:0043414	macromolecule methylation	26/1402	305/28564	0.004668373	0.033007193	0.024511648	H1f2/Larp7/H1f4/Suv39h2/Fbl/Nsun6/H1f3/Cbll1/Mcrs1/Smyd5/Vcpkmt/Mto1/Suv39h1/Nelfa/Zmpste24/Nfyb/Trmt6/Prmt2/Rlf/Nfyc/Eed/Ftsj3/Paf1/Pcif1/Phf20/Ctr9	26
GO:0006919	BP	GO:0006919	activation of cysteine-type endopeptidase activity involved in apoptotic process	10/1402	78/28564	0.004745404	0.033374545	0.02478445	Cdkn2a/S100a8/Bid/Mul1/Stat1/Bcl2l11/Hspd1/Pml/Tnf/Casp8ap2	10
GO:1904029	BP	GO:1904029	regulation of cyclin-dependent protein kinase activity	10/1402	78/28564	0.004745404	0.033374545	0.02478445	Tnfaip3/Hsp90ab1/Cdkn2a/Lats2/Hexim1/Ccnl1/Ccnd1/Cnppd1/Mnat1/Pim1	10
GO:1905897	BP	GO:1905897	regulation of response to endoplasmic reticulum stress	10/1402	78/28564	0.004745404	0.033374545	0.02478445	Manf/Rnf185/Lrrk2/Fcgr2b/Nupr1/Bcl2l1/Ufl1/Syvn1/Nr1h3/Nr1h2	10
GO:2000379	BP	GO:2000379	positive regulation of reactive oxygen species metabolic process	10/1402	78/28564	0.004745404	0.033374545	0.02478445	Tspo/Sod2/Fpr2/Acod1/Zc3h12a/Plau/Plcg2/Ripk3/Il18/Rnf41	10
GO:0043500	BP	GO:0043500	muscle adaptation	14/1402	130/28564	0.004768382	0.033491908	0.024871605	Aif1/Klf4/Oga/Cacna1s/Gatm/Rgs2/Adk/Nfatc1/Ar/Slc25a4/Gsk3a/Tomm70a/Atp2a2/Rbm10	14
GO:0071897	BP	GO:0071897	DNA biosynthetic process	18/1402	186/28564	0.00477485	0.033493149	0.024872527	Hsp90aa1/Klf4/Pkib/Parn/Pinx1/Polg2/Pold4/Mcrs1/Pclaf/Nop10/Rfc2/Pml/Nhp2/Gnl3l/Rev3l/Tnf/Mapkapk5/Tfdp1	18
GO:2001056	BP	GO:2001056	positive regulation of cysteine-type endopeptidase activity	16/1402	158/28564	0.004892005	0.034079652	0.025308073	Rhoa/Cdkn2a/S100a8/Bid/Mul1/Stat1/Bcl2l11/Hspd1/Pml/Casp1/Arrb1/Tnf/Ifi206/Casp8ap2/Pdcd5/Cyfip2	16
GO:0002418	BP	GO:0002418	immune response to tumor cell	6/1402	33/28564	0.00489687	0.034079652	0.025308073	Klrk1/Cd274/Il12b/Hspd1/Gsdme/Il12a	6
GO:0009156	BP	GO:0009156	ribonucleoside monophosphate biosynthetic process	6/1402	33/28564	0.00489687	0.034079652	0.025308073	Upp1/Dhodh/Adk/Adsl/Atic/Hprt	6
GO:0032682	BP	GO:0032682	negative regulation of chemokine production	6/1402	33/28564	0.00489687	0.034079652	0.025308073	Klf4/Erbin/Mul1/Map2k5/Oas1g/Lilrb4a	6
GO:0072574	BP	GO:0072574	hepatocyte proliferation	6/1402	33/28564	0.00489687	0.034079652	0.025308073	Tnfaip3/Cebpb/Cdkn2a/Plau/Tnf/Il18	6
GO:0072575	BP	GO:0072575	epithelial cell proliferation involved in liver morphogenesis	6/1402	33/28564	0.00489687	0.034079652	0.025308073	Tnfaip3/Cebpb/Cdkn2a/Plau/Tnf/Il18	6
GO:0006476	BP	GO:0006476	protein deacetylation	13/1402	117/28564	0.004921229	0.034159871	0.025367645	Sgf29/Per1/Mideas/Sap30bp/Smarcad1/Hdac10/Lrrk2/Spred2/Pml/Suv39h1/Ripk3/Prkaa1/Hdac1	13
GO:0019395	BP	GO:0019395	fatty acid oxidation	13/1402	117/28564	0.004921229	0.034159871	0.025367645	Irs2/Acadvl/Pex13/Cygb/Abcd3/Eci2/Acadl/Echs1/Cpt1a/Acsl5/Etfa/Etfdh/Prkaa1	13
GO:0032436	BP	GO:0032436	positive regulation of proteasomal ubiquitin-dependent protein catabolic process	11/1402	91/28564	0.004950609	0.034319063	0.025485864	Smad7/Hspa1a/Hspa1b/Plk3/Lrrk2/Dda1/Zfand2a/Rnf19a/Gsk3a/Usp5/Psen2	11
GO:0007548	BP	GO:0007548	sex differentiation	27/1402	322/28564	0.004977062	0.034457582	0.02558873	Ubb/H3f3b/Hmgb2/Cebpb/Eif2b2/Insl6/Runx1/Il1a/Sf1/Ar/Ybx3/Bcl2l11/Zfx/Smad5/Serpinb6a/Stat5b/Ccnd1/Nupr1/Fndc3a/Bcl2l1/Arrb1/Pla2g4a/Atn1/Serpinb6b/Taf4/Eif2s2/Scaper	27
GO:0002532	BP	GO:0002532	production of molecular mediator involved in inflammatory response	12/1402	104/28564	0.004993897	0.034529232	0.025641938	Dusp10/Per1/Zc3h12a/Il4ra/Macir/Ephx2/Tnf/Snap23/Prdx2/Clec7a/Ncf1/Lilrb4a	12
GO:0072330	BP	GO:0072330	monocarboxylic acid biosynthetic process	20/1402	216/28564	0.005005921	0.034567473	0.025670337	Pkm/Mif/Acot7/Gatm/Acadvl/Il1b/Stard4/Sco1/Pecr/Dcaf5/Abcd3/Ndufab1/Acadl/Gstm2/Prkaa1/Pla2g4a/Acly/Mid1ip1/Nr1h3/Nr1h2	20
GO:0071356	BP	GO:0071356	cellular response to tumor necrosis factor	18/1402	187/28564	0.005047789	0.034811433	0.025851505	Hspa1a/Erbin/Rraga/Hspa1b/Acod1/Stat1/Ccl24/Lrrk2/Ybx3/Plvap/Zc3h12a/Traf2/Gbp3/Casp1/Txndc17/Tnf/Ccl4/Gsdme	18
GO:0000082	BP	GO:0000082	G1/S transition of mitotic cell cycle	21/1402	231/28564	0.005055816	0.034821688	0.025859121	Aif1/Klf4/Cdkn2a/Larp7/Psme1/Dbf4/Taf10/Plk3/Bid/Lats2/Nfatc1/Hinfp/Ppp2r5c/Ccnd1/Ppp2ca/Pml/Mnat1/Prmt2/Apex1/Cul4b/Ppp6c	21
GO:0006167	BP	GO:0006167	AMP biosynthetic process	4/1402	15/28564	0.005104011	0.034839196	0.025872123	Adk/Adsl/Atic/Hprt	4
GO:0018119	BP	GO:0018119	peptidyl-cysteine S-nitrosylation	4/1402	15/28564	0.005104011	0.034839196	0.025872123	Gapdh/Txn1/S100a8/Oxr1	4
GO:0032308	BP	GO:0032308	positive regulation of prostaglandin secretion	4/1402	15/28564	0.005104011	0.034839196	0.025872123	Mif/Il1b/Il1a/Pla2g4a	4
GO:0048308	BP	GO:0048308	organelle inheritance	4/1402	15/28564	0.005104011	0.034839196	0.025872123	Vcpip1/Plk3/Vps13b/Pdcd10	4
GO:0048313	BP	GO:0048313	Golgi inheritance	4/1402	15/28564	0.005104011	0.034839196	0.025872123	Vcpip1/Plk3/Vps13b/Pdcd10	4
GO:0061052	BP	GO:0061052	negative regulation of cell growth involved in cardiac muscle cell development	4/1402	15/28564	0.005104011	0.034839196	0.025872123	Rgs2/Gsk3a/Tomm70a/Rbm10	4
GO:0006090	BP	GO:0006090	pyruvate metabolic process	14/1402	131/28564	0.005104165	0.034839196	0.025872123	Gapdh/Aldoa/Pkm/Tpi1/Hk3/Hk2/Pgam1/Pgk1/Ppp2ca/Nupr1/Pfkp/Dlat/Prkaa1/Foxk1	14
GO:0032715	BP	GO:0032715	negative regulation of interleukin-6 production	8/1402	55/28564	0.005152378	0.035078339	0.026049713	Tnfaip3/Ptpn22/Klf2/Cd200r1/Zc3h12a/Arrb1/Tnf/Lilrb4a	8
GO:0061900	BP	GO:0061900	glial cell activation	8/1402	55/28564	0.005152378	0.035078339	0.026049713	Jun/Aif1/Cst7/Il1b/Lrrk2/Nampt/Casp1/Tnf	8
GO:0044772	BP	GO:0044772	mitotic cell cycle phase transition	35/1402	450/28564	0.005166613	0.035130327	0.02608832	Ubd/Aif1/Klf4/Cdkn2a/Larp7/Anapc4/Psme1/Usp47/Dbf4/Taf10/Plk3/Bid/Lats2/Pinx1/Nfatc1/Calm1/Hinfp/Ppp2r5c/Ccnd1/Ppp2ca/Pml/Mnat1/Chmp7/Aven/Cks2/Tmod3/Uimc1/Prmt2/Hspa2/Apex1/Cul4b/Ik/Babam2/Ppp6c/Xpc	35
GO:0090316	BP	GO:0090316	positive regulation of intracellular protein transport	15/1402	145/28564	0.005189918	0.03524378	0.026172573	Hsp90aa1/Hsp90ab1/Ptpn22/Hcls1/Emd/Plk3/Sar1b/Zc3h12a/Pcnt/Gsk3a/Prkaa1/Pdcd5/Pdcd10/Edem1/Pik3r2	15
GO:0051851	BP	GO:0051851	modulation by host of symbiont process	10/1402	79/28564	0.005199819	0.035266032	0.026189097	Hspa8/Jun/Nucks1/Sap30bp/Paip1/Zc3h12a/Zfp639/Sp1/Hdac1/Ddx56	10
GO:0032508	BP	GO:0032508	DNA duplex unwinding	7/1402	44/28564	0.005265326	0.035574359	0.026418065	Sub1/Mnat1/Mcm6/Mcm4/Ascc3/Upf1/Twnk	7
GO:0035196	BP	GO:0035196	miRNA processing	7/1402	44/28564	0.005265326	0.035574359	0.026418065	Ago2/Drosha/Prkra/Spout1/Zmpste24/Zc3h10/Snip1	7
GO:0043039	BP	GO:0043039	tRNA aminoacylation	7/1402	44/28564	0.005265326	0.035574359	0.026418065	Yars2/Eprs/Iars/Tars/Ears2/Vars/Tars2	7
GO:0032613	BP	GO:0032613	interleukin-10 production	9/1402	67/28564	0.005299898	0.035762558	0.026557825	Cd28/Jak3/Cd274/Pdcd1lg2/Il12b/Hspd1/Fcgr2b/Plcg2/Lilrb4a	9
GO:0019915	BP	GO:0019915	lipid storage	11/1402	92/28564	0.005379708	0.036255147	0.02692363	Il1b/Stard4/Stat5b/Zc3h12a/Abhd5/Gm2a/Hilpda/Tnf/Scarb1/Nr1h3/Nr1h2	11
GO:0010952	BP	GO:0010952	positive regulation of peptidase activity	19/1402	203/28564	0.00546172	0.036714894	0.027265044	Rhoa/Cdkn2a/Psme1/S100a8/Bid/Mul1/Stat1/Rcn3/Bcl2l11/Hspd1/Pml/Casp1/Arrb1/Tnf/Ifi206/Casp8ap2/Pdcd5/Cyfip2/Akirin2	19
GO:0032872	BP	GO:0032872	regulation of stress-activated MAPK cascade	19/1402	203/28564	0.00546172	0.036714894	0.027265044	Dusp10/Prdx1/Ptpn22/Per1/Zfp622/Mink1/Il1b/Il1a/Zc3h12a/Fcgr2b/Traf2/Dusp19/Tnf/Map4k2/Aida/Pdcd10/Rb1cc1/Dnaja1/Map3k1	19
GO:1902074	BP	GO:1902074	response to salt	28/1402	340/28564	0.00547792	0.036717756	0.02726717	Jund/Ly6a/Jun/Fosb/Tspo/Ly6i/Il1b/Calm1/Ly6c1/Pdxp/Trpm2/Fus/Tgm2/Mylk/Itpkb/Cib2/Zc3h12a/Plcg2/Gsk3a/Ppp2r2a/Mnat1/Casp1/Fos/Prkaa1/Pla2g4a/Ufl1/Cpne3/Vps54	28
GO:0033033	BP	GO:0033033	negative regulation of myeloid cell apoptotic process	5/1402	24/28564	0.005503525	0.036717756	0.02726717	Mif/Stat5b/Itpkb/Fcgr2b/Il18	5
GO:0033617	BP	GO:0033617	mitochondrial cytochrome c oxidase assembly	5/1402	24/28564	0.005503525	0.036717756	0.02726717	Sco1/Surf1/Cox19/Coa5/Cox14	5
GO:0043173	BP	GO:0043173	nucleotide salvage	5/1402	24/28564	0.005503525	0.036717756	0.02726717	Upp1/Adk/Adsl/Dck/Hprt	5
GO:0043371	BP	GO:0043371	negative regulation of CD4-positive, alpha-beta T cell differentiation	5/1402	24/28564	0.005503525	0.036717756	0.02726717	Smad7/Jak3/Runx1/Zc3h12a/Il4ra	5
GO:2000269	BP	GO:2000269	regulation of fibroblast apoptotic process	5/1402	24/28564	0.005503525	0.036717756	0.02726717	Stk17b/Bid/Ier3ip1/Bcl2l11/Nupr1	5
GO:1901136	BP	GO:1901136	carbohydrate derivative catabolic process	16/1402	160/28564	0.005520031	0.036781782	0.027314717	Upp1/Renbp/Acot7/Samhd1/Pglyrp1/Gla/Gnpda1/Stt3b/Gm2a/Nccrp1/Dera/Nt5c/Man1b1/Edem1/Pycrl/Hprt	16
GO:0046488	BP	GO:0046488	phosphatidylinositol metabolic process	15/1402	146/28564	0.005528879	0.03679469	0.027324303	Piga/Ttc7/Itpkb/Slc30a5/Plcg2/Mtmr6/Pigx/Pip4p2/Inpp1/Pik3cd/Plcb2/Bpnt2/Mtm1/Pigm/Pik3r2	15
GO:0003012	BP	GO:0003012	muscle system process	34/1402	436/28564	0.005562886	0.036974787	0.027458045	Nr4a1/Aldoa/Aif1/Rhoa/Klf4/Smad7/Oga/Cacna1s/Gatm/Rgs2/Adk/Nfatc1/Calm1/Ar/Calcrl/Smad5/Slc25a4/Mylk/Zc3h12a/Tnni2/Tmem38b/Cxcr4/Gsk3a/Tomm70a/Cert1/Psen2/Atp2a2/Rbm10/Tmod3/Hsbp1/Tpm2/Ncf1/Vps54/Scn4b	34
GO:0002449	BP	GO:0002449	lymphocyte mediated immunity	30/1402	372/28564	0.005572333	0.036991395	0.027470378	H2-Aa/Cd28/Prdx1/Smad7/H2-DMa/Klrk1/Sh2d1a/Il1b/Pms2/H60b/Ppp3cb/Stat5b/Il12b/Cd1d1/Hspd1/Fcgr2b/Cd8a/Traf2/Il4ra/Ripk3/Thoc1/Fgl2/Tnf/Gfus/Il18/Il2rb/Il12a/Clcf1/Hprt/Lilrb4a	30
GO:0038061	BP	GO:0038061	NIK/NF-kappaB signaling	13/1402	119/28564	0.005677368	0.037535673	0.027874568	Rhoa/Prdx1/Ptpn22/Il1b/Zfp91/Zc3h12a/Litaf/Traf2/Nmi/Tnf/Akip1/Il18/Lime1	13
GO:0016556	BP	GO:0016556	mRNA modification	6/1402	34/28564	0.005703674	0.037535673	0.027874568	Trub2/Cbll1/Pus1/Trmt6/Pus7l/Pcif1	6
GO:0035335	BP	GO:0035335	peptidyl-tyrosine dephosphorylation	6/1402	34/28564	0.005703674	0.037535673	0.027874568	Dusp10/Ptpn22/Dusp5/Ptpn9/Ptpn12/Dusp6	6
GO:0050999	BP	GO:0050999	regulation of nitric-oxide synthase activity	6/1402	34/28564	0.005703674	0.037535673	0.027874568	Il1b/Il1a/Gla/Nosip/Tnf/Scarb1	6
GO:1901099	BP	GO:1901099	negative regulation of signal transduction in absence of ligand	6/1402	34/28564	0.005703674	0.037535673	0.027874568	Hspa1a/Il1b/Hspa1b/Map2k5/Tnf/Prdx2	6
GO:2000193	BP	GO:2000193	positive regulation of fatty acid transport	6/1402	34/28564	0.005703674	0.037535673	0.027874568	Mif/Il1b/Il1a/Acsl1/Acsl5/Pla2g4a	6
GO:2001240	BP	GO:2001240	negative regulation of extrinsic apoptotic signaling pathway in absence of ligand	6/1402	34/28564	0.005703674	0.037535673	0.027874568	Hspa1a/Il1b/Hspa1b/Map2k5/Tnf/Prdx2	6
GO:0046394	BP	GO:0046394	carboxylic acid biosynthetic process	26/1402	310/28564	0.005754449	0.037754261	0.028036894	Pkm/Mif/Got1/Acot7/Gatm/Acadvl/Il1b/Stard4/Sco1/Pecr/Adi1/Dcaf5/Abcd3/Ass1/Psat1/Ndufab1/Acadl/Gstm2/Prkaa1/Sephs1/Pla2g4a/Acly/Mid1ip1/Pycrl/Nr1h3/Nr1h2	26
GO:0046633	BP	GO:0046633	alpha-beta T cell proliferation	8/1402	56/28564	0.005758163	0.037754261	0.028036894	Cd28/Ptpn22/Cd274/Il12b/Il18/Btla/Il12a/Lilrb4a	8
GO:0072666	BP	GO:0072666	establishment of protein localization to vacuole	8/1402	56/28564	0.005758163	0.037754261	0.028036894	Hspa8/Vps37b/Tnfaip3/Vps53/Gga3/Sort1/Vps36/Vps54	8
GO:2000060	BP	GO:2000060	positive regulation of ubiquitin-dependent protein catabolic process	12/1402	106/28564	0.005816777	0.037943791	0.028177642	Smad7/Hspa1a/Hspa1b/Plk3/Rnf139/Lrrk2/Dda1/Zfand2a/Rnf19a/Gsk3a/Usp5/Psen2	12
GO:0043244	BP	GO:0043244	regulation of protein-containing complex disassembly	14/1402	133/28564	0.005832856	0.037943791	0.028177642	Oga/Carmil2/Scin/Pdxp/Igtp/Scaf8/Bnip3/Wdr1/Zmpste24/Tmod3/Arhgef2/Tnf/Mid1ip1/Upf1	14
GO:0046632	BP	GO:0046632	alpha-beta T cell differentiation	14/1402	133/28564	0.005832856	0.037943791	0.028177642	Rhoa/Smad7/Il27/Jak3/Runx1/Armc5/Il12b/Itpkb/Zc3h12a/Cd1d1/Il4ra/Nkap/Il18/Lilrb4a	14
GO:1901216	BP	GO:1901216	positive regulation of neuron death	14/1402	133/28564	0.005832856	0.037943791	0.028177642	Jun/Rhoa/Il1b/Trpm2/Bcl2l11/Fcgr2b/Gsk3a/Cdc34/Nupr1/Casp1/Fos/Tnf/Ddit3/Il18	14
GO:0010632	BP	GO:0010632	regulation of epithelial cell migration	22/1402	249/28564	0.005835408	0.037943791	0.028177642	Atp5b/Jun/Dusp10/Rhoa/Klf4/Irs2/Hmox1/Arf6/Glipr2/Ets1/Zc3h12a/Plcg2/Map2k5/Macir/Rras/Tnf/Prcp/Pik3cd/Gfus/Sp1/Pdcd10/Pik3r2	22
GO:0030330	BP	GO:0030330	DNA damage response, signal transduction by p53 class mediator	9/1402	68/28564	0.005848551	0.037943791	0.028177642	Cdkn2a/Mif/Ppp2r5c/Spred2/Pttg1ip/Myo6/Marchf7/Pml/Zmpste24	9
GO:0032608	BP	GO:0032608	interferon-beta production	9/1402	68/28564	0.005848551	0.037943791	0.028177642	Hmgb2/Hsp90aa1/Ptpn22/Tomm70a/Polr3b/Nmi/Polr3d/Rnf135/Oas1g	9
GO:0032648	BP	GO:0032648	regulation of interferon-beta production	9/1402	68/28564	0.005848551	0.037943791	0.028177642	Hmgb2/Hsp90aa1/Ptpn22/Tomm70a/Polr3b/Nmi/Polr3d/Rnf135/Oas1g	9
GO:0018105	BP	GO:0018105	peptidyl-serine phosphorylation	27/1402	326/28564	0.005851212	0.037943791	0.028177642	Hsp90aa1/Txn1/Hsp90ab1/Smad7/Top1/Mif/Hcls1/Rictor/Lats2/Ramp3/Pkn2/Lrrk2/Igtp/Clk1/Gsk3a/Mapkapk3/Ggnbp2/Cnot9/Arrb1/Prkaa1/Tnf/Mast4/Csnk1g2/Mapkapk5/Pdcd10/Nsd1/Map3k1	27
GO:0051656	BP	GO:0051656	establishment of organelle localization	35/1402	454/28564	0.005911815	0.038290151	0.028434855	Ubb/Dynll1/Hmox1/Tesk1/Pinx1/Mdn1/Nusap1/Scrib/Lrrk2/Trappc2l/Myo6/Sar1b/Rab3gap1/Mapre1/Il4ra/Chmp7/Spice1/Trappc9/Sdad1/Borcs8/Ap1s2/Exoc6/Rbm10/Arhgef2/Trappc3/Tmed10/Ubxn2b/Llgl1/Fam91a1/Map4k2/Myo1f/Snap23/Pdcd10/Hsbp1/Myo1e	35
GO:0043038	BP	GO:0043038	amino acid activation	7/1402	45/28564	0.005976494	0.038615111	0.028676175	Yars2/Eprs/Iars/Tars/Ears2/Vars/Tars2	7
GO:0046636	BP	GO:0046636	negative regulation of alpha-beta T cell activation	7/1402	45/28564	0.005976494	0.038615111	0.028676175	Smad7/Jak3/Cd274/Runx1/Zc3h12a/Il4ra/Btla	7
GO:0072331	BP	GO:0072331	signal transduction by p53 class mediator	16/1402	162/28564	0.0062119	0.040087463	0.029769566	Ubb/Rps7/Cdkn2a/Mif/Hexim1/Ppp2r5c/Spred2/Pttg1ip/Myo6/Marchf7/Nupr1/Pml/Rpl37rt/Zmpste24/Ifi206/Mybbp1a	16
GO:0050864	BP	GO:0050864	regulation of B cell activation	15/1402	148/28564	0.006260406	0.040351573	0.029965698	Tnfaip3/Cd28/Irs2/Cdkn2a/Mif/Pms2/Stat5b/Fcgr2b/Ikzf3/Thoc1/Bst1/Btla/Akirin2/Clcf1/Lilrb4a	15
GO:0051899	BP	GO:0051899	membrane depolarization	11/1402	94/28564	0.006325628	0.04067348	0.030204752	Jun/Smad7/Oga/Cdkn2a/Tspo/Got1/Lrrk2/Atpif1/Casp1/Gclm/Scn4b	11
GO:0070555	BP	GO:0070555	response to interleukin-1	11/1402	94/28564	0.006325628	0.04067348	0.030204752	Saa3/Cebpb/Zbp1/Il1b/Acod1/Ccl24/Zc3h12a/Rps6ka4/Ccl4/Upf1/Il1rn	11
GO:0006469	BP	GO:0006469	negative regulation of protein kinase activity	19/1402	206/28564	0.006375434	0.040845743	0.030332676	Tnfaip3/Dusp10/Cdkn2a/Ptpn22/Pkib/Rgs2/Il1b/Dbndd2/Lats2/Tesk1/Taf7/Hexim1/Psen2/Ggnbp2/Dusp19/Aida/Dnaja1/Nf2/Lilrb4a	19
GO:0032271	BP	GO:0032271	regulation of protein polymerization	19/1402	206/28564	0.006375434	0.040845743	0.030332676	Hsp90aa1/Rhoa/Hspa1a/Arf6/Carmil2/Hcls1/Cdc42ep2/Scin/Rictor/Hspa1b/Ssh2/Ccl24/Arpc4/Mapre1/Tmod3/Cyfip2/Map3k1/Clip1/Pik3r2	19
GO:0071902	BP	GO:0071902	positive regulation of protein serine/threonine kinase activity	19/1402	206/28564	0.006375434	0.040845743	0.030332676	Rhoa/Hsp90ab1/Mif/Il1b/Acsl1/Lrrk2/Igtp/Ccnd1/Ppp2ca/Traf2/Mnat1/Map2k5/Dusp19/Tnf/Map4k2/Pdcd10/Map3k1/Pim1/Il1rn	19
GO:0032869	BP	GO:0032869	cellular response to insulin stimulus	20/1402	221/28564	0.006425987	0.040989873	0.030439709	Irs2/Pkm/Pde3b/Rab10/Sesn3/Il1b/Nucks1/Sos1/Sco1/Usf1/Rab31/Eprs/Gsk3a/Uso1/Ide/Prkaa1/Tnf/Sp1/Rab8a/Pik3r2	20
GO:0061082	BP	GO:0061082	myeloid leukocyte cytokine production	9/1402	69/28564	0.006439961	0.040989873	0.030439709	Hmox1/Mif/Il1b/Casp4/Litaf/Plcg2/Psen2/Casp1/Sema7a	9
GO:0016053	BP	GO:0016053	organic acid biosynthetic process	26/1402	313/28564	0.006501445	0.040989873	0.030439709	Pkm/Mif/Got1/Acot7/Gatm/Acadvl/Il1b/Stard4/Sco1/Pecr/Adi1/Dcaf5/Abcd3/Ass1/Psat1/Ndufab1/Acadl/Gstm2/Prkaa1/Sephs1/Pla2g4a/Acly/Mid1ip1/Pycrl/Nr1h3/Nr1h2	26
GO:0032602	BP	GO:0032602	chemokine production	13/1402	121/28564	0.006523495	0.040989873	0.030439709	Aif1/Klf4/Erbin/Mif/Selenok/Il1b/Mul1/Il4ra/Map2k5/Tnf/Il18/Oas1g/Lilrb4a	13
GO:0002098	BP	GO:0002098	tRNA wobble uridine modification	4/1402	16/28564	0.006543967	0.040989873	0.030439709	Ctu2/Mto1/Trmu/Elp5	4
GO:0006177	BP	GO:0006177	GMP biosynthetic process	4/1402	16/28564	0.006543967	0.040989873	0.030439709	Adk/Adsl/Atic/Hprt	4
GO:0006264	BP	GO:0006264	mitochondrial DNA replication	4/1402	16/28564	0.006543967	0.040989873	0.030439709	Polg2/Rnaseh1/Polg/Twnk	4
GO:0009148	BP	GO:0009148	pyrimidine nucleoside triphosphate biosynthetic process	4/1402	16/28564	0.006543967	0.040989873	0.030439709	Nme2/Nme1/Nme4/Dtymk	4
GO:0009176	BP	GO:0009176	pyrimidine deoxyribonucleoside monophosphate metabolic process	4/1402	16/28564	0.006543967	0.040989873	0.030439709	Nme2/Upp1/Nme1/Nt5c	4
GO:0017014	BP	GO:0017014	protein nitrosylation	4/1402	16/28564	0.006543967	0.040989873	0.030439709	Gapdh/Txn1/S100a8/Oxr1	4
GO:0033084	BP	GO:0033084	regulation of immature T cell proliferation in thymus	4/1402	16/28564	0.006543967	0.040989873	0.030439709	Cdkn2a/Il1b/Il1a/Cd1d1	4
GO:0043649	BP	GO:0043649	dicarboxylic acid catabolic process	4/1402	16/28564	0.006543967	0.040989873	0.030439709	Got1/Acot8/Qprt/Glud1	4
GO:0046007	BP	GO:0046007	negative regulation of activated T cell proliferation	4/1402	16/28564	0.006543967	0.040989873	0.030439709	Cd274/Scrib/Pdcd1lg2/Lilrb4a	4
GO:0061029	BP	GO:0061029	eyelid development in camera-type eye	4/1402	16/28564	0.006543967	0.040989873	0.030439709	Jun/Sos1/Hdac1/Map3k1	4
GO:1901659	BP	GO:1901659	glycosyl compound biosynthetic process	4/1402	16/28564	0.006543967	0.040989873	0.030439709	Adk/Pgm2/Dtymk/Hprt	4
GO:1903019	BP	GO:1903019	negative regulation of glycoprotein metabolic process	4/1402	16/28564	0.006543967	0.040989873	0.030439709	Oga/Jak3/Ago2/Acot8	4
GO:2000232	BP	GO:2000232	regulation of rRNA processing	4/1402	16/28564	0.006543967	0.040989873	0.030439709	Utp15/Wdr75/Heatr1/Riok1	4
GO:0048608	BP	GO:0048608	reproductive structure development	27/1402	329/28564	0.006587574	0.040989873	0.030439709	Ubb/H3f3b/Hmgb2/Cebpb/Eif2b2/Insl6/Runx1/Il1a/Sf1/Frs2/Ar/Ybx3/Bcl2l11/Zfx/Serpinb6a/Stat5b/Ccnd1/Nupr1/Fndc3a/Bcl2l1/Arrb1/Pla2g4a/Atn1/Serpinb6b/Taf4/Eif2s2/Scaper	27
GO:0002719	BP	GO:0002719	negative regulation of cytokine production involved in immune response	6/1402	35/28564	0.006603298	0.040989873	0.030439709	Smad7/Hmox1/Jak3/Bst2/Tnf/Lilrb4a	6
GO:0008053	BP	GO:0008053	mitochondrial fusion	6/1402	35/28564	0.006603298	0.040989873	0.030439709	Mul1/Bcl2a1a/Usp30/Bcl2a1b/Bnip3/Rcc1l	6
GO:0072576	BP	GO:0072576	liver morphogenesis	6/1402	35/28564	0.006603298	0.040989873	0.030439709	Tnfaip3/Cebpb/Cdkn2a/Plau/Tnf/Il18	6
GO:2000515	BP	GO:2000515	negative regulation of CD4-positive, alpha-beta T cell activation	6/1402	35/28564	0.006603298	0.040989873	0.030439709	Smad7/Jak3/Cd274/Runx1/Zc3h12a/Il4ra	6
GO:0006359	BP	GO:0006359	regulation of transcription by RNA polymerase III	5/1402	25/28564	0.006605806	0.040989873	0.030439709	Prdx5/Ar/Ice2/Baz1b/Mybbp1a	5
GO:0009127	BP	GO:0009127	purine nucleoside monophosphate biosynthetic process	5/1402	25/28564	0.006605806	0.040989873	0.030439709	Adk/Adsl/Atic/Dck/Hprt	5
GO:0046337	BP	GO:0046337	phosphatidylethanolamine metabolic process	5/1402	25/28564	0.006605806	0.040989873	0.030439709	Plaat3/Pla2g15/Chkb/Naaa/Selenoi	5
GO:0050860	BP	GO:0050860	negative regulation of T cell receptor signaling pathway	5/1402	25/28564	0.006605806	0.040989873	0.030439709	Ptpn22/Sh2d1a/Ubash3a/Lgals3/Lilrb4a	5
GO:2000345	BP	GO:2000345	regulation of hepatocyte proliferation	5/1402	25/28564	0.006605806	0.040989873	0.030439709	Tnfaip3/Cdkn2a/Plau/Tnf/Il18	5
GO:0007517	BP	GO:0007517	muscle organ development	30/1402	377/28564	0.006698436	0.041516267	0.030830618	Nr4a1/Rhoa/Mef2d/Smad7/Maff/Cacna1s/Emd/Psma6/Zfp689/Ybx3/Cd164/Ppp3cb/Unc45a/Mylk/Des/Skil/Nupr1/Nr1d2/Mtss1/Chkb/Fos/Id3/Sfmbt1/Prkaa1/Foxk1/Bin3/Frg1/Mrtfb/Mtm1/Vps54	30
GO:0034612	BP	GO:0034612	response to tumor necrosis factor	19/1402	207/28564	0.006706333	0.04151688	0.030831073	Ubd/Hspa1a/Erbin/Rraga/Hspa1b/Acod1/Stat1/Ccl24/Lrrk2/Ybx3/Plvap/Zc3h12a/Traf2/Gbp3/Casp1/Txndc17/Tnf/Ccl4/Gsdme	19
GO:0019217	BP	GO:0019217	regulation of fatty acid metabolic process	12/1402	108/28564	0.006743595	0.041661118	0.030938186	Irs2/Gk/Acadvl/Il1b/Dcaf5/Acadl/Cpt1a/Acsl5/Pla2g4a/Mid1ip1/Nr1h3/Nr1h2	12
GO:0006631	BP	GO:0006631	fatty acid metabolic process	35/1402	458/28564	0.006745282	0.041661118	0.030938186	Irs2/Mif/Gk/Faah/Acot7/Acadvl/Il1b/Ptgr2/Sco1/Pla2g15/Acsl1/Pecr/Pex13/Acot8/Cygb/Dcaf5/Abcd3/Abhd5/Eci2/Ndufab1/Acadl/Echs1/Cpt1a/Acsl5/Etfa/Naaa/Etfdh/Ephx2/Gstm2/Prkaa1/Pla2g4a/Acly/Mid1ip1/Nr1h3/Nr1h2	35
GO:0001937	BP	GO:0001937	negative regulation of endothelial cell proliferation	7/1402	46/28564	0.006756933	0.041666918	0.030942493	Stat1/Il12b/Atpif1/Cxcr3/Tnf/Pdcd10/Il12a	7
GO:0048511	BP	GO:0048511	rhythmic process	26/1402	314/28564	0.006767596	0.041666918	0.030942493	Crem/Top1/Per1/Gfpt1/Runx1/Ciart/Suv39h2/Sik1/Stat5b/Nampt/Ass1/Pml/Klf9/Suv39h1/Nr1d2/Casp1/Id3/Arrb1/Prkaa1/Pla2g4a/Sp1/Hdac1/Klf10/Mybbp1a/Bhlhe40/Scaper	26
GO:1901983	BP	GO:1901983	regulation of protein acetylation	10/1402	82/28564	0.0067697	0.041666918	0.030942493	Taf7/Pml/Zmpste24/Nfyb/Arrb1/Prkaa1/Nfyc/Baz1b/Tada2b/Mybbp1a	10
GO:0006066	BP	GO:0006066	alcohol metabolic process	28/1402	346/28564	0.006904505	0.042447558	0.031522209	Tpi1/Gk/Got1/Ebp/Acadvl/Stard4/Nsdhl/Fdx1/Sptlc1/Pecr/Idh3a/Itpkb/Plcg2/Acadl/Inpp1/Naaa/Apof/Fech/Ephx2/Prkaa1/Pla2g4a/Idh2/Cyb5r3/Dhdds/Rdh14/Hdlbp/Bpnt2/Scarb1	28
GO:0006790	BP	GO:0006790	sulfur compound metabolic process	25/1402	299/28564	0.006935102	0.042490844	0.031554353	Mcee/Acot7/Slc35d1/Chst11/Suclg2/Acsl1/Chpf/Adi1/Stat5b/Acot8/Hmgcl/Amd1/Ndufab1/Dlat/Acsl5/Suclg1/Gstm2/Acly/Nfu1/Gclm/Nfs1/Hscb/Sp1/Bpnt2/Abcb7	25
GO:0044262	BP	GO:0044262	cellular carbohydrate metabolic process	25/1402	299/28564	0.006935102	0.042490844	0.031554353	Irs2/Tpi1/Hk3/Gk/Got1/Gfpt1/Hk2/Pomc/Pgm2/Sik1/Gpt/Ppp2ca/Gsk3a/Nupr1/Zmpste24/Inpp1/Stk40/Pla2g4a/Foxk1/Gyg/Idh2/Rb1cc1/Rpe/Bpnt2/B4galt1	25
GO:0009100	BP	GO:0009100	glycoprotein metabolic process	29/1402	362/28564	0.006935489	0.042490844	0.031554353	Rab1b/Oga/Jak3/Gfpt1/Fut8/Slc35d1/Chst11/Ago2/St3gal6/Pgm3/Chpf/Acot8/Stt3b/Alg5/Phlda1/Alg11/Nccrp1/Galnt10/Tmtc4/Dhdds/Tmem106a/Man1b1/Edem1/Mlec/Bpnt2/St3gal2/Pofut2/Man1c1/B4galt1	29
GO:0097553	BP	GO:0097553	calcium ion transmembrane import into cytosol	18/1402	193/28564	0.006966282	0.042519762	0.031575829	Cxcl9/Oga/Cacna1s/Ramp3/Calm1/Ero1a/Trpm2/Ppp3cb/Slc8b1/Tmem38b/Plcg2/Pml/Ibtk/Cxcr3/Plcb2/Ddit3/Lime1/Plcb4	18
GO:1902806	BP	GO:1902806	regulation of cell cycle G1/S phase transition	18/1402	193/28564	0.006966282	0.042519762	0.031575829	Aif1/Klf4/Cdkn2a/Larp7/Psme1/Dbf4/Plk3/Bid/Ppp2r5c/Ccnd1/Plcg2/Ppp2ca/Pml/Mnat1/Prmt2/Apex1/Cul4b/Paf1	18
GO:0002824	BP	GO:0002824	positive regulation of adaptive immune response based on somatic recombination of immune receptors built from immunoglobulin superfamily domains	16/1402	164/28564	0.006972155	0.042519762	0.031575829	Cd28/H2-DMa/Cd274/Il1b/Pms2/H60b/Il12b/Cd1d1/Hspd1/Traf2/Clec4n/Tnf/Pla2g4a/Il18/Il12a/Clcf1	16
GO:0008064	BP	GO:0008064	regulation of actin polymerization or depolymerization	16/1402	164/28564	0.006972155	0.042519762	0.031575829	Rhoa/Arf6/Carmil2/Hcls1/Cdc42ep2/Scin/Rictor/Ssh2/Ccl24/Pdxp/Arpc4/Wdr1/Tmod3/Cyfip2/Map3k1/Pik3r2	16
GO:0002706	BP	GO:0002706	regulation of lymphocyte mediated immunity	21/1402	238/28564	0.007059934	0.042931419	0.031881532	Cd28/Smad7/Klrk1/Sh2d1a/Il1b/Pms2/H60b/Ppp3cb/Stat5b/Il12b/Cd1d1/Hspd1/Fcgr2b/Traf2/Ripk3/Thoc1/Tnf/Il18/Il12a/Clcf1/Lilrb4a	21
GO:0032200	BP	GO:0032200	telomere organization	15/1402	150/28564	0.007067775	0.042931419	0.031881532	H3f3b/Hsp90aa1/Hspa1a/Pkib/Parn/Pinx1/Mcrs1/Nop10/LTO1/Pml/Nhp2/Gnl3l/Apex1/Mapkapk5/Upf1	15
GO:0000018	BP	GO:0000018	regulation of DNA recombination	14/1402	136/28564	0.007079975	0.042931419	0.031881532	H1f2/Cd28/H1f4/Msh3/Pms2/Smarcad1/Helq/H1f3/Fus/Ing3/Rmi2/Thoc1/Mrgbp/Clcf1	14
GO:0009636	BP	GO:0009636	response to toxic substance	14/1402	136/28564	0.007079975	0.042931419	0.031881532	Prdx1/Sod2/Mt2/Nr4a2/Gsr/Prdx6/Abtb2/Ass1/Nupr1/Nxn/Ephx2/Gstm2/Prdx2/Pim1	14
GO:0051101	BP	GO:0051101	regulation of DNA binding	14/1402	136/28564	0.007079975	0.042931419	0.031881532	Hmgb2/Jun/Txn1/Klf4/Hmox1/Taf10/Pinx1/Calm1/Nme1/Zmpste24/Ifi206/Ddit3/Nsd1/Habp4	14
GO:0002820	BP	GO:0002820	negative regulation of adaptive immune response	8/1402	58/28564	0.007130585	0.043140042	0.032036458	Smad7/Jak3/Ppp3cb/Zc3h12a/Fcgr2b/Il4ra/Thoc1/Lilrb4a	8
GO:0043030	BP	GO:0043030	regulation of macrophage activation	8/1402	58/28564	0.007130585	0.043140042	0.032036458	Jund/Cst7/Lrrk2/Cd1d1/Hspd1/Il4ra/Pla2g4a/Nr1h3	8
GO:0007254	BP	GO:0007254	JNK cascade	17/1402	179/28564	0.007195175	0.043481396	0.032289953	Dusp10/Ptpn22/Per1/Zfp622/Mink1/Il1b/Il1a/Lrrk2/Fcgr2b/Traf2/Dusp19/Tnf/Map4k2/Aida/Rb1cc1/Dnaja1/Map3k1	17
GO:0032890	BP	GO:0032890	regulation of organic acid transport	12/1402	109/28564	0.00724868	0.043755069	0.032493186	Irs2/Mif/Rgs2/Il1b/Il1a/Acsl1/Rab3gap1/Eprs/Acsl5/Tnf/Pla2g4a/Il1rn	12
GO:0051259	BP	GO:0051259	protein complex oligomerization	22/1402	254/28564	0.007320969	0.044141379	0.032780066	Pkm/Sod2/Mif/Acot13/Samhd1/Zdhhc1/Cryz/Cutc/Trpm2/Fus/Tgm2/Zc3h12a/Elavl1/Gsdmd/Hscb/Kctd5/Kctd6/Mcu/Twnk/Rnf135/Oas1g/Hprt	22
GO:0031503	BP	GO:0031503	protein-containing complex localization	21/1402	239/28564	0.007392987	0.044400015	0.032972133	Dynll1/Smad7/Fcgr4/Ift46/Mdn1/Scrib/Myo6/Fcgr2b/Pml/Sdad1/Zdhhc3/Rbm10/Ift172/Klhl21/Mios/Cilk1/Arl3/Snap23/Mzt1/Rab8a/Akirin2	21
GO:0043535	BP	GO:0043535	regulation of blood vessel endothelial cell migration	11/1402	96/28564	0.007397223	0.044400015	0.032972133	Atp5b/Rhoa/Klf4/Hmox1/Ets1/Map2k5/Tnf/Prcp/Sp1/Pdcd10/Pik3r2	11
GO:0050672	BP	GO:0050672	negative regulation of lymphocyte proliferation	11/1402	96/28564	0.007397223	0.044400015	0.032972133	H2-Aa/Lst1/Cebpb/Cdkn2a/Cd274/Scrib/Pdcd1lg2/Fcgr2b/Marchf7/Btla/Lilrb4a	11
GO:1900182	BP	GO:1900182	positive regulation of protein localization to nucleus	11/1402	96/28564	0.007397223	0.044400015	0.032972133	Hsp90aa1/Hsp90ab1/Cdkn2a/Ptpn22/Larp7/Hcls1/Tesk1/Pinx1/Mcrs1/Zc3h12a/Pik3r2	11
GO:0000002	BP	GO:0000002	mitochondrial genome maintenance	6/1402	36/28564	0.007601502	0.045424322	0.033732799	Slc25a36/Polg2/Mrpl17/Rnaseh1/Polg/Twnk	6
GO:0043537	BP	GO:0043537	negative regulation of blood vessel endothelial cell migration	6/1402	36/28564	0.007601502	0.045424322	0.033732799	Rhoa/Klf4/Map2k5/Tnf/Pdcd10/Pik3r2	6
GO:0001774	BP	GO:0001774	microglial cell activation	7/1402	47/28564	0.007610536	0.045424322	0.033732799	Jun/Aif1/Cst7/Lrrk2/Nampt/Casp1/Tnf	7
GO:0120163	BP	GO:0120163	negative regulation of cold-induced thermogenesis	7/1402	47/28564	0.007610536	0.045424322	0.033732799	Arrdc3/Acot13/Lnpep/Nrd1/Ddit3/Nr1h3/Nr1h2	7
GO:2001239	BP	GO:2001239	regulation of extrinsic apoptotic signaling pathway in absence of ligand	7/1402	47/28564	0.007610536	0.045424322	0.033732799	Hspa1a/Jak3/Il1b/Hspa1b/Map2k5/Tnf/Prdx2	7
GO:0002366	BP	GO:0002366	leukocyte activation involved in immune response	26/1402	317/28564	0.007620568	0.045433263	0.033739439	Tnfaip3/Cd28/Smad7/Hmox1/Il27/Jak3/Clec4d/Pglyrp1/Pms2/Il12b/Zc3h12a/Hspd1/Plcg2/Il4ra/Psen2/Nmi/Thoc1/Fgl2/Tnf/Myo1f/Snap23/Lgals3/Il18/Itfg2/Clcf1/Lilrb4a	26
GO:0031098	BP	GO:0031098	stress-activated protein kinase signaling cascade	22/1402	255/28564	0.007652304	0.045571439	0.033842051	Dusp10/Rhoa/Prdx1/Ptpn22/Per1/Zfp622/Mink1/Il1b/Il1a/Lrrk2/Zc3h12a/Fcgr2b/Traf2/Zmpste24/Dusp19/Tnf/Map4k2/Aida/Pdcd10/Rb1cc1/Dnaja1/Map3k1	22
GO:0061458	BP	GO:0061458	reproductive system development	27/1402	333/28564	0.007687262	0.045728475	0.033958668	Ubb/H3f3b/Hmgb2/Cebpb/Eif2b2/Insl6/Runx1/Il1a/Sf1/Frs2/Ar/Ybx3/Bcl2l11/Zfx/Serpinb6a/Stat5b/Ccnd1/Nupr1/Fndc3a/Bcl2l1/Arrb1/Pla2g4a/Atn1/Serpinb6b/Taf4/Eif2s2/Scaper	27
GO:0032507	BP	GO:0032507	maintenance of protein location in cell	9/1402	71/28564	0.00775948	0.046003863	0.034163176	Srgn/Txn1/Tspo/Scin/Hk2/Ankrd13c/Arl2bp/Ciz1/Pml	9
GO:0090307	BP	GO:0090307	mitotic spindle assembly	9/1402	71/28564	0.00775948	0.046003863	0.034163176	Rhoa/Hspa1a/Hspa1b/Ccsap/Kif2a/Chmp7/Spice1/Abraxas2/Mzt1	9
GO:0098754	BP	GO:0098754	detoxification	9/1402	71/28564	0.00775948	0.046003863	0.034163176	Prdx1/Sod2/Mt2/Gsr/Prdx6/Nxn/Gstm2/Prdx2/Pim1	9
GO:0031343	BP	GO:0031343	positive regulation of cell killing	12/1402	110/28564	0.007783015	0.04609207	0.034228679	Oga/Klrk1/Sh2d1a/Pomc/Cd5l/H60b/Bcl2l11/Stat5b/Il12b/Cd1d1/Clec7a/Il12a	12
GO:0006783	BP	GO:0006783	heme biosynthetic process	5/1402	26/28564	0.00785381	0.046151968	0.034273161	Cpox/Atpif1/Hmbs/Fech/Abcb7	5
GO:0016226	BP	GO:0016226	iron-sulfur cluster assembly	5/1402	26/28564	0.00785381	0.046151968	0.034273161	Ndufab1/Nfu1/Nfs1/Hscb/Abcb7	5
GO:0030970	BP	GO:0030970	retrograde protein transport, ER to cytosol	5/1402	26/28564	0.00785381	0.046151968	0.034273161	Tmem129/Erlec1/Ufd1/Edem1/Syvn1	5
GO:0031163	BP	GO:0031163	metallo-sulfur cluster assembly	5/1402	26/28564	0.00785381	0.046151968	0.034273161	Ndufab1/Nfu1/Nfs1/Hscb/Abcb7	5
GO:0045723	BP	GO:0045723	positive regulation of fatty acid biosynthetic process	5/1402	26/28564	0.00785381	0.046151968	0.034273161	Il1b/Pla2g4a/Mid1ip1/Nr1h3/Nr1h2	5
GO:1902230	BP	GO:1902230	negative regulation of intrinsic apoptotic signaling pathway in response to DNA damage	5/1402	26/28564	0.00785381	0.046151968	0.034273161	Mif/Usp47/Bid/Marchf7/Bcl2l1	5
GO:1903513	BP	GO:1903513	endoplasmic reticulum to cytosol transport	5/1402	26/28564	0.00785381	0.046151968	0.034273161	Tmem129/Erlec1/Ufd1/Edem1/Syvn1	5
GO:0031640	BP	GO:0031640	killing of cells of another organism	8/1402	59/28564	0.007902824	0.046286724	0.034373233	Gapdh/Cxcl9/Pglyrp1/Pomc/Bcl2l11/Bcl2l1/Lgals3/Clec7a	8
GO:0035065	BP	GO:0035065	regulation of histone acetylation	8/1402	59/28564	0.007902824	0.046286724	0.034373233	Taf7/Zmpste24/Nfyb/Arrb1/Nfyc/Baz1b/Tada2b/Mybbp1a	8
GO:0071103	BP	GO:0071103	DNA conformation change	8/1402	59/28564	0.007902824	0.046286724	0.034373233	Sub1/Top1/Mnat1/Mcm6/Mcm4/Ascc3/Upf1/Twnk	8
GO:0002761	BP	GO:0002761	regulation of myeloid leukocyte differentiation	15/1402	152/28564	0.007956369	0.046549129	0.034568099	Jun/Cebpb/Nme2/Hcls1/Car2/Runx1/Nme1/Il12b/Tob2/Tmem64/Fos/Tnf/Klf10/Mitf/Lilrb4a	15
GO:0032945	BP	GO:0032945	negative regulation of mononuclear cell proliferation	11/1402	97/28564	0.00798348	0.046656476	0.034647816	H2-Aa/Lst1/Cebpb/Cdkn2a/Cd274/Scrib/Pdcd1lg2/Fcgr2b/Marchf7/Btla/Lilrb4a	11
GO:0045766	BP	GO:0045766	positive regulation of angiogenesis	17/1402	181/28564	0.008008507	0.046683294	0.034667731	Klf4/Hmox1/Pkm/Runx1/Il1b/Ets1/Hk2/Il1a/Ago2/Ccl24/Zc3h12a/Cxcr4/Cxcr3/Rras/Pik3cd/Lgals3/Sp1	17
GO:1904018	BP	GO:1904018	positive regulation of vasculature development	17/1402	181/28564	0.008008507	0.046683294	0.034667731	Klf4/Hmox1/Pkm/Runx1/Il1b/Ets1/Hk2/Il1a/Ago2/Ccl24/Zc3h12a/Cxcr4/Cxcr3/Rras/Pik3cd/Lgals3/Sp1	17
GO:0032434	BP	GO:0032434	regulation of proteasomal ubiquitin-dependent protein catabolic process	14/1402	138/28564	0.008023143	0.046683294	0.034667731	Smad7/Hspa1a/Hspa1b/Plk3/Lrrk2/Dda1/Zfand2a/Rnf19a/Gsk3a/Usp5/Psen2/Ufl1/Bag5/Mtm1	14
GO:0072329	BP	GO:0072329	monocarboxylic acid catabolic process	14/1402	138/28564	0.008023143	0.046683294	0.034667731	Irs2/Faah/Acot7/Acadvl/Pex13/Acot8/Abcd3/Eci2/Acadl/Echs1/Cpt1a/Acsl5/Etfa/Etfdh	14
GO:0001921	BP	GO:0001921	positive regulation of receptor recycling	4/1402	17/28564	0.008229433	0.047263757	0.035098792	Ramp3/Scrib/Psen2/Anxa2	4
GO:0006878	BP	GO:0006878	intracellular copper ion homeostasis	4/1402	17/28564	0.008229433	0.047263757	0.035098792	Atox1/Sco1/Cox19/Slc31a2	4
GO:0015802	BP	GO:0015802	basic amino acid transport	4/1402	17/28564	0.008229433	0.047263757	0.035098792	Slc3a2/Slc7a7/Slc66a1/Slc25a29	4
GO:0032306	BP	GO:0032306	regulation of prostaglandin secretion	4/1402	17/28564	0.008229433	0.047263757	0.035098792	Mif/Il1b/Il1a/Pla2g4a	4
GO:0033083	BP	GO:0033083	regulation of immature T cell proliferation	4/1402	17/28564	0.008229433	0.047263757	0.035098792	Cdkn2a/Il1b/Il1a/Cd1d1	4
GO:0043923	BP	GO:0043923	positive regulation by host of viral transcription	4/1402	17/28564	0.008229433	0.047263757	0.035098792	Jun/Nucks1/Zfp639/Sp1	4
GO:0045947	BP	GO:0045947	negative regulation of translational initiation	4/1402	17/28564	0.008229433	0.047263757	0.035098792	Paip2/Ago2/Scrib/Pml	4
GO:0051004	BP	GO:0051004	regulation of lipoprotein lipase activity	4/1402	17/28564	0.008229433	0.047263757	0.035098792	Abhd5/Sort1/Nr1h3/Nr1h2	4
GO:0055070	BP	GO:0055070	copper ion homeostasis	4/1402	17/28564	0.008229433	0.047263757	0.035098792	Atox1/Sco1/Cox19/Slc31a2	4
GO:0071498	BP	GO:0071498	cellular response to fluid shear stress	4/1402	17/28564	0.008229433	0.047263757	0.035098792	Klf4/Klf2/Ass1/Mtss1	4
GO:1902001	BP	GO:1902001	fatty acid transmembrane transport	4/1402	17/28564	0.008229433	0.047263757	0.035098792	Irs2/Acsl1/Abcd3/Acsl5	4
GO:1903587	BP	GO:1903587	regulation of blood vessel endothelial cell proliferation involved in sprouting angiogenesis	4/1402	17/28564	0.008229433	0.047263757	0.035098792	Hmox1/Il12b/Pdcd10/Il12a	4
GO:0030832	BP	GO:0030832	regulation of actin filament length	16/1402	167/28564	0.008251028	0.047285761	0.035115132	Rhoa/Arf6/Carmil2/Hcls1/Cdc42ep2/Scin/Rictor/Ssh2/Ccl24/Pdxp/Arpc4/Wdr1/Tmod3/Cyfip2/Map3k1/Pik3r2	16
GO:2000045	BP	GO:2000045	regulation of G1/S transition of mitotic cell cycle	16/1402	167/28564	0.008251028	0.047285761	0.035115132	Aif1/Klf4/Cdkn2a/Larp7/Psme1/Dbf4/Plk3/Bid/Ppp2r5c/Ccnd1/Ppp2ca/Pml/Mnat1/Prmt2/Apex1/Cul4b	16
GO:0048525	BP	GO:0048525	negative regulation of viral process	12/1402	111/28564	0.008347717	0.047788438	0.035488428	Ifitm3/Slpi/Larp7/Ifitm2/Stat1/Hexim1/Trim12c/Bst2/Tnf/Ifi206/Rnasel/Oas1g	12
GO:0050728	BP	GO:0050728	negative regulation of inflammatory response	15/1402	153/28564	0.008432845	0.048223915	0.03581182	Tnfaip3/Dusp10/Cst7/Pglyrp1/Ets1/Acod1/Cd200r1/Calcrl/Ctla2a/Il12b/Fcgr2b/Nr1d2/Macir/Psma1/Nr1h3	15
GO:1902905	BP	GO:1902905	positive regulation of supramolecular fiber organization	17/1402	182/28564	0.008441974	0.048224325	0.035812125	Rhoa/Hspa1a/Arf6/Carmil2/Cdc42ep2/Scin/Rictor/Hspa1b/Tesk1/Ccl24/Pdxp/Wdr1/Mapre1/Mtss1/Map3k1/Nf2/Clip1	17
GO:0016054	BP	GO:0016054	organic acid catabolic process	21/1402	242/28564	0.008469707	0.048227506	0.035814487	Irs2/Renbp/Faah/Got1/Acot7/Acadvl/Pex13/Gnpda1/Acot8/Abcd3/Hmgcl/Mccc2/Eci2/Acadl/Echs1/Cpt1a/Qprt/Acsl5/Etfa/Etfdh/Glud1	21
GO:0046395	BP	GO:0046395	carboxylic acid catabolic process	21/1402	242/28564	0.008469707	0.048227506	0.035814487	Irs2/Renbp/Faah/Got1/Acot7/Acadvl/Pex13/Gnpda1/Acot8/Abcd3/Hmgcl/Mccc2/Eci2/Acadl/Echs1/Cpt1a/Qprt/Acsl5/Etfa/Etfdh/Glud1	21
GO:0046777	BP	GO:0046777	protein autophosphorylation	21/1402	242/28564	0.008469707	0.048227506	0.035814487	Jun/Nme2/Mink1/Stk17b/Clk3/Tesk1/Mob1b/Lrrk2/Slk/Sik1/Clk1/Grk5/Ppp2ca/Mapkapk3/Ripk3/Csnk1g2/Mapkapk5/Rb1cc1/Map3k1/Pim1/Ppp2r5d	21
GO:1902373	BP	GO:1902373	negative regulation of mRNA catabolic process	9/1402	72/28564	0.008491845	0.048250356	0.035831456	Dhx34/Tob1/Fus/Paip1/Elavl1/Traf2/Rbm10/Upf3a/Nbas	9
GO:1902893	BP	GO:1902893	regulation of miRNA transcription	9/1402	72/28564	0.008491845	0.048250356	0.035831456	Jun/Klf4/Ets1/Ar/Fos/Tnf/Mrtfb/Nr1h2/Lilrb4a	9
GO:0034440	BP	GO:0034440	lipid oxidation	13/1402	125/28564	0.008514724	0.048328775	0.035889691	Irs2/Acadvl/Pex13/Cygb/Abcd3/Eci2/Acadl/Echs1/Cpt1a/Acsl5/Etfa/Etfdh/Prkaa1	13
GO:0002369	BP	GO:0002369	T cell cytokine production	7/1402	48/28564	0.008541189	0.048375842	0.035924644	Smad7/Il1b/Il12b/Traf2/Il18/Il12a/Lilrb4a	7
GO:0043124	BP	GO:0043124	negative regulation of I-kappaB kinase/NF-kappaB signaling	7/1402	48/28564	0.008541189	0.048375842	0.035924644	Tnfaip3/Rhoa/Per1/Stat1/Zc3h12a/Hdac1/Lilrb4a	7
GO:1901222	BP	GO:1901222	regulation of NIK/NF-kappaB signaling	11/1402	98/28564	0.008605185	0.048686509	0.036155349	Rhoa/Prdx1/Ptpn22/Il1b/Zc3h12a/Litaf/Nmi/Tnf/Akip1/Il18/Lime1	11
GO:0017004	BP	GO:0017004	cytochrome complex assembly	6/1402	37/28564	0.008703981	0.048985196	0.036377159	Coa6/Sco1/Surf1/Cox19/Coa5/Cox14	6
GO:0043516	BP	GO:0043516	regulation of DNA damage response, signal transduction by p53 class mediator	6/1402	37/28564	0.008703981	0.048985196	0.036377159	Cdkn2a/Mif/Spred2/Pttg1ip/Marchf7/Zmpste24	6
GO:0045672	BP	GO:0045672	positive regulation of osteoclast differentiation	6/1402	37/28564	0.008703981	0.048985196	0.036377159	Car2/Il12b/Tmem64/Fos/Tnf/Klf10	6
GO:0050869	BP	GO:0050869	negative regulation of B cell activation	6/1402	37/28564	0.008703981	0.048985196	0.036377159	Tnfaip3/Cdkn2a/Fcgr2b/Thoc1/Btla/Lilrb4a	6
GO:0070306	BP	GO:0070306	lens fiber cell differentiation	6/1402	37/28564	0.008703981	0.048985196	0.036377159	Plaat3/Frs2/Spred2/Skil/Bfsp2/Nf2	6
GO:1902808	BP	GO:1902808	positive regulation of cell cycle G1/S phase transition	8/1402	60/28564	0.008736168	0.049114421	0.036473124	Aif1/Larp7/Dbf4/Ccnd1/Plcg2/Apex1/Cul4b/Paf1	8
GO:0048732	BP	GO:0048732	gland development	36/1402	483/28564	0.008840946	0.04965105	0.036871632	Tnfaip3/Jun/Cebpb/Irs2/Hmox1/Cdkn2a/Pkm/Arf6/Sod2/Carmil2/Runx1/Taf10/Hp/Frs2/Ar/Armc5/Scrib/Bcl2l11/Stat5b/Tgm2/Nme1/Ccnd1/Plau/Hmbs/Pml/Psen2/Zmpste24/Ripk3/Tnf/Sp1/Rb1cc1/Il18/Prdx2/Wls/Mrtfb/Thra	36
GO:0002263	BP	GO:0002263	cell activation involved in immune response	26/1402	321/28564	0.008893527	0.049893715	0.037051839	Tnfaip3/Cd28/Smad7/Hmox1/Il27/Jak3/Clec4d/Pglyrp1/Pms2/Il12b/Zc3h12a/Hspd1/Plcg2/Il4ra/Psen2/Nmi/Thoc1/Fgl2/Tnf/Myo1f/Snap23/Lgals3/Il18/Itfg2/Clcf1/Lilrb4a	26
GO:0098798	CC	GO:0098798	mitochondrial protein-containing complex	62/1409	300/28585	3.94E-22	2.51E-19	1.81E-19	Atp5l/Slc25a5/Atp5b/Uqcrh/Atp5md/Cox8a/Cox5a/Cox5b/Atp5mpl/Cox7b/Atp5o/Timm29/Ndufs1/Atp5j2/Clpx/Atp5g1/Atp5d/Immp1l/Chchd6/AA467197/Suclg2/Mrps25/Mrpl50/Ndufb1/Polg2/Mrpl32/Ndufa10/Idh3a/Cox4i2/Mrps11/Cox7a2/Ndufs3/Mrps36/Slc25a4/Apool/Mcub/Atp5k/Mrpl17/Mrps15/Ndufb3/Mrpl23/Tomm70a/Mccc2/Mrpl52/Ndufab1/Sdhb/Timm8a1/Dlat/Suclg1/Ndufv1/Mrpl34/Etfa/Etfdh/Mrpl10/Polg/Nfs1/Ndufs7/Ndufv3/Mrps10/Mrpl12…	62
GO:0090575	CC	GO:0090575	RNA polymerase II transcription regulator complex	44/1409	249/28585	1.54E-13	4.91E-11	3.54E-11	Jund/Crem/Jun/Cebpb/Smad7/Psmc5/Fosl2/Maff/Runx1/Bach2/Taf10/Taf4b/Taf6/Stat1/Taf7/Tfdp2/Gtf2e1/Rxrb/Taf12/Smad5/Tcf12/Gtf2h2/Med7/Taf13/Mnat1/Gtf2h4/Usp22/Stat4/Nfyb/Fos/Supt3/Med23/Batf2/Nfyc/Cebpd/Ascc3/Ascc2/Anxa2/Ddit3/Taf4/Tfdp1/Thra/Nr1h3/Nr1h2	44
GO:0098800	CC	GO:0098800	inner mitochondrial membrane protein complex	33/1409	149/28585	2.54E-13	5.40E-11	3.89E-11	Atp5l/Atp5b/Uqcrh/Atp5md/Cox8a/Cox5a/Cox5b/Atp5mpl/Cox7b/Atp5o/Timm29/Ndufs1/Atp5j2/Atp5g1/Atp5d/Immp1l/Chchd6/AA467197/Ndufb1/Ndufa10/Cox4i2/Cox7a2/Ndufs3/Apool/Mcub/Atp5k/Ndufb3/Ndufab1/Sdhb/Ndufv1/Ndufs7/Ndufv3/Mcu	33
GO:0005759	CC	GO:0005759	mitochondrial matrix	48/1409	303/28585	8.32E-13	1.32E-10	9.54E-11	Slc25a5/Atp5b/Prdx1/Pde12/Sod2/Acot13/Acot7/Clpx/Acadvl/Hspa1b/Suclg2/Mrps25/Fdx1/Mrpl50/Rida/Lactb2/Polg2/Lrrk2/Mrpl32/Idh3a/Mtres1/Mrps11/Mrps36/Hspd1/Mrpl17/Mrps15/Tsfm/Mrpl23/Mccc2/Mrpl52/Ndufab1/Acadl/Dlat/Suclg1/Mrpl34/Etfa/Etfdh/Mrpl10/Polg/Nfs1/Glud1/Dtymk/Mrps10/Mrpl12/Mrpl44/Hagh/Twnk/Clpp	48
GO:0043209	CC	GO:0043209	myelin sheath	37/1409	218/28585	4.44E-11	5.65E-09	4.07E-09	Hspa8/Ubb/Actg1/Gapdh/Slc25a5/Atp5b/Hsp90aa1/Aldoa/Prdx1/Nme2/Cox5a/Cox5b/Pkm/Arf6/Sod2/Mif/Car2/Atp5o/Ndufs1/Calm1/Scrib/Ndufa10/Pgam1/Idh3a/Nme1/Ndufs3/Slc25a4/Hspd1/Wdr1/Ass1/Dlat/Llgl1/Hspa2/Ckb/Anxa2/Tkt/Prdx2	37
GO:0055029	CC	GO:0055029	nuclear DNA-directed RNA polymerase complex	24/1409	101/28585	9.42E-11	1.00E-08	7.20E-09	Psmc5/Polr2g/Taf10/Taf4b/Taf6/Taf7/Rprd1a/Gtf2e1/Polr3k/Taf12/Gtf2h2/Myo6/Taf13/Mnat1/Gtf2h4/Usp22/Polr3b/Supt3/Polr3d/Polr2c/Taf4/Polr2b/Paf1/Ctr9	24
GO:0016591	CC	GO:0016591	RNA polymerase II, holoenzyme	21/1409	78/28585	1.12E-10	1.02E-08	7.38E-09	Psmc5/Polr2g/Taf10/Taf4b/Taf6/Taf7/Rprd1a/Gtf2e1/Taf12/Gtf2h2/Myo6/Taf13/Mnat1/Gtf2h4/Usp22/Supt3/Polr2c/Taf4/Polr2b/Paf1/Ctr9	21
GO:0000428	CC	GO:0000428	DNA-directed RNA polymerase complex	24/1409	104/28585	1.81E-10	1.44E-08	1.04E-08	Psmc5/Polr2g/Taf10/Taf4b/Taf6/Taf7/Rprd1a/Gtf2e1/Polr3k/Taf12/Gtf2h2/Myo6/Taf13/Mnat1/Gtf2h4/Usp22/Polr3b/Supt3/Polr3d/Polr2c/Taf4/Polr2b/Paf1/Ctr9	24
GO:0030880	CC	GO:0030880	RNA polymerase complex	24/1409	106/28585	2.76E-10	1.95E-08	1.41E-08	Psmc5/Polr2g/Taf10/Taf4b/Taf6/Taf7/Rprd1a/Gtf2e1/Polr3k/Taf12/Gtf2h2/Myo6/Taf13/Mnat1/Gtf2h4/Usp22/Polr3b/Supt3/Polr3d/Polr2c/Taf4/Polr2b/Paf1/Ctr9	24
GO:0061695	CC	GO:0061695	transferase complex, transferring phosphorus-containing groups	43/1409	301/28585	3.81E-10	2.43E-08	1.75E-08	Psmc5/Pkm/Polr2g/Prps1l3/Dbf4/Taf10/Taf4b/Prpsap2/Taf6/Taf7/Rprd1a/Polg2/Gtf2e1/Pold4/Polr3k/Pole3/Taf12/Ccnl1/Gtf2h2/Myo6/Ccnd1/Cnppd1/Taf13/Mnat1/Gtf2h4/Pfkp/Ccnc/Cks2/Usp22/Polr3b/Rev3l/Supt3/Prkaa1/Pik3cd/Polr3d/Polg/Polr2c/Taf4/Polr2b/Rb1cc1/Paf1/Ctr9/Pik3r2	43
GO:0016469	CC	GO:0016469	proton-transporting two-sector ATPase complex	15/1409	50/28585	1.01E-08	5.84E-07	4.21E-07	Atp5l/Atp5b/Atp5md/Atp6v1f/Atp5mpl/Atp6v1c1/Atp5o/Atp5j2/Atp5g1/Atp5d/Atp5k/Atp6v1g1/Atp6v1d/Atp6v0d1/Atp6v1e1	15
GO:1905368	CC	GO:1905368	peptidase complex	25/1409	136/28585	1.16E-08	6.14E-07	4.43E-07	Psmc5/Sgf29/Sem1/Psme1/Ecpas/Psma6/Psmb10/Taf10/Psma7/Taf6/Psmb2/Taf12/Zfand2a/Plau/Psmd1/Psmd12/Casp1/Usp22/Psma1/Supt3/Ide/Psmd14/Psme4/Tada2b/Txnl1	25
GO:0030684	CC	GO:0030684	preribosome	18/1409	77/28585	2.71E-08	1.33E-06	9.55E-07	Rps7/Zfp622/Utp4/Wdr3/Snu13/Utp20/Fbl/Mdn1/Heatr1/Utp23/Riok1/Mphosph10/Bms1/Mrto4/Ebna1bp2/Fam207a/Ftsj3/Noc4l	18
GO:0005741	CC	GO:0005741	mitochondrial outer membrane	29/1409	190/28585	6.21E-08	2.83E-06	2.04E-06	Ubb/Tspo/Gk/Cisd2/Hk2/Bid/Agpat4/Mul1/Bcl2a1a/Mgst1/Acsl1/Exd2/Usp30/Rnf185/Lrrk2/Bcl2a1b/Nme1/Slc25a4/Bnip3/Ass1/Tomm70a/Cpt1a/Armc1/Bri3bp/Bcl2l1/Acsl5/Cyb5b/Letmd1/Cyb5r3	29
GO:0000502	CC	GO:0000502	proteasome complex	16/1409	65/28585	7.32E-08	3.11E-06	2.24E-06	Psmc5/Sem1/Psme1/Ecpas/Psma6/Psmb10/Psma7/Psmb2/Zfand2a/Psmd1/Psmd12/Psma1/Ide/Psmd14/Psme4/Txnl1	16
GO:0098803	CC	GO:0098803	respiratory chain complex	19/1409	91/28585	7.88E-08	3.14E-06	2.26E-06	Uqcrh/Cox8a/Cox5a/Cox5b/Cox7b/Ndufs1/Coa6/AA467197/Ndufb1/Ndufa10/Cox4i2/Cox7a2/Ndufs3/Ndufb3/Ndufab1/Sdhb/Ndufv1/Ndufs7/Ndufv3	19
GO:0019867	CC	GO:0019867	outer membrane	31/1409	216/28585	9.36E-08	3.31E-06	2.39E-06	Ubb/Tspo/Gk/Emd/Cisd2/Hk2/Bid/0610009B22Rik/Agpat4/Mul1/Bcl2a1a/Mgst1/Acsl1/Exd2/Usp30/Rnf185/Lrrk2/Bcl2a1b/Nme1/Slc25a4/Bnip3/Ass1/Tomm70a/Cpt1a/Armc1/Bri3bp/Bcl2l1/Acsl5/Cyb5b/Letmd1/Cyb5r3	31
GO:0031968	CC	GO:0031968	organelle outer membrane	31/1409	216/28585	9.36E-08	3.31E-06	2.39E-06	Ubb/Tspo/Gk/Emd/Cisd2/Hk2/Bid/0610009B22Rik/Agpat4/Mul1/Bcl2a1a/Mgst1/Acsl1/Exd2/Usp30/Rnf185/Lrrk2/Bcl2a1b/Nme1/Slc25a4/Bnip3/Ass1/Tomm70a/Cpt1a/Armc1/Bri3bp/Bcl2l1/Acsl5/Cyb5b/Letmd1/Cyb5r3	31
GO:0005753	CC	GO:0005753	mitochondrial proton-transporting ATP synthase complex	9/1409	20/28585	1.72E-07	5.75E-06	4.15E-06	Atp5l/Atp5b/Atp5md/Atp5mpl/Atp5o/Atp5j2/Atp5g1/Atp5d/Atp5k	9
GO:0070469	CC	GO:0070469	respirasome	19/1409	97/28585	2.29E-07	7.29E-06	5.25E-06	Uqcrh/Cox8a/Cox5a/Cox5b/Cox7b/Ndufs1/Coa6/AA467197/Ndufb1/Ndufa10/Cox4i2/Cox7a2/Ndufs3/Ndufb3/Ndufab1/Sdhb/Ndufv1/Ndufs7/Ndufv3	19
GO:0045259	CC	GO:0045259	proton-transporting ATP synthase complex	9/1409	21/28585	2.87E-07	8.71E-06	6.28E-06	Atp5l/Atp5b/Atp5md/Atp5mpl/Atp5o/Atp5j2/Atp5g1/Atp5d/Atp5k	9
GO:0005746	CC	GO:0005746	mitochondrial respirasome	18/1409	90/28585	3.41E-07	9.11E-06	6.56E-06	Uqcrh/Cox8a/Cox5a/Cox5b/Cox7b/Ndufs1/AA467197/Ndufb1/Ndufa10/Cox4i2/Cox7a2/Ndufs3/Ndufb3/Ndufab1/Sdhb/Ndufv1/Ndufs7/Ndufv3	18
GO:0005777	CC	GO:0005777	peroxisome	24/1409	150/28585	3.43E-07	9.11E-06	6.56E-06	Prdx5/Prdx1/Plaat3/Pomc/Mul1/Mgst1/Rida/Acsl1/Pecr/Pex13/Acot8/Hspd1/Cd33/Pex3/Abcd3/Hmgcl/Dhrs4/Eci2/Serhl/Ephx2/Ide/Pex11g/Idh2/Tkt	24
GO:0042579	CC	GO:0042579	microbody	24/1409	150/28585	3.43E-07	9.11E-06	6.56E-06	Prdx5/Prdx1/Plaat3/Pomc/Mul1/Mgst1/Rida/Acsl1/Pecr/Pex13/Acot8/Hspd1/Cd33/Pex3/Abcd3/Hmgcl/Dhrs4/Eci2/Serhl/Ephx2/Ide/Pex11g/Idh2/Tkt	24
GO:0033178	CC	GO:0033178	proton-transporting two-sector ATPase complex, catalytic domain	8/1409	17/28585	5.57E-07	1.42E-05	1.02E-05	Atp5b/Atp6v1f/Atp6v1c1/Atp5o/Atp5d/Atp6v1g1/Atp6v1d/Atp6v1e1	8
GO:1905369	CC	GO:1905369	endopeptidase complex	18/1409	100/28585	1.73E-06	4.24E-05	3.05E-05	Psmc5/Sem1/Psme1/Ecpas/Psma6/Psmb10/Psma7/Psmb2/Zfand2a/Plau/Psmd1/Psmd12/Casp1/Psma1/Ide/Psmd14/Psme4/Txnl1	18
GO:0005669	CC	GO:0005669	transcription factor TFIID complex	10/1409	32/28585	1.95E-06	4.61E-05	3.32E-05	Taf10/Taf4b/Taf6/Taf7/Gtf2e1/Taf12/Gtf2h2/Taf13/Gtf2h4/Taf4	10
GO:1990204	CC	GO:1990204	oxidoreductase complex	20/1409	123/28585	2.46E-06	5.60E-05	4.04E-05	Uqcrh/Ndufs1/Ndufb1/Ndufa10/Idh3a/Ndufs3/Mrps36/Ndufb3/Ncf4/Ndufab1/Sdhb/Dlat/Ndufv1/Etfa/Etfdh/Cyb5b/Ndufs7/Cyb5r3/Ndufv3/Ncf1	20
GO:0032993	CC	GO:0032993	protein-DNA complex	29/1409	227/28585	2.74E-06	6.02E-05	4.34E-05	Jund/H3f3b/H1f2/H4c18/Top1/H4c4/H1f4/H4c3/H4c14/Taf10/H4c2/H3c13/Gtf2e1/H3c1/Pold4/H1f3/Ing3/Nupr1/H2ac20/Nfyb/Fos/H4c9/Mcm6/Nfyc/Mcm4/Mrgbp/Ddit3/Sp1/Zbtb17	29
GO:0005819	CC	GO:0005819	spindle	39/1409	357/28585	3.14E-06	6.67E-05	4.80E-05	Slc25a5/Dynll1/Sgf29/Emd/Plk3/Iqcb1/Lats2/Pinx1/Calm1/Ccdc117/Tfdp2/Nusap1/Haus8/Ccsap/Spout1/Katna1/Kif2a/Epb41/Tubb2b/Tubb2a/Mapre1/Chmp7/Spice1/Map2k5/Abraxas2/Unc119/Haus3/Ubxn2b/Hspa2/Klhl21/Arl3/Dynlt3/Arl8a/Ik/Mzt1/Pycrl/Rmdn1/Cep44/Cep95	39
GO:0016607	CC	GO:0016607	nuclear speck	38/1409	354/28585	6.30E-06	0.000129516	9.33E-05	Dusp10/Pomp/Hspa1a/Erbin/Zfp395/Hspa1b/Nr4a2/Parn/Tfip11/Rad54l2/Dusp11/Ndufb1/Ar/Cbll1/Ccnl1/Tcf12/Gtf2h2/Unc45a/Aagab/Sap18b/Grk5/S100pbp/Nampt/Cdc34/Gtf2h4/Ppp1r8/Thoc6/Rbm10/Rmi2/Thoc1/Prkaa1/Maml1/Apex1/Fibp/Ik/Scaper/Pqbp1/Habp4	38
GO:0070461	CC	GO:0070461	SAGA-type complex	10/1409	37/28585	8.42E-06	0.000167613	0.000120762	Sgf29/Taf10/Taf6/Taf7/Pole3/Taf12/Usp22/Supt3/Taf4/Tada2b	10
GO:0032040	CC	GO:0032040	small-subunit processome	10/1409	38/28585	1.09E-05	0.000210868	0.000151927	Rps7/Utp4/Wdr3/Snu13/Utp20/Fbl/Heatr1/Utp23/Mphosph10/Noc4l	10
GO:0033276	CC	GO:0033276	transcription factor TFTC complex	7/1409	18/28585	1.37E-05	0.000255635	0.00018418	Taf10/Taf6/Taf7/Taf12/Usp22/Supt3/Taf4	7
GO:1904949	CC	GO:1904949	ATPase complex	21/1409	149/28585	1.40E-05	0.000255635	0.00018418	Atp5l/Atp5b/Atp5md/Atp6v1f/Atp5mpl/Atp6v1c1/Atp5o/Atp5j2/Atp5g1/Atp5d/Pole3/Mcrs1/Ing3/Atp5k/Atp6v1g1/Atp6v1d/Atp6v0d1/Baz1b/Hdac1/Mybbp1a/Atp6v1e1	21
GO:0000123	CC	GO:0000123	histone acetyltransferase complex	15/1409	88/28585	2.44E-05	0.000432018	0.000311262	Actg1/Sgf29/Taf10/Taf6/Taf7/Pole3/Taf12/Mcrs1/Ing3/Usp22/Supt3/Mrgbp/Taf4/Tada2b/Phf20	15
GO:0031312	CC	GO:0031312	extrinsic component of organelle membrane	12/1409	60/28585	3.04E-05	0.000524139	0.000377633	Ubb/Atp6v1f/Atp6v1c1/Coq8a/Acadvl/Zc3h12a/Atp6v1g1/Atp6v1d/Emc2/Pml/Ndufaf5/Atp6v1e1	12
GO:0005681	CC	GO:0005681	spliceosomal complex	25/1409	206/28585	3.14E-05	0.000526401	0.000379263	Hspa8/Sf3b4/Snu13/Isy1/Tfip11/Khdc4/Mfap1a/Smndc1/Sf1/Rnf113a2/Ppp1r8/Rbmx2/Tra2a/Sf3b6/Ppil1/Ess2/Cwf19l2/Zrsr2/Ik/Lgals3/Frg1/Aar2/Snip1/Upf1/Lsm6	25
GO:0045277	CC	GO:0045277	respiratory chain complex IV	8/1409	27/28585	3.27E-05	0.000534132	0.000384833	Cox8a/Cox5a/Cox5b/Cox7b/Coa6/AA467197/Cox4i2/Cox7a2	8
GO:0015629	CC	GO:0015629	actin cytoskeleton	46/1409	500/28585	4.01E-05	0.000635467	0.000457843	Actg1/Gbp2/Aldoa/Myl12a/Gbp2b/Aif1/Carmil2/Hcls1/Cd274/Stk17b/Scin/Pdlim7/Rab22a/Msrb1/Lpp/Pdxp/Coro1b/Myo6/Mylk/Cib2/Gas7/Tnni2/Arpc4/Wdr1/Epb41/Sipa1l1/Mtss1/Gng12/Ptpn12/Tmod3/Arhgef2/Whrn/Pstpip2/Llgl1/Myo1f/Zyx/Anxa2/Bin3/Map3k1/Dynll2/Myo1e/Nf2/Tpm2/Sipa1l3/Palld/Klhl2	46
GO:0005774	CC	GO:0005774	vacuolar membrane	28/1409	248/28585	4.09E-05	0.000635467	0.000457843	Hspa8/Ifitm3/Map1lc3b/Atp6v1f/Hsp90ab1/Atp6v1c1/H2-DMa/Ifitm2/Abcb9/Stx8/Trpm2/Litaf/Atp6v1g1/Atp6v0d1/Chmp7/Psen2/Borcs8/Tmem192/Ap1s2/Pip4p2/Mios/Arl8a/Anxa2/Rb1cc1/Atp6v1e1/Itfg2/Slc66a1/Vmp1	28
GO:0030686	CC	GO:0030686	90S preribosome	8/1409	28/28585	4.38E-05	0.000664445	0.000478721	Utp4/Wdr3/Utp20/Heatr1/Mphosph10/Bms1/Fam207a/Noc4l	8
GO:0098791	CC	GO:0098791	Golgi apparatus subcompartment	33/1409	317/28585	4.62E-05	0.000683691	0.000492587	Arl5b/Yipf6/Rab10/Fut8/Nsg2/Plk3/Stx8/Chpf/Lrrk2/Sgms1/Pcsk7/Hspd1/Rab31/Yipf2/Slc30a5/Cog2/Trappc9/Furin/Vps53/Ap1s2/Tjap1/Vps13b/Gga3/Llgl1/Uso1/Ccdc91/Fam91a1/Vamp4/Wls/Stx16/Bpnt2/Vps54/B4galt1	33
GO:0005758	CC	GO:0005758	mitochondrial intermembrane space	15/1409	93/28585	4.77E-05	0.000690991	0.000497847	Prelid2/Timm8b/Sdhaf3/Timm29/Gatm/Ndufs1/Coa6/Cpox/Arl2bp/Clpb/Cox19/Glrx/Timm8a1/Nme4/Dtymk	15
GO:1902493	CC	GO:1902493	acetyltransferase complex	16/1409	104/28585	4.90E-05	0.00069402	0.000500029	Actg1/Sgf29/Taf10/Taf6/Taf7/Pole3/Taf12/Mcrs1/Ing3/Usp22/Dlat/Supt3/Mrgbp/Taf4/Tada2b/Phf20	16
GO:0005795	CC	GO:0005795	Golgi stack	15/1409	94/28585	5.42E-05	0.000751029	0.000541104	Yipf6/Fut8/Nsg2/Plk3/Chpf/Sgms1/Hspd1/Yipf2/Slc30a5/Cog2/Furin/Llgl1/Uso1/Stx16/B4galt1	15
GO:0005782	CC	GO:0005782	peroxisomal matrix	8/1409	29/28585	5.79E-05	0.000768289	0.000553539	Prdx5/Prdx1/Pomc/Acot8/Hspd1/Abcd3/Eci2/Ide	8
GO:0031907	CC	GO:0031907	microbody lumen	8/1409	29/28585	5.79E-05	0.000768289	0.000553539	Prdx5/Prdx1/Pomc/Acot8/Hspd1/Abcd3/Eci2/Ide	8
GO:0033180	CC	GO:0033180	proton-transporting V-type ATPase, V1 domain	5/1409	10/28585	5.91E-05	0.000768654	0.000553802	Atp6v1f/Atp6v1c1/Atp6v1g1/Atp6v1d/Atp6v1e1	5
GO:0005635	CC	GO:0005635	nuclear envelope	41/1409	440/28585	7.77E-05	0.000989743	0.000713092	Gapdh/Nr4a1/Anxa4/Plaat3/Ipo7/Wdr3/Dtx2/Cnep1r1/Emd/Atp5j2/Nup50/Ebp/0610009B22Rik/Xpot/Nup133/Cse1l/Tfdp2/Tmc8/Phf11a/Rtcb/Myo6/Bnip3/Faf1/Grk5/Kpna4/Akr7a5/Mtmr6/Pml/Chmp7/Psen2/Tmem29/Zmpste24/Parp11/Gchfr/Sephs1/Pla2g4a/Rb1cc1/Cetn3/Phf20/Clip1/Habp4	41
GO:0000124	CC	GO:0000124	SAGA complex	7/1409	23/28585	8.50E-05	0.00106179	0.000765001	Sgf29/Taf10/Taf6/Taf12/Usp22/Supt3/Tada2b	7
GO:0070069	CC	GO:0070069	cytochrome complex	9/1409	39/28585	9.27E-05	0.00113557	0.000818158	Uqcrh/Cox8a/Cox5a/Cox5b/Cox7b/Coa6/AA467197/Cox4i2/Cox7a2	9
GO:0031248	CC	GO:0031248	protein acetyltransferase complex	15/1409	99/28585	9.98E-05	0.001199626	0.000864309	Actg1/Sgf29/Taf10/Taf6/Taf7/Pole3/Taf12/Mcrs1/Ing3/Usp22/Supt3/Mrgbp/Taf4/Tada2b/Phf20	15
GO:0031904	CC	GO:0031904	endosome lumen	5/1409	11/28585	0.000103989	0.001226687	0.000883806	Hspa8/Gapdh/Il12b/Ide/Il12a	5
GO:0031985	CC	GO:0031985	Golgi cisterna	12/1409	68/28585	0.000110126	0.001275459	0.000918946	Yipf6/Fut8/Nsg2/Chpf/Sgms1/Hspd1/Yipf2/Slc30a5/Furin/Llgl1/Stx16/B4galt1	12
GO:0005751	CC	GO:0005751	mitochondrial respiratory chain complex IV	7/1409	24/28585	0.000114922	0.001307237	0.000941841	Cox8a/Cox5a/Cox5b/Cox7b/AA467197/Cox4i2/Cox7a2	7
GO:0044391	CC	GO:0044391	ribosomal subunit	23/1409	201/28585	0.000156959	0.001754083	0.001263786	Rpl35/Rpl13/Ubb/Rps15a/Rps7/Rps27rt/Rpl32l/Mrps25/Mrpl50/Mrpl32/Mrps11/Mrpl17/Mrps15/Mrpl23/Rpl37rt/Mrpl52/Ndufab1/Eif2d/Mrpl34/Mrpl10/Mrps10/Mrpl12/Mrpl44	23
GO:0000276	CC	GO:0000276	mitochondrial proton-transporting ATP synthase complex, coupling factor F(o)	5/1409	12/28585	0.000171022	0.001878299	0.001353281	Atp5l/Atp5o/Atp5j2/Atp5g1/Atp5k	5
GO:0000313	CC	GO:0000313	organellar ribosome	14/1409	93/28585	0.000180592	0.001917288	0.001381372	Mrps25/Mrpl50/Mrpl32/Mrps11/Mrpl17/Mrps15/Mrpl23/Mrpl52/Ndufab1/Mrpl34/Mrpl10/Mrps10/Mrpl12/Mrpl44	14
GO:0005761	CC	GO:0005761	mitochondrial ribosome	14/1409	93/28585	0.000180592	0.001917288	0.001381372	Mrps25/Mrpl50/Mrpl32/Mrps11/Mrpl17/Mrps15/Mrpl23/Mrpl52/Ndufab1/Mrpl34/Mrpl10/Mrps10/Mrpl12/Mrpl44	14
GO:0005770	CC	GO:0005770	late endosome	26/1409	244/28585	0.000194792	0.002034135	0.001465559	Hspa8/Gapdh/Gosr2/H2-DMa/Cst7/Ifitm2/Ecpas/Nsg2/Stx8/Lrrk2/Rnf149/Cd1d1/Litaf/Rab31/Bst2/Cxcr4/Chmp7/Tmem192/Pip4p2/Ankrd27/Slc31a2/Anxa2/Ddit3/Ap5s1/Vps36/Mtm1	26
GO:0001726	CC	GO:0001726	ruffle	19/1409	154/28585	0.000216132	0.002202622	0.001586951	Aif1/Rhoa/Nme2/Arf6/Carmil2/Pdlim7/Pdxp/Nme1/Myo6/Gas7/Plcg2/S100a11/Spata13/Tmod3/Arhgef2/Anxa2/Nf2/Palld/Mtm1	19
GO:0031970	CC	GO:0031970	organelle envelope lumen	15/1409	106/28585	0.000217842	0.002202622	0.001586951	Prelid2/Timm8b/Sdhaf3/Timm29/Gatm/Ndufs1/Coa6/Cpox/Arl2bp/Clpb/Cox19/Glrx/Timm8a1/Nme4/Dtymk	15
GO:0008023	CC	GO:0008023	transcription elongation factor complex	10/1409	53/28585	0.000229871	0.002287933	0.001648416	Aff1/Nufip1/Ccnl1/Ice2/Supt4a/Nelfa/Supt5/Aff4/Paf1/Ctr9	10
GO:0045263	CC	GO:0045263	proton-transporting ATP synthase complex, coupling factor F(o)	5/1409	13/28585	0.000266632	0.00260381	0.001876	Atp5l/Atp5o/Atp5j2/Atp5g1/Atp5k	5
GO:0030134	CC	GO:0030134	COPII-coated ER to Golgi transport vesicle	10/1409	54/28585	0.000269783	0.00260381	0.001876	Gosr2/Yipf6/Ecpas/Sec24a/Sec23ip/Ier3ip1/Sar1b/Slc30a5/Tmed10/Uso1	10
GO:0005840	CC	GO:0005840	ribosome	25/1409	236/28585	0.000280233	0.002664309	0.001919588	Rpl35/Rpl13/Ubb/Rps15a/Rps7/Rps27rt/Rpl32l/Mrps25/Mrpl50/Mrpl32/Mrps11/Mrpl17/Mrps15/Mrpl23/Rpl37rt/Mrpl52/Ndufab1/Eif2d/Mrpl34/Mrpl10/Rsl24d1/Mrps10/Mrpl12/Mrpl44/Oas1g	25
GO:0000932	CC	GO:0000932	P-body	13/1409	89/28585	0.000410489	0.003845319	0.002770485	Pnrc1/Top1/Polr2g/Dcps/Psma6/Ago2/Eif4e2/Trim12c/Zc3h12a/Sqstm1/Cnot9/Mov10/Lsm6	13
GO:0001650	CC	GO:0001650	fibrillar center	18/1409	150/28585	0.000440265	0.00406448	0.002928387	Ubd/Smad7/Top1/Utp4/Utp15/Taf4b/Fbl/Dusp11/Heatr1/Taf1c/Nufip1/Znrf2/Sp140/Mrpl23/Aff4/Uso1/Cilk1/Dcaf1	18
GO:0099023	CC	GO:0099023	vesicle tethering complex	11/1409	68/28585	0.000462397	0.004207811	0.003031655	0610009B22Rik/Trappc2l/Cog4/Cog2/Cog5/Trappc9/Vps53/Exoc6/Trappc3/Nbas/Vps54	11
GO:0005732	CC	GO:0005732	sno(s)RNA-containing ribonucleoprotein complex	7/1409	30/28585	0.000521529	0.004653034	0.00335243	Snu13/Pop4/Fbl/Nop10/Mphosph10/Nhp2/Lsm6	7
GO:0000791	CC	GO:0000791	euchromatin	11/1409	69/28585	0.000525932	0.004653034	0.00335243	Jun/H1f2/Prdx1/Klf4/H1f3/Ice2/Rnf2/Aff4/Exosc5/Sp1/Ctr9	11
GO:0033177	CC	GO:0033177	proton-transporting two-sector ATPase complex, proton-transporting domain	6/1409	22/28585	0.000535098	0.00466928	0.003364135	Atp5l/Atp5o/Atp5j2/Atp5g1/Atp5k/Atp6v0d1	6
GO:0000315	CC	GO:0000315	organellar large ribosomal subunit	10/1409	59/28585	0.00056664	0.004719192	0.003400096	Mrpl50/Mrpl32/Mrpl17/Mrpl23/Mrpl52/Ndufab1/Mrpl34/Mrpl10/Mrpl12/Mrpl44	10
GO:0005762	CC	GO:0005762	mitochondrial large ribosomal subunit	10/1409	59/28585	0.00056664	0.004719192	0.003400096	Mrpl50/Mrpl32/Mrpl17/Mrpl23/Mrpl52/Ndufab1/Mrpl34/Mrpl10/Mrpl12/Mrpl44	10
GO:0043230	CC	GO:0043230	extracellular organelle	16/1409	128/28585	0.000570452	0.004719192	0.003400096	Hspa8/Actg1/Gbp2/Aldoa/Gbp2b/Iigp1/Cd274/Ago2/Hspd1/Gbp3/Rab4a/Ide/Anxa2/Arrdc4/Gbp7/Acy1	16
GO:0065010	CC	GO:0065010	extracellular membrane-bounded organelle	16/1409	128/28585	0.000570452	0.004719192	0.003400096	Hspa8/Actg1/Gbp2/Aldoa/Gbp2b/Iigp1/Cd274/Ago2/Hspd1/Gbp3/Rab4a/Ide/Anxa2/Arrdc4/Gbp7/Acy1	16
GO:0005802	CC	GO:0005802	trans-Golgi network	25/1409	249/28585	0.000625163	0.005105501	0.003678424	Arl5b/Yipf6/Rab10/Nsg2/Stx8/Lrrk2/Pcsk7/Rab31/Yipf2/Slc30a5/Trappc9/Furin/Vps53/Ap1s2/Tjap1/Vps13b/Gga3/Llgl1/Ccdc91/Fam91a1/Vamp4/Wls/Stx16/Bpnt2/Vps54	25
GO:0000786	CC	GO:0000786	nucleosome	15/1409	119/28585	0.000766453	0.006180137	0.004452681	H3f3b/H1f2/H4c18/H4c4/H1f4/H4c3/H4c14/H4c2/H3c13/H3c1/H1f3/Ing3/H2ac20/H4c9/Mrgbp	15
GO:0005765	CC	GO:0005765	lysosomal membrane	21/1409	198/28585	0.000816506	0.006421164	0.004626337	Hspa8/Ifitm3/Hsp90ab1/H2-DMa/Ifitm2/Abcb9/Stx8/Trpm2/Litaf/Atp6v1g1/Chmp7/Psen2/Borcs8/Tmem192/Ap1s2/Pip4p2/Mios/Arl8a/Anxa2/Itfg2/Slc66a1	21
GO:0098852	CC	GO:0098852	lytic vacuole membrane	21/1409	198/28585	0.000816506	0.006421164	0.004626337	Hspa8/Ifitm3/Hsp90ab1/H2-DMa/Ifitm2/Abcb9/Stx8/Trpm2/Litaf/Atp6v1g1/Chmp7/Psen2/Borcs8/Tmem192/Ap1s2/Pip4p2/Mios/Arl8a/Anxa2/Itfg2/Slc66a1	21
GO:0030658	CC	GO:0030658	transport vesicle membrane	20/1409	185/28585	0.000846297	0.00657428	0.004736654	Atp6v1f/Gosr2/Atp6v1c1/Rab10/Calm1/Sec24a/Sar1b/Dnajc5/Slc30a5/Atp6v1g1/Atp6v1d/Atp6v0d1/Furin/Ap1s2/Bcl2l1/Rab4a/Uso1/Stx16/Lin7c/Atp6v1e1	20
GO:0043505	CC	GO:0043505	CENP-A containing nucleosome	6/1409	24/28585	0.000886963	0.006627337	0.00477488	H4c18/H4c4/H4c3/H4c14/H4c2/H4c9	6
GO:0061638	CC	GO:0061638	CENP-A containing chromatin	6/1409	24/28585	0.000886963	0.006627337	0.00477488	H4c18/H4c4/H4c3/H4c14/H4c2/H4c9	6
GO:0005747	CC	GO:0005747	mitochondrial respiratory chain complex I	9/1409	52/28585	0.000905146	0.006627337	0.00477488	Ndufs1/Ndufb1/Ndufa10/Ndufs3/Ndufb3/Ndufab1/Ndufv1/Ndufs7/Ndufv3	9
GO:0030964	CC	GO:0030964	NADH dehydrogenase complex	9/1409	52/28585	0.000905146	0.006627337	0.00477488	Ndufs1/Ndufb1/Ndufa10/Ndufs3/Ndufb3/Ndufab1/Ndufv1/Ndufs7/Ndufv3	9
GO:0045271	CC	GO:0045271	respiratory chain complex I	9/1409	52/28585	0.000905146	0.006627337	0.00477488	Ndufs1/Ndufb1/Ndufa10/Ndufs3/Ndufb3/Ndufab1/Ndufv1/Ndufs7/Ndufv3	9
GO:0000138	CC	GO:0000138	Golgi trans cisterna	4/1409	10/28585	0.000971532	0.007032568	0.005066842	Yipf6/Sgms1/Yipf2/B4galt1	4
GO:0022624	CC	GO:0022624	proteasome accessory complex	6/1409	25/28585	0.001118789	0.007918541	0.00570517	Psmc5/Sem1/Psme1/Psmd1/Psmd12/Psmd14	6
GO:0034506	CC	GO:0034506	chromosome, centromeric core domain	6/1409	25/28585	0.001118789	0.007918541	0.00570517	H4c18/H4c4/H4c3/H4c14/H4c2/H4c9	6
GO:0071011	CC	GO:0071011	precatalytic spliceosome	9/1409	54/28585	0.001197969	0.008385781	0.006041809	Sf3b4/Snu13/Mfap1a/Rnf113a2/Rbmx2/Sf3b6/Ik/Snip1/Lsm6	9
GO:0072686	CC	GO:0072686	mitotic spindle	19/1409	177/28585	0.001225342	0.008484161	0.00611269	Dynll1/Sgf29/Iqcb1/Ccdc117/Tfdp2/Nusap1/Haus8/Ccsap/Spout1/Katna1/Epb41/Tubb2b/Tubb2a/Mapre1/Haus3/Dynlt3/Ik/Pycrl/Rmdn1	19
GO:0005876	CC	GO:0005876	spindle microtubule	11/1409	77/28585	0.001346205	0.00922078	0.006643411	Calm1/Haus8/Ccsap/Kif2a/Mapre1/Chmp7/Haus3/Klhl21/Arl3/Dynlt3/Rmdn1	11
GO:0098687	CC	GO:0098687	chromosomal region	32/1409	367/28585	0.001372683	0.009302115	0.006702011	H3f3b/Dynll1/Cebpb/H4c18/H4c4/H4c3/H4c14/Suv39h2/Tfip11/Nup133/Pinx1/H4c2/Pole3/Ppp2r5c/Spout1/Phf2/Ppp2ca/Pml/Chmp7/Suv39h1/Psen2/Thoc6/Thoc1/H4c9/Baz1b/Dynlt3/Polr2b/Pmf1/Lrwd1/Upf1/Zbtb10/Itgb3bp	32
GO:0042575	CC	GO:0042575	DNA polymerase complex	5/1409	18/28585	0.001444092	0.009635584	0.00694227	Polg2/Pold4/Pole3/Rev3l/Polg	5
GO:0030062	CC	GO:0030062	mitochondrial tricarboxylic acid cycle enzyme complex	4/1409	11/28585	0.001467271	0.009635584	0.00694227	Suclg2/Idh3a/Mrps36/Suclg1	4
GO:0097179	CC	GO:0097179	protease inhibitor complex	4/1409	11/28585	0.001467271	0.009635584	0.00694227	Serpinb6a/Plau/Casp1/Serpinb6b	4
GO:0005884	CC	GO:0005884	actin filament	15/1409	128/28585	0.001622404	0.010545624	0.007597938	Actg1/Aif1/Hcls1/Pdlim7/Coro1b/Myo6/Gas7/Gng12/Tmod3/Whrn/Pstpip2/Myo1f/Map3k1/Tpm2/Palld	15
GO:0000792	CC	GO:0000792	heterochromatin	13/1409	104/28585	0.001809605	0.011643621	0.008389026	Aldoa/Cdkn2a/H1f4/Suv39h2/Smarcad1/Pole3/Rnf2/Pml/Suv39h1/Baz1b/Eed/Hdac1/Lrwd1	13
GO:0005839	CC	GO:0005839	proteasome core complex	5/1409	19/28585	0.001880916	0.011981438	0.008632416	Psma6/Psmb10/Psma7/Psmb2/Psma1	5
GO:0005778	CC	GO:0005778	peroxisomal membrane	8/1409	47/28585	0.00193001	0.012053102	0.008684049	Mgst1/Acsl1/Pecr/Pex13/Pex3/Abcd3/Dhrs4/Pex11g	8
GO:0031903	CC	GO:0031903	microbody membrane	8/1409	47/28585	0.00193001	0.012053102	0.008684049	Mgst1/Acsl1/Pecr/Pex13/Pex3/Abcd3/Dhrs4/Pex11g	8
GO:0000922	CC	GO:0000922	spindle pole	16/1409	144/28585	0.002019005	0.01248647	0.008996283	Emd/Plk3/Lats2/Calm1/Spout1/Katna1/Kif2a/Mapre1/Abraxas2/Unc119/Ubxn2b/Klhl21/Ik/Rmdn1/Cep44/Cep95	16
GO:0033176	CC	GO:0033176	proton-transporting V-type ATPase complex	6/1409	28/28585	0.002097291	0.01284591	0.009255254	Atp6v1f/Atp6v1c1/Atp6v1g1/Atp6v1d/Atp6v0d1/Atp6v1e1	6
GO:0009295	CC	GO:0009295	nucleoid	8/1409	48/28585	0.00221755	0.013326221	0.009601309	Slc25a5/Atp5b/Sod2/Clpx/Acadvl/Polg2/Polg/Twnk	8
GO:0042645	CC	GO:0042645	mitochondrial nucleoid	8/1409	48/28585	0.00221755	0.013326221	0.009601309	Slc25a5/Atp5b/Sod2/Clpx/Acadvl/Polg2/Polg/Twnk	8
GO:0000775	CC	GO:0000775	chromosome, centromeric region	24/1409	258/28585	0.002242573	0.013350647	0.009618908	Dynll1/Cebpb/H4c18/H4c4/H4c3/H4c14/Suv39h2/Nup133/Pinx1/H4c2/Pole3/Ppp2r5c/Spout1/Phf2/Ppp2ca/Chmp7/Suv39h1/Psen2/H4c9/Baz1b/Dynlt3/Pmf1/Lrwd1/Itgb3bp	24
GO:0030687	CC	GO:0030687	preribosome, large subunit precursor	5/1409	20/28585	0.002407032	0.014197032	0.010228714	Zfp622/Mdn1/Mrto4/Ebna1bp2/Ftsj3	5
GO:0140534	CC	GO:0140534	endoplasmic reticulum protein-containing complex	15/1409	134/28585	0.002553226	0.014921145	0.010750424	Rnf125/Piga/Rnf139/Sptlc1/Faf1/Stt3b/Emc2/Traf2/Sec61a1/Ufd1/Ssr4/Mlec/Nbas/Syvn1/Pigm	15
GO:0019898	CC	GO:0019898	extrinsic component of membrane	28/1409	321/28585	0.002624831	0.015200157	0.010951447	Ubb/Rhoa/Gng2/Atp6v1f/Atp6v1c1/Gng11/Coq8a/Acadvl/Gna13/Scrib/Art2b/Atg2a/Zc3h12a/Atp6v1g1/Atp6v1d/Emc2/Pml/Atp2a2/Gng12/Naaa/Ndufaf5/Bst1/Pik3cd/Rb1cc1/Atp6v1e1/Nmt2/Ncf1/Pik3r2	28
GO:0005684	CC	GO:0005684	U2-type spliceosomal complex	12/1409	96/28585	0.002669351	0.015318709	0.011036862	Sf3b4/Snu13/Isy1/Tfip11/Mfap1a/Rnf113a2/Rbmx2/Sf3b6/Ppil1/Ik/Snip1/Lsm6	12
GO:0005675	CC	GO:0005675	transcription factor TFIIH holo complex	4/1409	13/28585	0.002937068	0.016704575	0.012035354	Psmc5/Gtf2h2/Mnat1/Gtf2h4	4
GO:0045239	CC	GO:0045239	tricarboxylic acid cycle enzyme complex	5/1409	21/28585	0.003032353	0.016981085	0.012234575	Suclg2/Idh3a/Mrps36/Dlat/Suclg1	5
GO:0071782	CC	GO:0071782	endoplasmic reticulum tubular network	6/1409	30/28585	0.003039001	0.016981085	0.012234575	Emd/Rab10/Lnpk/Rab3gap1/Rab18/Rnf41	6
GO:0032154	CC	GO:0032154	cleavage furrow	7/1409	40/28585	0.003108845	0.01707185	0.012299969	Rhoa/Arf6/Pkn2/Pdxp/Mylk/Icam2/Nf2	7
GO:1905348	CC	GO:1905348	endonuclease complex	7/1409	40/28585	0.003108845	0.01707185	0.012299969	Tsen34/Pop4/Ago2/Eme2/Drosha/Prkra/Rpp21	7
GO:0044815	CC	GO:0044815	DNA packaging complex	16/1409	151/28585	0.003267009	0.017787049	0.012815258	H3f3b/H1f2/H4c18/H4c4/H1f4/H4c3/H4c14/H4c2/Helq/H3c13/H3c1/H1f3/Ing3/H2ac20/H4c9/Mrgbp	16
GO:0015934	CC	GO:0015934	large ribosomal subunit	14/1409	125/28585	0.003475289	0.01876067	0.013516735	Rpl35/Rpl13/Rpl32l/Mrpl50/Mrpl32/Mrpl17/Mrpl23/Rpl37rt/Mrpl52/Ndufab1/Mrpl34/Mrpl10/Mrpl12/Mrpl44	14
GO:0071339	CC	GO:0071339	MLL1 complex	6/1409	31/28585	0.003613508	0.019335271	0.013930725	Taf6/Taf7/Mcrs1/Rnf2/Taf4/Phf20	6
GO:0031965	CC	GO:0031965	nuclear membrane	23/1409	253/28585	0.003642437	0.019335271	0.013930725	Gapdh/Nr4a1/Anxa4/Wdr3/Dtx2/Cnep1r1/Emd/Atp5j2/Nup50/0610009B22Rik/Nup133/Tmc8/Phf11a/Myo6/Grk5/Kpna4/Pml/Psen2/Gchfr/Sephs1/Rb1cc1/Phf20/Habp4	23
GO:0071005	CC	GO:0071005	U2-type precatalytic spliceosome	8/1409	52/28585	0.003718214	0.019507942	0.014055131	Sf3b4/Snu13/Mfap1a/Rnf113a2/Rbmx2/Ik/Snip1/Lsm6	8
GO:0012507	CC	GO:0012507	ER to Golgi transport vesicle membrane	5/1409	22/28585	0.00376684	0.019507942	0.014055131	Gosr2/Sec24a/Sar1b/Slc30a5/Uso1	5
GO:0098850	CC	GO:0098850	extrinsic component of synaptic vesicle membrane	5/1409	22/28585	0.00376684	0.019507942	0.014055131	Atp6v1f/Atp6v1c1/Atp6v1g1/Atp6v1d/Atp6v1e1	5
GO:0044754	CC	GO:0044754	autolysosome	4/1409	14/28585	0.003952716	0.020305485	0.014629747	Fth1/Map1lc3b/Lrrk2/Sqstm1	4
GO:0044665	CC	GO:0044665	MLL1/2 complex	6/1409	32/28585	0.004264841	0.021733628	0.015658699	Taf6/Taf7/Mcrs1/Rnf2/Taf4/Phf20	6
GO:0045335	CC	GO:0045335	phagocytic vesicle	13/1409	115/28585	0.00440119	0.02225046	0.016031068	Actg1/Cdc42ep2/Rab22a/Stx8/Zdhhc5/Rab31/Pip4p2/Rab43/Sec61a1/Rab20/Vamp4/Zyx/Rab8a	13
GO:0030139	CC	GO:0030139	endocytic vesicle	20/1409	213/28585	0.00448994	0.022520409	0.016225561	Fth1/Actg1/Arf6/Cdc42ep2/Ecpas/Vps9d1/Rab22a/Stx8/Zdhhc5/Myo6/Rab31/Pip4p2/Rab43/Sec61a1/Rab20/Vamp4/Zyx/Rab8a/Myo1e/Heatr5a	20
GO:0005838	CC	GO:0005838	proteasome regulatory particle	5/1409	23/28585	0.004620419	0.022815559	0.016438212	Psmc5/Sem1/Psmd1/Psmd12/Psmd14	5
GO:0016471	CC	GO:0016471	vacuolar proton-transporting V-type ATPase complex	5/1409	23/28585	0.004620419	0.022815559	0.016438212	Atp6v1f/Atp6v1c1/Atp6v1g1/Atp6v0d1/Atp6v1e1	5
GO:1902555	CC	GO:1902555	endoribonuclease complex	6/1409	34/28585	0.005821443	0.028474962	0.020515713	Tsen34/Pop4/Ago2/Drosha/Prkra/Rpp21	6
GO:0031902	CC	GO:0031902	late endosome membrane	10/1409	80/28585	0.005855918	0.028474962	0.020515713	Gosr2/H2-DMa/Ifitm2/Nsg2/Stx8/Litaf/Chmp7/Pip4p2/Anxa2/Vps36	10
GO:0030135	CC	GO:0030135	coated vesicle	19/1409	205/28585	0.006329283	0.030543585	0.022006119	Gosr2/Yipf6/Ecpas/Sec24a/Sec23ip/Ier3ip1/Smn1/Myo6/Sar1b/Dnajc5/Hspd1/Slc30a5/Furin/Ap1s2/Tmed10/Uso1/Sort1/Rab8a/Myo1e	19
GO:0005811	CC	GO:0005811	lipid droplet	12/1409	109/28585	0.007486527	0.035856522	0.025833998	Gapdh/Pitpnm1/Nsdhl/Atg2a/Katna1/Rab3gap1/Gimap7/Rab18/Abhd5/Hilpda/Anxa2/Cyb5r3	12
GO:0031941	CC	GO:0031941	filamentous actin	6/1409	36/28585	0.00775574	0.036868705	0.026563258	Actg1/Pdlim7/Myo6/Tmod3/Myo1f/Map3k1	6
GO:0035145	CC	GO:0035145	exon-exon junction complex	5/1409	26/28585	0.00799289	0.037714601	0.027172711	Sap18b/Upf3a/Upf1/Ccdc9/Pym1	5
GO:0030008	CC	GO:0030008	TRAPP complex	4/1409	17/28585	0.008352063	0.039119589	0.02818498	0610009B22Rik/Trappc2l/Trappc9/Trappc3	4
GO:0045171	CC	GO:0045171	intercellular bridge	11/1409	98/28585	0.008868076	0.041233317	0.029707885	Iqcb1/Dusp11/Pcnt/Epb41/Tubb2b/Tubb2a/Nupr1/Unc119/Gstm2/Pcif1/Pycrl	11
GO:0000139	CC	GO:0000139	Golgi membrane	22/1409	259/28585	0.009532503	0.044001483	0.0317023	Srgn/Gosr2/Glipr2/Rnf125/Manea/Ier3ip1/Sgms1/Igtp/Pcsk7/Slc30a5/Furin/Zdhhc13/Trappc3/Tmed10/Vps13b/Rnf121/Uso1/Casd1/Pla2g4a/Wls/St3gal2/Man1c1	22
GO:0000159	CC	GO:0000159	protein phosphatase type 2A complex	4/1409	18/28585	0.010325769	0.046982248	0.033849889	Ppp2r5c/Ppp2ca/Ppp2r2a/Ppp2r5d	4
GO:0005767	CC	GO:0005767	secondary lysosome	4/1409	18/28585	0.010325769	0.046982248	0.033849889	Fth1/Map1lc3b/Lrrk2/Sqstm1	4
GO:0032588	CC	GO:0032588	trans-Golgi network membrane	7/1409	50/28585	0.010884567	0.04852946	0.034964628	Nsg2/Rab31/Slc30a5/Ap1s2/Vps13b/Llgl1/Bpnt2	7
GO:0000439	CC	GO:0000439	transcription factor TFIIH core complex	3/1409	10/28585	0.011046737	0.04852946	0.034964628	Gtf2h2/Mnat1/Gtf2h4	3
GO:0017119	CC	GO:0017119	Golgi transport complex	3/1409	10/28585	0.011046737	0.04852946	0.034964628	Cog4/Cog2/Cog5	3
GO:0032593	CC	GO:0032593	insulin-responsive compartment	3/1409	10/28585	0.011046737	0.04852946	0.034964628	Lnpep/Rab10/Rab4a	3
GO:0097180	CC	GO:0097180	serine protease inhibitor complex	3/1409	10/28585	0.011046737	0.04852946	0.034964628	Serpinb6a/Plau/Serpinb6b	3
GO:0001725	CC	GO:0001725	stress fiber	10/1409	88/28585	0.011296677	0.048952267	0.035269253	Myl12a/Pdlim7/Lpp/Coro1b/Mylk/Zyx/Anxa2/Sipa1l3/Palld/Klhl2	10
GO:0097517	CC	GO:0097517	contractile actin filament bundle	10/1409	88/28585	0.011296677	0.048952267	0.035269253	Myl12a/Pdlim7/Lpp/Coro1b/Mylk/Zyx/Anxa2/Sipa1l3/Palld/Klhl2	10
GO:1905360	CC	GO:1905360	GTPase complex	6/1409	39/28585	0.011466239	0.049351311	0.035556757	Gng2/Gng11/Rraga/Gna13/Sos1/Gng12	6
GO:0005525	MF	GO:0005525	GTP binding	53/1386	361/28171	1.10E-12	4.20E-10	3.06E-10	Gbp2/Hsp90aa1/Gbp2b/Rhoa/Iigp1/Hsp90ab1/Rab1b/Gimap6/Gbp4/Arf6/Eif2b2/Arl5b/H1f4/Rab10/Samhd1/Mmaa/Rraga/Arl4a/Gna13/Suclg2/Rab22a/Fpgt/Lrrk2/Tgm2/Nme1/Rtcb/Sar1b/Rab31/Rhebl1/Gimap7/Tubb2b/Rab18/Rabl6/Tubb2a/Gbp3/Arl11/Bms1/Gbp8/Rab43/Gnl3l/Rras/Gpn3/Rab4a/Arl3/Rp2/Rit1/Rab20/Arl8a/Glud1/Gbp10/Rab8a/Gbp7/Gfm1	53
GO:0019001	MF	GO:0019001	guanyl nucleotide binding	55/1386	385/28171	1.27E-12	4.20E-10	3.06E-10	Gbp2/Hsp90aa1/Gbp2b/Rhoa/Iigp1/Hsp90ab1/Nme2/Rab1b/Gimap6/Gbp4/Arf6/Eif2b2/Arl5b/H1f4/Rab10/Samhd1/Mmaa/Rraga/Arl4a/Gna13/Suclg2/Rab22a/Fpgt/Lrrk2/Tgm2/Nme1/Rtcb/Sar1b/Rab31/Rhebl1/Gimap7/Tubb2b/Rab18/Rabl6/Tubb2a/Gbp3/Arl11/Bms1/Gbp8/Rab43/Gnl3l/Suclg1/Rras/Gpn3/Rab4a/Arl3/Rp2/Rit1/Rab20/Arl8a/Glud1/Gbp10/Rab8a/Gbp7/Gfm1	55
GO:0032561	MF	GO:0032561	guanyl ribonucleotide binding	55/1386	385/28171	1.27E-12	4.20E-10	3.06E-10	Gbp2/Hsp90aa1/Gbp2b/Rhoa/Iigp1/Hsp90ab1/Nme2/Rab1b/Gimap6/Gbp4/Arf6/Eif2b2/Arl5b/H1f4/Rab10/Samhd1/Mmaa/Rraga/Arl4a/Gna13/Suclg2/Rab22a/Fpgt/Lrrk2/Tgm2/Nme1/Rtcb/Sar1b/Rab31/Rhebl1/Gimap7/Tubb2b/Rab18/Rabl6/Tubb2a/Gbp3/Arl11/Bms1/Gbp8/Rab43/Gnl3l/Suclg1/Rras/Gpn3/Rab4a/Arl3/Rp2/Rit1/Rab20/Arl8a/Glud1/Gbp10/Rab8a/Gbp7/Gfm1	55
GO:0061629	MF	GO:0061629	RNA polymerase II-specific DNA-binding transcription factor binding	48/1386	382/28171	2.80E-09	5.55E-07	4.04E-07	Jund/Nr4a1/Jun/Cebpb/Mef2d/Anxa4/Klf4/Hspa1a/Cdkn2a/Hcls1/Slc30a9/Psma6/Taf10/Ets1/Hspa1b/Nif3l1/Nr4a2/Taf4b/Taf6/Nfatc1/Stat1/Taf7/Ar/Rxrb/Ifrd1/Stat5b/Fus/Tob2/Faf1/Uimc1/Fos/Prmt2/Arrb1/Fam220a/Ets2/Apex1/Ddit3/Sp1/Taf4/Hdac1/Nsd1/Tfdp1/Dnaja1/Bhlhe40/Dcaf1/Xpc/Nr1h3/Nr1h2	48
GO:0140098	MF	GO:0140098	catalytic activity, acting on RNA	48/1386	382/28171	2.80E-09	5.55E-07	4.04E-07	Pde12/Tsen34/Dcps/Isy1/Pop4/Dhx34/Parn/Fbl/Rida/Ago2/Lactb2/Exd2/Yars2/Drosha/Trub2/Nsun6/Polr3k/Rpp21/Rtcb/Zc3h12a/Eprs/Iars/Trmu/Rbmx2/Rnaseh1/Pus1/Polr3b/Tars/Dxo/Trmt2b/Dis3l/Pstk/Eri3/Polr3d/Ears2/Apex1/Ftsj3/Vars/Polr2c/Polr2b/Eri1/Ddx56/Pcif1/Upf1/Rnasel/Mrpl44/Tars2/Mov10	48
GO:0003924	MF	GO:0003924	GTPase activity	39/1386	295/28171	2.10E-08	3.48E-06	2.53E-06	Gbp2/Gbp2b/Rhoa/Gng2/Iigp1/Rab1b/Gbp4/Arf6/Arl5b/Rab10/Gm4951/Mmaa/Rraga/Arl4a/Gna13/Rab22a/Lrrk2/Igtp/Sar1b/Rab31/Rhebl1/Gimap7/Rab18/Gbp3/Arl11/Bms1/Gbp8/Rab43/Rras/Gpn3/Rab4a/Arl3/Rit1/Rab20/Arl8a/Gbp10/Rab8a/Gbp7/Gfm1	39
GO:0003712	MF	GO:0003712	transcription coregulator activity	54/1386	489/28171	2.81E-08	3.99E-06	2.90E-06	Jund/Sub1/Hmgb2/Nme2/Hspa1a/Pkm/Uxt/Mideas/Ube2l3/Slc30a9/Nucks1/N4bp2l2/Ets1/Taf6/Rad54l2/Tob1/Arl2bp/Rxrb/Dnajb1/Taf12/Fus/Phf2/Trim12c/Med7/Tob2/Ccnd1/Sqstm1/Gmnn/Nupr1/Pml/Pus1/Usp22/Nmi/Cnot9/Prmt2/Sfmbt1/Supt3/Arrb1/Bclaf3/Maml1/Atn1/Casp8ap2/Apex1/Hdac1/Nsd1/Tada2b/Pmf1/Mybbp1a/Hsbp1/Camta1/Akirin2/Mrtfb/Xpc/Arid3a	54
GO:0009055	MF	GO:0009055	electron transfer activity	15/1386	56/28171	5.37E-08	6.66E-06	4.85E-06	Uqcrh/Cox5a/Cox5b/Cox7b/Ndufs1/Fdx1/Surf1/Ndufa10/Cox4i2/Ndufs3/Sdhb/Ndufv1/Etfa/Etfdh/Ndufs7	15
GO:0019003	MF	GO:0019003	GDP binding	18/1386	81/28171	6.09E-08	6.71E-06	4.88E-06	Gbp2/Gbp2b/Rhoa/Iigp1/Nme2/Arf6/Rab10/Suclg2/Rab22a/Rab31/Rhebl1/Rab18/Suclg1/Rras/Rab4a/Arl3/Rit1/Rab8a	18
GO:0015399	MF	GO:0015399	primary active transmembrane transporter activity	25/1386	150/28171	8.40E-08	8.33E-06	6.06E-06	Atp5l/Atp5b/Uqcrh/Atp6v1f/Cox5a/Cox5b/Atp6v1c1/Cox7b/Ndufs1/Abcb9/Cpox/Surf1/Ndufa10/Cox4i2/Ndufs3/Abcc5/Abcd3/Atp6v1g1/Atp6v1d/Atp6v0d1/Atp2a2/Ndufv1/Ndufs7/Atp6v1e1/Abcb7	25
GO:0046982	MF	GO:0046982	protein heterodimerization activity	39/1386	313/28171	1.05E-07	9.48E-06	6.90E-06	Nr4a1/Cebpb/Mef2d/Runx1/Rraga/Nr4a2/Taf4b/Taf6/Sos1/Bcl2a1a/Usf1/Taf7/Pole3/Taf12/Tcf12/Katna1/Bcl2a1b/Il12b/Abtb2/Ppp2ca/Tubb2b/Supt4a/Taf13/Pml/H2ac20/Supt5/Nfyb/Bcl2l1/Ikzf3/Sephs1/Nfyc/Gca/Ddit3/Pafah1b3/Bhlhe40/Tpm2/Il12a/Pik3r2/Lsm6	39
GO:0015078	MF	GO:0015078	proton transmembrane transporter activity	22/1386	124/28171	1.60E-07	1.32E-05	9.62E-06	Atp5l/Slc25a5/Atp5b/Uqcrh/Atp6v1f/Cox5a/Cox5b/Atp6v1c1/Cox7b/Atp5o/Atp5j2/Atp5g1/Atp5d/Surf1/Cox4i2/Slc25a4/Slc30a5/Atp5k/Atp6v1g1/Atp6v1d/Atp6v0d1/Atp6v1e1	22
GO:0140223	MF	GO:0140223	general transcription initiation factor activity	13/1386	48/28171	3.60E-07	2.75E-05	2.00E-05	Taf10/Taf4b/Taf6/Taf7/Gtf2e1/Taf1c/Gtf3c6/Taf12/Gtf2h2/Gtf3c2/Gtf2h4/Gtf3a/Taf4	13
GO:0019787	MF	GO:0019787	ubiquitin-like protein transferase activity	47/1386	448/28171	9.64E-07	6.83E-05	4.97E-05	Tnfaip3/Cdkn2a/Rnf103/Ube2l3/Dtx2/Cbx4/Rnf125/Herc3/Mul1/Rnf114/Rnf139/Rnf113a2/Tmem129/Atg10/Rnf157/Rnf185/Znrf3/Zfp91/Cbll1/Rnf149/Znrf2/Rnf19a/Trim12c/Lonrf1/Med7/Rnf2/Traf2/Dtx1/Cdc34/Pml/Pja1/Nccrp1/Ccnc/Nosip/Ube2r2/Med23/Rnf121/Trim17/Klhl21/Ufl1/Rnf44/Ubr7/Map3k1/Rnf41/Hectd3/Syvn1/Rnf135	47
GO:0044389	MF	GO:0044389	ubiquitin-like protein ligase binding	39/1386	348/28171	1.60E-06	0.000106045	7.72E-05	Hspa8/Ubb/Actg1/Slc25a5/Hsp90aa1/Jun/Cebpb/Map1lc3b/Hsp90ab1/Smad7/Hspa1a/Ptpn22/Tpi1/Per1/Nedd8/Ube2l3/Rraga/Hspa1b/Bid/Mul1/Stx8/Stat1/Eif4e2/Smad5/Prdx6/Hspd1/Faf1/Sqstm1/Cxcr4/Traf2/Dtx1/Sipa1l1/Pml/Psmd1/Arrb1/Cul4b/Ckb/Dnaja1/Bag5	39
GO:0015453	MF	GO:0015453	oxidoreduction-driven active transmembrane transporter activity	11/1386	40/28171	2.43E-06	0.000150437	0.000109507	Uqcrh/Cox5a/Cox5b/Cox7b/Ndufs1/Surf1/Ndufa10/Cox4i2/Ndufs3/Ndufv1/Ndufs7	11
GO:0031625	MF	GO:0031625	ubiquitin protein ligase binding	37/1386	329/28171	2.71E-06	0.000157927	0.000114959	Hspa8/Ubb/Actg1/Slc25a5/Hsp90aa1/Jun/Map1lc3b/Hsp90ab1/Smad7/Hspa1a/Ptpn22/Tpi1/Per1/Nedd8/Ube2l3/Rraga/Hspa1b/Bid/Mul1/Stx8/Eif4e2/Smad5/Prdx6/Hspd1/Faf1/Sqstm1/Cxcr4/Traf2/Dtx1/Sipa1l1/Pml/Psmd1/Arrb1/Cul4b/Ckb/Dnaja1/Bag5	37
GO:0032182	MF	GO:0032182	ubiquitin-like protein binding	19/1386	115/28171	3.33E-06	0.000183291	0.000133423	Tnfaip3/Cbx4/Smarcad1/Rnf185/Faf1/Sqstm1/Marchf7/Cxcr4/Pml/Usp5/Cks2/Gga3/Ubxn2b/Casp8ap2/Ascc2/Vps36/Ubap1/Habp4/Trp53inp2	19
GO:0047134	MF	GO:0047134	protein-disulfide reductase (NAD(P)) activity	6/1386	11/28171	5.24E-06	0.000273334	0.000198968	Txn1/Gsr/Pgk1/Glrx/Txndc17/Nxn	6
GO:0000287	MF	GO:0000287	magnesium ion binding	27/1386	211/28171	5.58E-06	0.000276954	0.000201603	Pkm/Prpsap2/Pgm2/Pdxp/Exd2/Pgm3/Lrrk2/Sik1/Map3k8/Idh3a/Nme1/Cib2/Hmgcl/Rnaseh1/Dxo/Ppa1/Ephx2/Cilk1/Arl3/Rp2/Mast4/Rps6ka4/Nudt5/Idh2/Tkt/Dck/Hprt	27
GO:0004842	MF	GO:0004842	ubiquitin-protein transferase activity	43/1386	423/28171	6.15E-06	0.00029052	0.000211478	Tnfaip3/Rnf103/Ube2l3/Dtx2/Rnf125/Herc3/Mul1/Rnf114/Rnf139/Rnf113a2/Tmem129/Rnf157/Rnf185/Znrf3/Zfp91/Cbll1/Rnf149/Znrf2/Rnf19a/Trim12c/Lonrf1/Med7/Rnf2/Traf2/Dtx1/Cdc34/Pml/Pja1/Nccrp1/Ccnc/Nosip/Ube2r2/Med23/Rnf121/Trim17/Klhl21/Rnf44/Ubr7/Map3k1/Rnf41/Hectd3/Syvn1/Rnf135	43
GO:0003713	MF	GO:0003713	transcription coactivator activity	31/1386	266/28171	8.28E-06	0.000373538	0.000271909	Jund/Sub1/Hmgb2/Nme2/Pkm/Ube2l3/Slc30a9/Nucks1/Ets1/Taf6/Arl2bp/Rxrb/Taf12/Fus/Phf2/Trim12c/Nupr1/Pml/Pus1/Usp22/Cnot9/Prmt2/Supt3/Arrb1/Maml1/Atn1/Apex1/Tada2b/Pmf1/Mrtfb/Xpc	31
GO:0016668	MF	GO:0016668	oxidoreductase activity, acting on a sulfur group of donors, NAD(P) as acceptor	6/1386	12/28171	1.00E-05	0.000432714	0.000314985	Txn1/Gsr/Pgk1/Glrx/Txndc17/Nxn	6
GO:0042578	MF	GO:0042578	phosphoric ester hydrolase activity	36/1386	346/28171	2.07E-05	0.000855436	0.000622697	Dusp10/Hmox1/Ptpn22/Pde3b/Samhd1/Dusp5/Ssh2/Dusp11/Pdxp/Ptpn9/Ppm1l/Ppp3cb/Ptp4a1/Plcg2/Adprm/Ppp2ca/Mtmr6/Armt1/Pip4p2/Hddc3/Ptpn12/Inpp1/Dusp19/Ephx2/Apex1/Plcb2/Nt5c/Pde6d/Bpnt2/Ppp6c/Plcb4/Dusp6/Tdp1/Mtm1/Nt5dc3/Ppp2r5d	36
GO:0016209	MF	GO:0016209	antioxidant activity	15/1386	88/28171	2.39E-05	0.000916874	0.000667419	Prdx5/Prdx1/Sod2/S100a8/Hp/Gsr/Mgst1/Hbb-bt/Cygb/Prdx6/Glrx/Txndc17/Nxn/Hbb-bs/Prdx2	15
GO:0030527	MF	GO:0030527	structural constituent of chromatin	12/1386	59/28171	2.50E-05	0.000916874	0.000667419	H3f3b/H1f2/H4c18/H4c4/H1f4/H4c3/H4c14/Asf1b/H4c2/H1f3/H2ac20/H4c9	12
GO:0003735	MF	GO:0003735	structural constituent of ribosome	22/1386	167/28171	2.53E-05	0.000916874	0.000667419	Rpl35/Rpl13/Ubb/Rps15a/Rps7/Rps27rt/Rpl32l/Mrps25/Drosha/Mrpl32/Mrps11/Mrpl17/Mrps15/Mrpl23/Rpl37rt/Mrpl52/Mrpl34/Mrpl10/Rsl24d1/Mrps10/Mrpl12/Mrpl44	22
GO:0051536	MF	GO:0051536	iron-sulfur cluster binding	13/1386	69/28171	2.75E-05	0.000916874	0.000667419	Ndufs1/Cisd2/Fdx1/Nthl1/Cisd3/Sdhb/Ndufv1/Etfdh/Fech/Rev3l/Nfu1/Nfs1/Ndufs7	13
GO:0051540	MF	GO:0051540	metal cluster binding	13/1386	69/28171	2.75E-05	0.000916874	0.000667419	Ndufs1/Cisd2/Fdx1/Nthl1/Cisd3/Sdhb/Ndufv1/Etfdh/Fech/Rev3l/Nfu1/Nfs1/Ndufs7	13
GO:0051059	MF	GO:0051059	NF-kappaB binding	9/1386	34/28171	2.82E-05	0.000916874	0.000667419	Anxa4/Hspa1a/Cdkn2a/Psma6/Hspa1b/Taf4b/Faf1/Apex1/Hdac1	9
GO:0004540	MF	GO:0004540	ribonuclease activity	18/1386	122/28171	2.95E-05	0.000916874	0.000667419	Pde12/Tsen34/Pop4/Parn/Rida/Ago2/Lactb2/Exd2/Drosha/Rpp21/Zc3h12a/Rnaseh1/Dis3l/Eri3/Apex1/Eri1/Rnasel/Mrpl44	18
GO:0016922	MF	GO:0016922	nuclear receptor binding	21/1386	157/28171	3.05E-05	0.000916874	0.000667419	Jund/Nr4a1/Cebpb/Slc30a9/Taf10/Nr4a2/Stat1/Taf7/Ar/Rxrb/Stat5b/Fus/Tob2/Uimc1/Prmt2/Arrb1/Ets2/Nsd1/Dcaf1/Nr1h3/Nr1h2	21
GO:0016853	MF	GO:0016853	isomerase activity	22/1386	169/28171	3.05E-05	0.000916874	0.000667419	Top1/Tpi1/Mif/Mcee/Renbp/Fuom/Ebp/Pgm2/Pgm3/Trub2/Pgam1/Gnpda1/Katna1/Hspd1/Eci2/Pus1/Echs1/Pus7l/Ppil1/Gfus/Ebpl/Rpe	22
GO:0060590	MF	GO:0060590	ATPase regulator activity	10/1386	43/28171	3.48E-05	0.001015772	0.00073941	Hsph1/Dnajb1/Dnaja2/Atpif1/Gtf2h4/Rab4a/Hscb/Dnaja1/Bag5/Ahsa1	10
GO:0015035	MF	GO:0015035	protein-disulfide reductase activity	9/1386	35/28171	3.64E-05	0.001030422	0.000750074	Txn1/Gsr/Ero1a/Pgk1/Glrx/Txndc17/Ero1b/Nxn/Txnl1	9
GO:0051117	MF	GO:0051117	ATPase binding	16/1386	102/28171	3.76E-05	0.001035034	0.000753431	Atox1/Snu13/Fbl/Ar/Dnajb1/Nufip1/Atp6v1g1/Vcpkmt/Atpif1/Rab4a/Tmtc4/Ufd1/Atp6v1e1/Syvn1/Clpp/Nr1h2	16
GO:0009678	MF	GO:0009678	pyrophosphate hydrolysis-driven proton transmembrane transporter activity	8/1386	28/28171	4.32E-05	0.001158805	0.000843528	Atp5l/Atp5b/Atp6v1f/Atp6v1c1/Atp6v1g1/Atp6v1d/Atp6v0d1/Atp6v1e1	8
GO:0016251	MF	GO:0016251	RNA polymerase II general transcription initiation factor activity	9/1386	36/28171	4.64E-05	0.001210433	0.000881109	Taf10/Taf4b/Taf6/Taf7/Gtf2e1/Taf12/Gtf2h2/Gtf2h4/Taf4	9
GO:0043130	MF	GO:0043130	ubiquitin binding	15/1386	94/28171	5.31E-05	0.001324496	0.000964139	Tnfaip3/Smarcad1/Rnf185/Faf1/Sqstm1/Marchf7/Cxcr4/Usp5/Cks2/Gga3/Ubxn2b/Ascc2/Vps36/Ubap1/Trp53inp2	15
GO:0016874	MF	GO:0016874	ligase activity	21/1386	163/28171	5.34E-05	0.001324496	0.000964139	Atp5l/Atp5b/Atp5o/Atp5j2/Atp5d/Suclg2/Acsl1/Yars2/Rtcb/Atp5k/Eprs/Ass1/Iars/Mccc2/Tars/Acsl5/Suclg1/Ears2/Vars/Gclm/Tars2	21
GO:0004518	MF	GO:0004518	nuclease activity	24/1386	202/28171	6.12E-05	0.001480804	0.001077919	Pde12/Tsen34/Pop4/Parn/Pms2/Rida/Ago2/Lactb2/Exd2/Eme2/Drosha/Rpp21/Nme1/Zc3h12a/Rnaseh1/Dxo/Dis3l/Eri3/Polg/Apex1/Eri1/Rnasel/Mrpl44/Tdp1	24
GO:0046933	MF	GO:0046933	proton-transporting ATP synthase activity, rotational mechanism	6/1386	16/28171	7.33E-05	0.001731878	0.001260684	Atp5l/Atp5b/Atp5o/Atp5j2/Atp5d/Atp5k	6
GO:0044183	MF	GO:0044183	protein folding chaperone	11/1386	56/28171	7.58E-05	0.001748831	0.001273024	Hspa8/Hsp90aa1/Hsp90ab1/Hspa1a/Hsph1/Clpx/Hspa1b/Dnajb1/Hspd1/Hspa2/Pfdn1	11
GO:0042625	MF	GO:0042625	ATPase-coupled ion transmembrane transporter activity	7/1386	23/28171	8.40E-05	0.001772948	0.00129058	Atp5b/Atp6v1f/Atp6v1c1/Atp6v1g1/Atp6v1d/Atp6v0d1/Atp6v1e1	7
GO:0044769	MF	GO:0044769	ATPase activity, coupled to transmembrane movement of ions, rotational mechanism	7/1386	23/28171	8.40E-05	0.001772948	0.00129058	Atp5b/Atp6v1f/Atp6v1c1/Atp6v1g1/Atp6v1d/Atp6v0d1/Atp6v1e1	7
GO:0046961	MF	GO:0046961	proton-transporting ATPase activity, rotational mechanism	7/1386	23/28171	8.40E-05	0.001772948	0.00129058	Atp5b/Atp6v1f/Atp6v1c1/Atp6v1g1/Atp6v1d/Atp6v0d1/Atp6v1e1	7
GO:0140416	MF	GO:0140416	transcription regulator inhibitor activity	7/1386	23/28171	8.40E-05	0.001772948	0.00129058	Smad7/Hspa1a/0610009B22Rik/Dnajb1/Id3/Ddit3/Tfdp1	7
GO:0140104	MF	GO:0140104	molecular carrier activity	14/1386	88/28171	9.65E-05	0.001994251	0.001451672	Atox1/Spty2d1/Mmaa/Nap1l1/Cse1l/Hbb-bt/Asf1b/Cygb/Ipo4/Kpna4/Emc2/Ndufab1/Tnpo2/Tcn2	14
GO:0140776	MF	GO:0140776	protein-containing complex destabilizing activity	5/1386	11/28171	0.000103061	0.002086449	0.001518786	Hspa8/Hspa1a/Hspa1b/Katna1/Clpb	5
GO:0061659	MF	GO:0061659	ubiquitin-like protein ligase activity	33/1386	337/28171	0.000144486	0.002866612	0.002086689	Dtx2/Cbx4/Rnf125/Herc3/Mul1/Rnf114/Rnf113a2/Tmem129/Rnf157/Rnf185/Znrf3/Cbll1/Rnf149/Znrf2/Rnf19a/Trim12c/Lonrf1/Med7/Rnf2/Dtx1/Pja1/Nccrp1/Ccnc/Nosip/Med23/Rnf121/Trim17/Ufl1/Rnf44/Ubr7/Rnf41/Syvn1/Rnf135	33
GO:0030515	MF	GO:0030515	snoRNA binding	8/1386	33/28171	0.000155036	0.003015598	0.00219514	Wdr3/Snu13/Heatr1/Nufip1/Nop10/Bms1/Nhp2/Nudt5	8
GO:0001046	MF	GO:0001046	core promoter sequence-specific DNA binding	10/1386	51/28171	0.000162196	0.003049862	0.002220082	H3f3b/Cebpb/Stat1/Ago2/Taf1c/Fos/Taf4/Hdac1/Klf10/Zbtb17	10
GO:0031490	MF	GO:0031490	chromatin DNA binding	16/1386	115/28171	0.000162946	0.003049862	0.002220082	H3f3b/H1f2/Cebpb/Klf4/Top1/Per1/H1f4/H1f3/Rxrb/Pole3/Zfx/Nkap/Apex1/Thra/Nr1h3/Nr1h2	16
GO:0015036	MF	GO:0015036	disulfide oxidoreductase activity	9/1386	42/28171	0.000168303	0.003091782	0.002250597	Txn1/Gsr/Ero1a/Pgk1/Glrx/Txndc17/Ero1b/Nxn/Txnl1	9
GO:0001671	MF	GO:0001671	ATPase activator activity	7/1386	26/28171	0.00019797	0.003506906	0.002552777	Dnajb1/Dnaja2/Gtf2h4/Rab4a/Hscb/Dnaja1/Ahsa1	7
GO:0016769	MF	GO:0016769	transferase activity, transferring nitrogenous groups	7/1386	26/28171	0.00019797	0.003506906	0.002552777	Gapdh/Got1/Gfpt1/Accs/Tgm2/Gpt/Psat1	7
GO:0000049	MF	GO:0000049	tRNA binding	12/1386	73/28171	0.000217778	0.003790104	0.002758925	Xpot/Yars2/Nsun6/Mtres1/Ctu2/Iars/Trmu/Pus1/Pstk/Ears2/Elp5/Yrdc	12
GO:0016779	MF	GO:0016779	nucleotidyltransferase activity	18/1386	143/28171	0.000238308	0.004075886	0.002966954	Polr2g/Fpgt/Polg2/Art2b/Pold4/Polr3k/Uap1l1/Polr3b/Selenoo/Parp11/Rev3l/Polr3d/Polg/Nudt5/Polr2c/Yrdc/Polr2b/Oas1g	18
GO:0046332	MF	GO:0046332	SMAD binding	13/1386	85/28171	0.000253996	0.004270579	0.003108677	Jun/Tgif1/Smad7/Ipo7/Tob1/Drosha/Smad5/Tcf12/Col5a2/Skil/Pml/Purb/Fos	13
GO:0004857	MF	GO:0004857	enzyme inhibitor activity	36/1386	392/28171	0.000263066	0.004298016	0.003128649	Serpina3g/Rps7/Prdx5/Gapdh/Dynll1/Slpi/Cdkn2a/Pkib/Renbp/Cst7/Rgs2/Wfdc17/Serpina3f/Pinx1/Hexim1/Lrrk2/Serpinb6a/Mcrs1/Cstb/Phactr4/Ppp1r14a/Bst2/Ppp2ca/Ibtk/Rpl37rt/Ppp1r8/Furin/Bcl2l1/Dusp19/Apba3/Arrb1/Gchfr/Serpinb6b/Anxa2/Pde6d/Lilrb4a	36
GO:0004129	MF	GO:0004129	cytochrome-c oxidase activity	5/1386	13/28171	0.000264293	0.004298016	0.003128649	Cox5a/Cox5b/Cox7b/Surf1/Cox4i2	5
GO:0004521	MF	GO:0004521	RNA endonuclease activity	11/1386	65/28171	0.000303963	0.004830768	0.003516455	Tsen34/Pop4/Rida/Ago2/Lactb2/Drosha/Rpp21/Zc3h12a/Rnaseh1/Apex1/Mrpl44	11
GO:0016667	MF	GO:0016667	oxidoreductase activity, acting on a sulfur group of donors	10/1386	55/28171	0.000310586	0.004830768	0.003516455	Txn1/Gsr/Msrb1/Ero1a/Pgk1/Glrx/Txndc17/Ero1b/Nxn/Txnl1	10
GO:0016741	MF	GO:0016741	transferase activity, transferring one-carbon groups	23/1386	211/28171	0.000311662	0.004830768	0.003516455	Gatm/Mgmt/Tpmt/Suv39h2/Fbl/Nsun6/Comtd1/Spout1/Smyd5/Vcpkmt/Carnmt1/Suv39h1/Armt1/Pcmtd1/Trmt2b/Ndufaf5/Prmt2/Mettl25/Eed/Ftsj3/Atic/Nsd1/Pcif1	23
GO:0061630	MF	GO:0061630	ubiquitin protein ligase activity	31/1386	324/28171	0.000339018	0.00517393	0.003766252	Dtx2/Rnf125/Herc3/Mul1/Rnf114/Rnf113a2/Tmem129/Rnf157/Rnf185/Znrf3/Cbll1/Rnf149/Znrf2/Rnf19a/Trim12c/Lonrf1/Med7/Rnf2/Dtx1/Pja1/Nccrp1/Ccnc/Nosip/Med23/Rnf121/Trim17/Rnf44/Ubr7/Rnf41/Syvn1/Rnf135	31
GO:0051082	MF	GO:0051082	unfolded protein binding	13/1386	88/28171	0.00036021	0.005279441	0.003843057	Hspa8/Hsp90aa1/Hsp90ab1/Hspa1a/Clpx/Hspa1b/Erlec1/Dnajb1/Dnaja2/Hspa2/Pfdn1/Dnaja1/Syvn1	13
GO:0016409	MF	GO:0016409	palmitoyltransferase activity	8/1386	37/28171	0.000361897	0.005279441	0.003843057	Zdhhc1/Sptlc1/Zdhhc14/Zdhhc5/Zdhhc3/Cpt1a/Zdhhc13/Zdhhc4	8
GO:0097718	MF	GO:0097718	disordered domain specific binding	8/1386	37/28171	0.000361897	0.005279441	0.003843057	Gapdh/Hsp90aa1/Hsp90ab1/Hspa1a/Cdkn2a/Calm1/Hspa2/Ppil1	8
GO:0003697	MF	GO:0003697	single-stranded DNA binding	16/1386	124/28171	0.000390866	0.005511739	0.004012153	Sub1/Top1/Polr2g/Jchain/Samhd1/Nucks1/Msh3/Pms2/Ybx3/Nme1/Purb/Mcm6/Mcm4/Tdp1/Xpc/Twnk	16
GO:0004559	MF	GO:0004559	alpha-mannosidase activity	5/1386	14/28171	0.000394489	0.005511739	0.004012153	Manea/Man1b1/Edem1/Man2c1/Man1c1	5
GO:0016675	MF	GO:0016675	oxidoreductase activity, acting on a heme group of donors	5/1386	14/28171	0.000394489	0.005511739	0.004012153	Cox5a/Cox5b/Cox7b/Surf1/Cox4i2	5
GO:0016538	MF	GO:0016538	cyclin-dependent protein serine/threonine kinase regulator activity	9/1386	47/28171	0.00041233	0.005680996	0.00413536	Cdkn2a/Hexim1/Ccnl1/Ccnd1/Cnppd1/Mnat1/Ccnc/Cks2/Ccnyl1	9
GO:0019829	MF	GO:0019829	ATPase-coupled monoatomic cation transmembrane transporter activity	10/1386	57/28171	0.000419461	0.005700071	0.004149245	Atp5l/Atp5b/Atp6v1f/Atp6v1c1/Cpox/Atp6v1g1/Atp6v1d/Atp6v0d1/Atp2a2/Atp6v1e1	10
GO:0140101	MF	GO:0140101	catalytic activity, acting on a tRNA	16/1386	126/28171	0.00046841	0.006279226	0.004570829	Tsen34/Pop4/Yars2/Trub2/Nsun6/Rpp21/Eprs/Iars/Trmu/Pus1/Tars/Trmt2b/Pstk/Ears2/Vars/Tars2	16
GO:0016417	MF	GO:0016417	S-acyltransferase activity	7/1386	30/28171	0.000515641	0.006730473	0.004899305	Zdhhc1/Zdhhc14/Zdhhc5/Zdhhc3/Zdhhc13/Dlat/Zdhhc4	7
GO:0046625	MF	GO:0046625	sphingolipid binding	7/1386	30/28171	0.000515641	0.006730473	0.004899305	Map1lc3b/Lamc1/Traf2/Cert1/Cd300lf/Pla2g4a/Map3k1	7
GO:0016747	MF	GO:0016747	acyltransferase activity, transferring groups other than amino-acyl groups	24/1386	233/28171	0.000537207	0.006920901	0.005037922	Oga/Plaat3/Nat2/Taf10/Zdhhc1/Agpat4/Pla2g15/Sptlc1/Zdhhc14/Zdhhc5/Tgm2/Ing3/Prdx6/Abhd5/Zdhhc3/Usp22/Cpt1a/Zdhhc13/Dlat/Casd1/Pla2g4a/Zdhhc4/Pafah1b3/Nmt2	24
GO:0048029	MF	GO:0048029	monosaccharide binding	13/1386	92/28171	0.000558746	0.007041018	0.005125359	Aldoa/Hk3/Clec4a2/Fuom/Clec4d/Hk2/Pfkp/Clec4n/Gyg/Lgals3/Tkt/Rpe/Taldo1	13
GO:0015923	MF	GO:0015923	mannosidase activity	5/1386	15/28171	0.000567824	0.007041018	0.005125359	Manea/Man1b1/Edem1/Man2c1/Man1c1	5
GO:0016854	MF	GO:0016854	racemase and epimerase activity	5/1386	15/28171	0.000567824	0.007041018	0.005125359	Mcee/Renbp/Fuom/Gfus/Rpe	5
GO:0051539	MF	GO:0051539	4 iron, 4 sulfur cluster binding	8/1386	40/28171	0.000632404	0.007745	0.005637807	Ndufs1/Nthl1/Sdhb/Ndufv1/Etfdh/Rev3l/Nfu1/Ndufs7	8
GO:0015252	MF	GO:0015252	proton channel activity	6/1386	23/28171	0.000687071	0.008311886	0.006050461	Atp5l/Atp5b/Atp5o/Atp5j2/Atp5d/Atp5k	6
GO:0008168	MF	GO:0008168	methyltransferase activity	21/1386	198/28171	0.0007969	0.009524397	0.006933082	Mgmt/Tpmt/Suv39h2/Fbl/Nsun6/Comtd1/Spout1/Smyd5/Vcpkmt/Carnmt1/Suv39h1/Armt1/Pcmtd1/Trmt2b/Ndufaf5/Prmt2/Mettl25/Eed/Ftsj3/Nsd1/Pcif1	21
GO:0016684	MF	GO:0016684	oxidoreductase activity, acting on peroxide as acceptor	10/1386	62/28171	0.000836174	0.009874814	0.00718816	Prdx5/Prdx1/Sesn3/Mgst1/Hbb-bt/Cygb/Prdx6/Txndc17/Hbb-bs/Prdx2	10
GO:0031072	MF	GO:0031072	heat shock protein binding	17/1386	146/28171	0.000865544	0.01010141	0.007353106	Hspa8/Gbp2/Gbp2b/Hsp90ab1/Hspa1a/Dnajb9/Hspa1b/Pdxp/Dnajb1/Unc45a/Faf1/Dnaja2/Dnajc9/Hspa2/Dnajc18/Dnaja1/Ahsa1	17
GO:1901567	MF	GO:1901567	fatty acid derivative binding	6/1386	24/28171	0.000878239	0.010130389	0.0073742	Hspa8/Acot7/Acadvl/Hmgcl/Eci2/Acadl	6
GO:0043531	MF	GO:0043531	ADP binding	8/1386	42/28171	0.000889594	0.010143415	0.007383683	Hspa8/Atp5b/Pkm/H1f4/Coq8a/Pgk1/Glud1/Cyb5r3	8
GO:0004527	MF	GO:0004527	exonuclease activity	11/1386	74/28171	0.00094839	0.010479673	0.007628455	Pde12/Parn/Exd2/Zc3h12a/Dxo/Dis3l/Eri3/Polg/Apex1/Eri1/Tdp1	11
GO:0001098	MF	GO:0001098	basal transcription machinery binding	10/1386	63/28171	0.000950777	0.010479673	0.007628455	Fbl/Taf7/Ago2/Rprd1a/Ar/Scaf8/Supt4a/Paf1/Pcif1/Ctr9	10
GO:0001099	MF	GO:0001099	basal RNA polymerase II transcription machinery binding	10/1386	63/28171	0.000950777	0.010479673	0.007628455	Fbl/Taf7/Ago2/Rprd1a/Ar/Scaf8/Supt4a/Paf1/Pcif1/Ctr9	10
GO:0016857	MF	GO:0016857	racemase and epimerase activity, acting on carbohydrates and derivatives	4/1386	10/28171	0.000964678	0.010516055	0.007654938	Renbp/Fuom/Gfus/Rpe	4
GO:0042626	MF	GO:0042626	ATPase-coupled transmembrane transporter activity	14/1386	110/28171	0.001010983	0.010901032	0.007935174	Atp5l/Atp5b/Atp6v1f/Atp6v1c1/Abcb9/Cpox/Abcc5/Abcd3/Atp6v1g1/Atp6v1d/Atp6v0d1/Atp2a2/Atp6v1e1/Abcb7	14
GO:0016791	MF	GO:0016791	phosphatase activity	25/1386	259/28171	0.001072194	0.011330027	0.008247452	Dusp10/Ptpn22/Dusp5/Ssh2/Dusp11/Pdxp/Ptpn9/Ppm1l/Ppp3cb/Ptp4a1/Ppp2ca/Mtmr6/Armt1/Pip4p2/Ptpn12/Inpp1/Dusp19/Ephx2/Nt5c/Bpnt2/Ppp6c/Dusp6/Mtm1/Nt5dc3/Ppp2r5d	25
GO:0008137	MF	GO:0008137	NADH dehydrogenase (ubiquinone) activity	5/1386	17/28171	0.001077592	0.011330027	0.008247452	Ndufs1/Ndufa10/Ndufs3/Ndufv1/Ndufs7	5
GO:0008483	MF	GO:0008483	transaminase activity	6/1386	25/28171	0.001107876	0.011330027	0.008247452	Got1/Gfpt1/Accs/Tgm2/Gpt/Psat1	6
GO:0016866	MF	GO:0016866	intramolecular transferase activity	6/1386	25/28171	0.001107876	0.011330027	0.008247452	Pgm2/Pgm3/Trub2/Pgam1/Pus1/Pus7l	6
GO:0051787	MF	GO:0051787	misfolded protein binding	6/1386	25/28171	0.001107876	0.011330027	0.008247452	Hspa8/Hspa1a/Dnajb9/Hspa1b/Hspa2/Edem1	6
GO:0004532	MF	GO:0004532	exoribonuclease activity	7/1386	34/28171	0.001147418	0.011497361	0.008369259	Pde12/Parn/Exd2/Zc3h12a/Dis3l/Eri3/Eri1	7
GO:0042974	MF	GO:0042974	nuclear retinoic acid receptor binding	7/1386	34/28171	0.001147418	0.011497361	0.008369259	Rxrb/Fus/Uimc1/Prmt2/Nsd1/Nr1h3/Nr1h2	7
GO:0140097	MF	GO:0140097	catalytic activity, acting on DNA	23/1386	232/28171	0.001167097	0.011577606	0.008427671	Top1/Msh3/Pms2/Rad54l2/Smarcad1/Nthl1/Exd2/Polg2/Eme2/Helq/Msh5/Pold4/Nme1/Rfc2/Rev3l/Mcm6/Mcm4/Ascc3/Polg/Apex1/Upf1/Tdp1/Twnk	23
GO:0003729	MF	GO:0003729	mRNA binding	33/1386	380/28171	0.001208374	0.011868388	0.00863934	Rpl35/Rps7/Hsp90aa1/Slpi/Pkm/Larp7/Paip2/Msi2/Sf1/Rida/Ago2/Cryz/Ybx3/Scaf8/Mrps11/Fus/Utp23/Zc3h12a/Elavl1/Purb/Slirp/Ppp1r8/Supt5/Nhp2/Upf3a/Dxo/Sf3b6/Fech/Eif3d/Eif2s2/Hdlbp/Mrpl12/Snip1	33
GO:0004674	MF	GO:0004674	protein serine/threonine kinase activity	37/1386	442/28171	0.001233558	0.011996952	0.008732925	Nme2/Top1/Pkm/Mink1/Stk17b/Clk3/Dbf4/Plk3/Lats2/Tesk1/Pkn2/Nrbp1/Lrrk2/Slk/Sik1/Map3k8/Clk1/Riok1/Mylk/Grk5/Gsk3a/Mapkapk3/Map3k2/Map2k5/Ripk3/Stk40/Prkaa1/Cilk1/Mast4/Rps6ka4/Map4k2/Csnk1g2/Mapkapk5/Map3k1/Cpne3/Pim1/Dcaf1	37
GO:0016746	MF	GO:0016746	acyltransferase activity	25/1386	262/28171	0.001260895	0.012143767	0.008839797	Oga/Plaat3/Nat2/Taf10/Zdhhc1/Agpat4/Pla2g15/Sptlc1/Zdhhc14/Zdhhc5/Tgm2/Ing3/Prdx6/Abhd5/Zdhhc3/Usp22/Cpt1a/Zdhhc13/Dlat/Casd1/Pla2g4a/Acly/Zdhhc4/Pafah1b3/Nmt2	25
GO:0016893	MF	GO:0016893	endonuclease activity, active with either ribo- or deoxyribonucleic acids and producing 5'-phosphomonoesters	7/1386	35/28171	0.001374079	0.01290241	0.009392035	Pop4/Ago2/Drosha/Rpp21/Rnaseh1/Apex1/Mrpl44	7
GO:0019706	MF	GO:0019706	protein-cysteine S-palmitoyltransferase activity	6/1386	26/28171	0.001380847	0.01290241	0.009392035	Zdhhc1/Zdhhc14/Zdhhc5/Zdhhc3/Zdhhc13/Zdhhc4	6
GO:0019707	MF	GO:0019707	protein-cysteine S-acyltransferase activity	6/1386	26/28171	0.001380847	0.01290241	0.009392035	Zdhhc1/Zdhhc14/Zdhhc5/Zdhhc3/Zdhhc13/Zdhhc4	6
GO:0022804	MF	GO:0022804	active transmembrane transporter activity	35/1386	414/28171	0.001391691	0.01290241	0.009392035	Atp5l/Slc25a5/Atp5b/Uqcrh/Atp6v1f/Cox5a/Cox5b/Atp6v1c1/Cox7b/Ndufs1/Slc10a3/Abcb9/Slc35d1/Cpox/Slc25a19/Surf1/Slc4a7/Ndufa10/Cox4i2/Ndufs3/Slc25a4/Slc8b1/Slc30a5/Abcc5/Abcd3/Atp6v1g1/Atp6v1d/Atp6v0d1/Atp2a2/Ndufv1/Ndufs7/Atp6v1e1/Slc37a1/Abcb7/Mcu	35
GO:0050136	MF	GO:0050136	NADH dehydrogenase (quinone) activity	5/1386	18/28171	0.001431998	0.013153169	0.009574569	Ndufs1/Ndufa10/Ndufs3/Ndufv1/Ndufs7	5
GO:0008330	MF	GO:0008330	protein tyrosine/threonine phosphatase activity	4/1386	11/28171	0.001457031	0.013260323	0.00965257	Dusp10/Dusp5/Dusp19/Dusp6	4
GO:0042826	MF	GO:0042826	histone deacetylase binding	16/1386	141/28171	0.001591076	0.014298669	0.010408411	Hsp90aa1/Cebpb/Mef2d/Klf4/Hsp90ab1/Hspa1a/Hspa1b/Pkn2/Usf1/Hdac10/Sik1/Ccnd1/Gmnn/Ikzf3/Sp1/Hdac1	16
GO:0016887	MF	GO:0016887	ATP hydrolysis activity	24/1386	252/28171	0.001599952	0.014298669	0.010408411	Hspa8/Atp5b/Hsp90aa1/Hsp90ab1/Hspa1a/Psmc5/Atp5o/Clpx/Atp5d/Hspa1b/Dhx34/Pms2/Rad54l2/Katna1/Clpb/Kif2a/Abcd3/Atp6v1g1/Rfc2/Atp2a2/Hspa2/Ide/Myo1e/Upf1	24
GO:0016655	MF	GO:0016655	oxidoreductase activity, acting on NAD(P)H, quinone or similar compound as acceptor	7/1386	36/28171	0.001634227	0.014474581	0.010536463	Ndufs1/Cryz/Ndufa10/Ndufs3/Dhrs4/Ndufv1/Ndufs7	7
GO:0051537	MF	GO:0051537	2 iron, 2 sulfur cluster binding	6/1386	27/28171	0.001702241	0.014943566	0.010877851	Ndufs1/Cisd2/Fdx1/Cisd3/Sdhb/Fech	6
GO:0051020	MF	GO:0051020	GTPase binding	29/1386	329/28171	0.001854599	0.016138265	0.011747506	Hsp90aa1/Ipo7/Cdc42ep2/Sike1/Usp33/Wdr44/Xpot/Vps9d1/Pkn2/Cse1l/Lrrk2/Ipo4/Bnip3/Yipf2/Rab3gap1/Eprs/Iars/Arhgef2/Bcl2l1/Ankrd27/Gga3/Tnpo2/Llgl1/Rabggtb/Rilpl2/Anxa2/Cyfip2/Pde6d/Rnf41	29
GO:0043021	MF	GO:0043021	ribonucleoprotein complex binding	19/1386	184/28171	0.001886662	0.016274508	0.011846681	Rpl35/Eif1/Zfp622/Eif1a/Rictor/Ybx3/Tma16/Mtres1/Nme1/Zc3h12a/Sec61a1/Letmd1/Eri1/Pim1/Rnasel/Pqbp1/Srp72/Rnf135/Pym1	19
GO:0000993	MF	GO:0000993	RNA polymerase II complex binding	7/1386	37/28171	0.001931104	0.016514267	0.012021209	Ago2/Rprd1a/Scaf8/Supt4a/Paf1/Pcif1/Ctr9	7
GO:0016891	MF	GO:0016891	RNA endonuclease activity, producing 5'-phosphomonoesters	6/1386	28/28171	0.002077338	0.017612986	0.012820998	Pop4/Ago2/Drosha/Rpp21/Rnaseh1/Mrpl44	6
GO:0008408	MF	GO:0008408	3'-5' exonuclease activity	8/1386	48/28171	0.002191512	0.01837891	0.013378536	Pde12/Parn/Exd2/Dis3l/Eri3/Polg/Apex1/Eri1	8
GO:0004721	MF	GO:0004721	phosphoprotein phosphatase activity	17/1386	159/28171	0.002207251	0.01837891	0.013378536	Dusp10/Ptpn22/Dusp5/Ssh2/Dusp11/Pdxp/Ptpn9/Ppm1l/Ppp3cb/Ptp4a1/Ppp2ca/Ptpn12/Dusp19/Ppp6c/Dusp6/Mtm1/Ppp2r5d	17
GO:0003725	MF	GO:0003725	double-stranded RNA binding	11/1386	82/28171	0.002223255	0.01837891	0.013378536	Slc3a2/Hsp90ab1/Hspa1a/Zbp1/Ago2/Prkra/Hspd1/Elavl1/Yrdc/Mrpl44/Oas1g	11
GO:0000149	MF	GO:0000149	SNARE binding	14/1386	120/28171	0.002340926	0.019034418	0.013855699	Gosr2/Stx8/Sec24a/Lrrk2/Txlna/Vps50/Tmed10/Ankrd27/Rab4a/Snap23/Stx16/Hectd3/Nbas/Vps54	14
GO:0004519	MF	GO:0004519	endonuclease activity	14/1386	120/28171	0.002340926	0.019034418	0.013855699	Tsen34/Pop4/Pms2/Rida/Ago2/Lactb2/Eme2/Drosha/Rpp21/Zc3h12a/Rnaseh1/Apex1/Rnasel/Mrpl44	14
GO:0003954	MF	GO:0003954	NADH dehydrogenase activity	5/1386	20/28171	0.00238725	0.01925327	0.014015008	Ndufs1/Ndufa10/Ndufs3/Ndufv1/Ndufs7	5
GO:0004879	MF	GO:0004879	nuclear receptor activity	8/1386	49/28171	0.002508068	0.019885224	0.014475025	Nr4a1/Nr4a2/Ar/Rxrb/Nr1d2/Thra/Nr1h3/Nr1h2	8
GO:0098531	MF	GO:0098531	ligand-activated transcription factor activity	8/1386	49/28171	0.002508068	0.019885224	0.014475025	Nr4a1/Nr4a2/Ar/Rxrb/Nr1d2/Thra/Nr1h3/Nr1h2	8
GO:0004601	MF	GO:0004601	peroxidase activity	9/1386	60/28171	0.002525744	0.019885224	0.014475025	Prdx5/Prdx1/Mgst1/Hbb-bt/Cygb/Prdx6/Txndc17/Hbb-bs/Prdx2	9
GO:0017018	MF	GO:0017018	myosin phosphatase activity	10/1386	72/28171	0.002677937	0.020917426	0.015226394	Dusp10/Dusp5/Ssh2/Pdxp/Ppm1l/Ppp3cb/Ppp2ca/Dusp19/Ppp6c/Dusp6	10
GO:0070063	MF	GO:0070063	RNA polymerase binding	9/1386	61/28171	0.002835998	0.021978988	0.015999136	Taf10/Pkn2/Ago2/Rprd1a/Scaf8/Supt4a/Paf1/Pcif1/Ctr9	9
GO:0090079	MF	GO:0090079	translation regulator activity, nucleic acid binding	13/1386	110/28171	0.0029434	0.022454799	0.016345493	Eif1/Eif2b2/Eif1a/Paip2/Mtrf1l/Eif4e2/Paip1/Tsfm/Purb/Eif2d/Eif3d/Eif2s2/Gfm1	13
GO:0008757	MF	GO:0008757	S-adenosylmethionine-dependent methyltransferase activity	16/1386	150/28171	0.003000684	0.022454799	0.016345493	Tpmt/Suv39h2/Fbl/Nsun6/Comtd1/Smyd5/Vcpkmt/Carnmt1/Suv39h1/Armt1/Pcmtd1/Trmt2b/Prmt2/Ftsj3/Nsd1/Pcif1	16
GO:0003955	MF	GO:0003955	NAD(P)H dehydrogenase (quinone) activity	5/1386	21/28171	0.003007668	0.022454799	0.016345493	Ndufs1/Ndufa10/Ndufs3/Ndufv1/Ndufs7	5
GO:0035259	MF	GO:0035259	nuclear glucocorticoid receptor binding	5/1386	21/28171	0.003007668	0.022454799	0.016345493	Nr4a1/Cebpb/Nr4a2/Stat5b/Ets2	5
GO:0000175	MF	GO:0000175	3'-5'-RNA exonuclease activity	6/1386	30/28171	0.003010573	0.022454799	0.016345493	Pde12/Parn/Exd2/Dis3l/Eri3/Eri1	6
GO:0002020	MF	GO:0002020	protease binding	19/1386	192/28171	0.003055304	0.022618369	0.01646456	Tnfaip3/Aldoa/Cd28/Hspa1a/Mif/Hspa1b/Rnf139/Serpinb6a/Cstb/Furin/Casp1/Tnf/Polg/Casp8ap2/Serpinb6b/Anxa2/Ndufs7/Syvn1/Twnk	19
GO:0019207	MF	GO:0019207	kinase regulator activity	20/1386	208/28171	0.003363719	0.024717102	0.017992288	Klf4/Hsp90ab1/Pkib/Dbf4/Rictor/Calm1/Hexim1/Mob1b/Igtp/Ppp2ca/Mnat1/Ibtk/Mob2/Map2k5/Cks2/Dusp19/Ccnyl1/Pim1/Pik3r2/Lilrb4a	20
GO:0043539	MF	GO:0043539	protein serine/threonine kinase activator activity	9/1386	63/28171	0.003546394	0.025009528	0.018205153	Dbf4/Rictor/Calm1/Igtp/Mnat1/Map2k5/Cks2/Ccnyl1/Pim1	9
GO:0004812	MF	GO:0004812	aminoacyl-tRNA ligase activity	7/1386	41/28171	0.003554777	0.025009528	0.018205153	Yars2/Eprs/Iars/Tars/Ears2/Vars/Tars2	7
GO:0008138	MF	GO:0008138	protein tyrosine/serine/threonine phosphatase activity	7/1386	41/28171	0.003554777	0.025009528	0.018205153	Dusp10/Dusp5/Ssh2/Dusp11/Ptp4a1/Dusp19/Dusp6	7
GO:0016875	MF	GO:0016875	ligase activity, forming carbon-oxygen bonds	7/1386	41/28171	0.003554777	0.025009528	0.018205153	Yars2/Eprs/Iars/Tars/Ears2/Vars/Tars2	7
GO:0043175	MF	GO:0043175	RNA polymerase core enzyme binding	7/1386	41/28171	0.003554777	0.025009528	0.018205153	Ago2/Rprd1a/Scaf8/Supt4a/Paf1/Pcif1/Ctr9	7
GO:0015605	MF	GO:0015605	organophosphate ester transmembrane transporter activity	6/1386	31/28171	0.003579993	0.025009528	0.018205153	Slc25a5/Slc25a36/Slc25a19/Slc25a4/Abcc5/Slc37a1	6
GO:0035035	MF	GO:0035035	histone acetyltransferase binding	6/1386	31/28171	0.003579993	0.025009528	0.018205153	Cebpb/Ets1/Stat1/Taf7/Pla2g4a/Sp1	6
GO:0000979	MF	GO:0000979	RNA polymerase II core promoter sequence-specific DNA binding	5/1386	22/28171	0.003736468	0.02574011	0.018736965	H3f3b/Cebpb/Stat1/Fos/Hdac1	5
GO:0048156	MF	GO:0048156	tau protein binding	5/1386	22/28171	0.003736468	0.02574011	0.018736965	Hsp90aa1/Hsp90ab1/Ppp2ca/Ppp2r2a/Hspa2	5
GO:0097371	MF	GO:0097371	MDM2/MDM4 family protein binding	4/1386	14/28171	0.003926025	0.026859425	0.019551746	Cdkn2a/Marchf7/Rpl37rt/Bcl2l1	4
GO:0003727	MF	GO:0003727	single-stranded RNA binding	12/1386	101/28171	0.004010314	0.027248162	0.019834719	Rps7/Polr2g/Paip2/Msi2/Cbx4/Ago2/Lactb2/Mcrs1/Slirp/Pus1/Rbm10/Thra	12
GO:0038187	MF	GO:0038187	pattern recognition receptor activity	6/1386	32/28171	0.004225622	0.028515762	0.020757441	Clec4d/Pglyrp1/Trim12c/Clec4n/Clec7a/Scarb1	6
GO:0042393	MF	GO:0042393	histone binding	24/1386	273/28171	0.004505446	0.029913513	0.021774905	Sgf29/Spty2d1/Ipo7/Gk/Anp32a/Cbx4/Zfp689/Nap1l1/Stat1/Taf7/Hinfp/Asf1b/Phf2/Ing3/Cd1d1/Dnajc9/Ttll12/Cks2/Uimc1/Tspyl2/Sfmbt1/Baz1b/Psme4/Lrwd1	24
GO:0000062	MF	GO:0000062	fatty-acyl-CoA binding	5/1386	23/28171	0.004583522	0.029913513	0.021774905	Acot7/Acadvl/Hmgcl/Eci2/Acadl	5
GO:0035173	MF	GO:0035173	histone kinase activity	5/1386	23/28171	0.004583522	0.029913513	0.021774905	Slk/Prkaa1/Baz1b/Rps6ka4/Dcaf1	5
GO:0046965	MF	GO:0046965	nuclear retinoid X receptor binding	5/1386	23/28171	0.004583522	0.029913513	0.021774905	Fus/Uimc1/Nsd1/Nr1h3/Nr1h2	5
GO:0140662	MF	GO:0140662	ATP-dependent protein folding chaperone	5/1386	23/28171	0.004583522	0.029913513	0.021774905	Hspa8/Hsph1/Clpx/Hspd1/Hspa2	5
GO:0003779	MF	GO:0003779	actin binding	35/1386	447/28171	0.004829075	0.03131008	0.022791505	Gbp2/Gbp2b/Aif1/Hcls1/Emd/Scin/Pdlim7/Ssh2/Msrb1/Gcsam/Lrrk2/Coro1b/Myo6/Phactr4/Mylk/Gas7/Tnni2/Arpc4/Wdr1/Epb41/Cxcr4/Sipa1l1/Mtss1/Tmod3/Pstpip2/Ipp/Klhl3/Myo1f/Frg1/Myo1e/Nf2/Mrtfb/Tpm2/Palld/Klhl2	35
GO:0016896	MF	GO:0016896	RNA exonuclease activity, producing 5'-phosphomonoesters	6/1386	33/28171	0.004953285	0.031906877	0.023225931	Pde12/Parn/Exd2/Dis3l/Eri3/Eri1	6
GO:0004725	MF	GO:0004725	protein tyrosine phosphatase activity	11/1386	91/28171	0.005037307	0.032238765	0.023467522	Dusp10/Ptpn22/Dusp5/Ssh2/Dusp11/Ptpn9/Ptp4a1/Ppp2ca/Ptpn12/Dusp19/Dusp6	11
GO:0019887	MF	GO:0019887	protein kinase regulator activity	17/1386	173/28171	0.005265067	0.033480427	0.024371364	Hsp90ab1/Pkib/Dbf4/Rictor/Calm1/Hexim1/Mob1b/Igtp/Mnat1/Ibtk/Mob2/Map2k5/Cks2/Dusp19/Ccnyl1/Pim1/Lilrb4a	17
GO:0101005	MF	GO:0101005	deubiquitinase activity	12/1386	105/28171	0.005492253	0.034702642	0.025261049	Tnfaip3/Vcpip1/Usp47/Usp33/Usp20/Usp30/Zc3h12a/Otud1/Usp5/Usp22/Psmd14/Zranb1	12
GO:0016863	MF	GO:0016863	intramolecular oxidoreductase activity, transposing C=C bonds	5/1386	24/28171	0.005558597	0.034899543	0.025404379	Mif/Ebp/Eci2/Echs1/Ebpl	5
GO:0140030	MF	GO:0140030	modification-dependent protein binding	20/1386	218/28171	0.005679822	0.035436371	0.025795151	Tnfaip3/Sgf29/Cbx4/Taf7/Phf2/Ing3/Ubl7/Hspd1/Plcg2/Sqstm1/Pml/Ttll12/Abraxas2/Uimc1/Ide/Ufd1/Psme4/Zranb1/Lrwd1/Babam2	20
GO:0016651	MF	GO:0016651	oxidoreductase activity, acting on NAD(P)H	9/1386	69/28171	0.006536824	0.040149468	0.02922595	Ndufs1/Cryz/Ndufa10/Ndufs3/Dhrs4/Ndufv1/Ndufs7/Cyb5r3/Ncf1	9
GO:0000339	MF	GO:0000339	RNA cap binding	4/1386	16/28171	0.00659872	0.040149468	0.02922595	Dcps/Ago2/Eif4e2/Eif3d	4
GO:0008432	MF	GO:0008432	JUN kinase binding	4/1386	16/28171	0.00659872	0.040149468	0.02922595	Dusp10/Tgif1/Atn1/Map3k1	4
GO:0072542	MF	GO:0072542	protein phosphatase activator activity	4/1386	16/28171	0.00659872	0.040149468	0.02922595	Calm1/Ppp2r5c/Phactr4/Ppp2r5d	4
GO:0019783	MF	GO:0019783	ubiquitin-like protein peptidase activity	13/1386	121/28171	0.00664827	0.040149468	0.02922595	Tnfaip3/Vcpip1/Usp47/Usp33/Ufsp2/Usp20/Usp30/Zc3h12a/Otud1/Usp5/Usp22/Psmd14/Zranb1	13
GO:0051019	MF	GO:0051019	mitogen-activated protein kinase binding	6/1386	35/28171	0.006678087	0.040149468	0.02922595	Dusp10/Nfatc1/Mapkapk3/Mapkapk5/Map3k1/Plcb4	6
GO:0070888	MF	GO:0070888	E-box binding	7/1386	46/28171	0.006842186	0.040888242	0.029763725	Per1/Ciart/Tcf12/Hdac1/Mybbp1a/Bhlhe40/Mitf	7
GO:0004843	MF	GO:0004843	cysteine-type deubiquitinase activity	11/1386	95/28171	0.00696214	0.041355943	0.030104178	Tnfaip3/Vcpip1/Usp47/Usp33/Usp20/Usp30/Zc3h12a/Otud1/Usp5/Usp22/Zranb1	11
GO:0003925	MF	GO:0003925	G protein activity	7/1386	47/28171	0.00770581	0.045500974	0.033121464	Rhoa/Rab1b/Arf6/Rab10/Rab4a/Rit1/Rab8a	7
GO:0120227	MF	GO:0120227	acyl-CoA binding	5/1386	26/28171	0.007930903	0.046202979	0.033632474	Acot7/Acadvl/Hmgcl/Eci2/Acadl	5
GO:0022853	MF	GO:0022853	active monoatomic ion transmembrane transporter activity	20/1386	225/28171	0.007977349	0.046202979	0.033632474	Atp5l/Atp5b/Uqcrh/Atp6v1f/Cox5a/Cox5b/Atp6v1c1/Cox7b/Slc10a3/Cpox/Surf1/Slc4a7/Cox4i2/Slc8b1/Slc30a5/Atp6v1g1/Atp6v1d/Atp6v0d1/Atp2a2/Atp6v1e1	20
GO:0031593	MF	GO:0031593	polyubiquitin modification-dependent protein binding	8/1386	59/28171	0.008011	0.046202979	0.033632474	Tnfaip3/Ubl7/Sqstm1/Abraxas2/Uimc1/Ufd1/Zranb1/Babam2	8
GO:0140296	MF	GO:0140296	general transcription initiation factor binding	8/1386	59/28171	0.008011	0.046202979	0.033632474	Jun/Psmc5/Fbl/Taf7/Ar/Taf12/Taf13/Thra	8
GO:0032183	MF	GO:0032183	SUMO binding	4/1386	17/28171	0.008297528	0.047578889	0.034634039	Cbx4/Pml/Casp8ap2/Habp4	4
