# Supplementary material for: Single-Cell Transcriptome Profiling Reveals the Immune Dysregulation Characteristics of Mice Infected With Brucella abortus
Source: J Infect Dis. 2025 Oct 11;233(1):e55–66. doi: 10.1093/infdis/jiaf522 (PMC12811882; doi:10.1093/infdis/jiaf522)
Supplement: jiaf522_Supplementary_Data [file jiaf522_supplementary_data.zip › Supplementary File 3_Neutrophils_2308 vs Ctrl_L14_Go Up.csv]

	ONTOLOGY	ID	Description	GeneRatio	BgRatio	pvalue	p.adjust	qvalue	geneID	Count
GO:1903037	BP	GO:1903037	regulation of leukocyte cell-cell adhesion	82/1626	380/28564	4.97409704350798e-26	1.66328115625041e-22	1.02984170041435e-22	B2m/Cebpb/H2-Ab1/H2-Aa/Cd274/Actb/Cd44/H2-Ea/H2-DMa/H2-Eb1/Ptafr/Ets1/Cd24a/Fgl2/Lilrb4a/Smad7/Cd74/Ccl5/Hmgb1/Pag1/Socs1/Gimap3/Cd40lg/Gstp1/Rara/H2-Oa/Prkar1a/Irf1/Il18/Il15/Syk/Anxa1/Tnfsf14/Itpkb/H2-DMb1/Adam8/Capn1/Ap3d1/Itgal/Ptpn6/Arid1a/Sart1/Gimap5/Rasal3/Tespa1/H2-DMb2/Il2rg/Selenok/Slfn1/Il1b/Malt1/Icam1/Akt1/Itga4/Irak1/Hsph1/Bcl6/Phf10/Gm5150/Sirpb1c/Bad/Sirpb1b/St3gal4/Pnp/Tnf/Ccdc8…	82
GO:0002831	BP	GO:0002831	regulation of response to biotic stimulus	94/1626	485/28564	5.78733874826168e-26	1.66328115625041e-22	1.02984170041435e-22	Isg15/Stat1/Cd274/Acod1/Gbp4/Clec4e/Cd24a/Zc3hav1/Fgl2/Lamp1/Prkca/Zbp1/Samhd1/Cd74/Ccl5/Hmgb1/Irgm1/Ninj1/Nfe2l2/Socs1/Gbp5/Gimap3/Nfkbia/Spi1/Cd14/Trem3/Parp14/Polr3c/Oas1a/Slc15a3/Cd40lg/Banf1/Clec7a/Irf1/Rsad2/Tlr2/Il15/Syk/Ifi209/Ly86/Casp1/Sec14l1/Adam8/C3/Tut4/Oas3/Cgas/Trim30a/Creb3/Ythdf2/Gimap5/Igtp/Selenok/Il1b/Ercc6/Irak2/Serpinb9/Fbxo38/Irak1/Tmem126a/Plcg2/Ly96/Clec4n/Ap1g1/Trim30b/…	94
GO:0009615	BP	GO:0009615	response to virus	79/1626	366/28564	3.96090614964351e-25	6.10178432240509e-22	3.77799743508984e-22	Ifi27l2a/Ifitm3/Isg15/Stat1/Acod1/Rtp4/Gbp2b/Gbp4/Zc3hav1/Fgl2/Zbp1/Samhd1/Ccl5/Irgm1/Tagap/Cxcl10/Polr3c/Oas2/Oas1a/Isg20/Irf1/Rsad2/Tgtp1/Il15/Ifit3b/Marchf2/Ifi209/Casp1/Ddx56/Sec14l1/Ifit1/Rnasel/Atf2/Bcl2/Oas3/Ifnar2/Nfkb1/Ddx17/Gbp3/Cgas/Ifit3/Trim30a/Creb3/Ifit2/Igtp/Ifitm1/Selenok/Il1b/Eif2ak2/Oasl2/Slfn9/Ercc6/Ifitm6/Becn1/Trim30b/Serinc5/Trim26/Bcl2l1/Tnf/Ifi213/Ifi204/Ifi211/Ifi44l/Lga…	79
GO:1903039	BP	GO:1903039	positive regulation of leukocyte cell-cell adhesion	68/1626	278/28564	4.24619646653103e-25	6.10178432240509e-22	3.77799743508984e-22	B2m/H2-Ab1/H2-Aa/Cd274/Actb/Cd44/H2-Ea/H2-DMa/H2-Eb1/Ptafr/Ets1/Cd24a/Lilrb4a/Cd74/Ccl5/Hmgb1/Socs1/Gimap3/Cd40lg/Rara/H2-Oa/Irf1/Il18/Il15/Syk/Anxa1/Tnfsf14/Itpkb/H2-DMb1/Adam8/Capn1/Ap3d1/Itgal/Arid1a/Sart1/Gimap5/Rasal3/Tespa1/H2-DMb2/Il2rg/Selenok/Il1b/Malt1/Icam1/Itga4/Irak1/Hsph1/Bcl6/Phf10/Gm5150/Sirpb1c/Bad/Sirpb1b/St3gal4/Pnp/Tnf/Ccdc88b/Il12rb2/Lgals9/Gata3/Arid2/Runx1/Cd5/Nfkbiz/Lgals1…	68
GO:0007159	BP	GO:0007159	leukocyte cell-cell adhesion	85/1626	420/28564	6.47626024209346e-25	7.44510877431064e-22	4.60973386916168e-22	B2m/Cebpb/H2-Ab1/H2-Aa/Cd274/Actb/Cd44/H2-Ea/H2-DMa/H2-Eb1/Ptafr/Ets1/Cd24a/Lrg1/Fgl2/Lilrb4a/Smad7/Cd74/Ccl5/Hmgb1/Pag1/Socs1/Gimap3/Cd40lg/Gstp1/Rara/H2-Oa/Stk10/Prkar1a/S100a9/Irf1/Il18/Il15/Syk/Anxa1/Tnfsf14/Itpkb/H2-DMb1/Adam8/Capn1/Ap3d1/Itgal/Ptpn6/Arid1a/Sart1/Gimap5/Rasal3/Tespa1/H2-DMb2/Il2rg/Selenok/Slfn1/Il1b/Malt1/Icam1/Akt1/Itga4/Irak1/Hsph1/Bcl6/Phf10/Gm5150/Sirpb1c/Bad/Sirpb1b/St3…	85
GO:1903706	BP	GO:1903706	regulation of hemopoiesis	87/1626	447/28564	3.03723802503342e-24	2.90967402798202e-21	1.80156171274351e-21	B2m/Cebpb/H2-Aa/Isg15/Stat1/Actb/Cd44/H2-DMa/Jun/Ets1/Cd24a/Nme2/Fgl2/Lilrb4a/Smad7/Prkca/Cd74/Ccl5/Hmgb1/Ninj1/Fas/Socs1/Gimap3/Nfkbia/Spi1/Csf3r/Eif6/Inpp5d/Pilrb1/Cd40lg/Meaf6/Rara/H2-Oa/Irf1/Il18/Il15/Syk/Anxa1/Itpkb/Adam8/Klf10/Ap3d1/Stat3/Ptpn6/Arid1a/Tob2/Sart1/Gimap5/Flt3l/Ptk2b/Pglyrp2/Tespa1/Kat2a/Il2rg/Ccl3/Malt1/Csf1/Mafb/Sh2b3/Notch2/Tmem64/Nfam1/Bcl6/Phf10/Hspa1a/Mitf/Bad/Pcid2/Pnp/…	87
GO:0030098	BP	GO:0030098	lymphocyte differentiation	90/1626	478/28564	5.58553084054872e-24	4.58651875306772e-21	2.83980146945793e-21	B2m/H2-Ab1/H2-Aa/Actb/Cd44/H2-DMa/Clec4d/Clec4e/Cd24a/Fgl2/Lilrb4a/Smad7/Cd74/Hmgb1/Fas/Socs1/Gpr183/Gimap3/Spi1/Stk11/Gon4l/Inpp5d/Cd40lg/Rara/H2-Oa/Tpd52/Fcer1g/Irf1/Rsad2/Gadd45g/Il18/Il15/Syk/Anxa1/Ncaph2/Itpkb/Adam8/Atf2/Ap3d1/Stat3/Bcl2/Ifnar2/Tsc1/Ptpn6/Arid1a/Sart1/Prr7/Gimap5/Flt3l/Ptk2b/Slc39a7/Pglyrp2/Tespa1/Kat2a/Il2rg/Sp3/Il1b/Malt1/Mafb/Sh2b3/St3gal1/Plcg2/Notch2/Nfam1/Bcl6/Phf10/Ad…	90
GO:0002696	BP	GO:0002696	positive regulation of leukocyte activation	82/1626	408/28564	7.1973404492232e-24	5.17128911276687e-21	3.20186948142416e-21	B2m/H2-Ab1/H2-Aa/Cd274/Actb/H2-Ea/H2-DMa/H2-Eb1/Clec4d/Ptafr/Cd24a/Lilrb4a/Lamp1/Cd74/Ccl5/Hmgb1/Socs1/Gpr183/Gimap3/Spi1/Inpp5d/Cd40lg/Rara/H2-Oa/Fcer1g/Clec7a/Irf1/Il18/Il15/Syk/Anxa1/Tnfsf14/Itpkb/H2-DMb1/Adam8/Ap3d1/Shld1/Irs2/Bcl2/Itgal/Arid1a/Sart1/Gimap5/Flt3l/Rasal3/Tespa1/H2-DMb2/Il2rg/Selenok/Il1b/Malt1/Crlf2/Hsph1/Ap1g1/Bcl6/Phf10/Gm5150/Sirpb1c/Bad/Zfp335/Sirpb1b/Tlr4/Pcid2/Pnp/Tnf/Cc…	82
GO:0051251	BP	GO:0051251	positive regulation of lymphocyte activation	74/1626	342/28564	1.10327682283818e-23	6.72545548483517e-21	4.16415137424966e-21	B2m/H2-Ab1/H2-Aa/Cd274/Actb/H2-Ea/H2-DMa/H2-Eb1/Cd24a/Lilrb4a/Lamp1/Cd74/Ccl5/Hmgb1/Socs1/Gpr183/Gimap3/Spi1/Inpp5d/Cd40lg/Rara/H2-Oa/Clec7a/Irf1/Il18/Il15/Syk/Anxa1/Tnfsf14/Itpkb/H2-DMb1/Adam8/Ap3d1/Shld1/Irs2/Bcl2/Itgal/Arid1a/Sart1/Gimap5/Flt3l/Rasal3/Tespa1/H2-DMb2/Il2rg/Selenok/Il1b/Malt1/Hsph1/Ap1g1/Bcl6/Phf10/Gm5150/Sirpb1c/Bad/Zfp335/Sirpb1b/Tlr4/Pcid2/Pnp/Ccdc88b/Il12rb2/Lgals9/Lyst/Gata…	74
GO:0016032	BP	GO:0016032	viral process	73/1626	334/28564	1.17005140654752e-23	6.72545548483517e-21	4.16415137424966e-21	Ifitm3/Slc3a2/Isg15/Stat1/Ly6e/Jun/Vps37b/Zc3hav1/Chmp4b/Vcp/Cd74/Ccl5/Hmgb1/Bcl2l11/Mcts1/Oas2/Ist1/Oas1a/Ppid/Isg20/Chmp1b/Banf1/Hspa8/Rsad2/Ifi209/Ddx56/Rnasel/Inpp5k/Bcl2/Oas3/Gbp3/Eif3b/Trim30a/Pdcd6ip/Creb3/Ifitm1/Rab7/Sp100/Chmp2a/Rnasek/Icam1/Eif2ak2/Oasl2/Ifitm6/Chmp1a/Rest/Fam111a/Vps18/Trim30b/Trim26/Bcl2l1/Ubp1/Rab1a/Bad/Tnf/Ifi213/Ifi204/Ifi211/Trim25/Apobec3/Vps4b/Ifi214/Trim11/Oasl…	73
GO:0050867	BP	GO:0050867	positive regulation of cell activation	84/1626	430/28564	1.47042159897832e-23	7.68362122811579e-21	4.75741189104851e-21	B2m/H2-Ab1/H2-Aa/Cd274/Actb/H2-Ea/H2-DMa/H2-Eb1/Clec4d/Ptafr/Cd24a/Lilrb4a/Lamp1/Cd74/Ccl5/Hmgb1/Socs1/Gpr183/Gimap3/Spi1/Inpp5d/Cd40lg/Rara/H2-Oa/Fcer1g/Clec7a/Irf1/Il18/Il15/Acta2/Syk/Anxa1/Tnfsf14/Itpkb/H2-DMb1/Adam8/Ap3d1/Shld1/Irs2/Bcl2/Itgal/Arid1a/Sart1/Gimap5/Flt3l/Rasal3/Tespa1/H2-DMb2/Il2rg/Selenok/Il1b/Malt1/Crlf2/Hsph1/Ap1g1/Bcl6/Phf10/Gm5150/Sirpb1c/Bad/Zfp335/Sirpb1b/Tlr4/Pcid2/Pnp/…	84
GO:0051607	BP	GO:0051607	defense response to virus	69/1626	305/28564	2.43774393042708e-23	1.16767934267457e-20	7.2298352883982e-21	Ifitm3/Isg15/Stat1/Acod1/Rtp4/Gbp2b/Gbp4/Zc3hav1/Fgl2/Zbp1/Samhd1/Ccl5/Tagap/Cxcl10/Polr3c/Oas2/Oas1a/Isg20/Irf1/Rsad2/Il15/Ifit3b/Marchf2/Ifi209/Casp1/Ddx56/Sec14l1/Ifit1/Rnasel/Bcl2/Oas3/Ifnar2/Ddx17/Gbp3/Cgas/Ifit3/Trim30a/Creb3/Ifit2/Ifitm1/Selenok/Il1b/Eif2ak2/Oasl2/Slfn9/Ercc6/Ifitm6/Becn1/Trim30b/Serinc5/Trim26/Bcl2l1/Ifi213/Ifi204/Ifi211/Ifi44l/Trim25/Dhx58/Lyst/Apobec3/Ifi214/Trim11/Oasl…	69
GO:0140546	BP	GO:0140546	defense response to symbiont	69/1626	306/28564	2.97713146014333e-23	1.31635012560799e-20	8.15034936578509e-21	Ifitm3/Isg15/Stat1/Acod1/Rtp4/Gbp2b/Gbp4/Zc3hav1/Fgl2/Zbp1/Samhd1/Ccl5/Tagap/Cxcl10/Polr3c/Oas2/Oas1a/Isg20/Irf1/Rsad2/Il15/Ifit3b/Marchf2/Ifi209/Casp1/Ddx56/Sec14l1/Ifit1/Rnasel/Bcl2/Oas3/Ifnar2/Ddx17/Gbp3/Cgas/Ifit3/Trim30a/Creb3/Ifit2/Ifitm1/Selenok/Il1b/Eif2ak2/Oasl2/Slfn9/Ercc6/Ifitm6/Becn1/Trim30b/Serinc5/Trim26/Bcl2l1/Ifi213/Ifi204/Ifi211/Ifi44l/Trim25/Dhx58/Lyst/Apobec3/Ifi214/Trim11/Oasl…	69
GO:0050863	BP	GO:0050863	regulation of T cell activation	78/1626	384/28564	4.57487117182503e-23	1.87831139254645e-20	1.16298040841657e-20	B2m/Cebpb/H2-Ab1/H2-Aa/Cd274/Actb/Cd44/H2-Ea/H2-DMa/H2-Eb1/Cd24a/Fgl2/Lilrb4a/Smad7/Cd74/Ccl5/Hmgb1/Lat/Pag1/Fas/Socs1/Gimap3/Cd40lg/Rara/H2-Oa/Prkar1a/Irf1/Il18/Il15/Syk/Anxa1/Tnfsf14/Itpkb/H2-DMb1/Adam8/Ap3d1/Itgal/Cgas/Ptpn6/Arid1a/Sart1/Gimap5/Rasal3/Tespa1/Kat2a/H2-DMb2/Il2rg/Selenok/Slfn1/Il1b/Malt1/Sh2b3/Znhit1/Hsph1/Bcl6/Phf10/Gm5150/Tnfrsf1b/Sirpb1c/Bad/Sirpb1b/Pnp/Ccdc88b/Il12rb2/Lgals9…	78
GO:0022409	BP	GO:0022409	positive regulation of cell-cell adhesion	71/1626	330/28564	1.26809058445194e-22	4.85932311961985e-20	3.00871176563651e-20	B2m/H2-Ab1/H2-Aa/Cd274/Actb/Cd44/H2-Ea/H2-DMa/H2-Eb1/Ptafr/Ets1/Cd24a/Lilrb4a/Smad7/Cd74/Ccl5/Hmgb1/Socs1/Gimap3/Cd40lg/Rara/H2-Oa/Irf1/Il18/Il15/Syk/Anxa1/Tnfsf14/Itpkb/H2-DMb1/Adam8/Capn1/Ap3d1/Itgal/Arid1a/Sart1/Gimap5/Rasal3/Tespa1/H2-DMb2/Il2rg/Selenok/Il1b/Malt1/Icam1/Itga4/Irak1/Hsph1/Bcl6/Phf10/Gm5150/Sirpb1c/Bad/Sirpb1b/St3gal4/Pnp/Tnf/Ccdc88b/Il12rb2/Lgals9/Gata3/Pdpn/Arid2/Runx1/Cd5/Nf…	71
GO:0045088	BP	GO:0045088	regulation of innate immune response	77/1626	385/28564	2.37444057177509e-22	8.53017775410201e-20	5.28156814024446e-20	Isg15/Acod1/Clec4e/Zc3hav1/Lamp1/Zbp1/Samhd1/Cd74/Hmgb1/Irgm1/Ninj1/Nfe2l2/Socs1/Gbp5/Gimap3/Nfkbia/Spi1/Cd14/Trem3/Parp14/Polr3c/Oas1a/Slc15a3/Banf1/Clec7a/Irf1/Rsad2/Tlr2/Syk/Ifi209/Casp1/Sec14l1/Adam8/C3/Oas3/Cgas/Trim30a/Ythdf2/Gimap5/Igtp/Irak2/Serpinb9/Irak1/Tmem126a/Plcg2/Ly96/Clec4n/Ap1g1/Trim30b/Hspa1a/Ythdf3/Tasl/Tifa/Tlr4/Tnf/Ube2k/Ifi213/Ifi204/Ifi211/Lgals9/Dhx58/Tlr6/Ifi214/Oasl1/Va…	77
GO:0002833	BP	GO:0002833	positive regulation of response to biotic stimulus	71/1626	335/28564	3.18479059999954e-22	1.0768339040469e-19	6.66735419108263e-20	Cd274/Acod1/Clec4e/Cd24a/Zc3hav1/Lamp1/Prkca/Zbp1/Cd74/Hmgb1/Irgm1/Ninj1/Gbp5/Gimap3/Nfkbia/Spi1/Cd14/Trem3/Polr3c/Oas1a/Slc15a3/Cd40lg/Clec7a/Irf1/Rsad2/Tlr2/Syk/Ifi209/Ly86/Casp1/Sec14l1/Adam8/Oas3/Cgas/Trim30a/Gimap5/Igtp/Irak2/Fbxo38/Irak1/Tmem126a/Plcg2/Ly96/Clec4n/Ap1g1/Trim30b/Hspa1a/Tasl/Tifa/Tlr4/Tnf/Ube2k/Ifi213/Ifi204/Ifi211/Lgals9/Dhx58/Tlr6/Ifi214/Oasl1/Vav1/Ifi206/Znfx1/Erbin/Polr3d…	71
GO:0031349	BP	GO:0031349	positive regulation of defense response	84/1626	452/28564	4.51046262641563e-22	1.44034106536873e-19	8.91805505257968e-20	Cebpb/Acod1/Clec4e/Ets1/Cd24a/Zc3hav1/Ddt/Lamp1/Prkca/Zbp1/Cd74/Ccl5/Hmgb1/Irgm1/Ninj1/Gbp5/Gimap3/Nfkbia/Spi1/Cd14/Trem3/Polr3c/Oas1a/Slc15a3/Fcer1g/S100a9/Clec7a/Irf1/Rsad2/Tlr2/Tnfrsf1a/Fcgr3/Il18/Syk/Ifi209/Casp1/Sec14l1/Adam8/C3/Oas3/Cgas/Trim30a/Gimap5/Ccl3/Igtp/Il1b/Irak2/Irak1/Tmem126a/Plcg2/Ly96/Clec4n/Ap1g1/Trim30b/Hspa1a/Tasl/Tifa/Tlr4/Casp4/Tnf/Ube2k/Ifi213/Ifi204/Ifi211/Lgals9/Dhx58/…	84
GO:0035456	BP	GO:0035456	response to interferon-beta	32/1626	71/28564	1.9988430378559e-21	6.04702620083986e-19	3.74409324708632e-19	Ifitm3/Stat1/Acod1/Gbp2b/Ndufa13/Irgm1/Oas1a/Xaf1/Irf1/Tgtp1/Ifi209/Iigp1/Ifit1/Ifnar2/Gbp3/Gbp6/Ifit3/Ube2g2/Ifi47/Igtp/Ifitm1/Ifi202b/Ifitm6/Gm4951/Ube2k/Ifi213/Ifi204/Ifi211/Gm4841/Ifi214/Ifi206/Gbp2	32
GO:0030217	BP	GO:0030217	T cell differentiation	69/1626	331/28564	3.29304249298379e-21	9.23394665072396e-19	5.7173156111229e-19	B2m/H2-Aa/Actb/Cd44/H2-DMa/Clec4d/Clec4e/Fgl2/Lilrb4a/Smad7/Cd74/Hmgb1/Fas/Socs1/Gpr183/Gimap3/Spi1/Stk11/Rara/H2-Oa/Fcer1g/Irf1/Rsad2/Gadd45g/Il18/Il15/Syk/Anxa1/Ncaph2/Itpkb/Adam8/Atf2/Ap3d1/Stat3/Bcl2/Ifnar2/Tsc1/Arid1a/Sart1/Prr7/Gimap5/Tespa1/Kat2a/Il2rg/Sp3/Il1b/Malt1/Mafb/Sh2b3/Bcl6/Phf10/Lmbr1l/Bad/Bcl2a1d/Pnp/Lgals9/Gata3/Ctla4/Arid2/Runx1/Kdelr1/Vav1/Rora/Pknox1/Nfkbiz/Zfp36l2/Bcl3/Cd28…	69
GO:0019058	BP	GO:0019058	viral life cycle	60/1626	257/28564	3.37357132333339e-21	9.23394665072396e-19	5.7173156111229e-19	Ifitm3/Slc3a2/Isg15/Ly6e/Vps37b/Zc3hav1/Chmp4b/Vcp/Cd74/Ccl5/Hmgb1/Oas2/Ist1/Oas1a/Ppid/Isg20/Chmp1b/Banf1/Hspa8/Rsad2/Ifi209/Ddx56/Rnasel/Inpp5k/Bcl2/Oas3/Gbp3/Trim30a/Pdcd6ip/Ifitm1/Rab7/Chmp2a/Rnasek/Icam1/Eif2ak2/Oasl2/Ifitm6/Chmp1a/Fam111a/Vps18/Trim30b/Trim26/Rab1a/Tnf/Ifi213/Ifi204/Ifi211/Trim25/Apobec3/Vps4b/Ifi214/Trim11/Oasl1/Resf1/Ifi206/Znfx1/Ddx6/Lgals1/Spcs1/Ppib	60
GO:1902105	BP	GO:1902105	regulation of leukocyte differentiation	72/1626	359/28564	4.70233332804741e-21	1.18121692720705e-18	7.31365496628031e-19	Cebpb/H2-Aa/Actb/Cd44/H2-DMa/Jun/Cd24a/Nme2/Fgl2/Lilrb4a/Smad7/Prkca/Cd74/Ccl5/Hmgb1/Ninj1/Fas/Socs1/Gimap3/Spi1/Inpp5d/Pilrb1/Cd40lg/Rara/H2-Oa/Irf1/Il18/Il15/Syk/Anxa1/Itpkb/Adam8/Klf10/Ap3d1/Ptpn6/Arid1a/Tob2/Sart1/Gimap5/Flt3l/Pglyrp2/Tespa1/Kat2a/Il2rg/Ccl3/Malt1/Csf1/Mafb/Sh2b3/Notch2/Tmem64/Nfam1/Bcl6/Phf10/Mitf/Bad/Pcid2/Pnp/Tnf/Car2/Lgals9/Gata3/Tfe3/Ctla4/Arid2/Runx1/Cul4a/Nfkbiz/Zfp36l…	72
GO:0048525	BP	GO:0048525	negative regulation of viral process	39/1626	111/28564	4.72651171290224e-21	1.18121692720705e-18	7.31365496628031e-19	Ifitm3/Isg15/Stat1/Ly6e/Zc3hav1/Cd74/Ccl5/Oas2/Oas1a/Isg20/Banf1/Rsad2/Ifi209/Rnasel/Inpp5k/Oas3/Trim30a/Ifitm1/Sp100/Eif2ak2/Oasl2/Ifitm6/Fam111a/Trim30b/Trim26/Ubp1/Tnf/Ifi213/Ifi204/Ifi211/Trim25/Apobec3/Ifi214/Trim11/Oasl1/Resf1/Ifi206/Znfx1/Zfp36	39
GO:0050870	BP	GO:0050870	positive regulation of T cell activation	59/1626	252/28564	6.21630629810841e-21	1.48880535839696e-18	9.21812789206339e-19	B2m/H2-Ab1/H2-Aa/Cd274/Actb/H2-Ea/H2-DMa/H2-Eb1/Cd24a/Lilrb4a/Cd74/Ccl5/Hmgb1/Socs1/Gimap3/Cd40lg/Rara/H2-Oa/Irf1/Il18/Il15/Syk/Anxa1/Tnfsf14/Itpkb/H2-DMb1/Adam8/Ap3d1/Itgal/Arid1a/Sart1/Gimap5/Rasal3/Tespa1/H2-DMb2/Il2rg/Selenok/Il1b/Malt1/Hsph1/Bcl6/Phf10/Gm5150/Sirpb1c/Bad/Sirpb1b/Pnp/Ccdc88b/Il12rb2/Lgals9/Gata3/Arid2/Runx1/Cd5/Nfkbiz/Lgals1/Cd28/Dusp10/Cyrib	59
GO:0045089	BP	GO:0045089	positive regulation of innate immune response	65/1626	306/28564	1.6455197425539e-20	3.78337899207994e-18	2.34252726297884e-18	Acod1/Clec4e/Zc3hav1/Lamp1/Zbp1/Cd74/Hmgb1/Irgm1/Ninj1/Gbp5/Gimap3/Nfkbia/Spi1/Cd14/Trem3/Polr3c/Oas1a/Slc15a3/Clec7a/Irf1/Rsad2/Tlr2/Syk/Ifi209/Casp1/Sec14l1/Adam8/Oas3/Cgas/Trim30a/Gimap5/Igtp/Irak2/Irak1/Tmem126a/Plcg2/Ly96/Clec4n/Ap1g1/Trim30b/Hspa1a/Tasl/Tifa/Tlr4/Tnf/Ube2k/Ifi213/Ifi204/Ifi211/Lgals9/Dhx58/Tlr6/Ifi214/Oasl1/Vav1/Ifi206/Znfx1/Erbin/Polr3d/Nfkbiz/Irf7/Peli1/Tnfaip3/Ifi35/Nono	65
GO:0002253	BP	GO:0002253	activation of immune response	82/1626	482/28564	4.25087964860347e-19	9.39771393083568e-17	5.81871420725844e-17	Acod1/C5ar1/Clec4e/Zc3hav1/Fpr2/Lilrb4a/Zbp1/Hmgb1/Irgm1/Ninj1/Nfkbia/Cd14/Stk11/Oas1a/Slc15a3/Fcer1g/Clec7a/Irf1/Rsad2/Tlr2/Fpr1/Syk/Ifi209/Casp1/Kcnn4/Sec14l1/Plekha1/Rapgef1/C3/Bcl2/Oas3/Rgcc/Nfkb1/Cgas/Mapk1/Trim30a/Ptpn6/Grb2/Sppl3/Tespa1/Igtp/Il1b/Malt1/Irak2/Irak1/Tmem126a/Plcg2/Ly96/Clec4n/Nfam1/Trim30b/Hspa1a/Tasl/Tifa/Tlr4/Bcl2a1d/Tnf/Ifi213/Ifi204/Ifi211/Lat2/Dhx58/Cd79b/Gata3/Tlr6/Ctl…	82
GO:0035458	BP	GO:0035458	cellular response to interferon-beta	27/1626	59/28564	1.6506631921709e-18	3.5140785291105e-16	2.17578645330597e-16	Stat1/Acod1/Gbp2b/Ndufa13/Irgm1/Oas1a/Irf1/Tgtp1/Ifi209/Iigp1/Ifit1/Gbp3/Gbp6/Ifit3/Ube2g2/Ifi47/Igtp/Ifi202b/Gm4951/Ube2k/Ifi213/Ifi204/Ifi211/Gm4841/Ifi214/Ifi206/Gbp2	27
GO:1902107	BP	GO:1902107	positive regulation of leukocyte differentiation	50/1626	211/28564	3.46967284507272e-18	6.87713086671655e-16	4.25806311767364e-16	H2-Aa/Actb/H2-DMa/Jun/Lilrb4a/Prkca/Cd74/Ccl5/Hmgb1/Ninj1/Socs1/Gimap3/Spi1/Inpp5d/Cd40lg/Rara/Irf1/Il18/Il15/Syk/Anxa1/Itpkb/Adam8/Klf10/Ap3d1/Arid1a/Sart1/Gimap5/Flt3l/Tespa1/Il2rg/Ccl3/Malt1/Csf1/Notch2/Tmem64/Bcl6/Phf10/Bad/Pcid2/Pnp/Tnf/Car2/Lgals9/Gata3/Arid2/Runx1/Nfkbiz/Dusp10/Hcls1	50
GO:1903708	BP	GO:1903708	positive regulation of hemopoiesis	50/1626	211/28564	3.46967284507272e-18	6.87713086671655e-16	4.25806311767364e-16	H2-Aa/Actb/H2-DMa/Jun/Lilrb4a/Prkca/Cd74/Ccl5/Hmgb1/Ninj1/Socs1/Gimap3/Spi1/Inpp5d/Cd40lg/Rara/Irf1/Il18/Il15/Syk/Anxa1/Itpkb/Adam8/Klf10/Ap3d1/Arid1a/Sart1/Gimap5/Flt3l/Tespa1/Il2rg/Ccl3/Malt1/Csf1/Notch2/Tmem64/Bcl6/Phf10/Bad/Pcid2/Pnp/Tnf/Car2/Lgals9/Gata3/Arid2/Runx1/Nfkbiz/Dusp10/Hcls1	50
GO:0045071	BP	GO:0045071	negative regulation of viral genome replication	28/1626	66/28564	4.66865040459109e-18	8.94513417519653e-16	5.53849369049912e-16	Ifitm3/Isg15/Zc3hav1/Ccl5/Oas2/Oas1a/Isg20/Banf1/Rsad2/Ifi209/Rnasel/Inpp5k/Oas3/Ifitm1/Eif2ak2/Oasl2/Ifitm6/Fam111a/Tnf/Ifi213/Ifi204/Ifi211/Apobec3/Ifi214/Oasl1/Resf1/Ifi206/Znfx1	28
GO:0034341	BP	GO:0034341	response to type II interferon	41/1626	146/28564	5.3398445331533e-18	9.90110528276296e-16	6.13039537065919e-16	Ifitm3/H2-Ab1/H2-Aa/Stat1/Acod1/Gbp2b/Gbp4/H2-Eb1/Cd74/Ccl5/Irgm1/Stx11/Socs1/Gbp5/Parp14/Gbp8/Irf1/Tlr2/Tgtp1/Rab20/Casp1/Stxbp3/Gbp3/Gbp6/Dapk3/Actg1/Ccl3/Igtp/Ifitm1/Sp100/Gapdh/Cdc42ep2/Ifitm6/Vamp4/Tlr4/Tnf/Gch1/Gbp10/Vamp3/Gbp2/Zyx	41
GO:0045619	BP	GO:0045619	regulation of lymphocyte differentiation	51/1626	222/28564	6.6153401673247e-18	1.1882804775557e-15	7.35738983740948e-16	H2-Aa/Actb/Cd44/H2-DMa/Cd24a/Fgl2/Lilrb4a/Smad7/Cd74/Hmgb1/Fas/Socs1/Gimap3/Spi1/Inpp5d/Rara/H2-Oa/Irf1/Il18/Il15/Syk/Anxa1/Itpkb/Adam8/Ap3d1/Ptpn6/Arid1a/Sart1/Gimap5/Flt3l/Pglyrp2/Tespa1/Kat2a/Il2rg/Malt1/Sh2b3/Nfam1/Bcl6/Phf10/Bad/Pcid2/Pnp/Lgals9/Gata3/Ctla4/Arid2/Runx1/Nfkbiz/Zfp36l2/Cd28/Dusp10	51
GO:0071216	BP	GO:0071216	cellular response to biotic stimulus	65/1626	345/28564	1.1086271576875e-17	1.93102694011751e-15	1.19561991073093e-15	B2m/Cebpb/Stat1/Cd274/Acod1/Cxcl2/Ptafr/Lilrb4a/Hspa5/Prkca/Ccl5/Hmgb1/Irgm1/Ncl/Bcl2l11/Nfkbia/Cxcl10/Spi1/Cd14/Gstp1/Rara/Clec7a/Tlr2/Il18/Syk/Litaf/Ly86/Casp1/Ddit3/Tut4/Mapk8/Sbno2/Nfkb1/Gbp6/Mapk1/Trim30a/Smc1a/Igtp/Il1b/Malt1/Tifab/Akt1/Irak2/Irak1/Plcg2/Cd68/Ly96/Notch2/Tnfrsf1b/Trim30b/Ppard/Tlr4/Tnf/Gch1/Fcgr4/Tlr6/Gbp10/Mapk14/Map2k7/Gbp2/Nfkbiz/Tnfaip3/Zfp36/Cyrib/Pde4b	65
GO:0050792	BP	GO:0050792	regulation of viral process	47/1626	194/28564	1.37202298032487e-17	2.3195259090904e-15	1.43616399271777e-15	Ifitm3/Isg15/Stat1/Ly6e/Vps37b/Zc3hav1/Cd74/Ccl5/Hmgb1/Oas2/Oas1a/Ppid/Isg20/Banf1/Rsad2/Ifi209/Rnasel/Inpp5k/Bcl2/Oas3/Gbp3/Trim30a/Ifitm1/Rab7/Sp100/Eif2ak2/Oasl2/Ifitm6/Fam111a/Trim30b/Trim26/Ubp1/Tnf/Ifi213/Ifi204/Ifi211/Trim25/Apobec3/Ifi214/Trim11/Oasl1/Resf1/Ifi206/Znfx1/Lgals1/Zfp36/Cxcr4	47
GO:0002237	BP	GO:0002237	response to molecule of bacterial origin	72/1626	414/28564	1.86228352380093e-17	3.05840162708793e-15	1.89364829893863e-15	B2m/Cebpb/Stat1/Cd274/Acod1/C5ar1/Cxcl2/Ptafr/Cd24a/Lilrb4a/Prkca/Ccl5/Hmgb1/Irgm1/Wfdc21/Ncl/Nfkbia/Cxcl10/Spi1/Cd14/Gstp1/Rara/S100a9/Tlr2/Il18/Litaf/Ly86/Casp1/Tab2/P2rx7/Tut4/Mapk8/Sbno2/Nfkb1/Gbp6/Mapk1/Trim30a/Adh5/Igtp/Il1b/Malt1/Tifab/Eif2ak2/Akt1/Irak2/Irak1/Plcg2/Cd68/Ly96/Tnfrsf1b/Trim30b/Ppard/Abr/Tlr4/Tnf/Il12rb2/Lgals9/Gch1/Fcgr4/Tlr6/Gbp10/Mapk14/Map2k7/Erbin/Gbp2/Nfkbiz/Peli1/Tnfa…	72
GO:0008380	BP	GO:0008380	RNA splicing	73/1626	430/28564	4.32522800588083e-17	6.90594738272306e-15	4.27590523037517e-15	Fus/Snrpd2/Son/Raly/Tra2b/Ncl/Nsrp1/Sf3b6/Lsm8/Rtcb/Malat1/Tra2a/Lsm6/Clk3/Snrnp40/Snrpb2/Hnrnph1/Gemin7/Alyref/Slu7/Srsf7/Hspa8/Eny2/Usb1/Thoc7/Rbm22/Smn1/Khsrp/Ddx46/Rbm7/Cd2bp2/Ddx17/Sf3b5/Taf15/Sart1/Snrnp70/Zfp830/Ddx39a/Ccnl1/Kat2a/Ecd/Mfap1a/Sap18/Ddx23/Psip1/Zbtb8os/Prpf4b/Sf3b4/Rest/Fxr1/Dhx38/Hnrnph2/Zcchc8/Thoc3/Ppp1r8/Tsen15/Prdx6/Snrpa1/Sf3a2/Zrsr2/Clasrp/Arl6ip4/Syf2/Tmbim6/Phf5a/Rt…	73
GO:0002764	BP	GO:0002764	immune response-regulating signaling pathway	70/1626	402/28564	4.88715313146992e-17	7.5922584323484e-15	4.70084345305826e-15	Acod1/C5ar1/Clec4d/Clec4e/Zc3hav1/Fpr2/Lilrb4a/Hmgb1/Irgm1/Ninj1/Nfkbia/Cd14/Stk11/Oas1a/Slc15a3/Fcer1g/Clec7a/Irf1/Rsad2/Tlr2/Fpr1/Syk/Casp1/Kcnn4/Sec14l1/Plekha1/Rapgef1/Bcl2/Oas3/Nfkb1/Mapk1/Trim30a/Ptpn6/Grb2/Sppl3/Tespa1/Igtp/Malt1/Irak2/Irak1/Tmem126a/Plcg2/Ly96/Clec4n/Nfam1/Hspa1a/Tasl/Tifa/Tlr4/Bcl2a1d/Tnf/Lat2/Dhx58/Cd79b/Gata3/Tlr6/Ctla4/Btla/Oasl1/Wnk1/Erbin/Nfkbiz/Irf7/Elf1/Peli1/Tnfa…	70
GO:0097193	BP	GO:0097193	intrinsic apoptotic signaling pathway	61/1626	322/28564	8.54583406939232e-17	1.29266984818071e-14	8.00372991374389e-15	Cebpb/Grina/Mcl1/Cd44/Sh3glb1/Prkca/Cd74/Ubb/Ndufa13/Nfe2l2/Bcl2l11/Parl/Zfp622/Skil/Stk11/Ppp2r5c/S100a9/Sod2/Tnfrsf1a/Ifi209/Ddit3/Map2k1/Atf2/Bcl2/Aldh2/Bclaf1/Creb3/Selenok/Tifab/Akt1/Clu/Ercc6/Ybx3/Polb/Tmem109/Mmp9/Becn1/Tnfrsf1b/Stk24/Bcl2l1/Plekhf1/Bad/Bcl2a1d/Pnp/Tnf/Ube2k/Ifi213/Ifi204/Ifi211/Ifi214/Bcl2a1a/Ier3/Ifi206/Bag5/Tmbim6/Bcl3/Nono/Rps27l/Plaur/Crip1/Ndufs3	61
GO:0002218	BP	GO:0002218	activation of innate immune response	51/1626	236/28564	1.02336208491529e-16	1.50827827284439e-14	9.33869692064401e-15	Acod1/Clec4e/Zc3hav1/Zbp1/Hmgb1/Irgm1/Ninj1/Nfkbia/Cd14/Oas1a/Slc15a3/Clec7a/Irf1/Rsad2/Tlr2/Syk/Ifi209/Casp1/Sec14l1/Oas3/Cgas/Trim30a/Igtp/Irak2/Irak1/Tmem126a/Plcg2/Ly96/Clec4n/Trim30b/Hspa1a/Tasl/Tifa/Tlr4/Tnf/Ifi213/Ifi204/Ifi211/Dhx58/Tlr6/Ifi214/Oasl1/Ifi206/Znfx1/Erbin/Nfkbiz/Irf7/Peli1/Tnfaip3/Ifi35/Nono	51
GO:0019221	BP	GO:0019221	cytokine-mediated signaling pathway	72/1626	429/28564	1.3367714734218e-16	1.92094060730713e-14	1.18937482937872e-14	Ifitm3/Isg15/Stat1/Cxcl2/Il1r2/Cd24a/Ccrl2/Lilrb4a/Zbp1/Samhd1/Cd74/Ccl5/Irgm1/Socs1/Nfkbia/Cxcl10/Spi1/Csf3r/Parp14/Rps6ka4/Oas2/Oas1a/Commd7/Fcer1g/Irf1/Tnfrsf1a/Il18/Il15/Syk/Csf2ra/Casp1/Iigp1/Tut4/Stat3/Oas3/Ifnar2/Ptpn6/Ythdf2/Ptk2b/Ugcg/Il2rg/Nup85/Ccl3/Igtp/Ifitm1/Il1rn/Il1b/Crlf2/Csf1/Akt1/Oasl2/Sh2b3/Irak2/Ifitm6/Irak1/Mkks/Il13ra1/Hspa1a/Ythdf3/Bad/Casp4/Tnf/Ube2k/Il12rb2/Traf4/Usp25/O…	72
GO:0002757	BP	GO:0002757	immune response-activating signaling pathway	68/1626	391/28564	1.46693753733688e-16	2.05657486941765e-14	1.2733545093032e-14	Acod1/C5ar1/Clec4e/Zc3hav1/Fpr2/Lilrb4a/Hmgb1/Irgm1/Ninj1/Nfkbia/Cd14/Stk11/Oas1a/Slc15a3/Fcer1g/Clec7a/Irf1/Rsad2/Tlr2/Fpr1/Syk/Casp1/Kcnn4/Sec14l1/Plekha1/Rapgef1/Bcl2/Oas3/Nfkb1/Mapk1/Trim30a/Ptpn6/Grb2/Sppl3/Tespa1/Igtp/Malt1/Irak2/Irak1/Tmem126a/Plcg2/Ly96/Clec4n/Nfam1/Hspa1a/Tasl/Tifa/Tlr4/Bcl2a1d/Tnf/Lat2/Dhx58/Cd79b/Gata3/Tlr6/Ctla4/Oasl1/Wnk1/Erbin/Nfkbiz/Irf7/Elf1/Peli1/Tnfaip3/Rap1a/If…	68
GO:0002460	BP	GO:0002460	adaptive immune response based on somatic recombination of immune receptors built from immunoglobulin superfamily domains	66/1626	373/28564	1.68925378232129e-16	2.31186446209114e-14	1.43142031028278e-14	B2m/H2-Ab1/H2-Aa/Cd274/H2-Ea/H2-DMa/H2-Eb1/H2-Q4/Cd24a/Fgl2/Lilrb4a/Smad7/Cd74/Hmgb1/H2-D1/Fas/Stx11/Gimap3/H2-K1/Csf3r/Inpp5d/Cd40lg/H2-Oa/Fcer1g/Irf1/H2-T22/Rsad2/Gadd45g/Fcgr3/Il18/Il18bp/Anxa1/Trpm4/H2-DMb1/P2rx7/C3/Stat3/Shld1/Ptpn6/Gimap5/Gfus/H2-DMb2/Il1b/Malt1/Crlf2/Icam1/Swap70/Serpinb9/Fbxo38/Clec4n/Bcl6/Tnfrsf1b/Pnp/Tnf/Gm11127/Lyst/Hfe/Gata3/Kdelr1/Rora/Nfkbiz/Irf7/Tnfaip3/Bcl3/Cd28/C…	66
GO:0006914	BP	GO:0006914	autophagy	77/1626	485/28564	2.85549949825386e-16	3.73032070817345e-14	2.30967555109959e-14	Mcl1/Sh3glb1/Chmp4b/Retreg1/Vcp/Hmgb1/Irgm1/Nampt/Atpif1/Bcl2l11/Map1lc3a/Parl/Rab24/Sqstm1/Tspo/Stk11/Chmp1b/Cisd2/S100a9/Hspa8/Tlr2/Lamp2/Cisd1/Casp1/Ddit3/Iigp1/Map2k1/Calr/Stat3/Vmp1/Sec22b/Bcl2/Wac/Tsc1/Trim30a/Rb1cc1/Washc1/Dap/Foxo1/Pim2/Vps13a/Zkscan3/Igtp/Calm1/Rab7/Gabarap/Chmp2a/Tomm7/Akt1/Clu/C9orf72/Ulk2/Tmem208/Chmp1a/Becn1/Vps18/Gabarapl1/Trim30b/Wdr81/Plekhf1/Rab1a/Scfd1/Ufc1/Fkbp…	77
GO:0061919	BP	GO:0061919	process utilizing autophagic mechanism	77/1626	485/28564	2.85549949825386e-16	3.73032070817345e-14	2.30967555109959e-14	Mcl1/Sh3glb1/Chmp4b/Retreg1/Vcp/Hmgb1/Irgm1/Nampt/Atpif1/Bcl2l11/Map1lc3a/Parl/Rab24/Sqstm1/Tspo/Stk11/Chmp1b/Cisd2/S100a9/Hspa8/Tlr2/Lamp2/Cisd1/Casp1/Ddit3/Iigp1/Map2k1/Calr/Stat3/Vmp1/Sec22b/Bcl2/Wac/Tsc1/Trim30a/Rb1cc1/Washc1/Dap/Foxo1/Pim2/Vps13a/Zkscan3/Igtp/Calm1/Rab7/Gabarap/Chmp2a/Tomm7/Akt1/Clu/C9orf72/Ulk2/Tmem208/Chmp1a/Becn1/Vps18/Gabarapl1/Trim30b/Wdr81/Plekhf1/Rab1a/Scfd1/Ufc1/Fkbp…	77
GO:0031663	BP	GO:0031663	lipopolysaccharide-mediated signaling pathway	26/1626	65/28564	4.14466447187779e-16	5.2941180854119e-14	3.27792060337282e-14	Stat1/Acod1/Ptafr/Prkca/Ccl5/Nfkbia/Spi1/Cd14/Il18/Ly86/Tut4/Mapk1/Trim30a/Il1b/Malt1/Tifab/Akt1/Irak2/Irak1/Plcg2/Ly96/Trim30b/Tlr4/Tnf/Mapk14/Tnfaip3	26
GO:1903900	BP	GO:1903900	regulation of viral life cycle	41/1626	164/28564	4.87611522298067e-16	6.09302397862889e-14	3.77257335672715e-14	Ifitm3/Isg15/Ly6e/Vps37b/Zc3hav1/Cd74/Ccl5/Hmgb1/Oas2/Oas1a/Ppid/Isg20/Banf1/Rsad2/Ifi209/Rnasel/Inpp5k/Bcl2/Oas3/Gbp3/Trim30a/Ifitm1/Eif2ak2/Oasl2/Ifitm6/Fam111a/Trim30b/Trim26/Tnf/Ifi213/Ifi204/Ifi211/Trim25/Apobec3/Ifi214/Trim11/Oasl1/Resf1/Ifi206/Znfx1/Lgals1	41
GO:0002443	BP	GO:0002443	leukocyte mediated immunity	76/1626	480/28564	5.20030686916738e-16	6.35986465616471e-14	3.93779115893727e-14	B2m/H2-Ab1/H2-Aa/H2-Ea/H2-DMa/H2-Eb1/H2-Q4/Ptafr/Cd24a/Fgl2/Lilrb4a/Ywhaz/Lamp1/Smad7/Cd74/Hmgb1/H2-D1/Lat/Trem1/Fas/Stx11/Gimap3/H2-K1/Spi1/Csf3r/Trem3/Inpp5d/Cd40lg/H2-Oa/Fcer1g/H2-T22/Rsad2/Tlr2/Fcgr3/Il18/Syk/Trpm4/H2-DMb1/P2rx7/C3/Shld1/Ptpn6/Gimap5/Gfus/H2-DMb2/Il1b/Malt1/Crlf2/Icam1/Swap70/Serpinb9/Dnase1l3/Fbxo38/Plcg2/Ap1g1/Bcl6/Tnfrsf1b/Abr/Tlr4/Pnp/Tnf/Gm11127/Lat2/Lgals9/Lyst/Hfe/Gata…	76
GO:0032496	BP	GO:0032496	response to lipopolysaccharide	67/1626	394/28564	7.84411019627081e-16	9.3933219600343e-14	5.81599486262974e-14	B2m/Cebpb/Stat1/Cd274/Acod1/Cxcl2/Ptafr/Lilrb4a/Prkca/Ccl5/Hmgb1/Irgm1/Wfdc21/Ncl/Nfkbia/Cxcl10/Spi1/Cd14/Gstp1/Rara/S100a9/Il18/Litaf/Ly86/Casp1/Tab2/P2rx7/Tut4/Mapk8/Sbno2/Nfkb1/Gbp6/Mapk1/Trim30a/Adh5/Igtp/Il1b/Malt1/Tifab/Eif2ak2/Akt1/Irak2/Irak1/Plcg2/Cd68/Ly96/Tnfrsf1b/Trim30b/Ppard/Abr/Tlr4/Tnf/Il12rb2/Lgals9/Gch1/Fcgr4/Gbp10/Mapk14/Map2k7/Erbin/Gbp2/Nfkbiz/Peli1/Tnfaip3/Zfp36/Dusp10/Pde4b	67
GO:0072594	BP	GO:0072594	establishment of protein localization to organelle	71/1626	439/28564	1.57846747632322e-15	1.85163899059304e-13	1.14646585122423e-13	Gbp4/Sh3glb1/Vps28/Vps37b/Macroh2a1/Chmp4b/Ywhaz/Lamp1/Hspa5/Ndufa13/Atpif1/Rab10/Parl/Sqstm1/Pdcd5/Tspo/Nfkbia/Dnajc19/Ssr3/Hsp90ab1/Hspa8/Lamp2/Tnfrsf1a/Neurl3/Tram1/Syk/Cct5/Ddit3/Rbm22/Atf2/Ap3d1/Stat3/Vps36/Pkig/Scarb2/Tomm5/Mapk1/Timm13/Pex16/Vps13a/Ppp3r1/Nup85/Grpel2/Rab7/Sumo1/Tomm7/Akt1/Clu/Pom121/Lrwd1/Ranbp2/Grpel1/Nup107/Becn1/Wbp2/Dmap1/Timm8a1/Phip/Cox18/Timm10/Timm50/Hdac3/Mapk14/…	71
GO:0030099	BP	GO:0030099	myeloid cell differentiation	75/1626	482/28564	2.11031647792852e-15	2.42601982302662e-13	1.50210105513185e-13	B2m/Cebpb/Isg15/Stat1/Jun/Ets1/Nme2/Lilrb4a/Prkca/Cd74/Ccl5/Hmgb1/Ninj1/Atpif1/Fas/Socs1/Gpr183/Gimap3/Nfkbia/Spi1/Csf3r/Eif6/Inpp5d/Pilrb1/Rara/Wasf2/Fcer1g/Tlr2/Il15/Ifi209/Itpkb/Adam8/Lbr/Klf10/Stat3/Sbno2/Tcea1/Ptpn6/Tob2/Gimap5/Ptk2b/Ccl3/Sp3/Tifab/Cflar/Csf1/Snx10/Mafb/Sh2b3/Notch2/Tmem64/Bcl6/Alas1/Hspa1a/Mitf/Tlr4/Tnf/Ifi213/Ifi204/Ifi211/Car2/Gata3/Foxo3/Tfe3/Ifi214/Ankrd54/Runx1/Mapk14/…	75
GO:0071219	BP	GO:0071219	cellular response to molecule of bacterial origin	58/1626	318/28564	2.8750364382271e-15	3.24033518567243e-13	2.00629477763588e-13	B2m/Cebpb/Stat1/Cd274/Acod1/Cxcl2/Ptafr/Lilrb4a/Prkca/Ccl5/Hmgb1/Irgm1/Ncl/Nfkbia/Cxcl10/Spi1/Cd14/Gstp1/Rara/Tlr2/Il18/Litaf/Ly86/Casp1/Tut4/Mapk8/Sbno2/Nfkb1/Gbp6/Mapk1/Trim30a/Igtp/Il1b/Malt1/Tifab/Akt1/Irak2/Irak1/Plcg2/Cd68/Ly96/Tnfrsf1b/Trim30b/Ppard/Tlr4/Tnf/Gch1/Fcgr4/Tlr6/Gbp10/Mapk14/Map2k7/Gbp2/Nfkbiz/Tnfaip3/Zfp36/Cyrib/Pde4b	58
GO:0006091	BP	GO:0006091	generation of precursor metabolites and energy	74/1626	478/28564	4.2761977011892e-15	4.7268431512376e-13	2.92668510682605e-13	Macroh2a1/Atp5d/Vcp/Ndufs4/Cox8a/Hmgb1/Ndufa13/Uqcrc2/Suclg1/Ndufab1/Sdhaf2/Ndufa1/Eif6/Oas1a/Chchd10/Pank2/Etfb/Pdha1/Tkt/Pgam1/Atp5j/Mdh2/Uqcrfs1/Sod2/Cisd1/Idh3g/Etfdh/P2rx7/Khk/Inpp5k/Thap11/Stat3/Irs2/Cyb5r4/Sucla2/Rb1cc1/Adh5/Sdhb/Ppp2ca/Pfkl/Pygb/Antkmt/Pgls/Etfa/Oxct1/Mtfr1/Atp5k/Gapdh/Taldo1/Ppp1r2/Ndufv1/Akt1/Dlat/Nipsnap2/Gabarapl1/Sdhd/Hk3/Uqcc3/Phka1/Tnf/Ccnb1/Gfpt1/Ier3/Fdx1/Acat1/C…	74
GO:0006397	BP	GO:0006397	mRNA processing	74/1626	479/28564	4.78347507427034e-15	5.18781409941621e-13	3.21210113726078e-13	Snrpd2/Son/Raly/Tra2b/Ncl/Nsrp1/Sf3b6/Lsm8/Malat1/Tra2a/Lsm6/Snrnp40/Cpsf3/Wdr33/Snrpb2/Hnrnph1/Gemin7/Alyref/Slu7/Srsf7/Hspa8/Rbm26/Thoc7/Cpsf4/Polr2d/Rbm22/Smn1/Rnasel/Khsrp/Ddx46/Rbm7/Cd2bp2/Ddx17/Sf3b5/Sltm/Cpsf2/Sart1/Snrnp70/Zfp830/Ddx39a/Ecd/Mfap1a/Sap18/Ssu72/Ddx23/Psip1/Prpf4b/Sf3b4/Rest/Fxr1/Phrf1/Dhx38/Zcchc8/Thoc3/Ppp1r8/Ccnb1/Tsen15/Prdx6/Pan3/Snrpa1/Sf3a2/Zrsr2/Clasrp/Cpsf6/Arl6ip4/…	74
GO:0045069	BP	GO:0045069	regulation of viral genome replication	31/1626	103/28564	7.09553950127989e-15	7.55280760247348e-13	4.67641696955698e-13	Ifitm3/Isg15/Zc3hav1/Ccl5/Oas2/Oas1a/Ppid/Isg20/Banf1/Rsad2/Ifi209/Rnasel/Inpp5k/Bcl2/Oas3/Gbp3/Ifitm1/Eif2ak2/Oasl2/Ifitm6/Fam111a/Tnf/Ifi213/Ifi204/Ifi211/Apobec3/Ifi214/Oasl1/Resf1/Ifi206/Znfx1	31
GO:0045621	BP	GO:0045621	positive regulation of lymphocyte differentiation	36/1626	140/28564	1.14859460724377e-14	1.2003857822613e-12	7.4323413724233e-13	H2-Aa/Actb/H2-DMa/Lilrb4a/Cd74/Socs1/Gimap3/Spi1/Inpp5d/Rara/Irf1/Il18/Il15/Syk/Anxa1/Itpkb/Adam8/Ap3d1/Arid1a/Sart1/Gimap5/Flt3l/Tespa1/Il2rg/Malt1/Bcl6/Phf10/Bad/Pcid2/Pnp/Lgals9/Gata3/Arid2/Runx1/Nfkbiz/Dusp10	36
GO:0019079	BP	GO:0019079	viral genome replication	35/1626	133/28564	1.25201652993623e-14	1.2851055382274e-12	7.95689452577895e-13	Ifitm3/Isg15/Zc3hav1/Vcp/Ccl5/Oas2/Oas1a/Ppid/Isg20/Banf1/Hspa8/Rsad2/Ifi209/Ddx56/Rnasel/Inpp5k/Bcl2/Oas3/Gbp3/Ifitm1/Eif2ak2/Oasl2/Ifitm6/Fam111a/Tnf/Ifi213/Ifi204/Ifi211/Apobec3/Ifi214/Oasl1/Resf1/Ifi206/Znfx1/Ppib	35
GO:0045580	BP	GO:0045580	regulation of T cell differentiation	42/1626	188/28564	1.5164666655219e-14	1.5292369111263e-12	9.46846499746918e-13	H2-Aa/Actb/Cd44/H2-DMa/Fgl2/Lilrb4a/Smad7/Cd74/Hmgb1/Fas/Socs1/Gimap3/Rara/H2-Oa/Irf1/Il18/Il15/Syk/Anxa1/Itpkb/Adam8/Ap3d1/Arid1a/Sart1/Gimap5/Tespa1/Kat2a/Il2rg/Malt1/Sh2b3/Bcl6/Phf10/Bad/Pnp/Lgals9/Gata3/Ctla4/Arid2/Runx1/Nfkbiz/Cd28/Dusp10	42
GO:0002449	BP	GO:0002449	lymphocyte mediated immunity	62/1626	372/28564	2.43873095991714e-14	2.41686647544892e-12	1.49643364346277e-12	B2m/H2-Ab1/H2-Aa/H2-Ea/H2-DMa/H2-Eb1/H2-Q4/Cd24a/Fgl2/Lilrb4a/Lamp1/Smad7/Cd74/Hmgb1/H2-D1/Fas/Stx11/Gimap3/H2-K1/Csf3r/Inpp5d/Cd40lg/H2-Oa/Fcer1g/H2-T22/Rsad2/Fcgr3/Il18/Trpm4/H2-DMb1/P2rx7/C3/Shld1/Ptpn6/Gimap5/Gfus/H2-DMb2/Il1b/Malt1/Crlf2/Icam1/Swap70/Serpinb9/Fbxo38/Ap1g1/Bcl6/Tnfrsf1b/Pnp/Tnf/Gm11127/Lgals9/Lyst/Hfe/Gata3/Kdelr1/Vav1/Nfkbiz/Irf7/Bcl3/Cd28/Cyrib/Tap1	62
GO:0046631	BP	GO:0046631	alpha-beta T cell activation	42/1626	191/28564	2.71454673558103e-14	2.64461265018978e-12	1.63744558661899e-12	Cebpb/H2-Ab1/Cd274/Cd44/Cd24a/Lilrb4a/Smad7/Hmgb1/Socs1/Gpr183/Gimap3/Rara/Irf1/Rsad2/Gadd45g/Il18/Il15/Syk/Anxa1/Itpkb/Atf2/Ap3d1/Stat3/Bcl2/Prr7/Gimap5/Rasal3/Il2rg/Malt1/Hsph1/Bcl6/Pnp/Il12rb2/Lgals9/Hfe/Gata3/Btla/Runx1/Rora/Nfkbiz/Bcl3/Cd28	42
GO:0071222	BP	GO:0071222	cellular response to lipopolysaccharide	55/1626	308/28564	3.77171901033202e-14	3.61330681189807e-12	2.23722490770747e-12	B2m/Cebpb/Stat1/Cd274/Acod1/Cxcl2/Ptafr/Lilrb4a/Prkca/Ccl5/Hmgb1/Irgm1/Ncl/Nfkbia/Cxcl10/Spi1/Cd14/Gstp1/Rara/Il18/Litaf/Ly86/Casp1/Tut4/Mapk8/Sbno2/Nfkb1/Gbp6/Mapk1/Trim30a/Igtp/Il1b/Malt1/Tifab/Akt1/Irak2/Irak1/Plcg2/Cd68/Ly96/Tnfrsf1b/Trim30b/Ppard/Tlr4/Tnf/Gch1/Fcgr4/Gbp10/Mapk14/Map2k7/Gbp2/Nfkbiz/Tnfaip3/Zfp36/Pde4b	55
GO:0071346	BP	GO:0071346	cellular response to type II interferon	32/1626	118/28564	6.79197157901891e-14	6.4000414157706e-12	3.96266711107212e-12	H2-Ab1/Stat1/Acod1/Gbp2b/Gbp4/Ccl5/Irgm1/Stx11/Socs1/Gbp5/Parp14/Gbp8/Irf1/Tlr2/Rab20/Casp1/Stxbp3/Gbp3/Gbp6/Dapk3/Actg1/Ccl3/Igtp/Gapdh/Cdc42ep2/Vamp4/Tlr4/Tnf/Gbp10/Vamp3/Gbp2/Zyx	32
GO:0044403	BP	GO:0044403	biological process involved in symbiotic interaction	49/1626	260/28564	1.12356648875499e-13	1.04165486731673e-11	6.44953870709785e-12	Ifitm3/Slc3a2/Gbp2b/Ly6e/Jun/Vps37b/Chmp4b/Cd74/Ccl5/Hmgb1/Trem1/Bcl2l11/Trem3/Ist1/Rab9/Chmp1b/Alyref/Hspa8/Sap30/Ddx56/Thoc7/Inpp5k/Gbp3/Gbp6/Trim30a/Pglyrp2/Ifitm1/Rab7/Chmp2a/Gapdh/Rnasek/Icam1/Ifitm6/Chmp1a/Rest/Vps18/Trim30b/Trim26/Bcl2l1/Bad/Thoc3/Trim25/Vps4b/Thoc2l/Trim11/Exoc2/Gbp2/Lgals1/Ppib	49
GO:0002366	BP	GO:0002366	leukocyte activation involved in immune response	55/1626	317/28564	1.29980015625282e-13	1.18591290446686e-11	7.34273070725279e-12	Clec4d/Clec4e/Ptafr/Fgl2/Lilrb4a/Ywhaz/Lamp1/Smad7/Cd74/Hmgb1/Lat/Stx11/Gpr183/Spi1/Cd40lg/Rara/Fcer1g/Irf1/Gadd45g/Il18/Syk/Anxa1/H2-DMb1/Stat3/Sbno2/Shld1/Itgal/Tsc1/Ptpn6/Ptk2b/Pglyrp2/H2-DMb2/Malt1/Icam1/Swap70/Dnase1l3/St3gal1/Plcg2/Notch2/Ap1g1/Bcl6/Abr/Tlr4/Tnf/Lat2/Lgals9/Gata3/Snx4/Rora/Nfkbiz/Lgals1/Tnfaip3/Ifi35/Bcl3/Cd28	55
GO:0031331	BP	GO:0031331	positive regulation of cellular catabolic process	67/1626	438/28564	1.52859451050779e-13	1.37286894474981e-11	8.50029282899153e-12	Sh3glb1/Zc3hav1/Smad7/Vcp/Hmgb1/Irgm1/Bcl2l11/Ube2v2/Stk11/Tob1/Sumo3/Csnk1d/Tlr2/Polr2d/Ddit3/P2rx7/Adam8/Map2k1/Khsrp/Arih2/Samd4b/Tut4/Mapk8/Irs2/Tut7/Wac/Tnrc6c/Tsc1/Trim30a/Rb1cc1/Tnrc6a/Ppp2ca/Ythdf2/Foxo1/Pim2/Arih1/Ptk2b/Gtpbp1/Igtp/Sumo1/Gabarap/Il1b/Akt1/Clu/C9orf72/Ulk2/Zswim8/Becn1/Tnfrsf1b/Cnot3/Trim30b/Hspa1a/Ythdf3/Plekhf1/Tnf/Foxo3/Pan3/Snx33/Snx4/Plk3/Abca2/Smcr8/Zfp36/Zfp36l2/Pn…	67
GO:0051701	BP	GO:0051701	biological process involved in interaction with host	37/1626	161/28564	2.18731788565471e-13	1.89930009141408e-11	1.17597582849339e-11	Ifitm3/Slc3a2/Gbp2b/Ly6e/Vps37b/Chmp4b/Cd74/Hmgb1/Bcl2l11/Ist1/Chmp1b/Alyref/Thoc7/Gbp3/Gbp6/Trim30a/Pglyrp2/Ifitm1/Rab7/Chmp2a/Rnasek/Icam1/Ifitm6/Chmp1a/Vps18/Trim30b/Trim26/Bcl2l1/Bad/Thoc3/Trim25/Vps4b/Thoc2l/Trim11/Exoc2/Gbp2/Lgals1	37
GO:0002768	BP	GO:0002768	immune response-regulating cell surface receptor signaling pathway	51/1626	283/28564	2.20593092995265e-13	1.89930009141408e-11	1.17597582849339e-11	Acod1/C5ar1/Clec4d/Clec4e/Fpr2/Lilrb4a/Hmgb1/Ninj1/Nfkbia/Cd14/Stk11/Oas1a/Fcer1g/Clec7a/Tlr2/Fpr1/Syk/Kcnn4/Plekha1/Rapgef1/Bcl2/Nfkb1/Mapk1/Ptpn6/Grb2/Sppl3/Tespa1/Malt1/Irak1/Tmem126a/Plcg2/Ly96/Clec4n/Nfam1/Tlr4/Bcl2a1d/Lat2/Cd79b/Gata3/Tlr6/Ctla4/Btla/Wnk1/Nfkbiz/Elf1/Peli1/Tnfaip3/Rap1a/Ifi35/Cd28/Pde4b	51
GO:0002263	BP	GO:0002263	cell activation involved in immune response	55/1626	321/28564	2.21386753870465e-13	1.89930009141408e-11	1.17597582849339e-11	Clec4d/Clec4e/Ptafr/Fgl2/Lilrb4a/Ywhaz/Lamp1/Smad7/Cd74/Hmgb1/Lat/Stx11/Gpr183/Spi1/Cd40lg/Rara/Fcer1g/Irf1/Gadd45g/Il18/Syk/Anxa1/H2-DMb1/Stat3/Sbno2/Shld1/Itgal/Tsc1/Ptpn6/Ptk2b/Pglyrp2/H2-DMb2/Malt1/Icam1/Swap70/Dnase1l3/St3gal1/Plcg2/Notch2/Ap1g1/Bcl6/Abr/Tlr4/Tnf/Lat2/Lgals9/Gata3/Snx4/Rora/Nfkbiz/Lgals1/Tnfaip3/Ifi35/Bcl3/Cd28	55
GO:0071706	BP	GO:0071706	tumor necrosis factor superfamily cytokine production	41/1626	195/28564	2.68595058930311e-13	2.27041823342857e-11	1.40575835022195e-11	Cd274/Ptafr/Cd24a/Lilrb4a/Hmgb1/Ncl/Tspo/Cd14/Oas2/Oas1a/Gstp1/Rara/Fcer1g/Clec7a/Tlr2/Tnfrsf1a/Fcgr3/Il18/Syk/Adam8/Cybb/Stat3/Oas3/Trim30a/Ptpn6/Ccl3/Selenok/Clu/Plcg2/Ly96/Tlr4/Lgals9/Hdac3/Tlr6/Mapk14/Mmp8/Cd300ld/Arfgef2/Tnfaip3/Zfp36/Bcl3	41
GO:1903555	BP	GO:1903555	regulation of tumor necrosis factor superfamily cytokine production	40/1626	188/28564	3.48245355370215e-13	2.90103522125796e-11	1.79621288559374e-11	Cd274/Ptafr/Cd24a/Lilrb4a/Hmgb1/Ncl/Tspo/Cd14/Oas2/Oas1a/Gstp1/Rara/Fcer1g/Clec7a/Tlr2/Tnfrsf1a/Fcgr3/Il18/Syk/Adam8/Cybb/Stat3/Oas3/Trim30a/Ptpn6/Ccl3/Selenok/Clu/Plcg2/Ly96/Tlr4/Lgals9/Hdac3/Tlr6/Mmp8/Cd300ld/Arfgef2/Tnfaip3/Zfp36/Bcl3	40
GO:0070661	BP	GO:0070661	leukocyte proliferation	62/1626	396/28564	4.35807863153401e-13	3.57860513915107e-11	2.21573892529571e-11	Cebpb/H2-Aa/Cd274/Cd44/Cd24a/Lilrb4a/Cd74/Ccl5/Hmgb1/Lst1/Gpr183/Sh2d2a/Inpp5d/Cd40lg/Gstp1/Prkar1a/Irf1/Il18/Il15/Syk/Csf2ra/Anxa1/H2-DMb1/P2rx7/Irs2/Bcl2/Itgal/Ifnar2/Mzb1/Mapk1/Washc1/Ptpn6/Ccnd3/Flt3l/Rasal3/H2-DMb2/Selenok/Slfn1/Il1b/Malt1/Csf1/Clu/Znhit1/Bcl6/Tnfrsf1b/Bcl2l1/Lmbr1l/Zfp335/Tlr4/Pnp/Ccdc88b/Il12rb2/Lgals9/Ctla4/Btla/Nfkbiz/Fkbp1a/Peli1/Cxcr4/Cd28/Psmb10/Junb	62
GO:0046634	BP	GO:0046634	regulation of alpha-beta T cell activation	31/1626	119/28564	5.42286177723393e-13	4.39022668951276e-11	2.71826473963349e-11	H2-Ab1/Cd274/Cd44/Cd24a/Lilrb4a/Smad7/Hmgb1/Socs1/Gimap3/Rara/Irf1/Il18/Syk/Anxa1/Itpkb/Ap3d1/Gimap5/Rasal3/Il2rg/Malt1/Hsph1/Bcl6/Pnp/Il12rb2/Lgals9/Hfe/Gata3/Btla/Runx1/Nfkbiz/Cd28	31
GO:0009141	BP	GO:0009141	nucleoside triphosphate metabolic process	50/1626	281/28564	6.24963039683065e-13	4.98928826680314e-11	3.08918134088954e-11	Nme2/Atp5d/Vcp/Ndufs4/Samhd1/Ndufa13/Atpif1/Ndufab1/Ndufa1/Tspo/Eif6/Oga/Guk1/Pgam1/Atp5j/Hspa8/P2rx7/Khk/Dtymk/Map2k1/Stat3/Sdhb/Ppp2ca/Ak2/Pfkl/Antkmt/Gtpbp1/Cmpk1/Atp5k/Atp5g2/Gapdh/Ndufv1/Nudt5/Hspa1a/Bcl2l1/Sdhd/Hk3/Atp6v1a/Bad/Uqcc3/Pnp/Atp1b1/Tbpl1/Ier3/Itpa/Ndufa2/Ndufb9/Ndufa6/Atp5h/Ndufs3	50
GO:0007249	BP	GO:0007249	I-kappaB kinase/NF-kappaB signaling	45/1626	236/28564	7.3349425541953e-13	5.77551367144036e-11	3.57598280832506e-11	Stat1/Clec4d/Zc3hav1/Lilrb4a/S100a13/Cd74/Saa3/Sqstm1/Nfkbia/Lamtor5/Gstp1/Rel/Irf1/Tlr2/S100a4/Casp1/Tab2/Nfkb1/Gbp3/Trim30a/Pim2/Gapdh/Il1b/Malt1/Tifab/Olfm4/Akt1/Irak2/Irak1/Plcg2/Otud7b/Clec4n/Trim30b/Tifa/Tlr4/Tnf/Trim25/Tlr6/Traf4/Usp25/Usp10/Rora/Peli1/Tnfaip3/Bcl3	45
GO:0019693	BP	GO:0019693	ribose phosphate metabolic process	68/1626	464/28564	7.94818403464095e-13	6.17380565285354e-11	3.82259035862319e-11	Nme2/Upp1/Atp5d/Vcp/Ndufs4/Ndufa13/Atpif1/Suclg1/Ndufab1/Ndufa1/Tspo/Eif6/Pank2/Pdha1/Tkt/Guk1/Pgam1/Paics/Atp5j/Hspa8/P2rx7/Khk/Xdh/Map2k1/Stat3/Prpsap2/Sucla2/Sdhb/Ppp2ca/Acot2/Ak2/Pfkl/Antkmt/Gtpbp1/Adss/Cmpk1/Atp5k/Atp5g2/Gapdh/Ndufv1/Nudt4/Nudt5/Nudt9/Dlat/Acly/Hspa1a/Bcl2l1/Sdhd/Hk3/Atp6v1a/Bad/Uqcc3/Gda/Acot7/Pnp/Acaa2/Atp1b1/Pank4/Ier3/Pdk3/Itpa/Acat1/Rora/Ndufa2/Ndufb9/Ndufa6/Atp5h/Ndufs3	68
GO:0009165	BP	GO:0009165	nucleotide biosynthetic process	48/1626	266/28564	1.06088488751032e-12	8.13062177787907e-11	5.03417797147001e-11	Nme2/Upp1/Atp5d/Vcp/Ndufs4/Ndufa13/Nampt/Nadk/Ndufab1/Ndufa1/Oas1a/Pank2/Pdha1/Guk1/Paics/Atp5j/Dtymk/Map2k1/Stat3/Prpsap2/Mapk1/Sdhb/Gars/Ak2/Antkmt/Adss/Cmpk1/Atp5k/Atp5g2/Ndufv1/Oasl2/Kmo/Dlat/Acly/Bcl2l1/Sdhd/Uqcc3/Acot7/Pnp/Pank4/Tbpl1/Pdk3/Acat1/Ndufa2/Ndufb9/Ndufa6/Atp5h/Ndufs3	48
GO:0002819	BP	GO:0002819	regulation of adaptive immune response	46/1626	249/28564	1.32430676189455e-12	9.88586398359724e-11	6.12095852626859e-11	B2m/H2-Ab1/Cd274/Cd44/H2-DMa/H2-Q4/Cd24a/Lilrb4a/Smad7/Cd74/Hmgb1/H2-D1/Gimap3/H2-K1/Samsn1/Fcer1g/Irf1/H2-T22/Rsad2/Fcgr3/Il18/Anxa1/Trpm4/P2rx7/C3/Shld1/Ptpn6/Gimap5/Il1b/Malt1/Fbxo38/Clec4n/Bcl6/Tnfrsf1b/Pnp/Tnf/Gm11127/Hfe/Gata3/Cd48/Nfkbiz/Irf7/Tnfaip3/Cd28/Dusp10/Cyrib	46
GO:0072593	BP	GO:0072593	reactive oxygen species metabolic process	46/1626	249/28564	1.32430676189455e-12	9.88586398359724e-11	6.12095852626859e-11	Acod1/Fpr2/Gadd45a/Ndufs4/Ndufa13/Ncf4/Nfe2l2/Atpif1/Parl/Tspo/Eif6/Gstp1/Prdx5/Sod2/Il18/Syk/Birc3/P2rx7/Xdh/Cybb/Stat3/Cyb5r4/Bcl2/Aldh2/Trim30a/Foxo1/Grb2/Ptk2b/Cflar/Akt1/Plcg2/Becn1/Tlr4/Txnrd1/Tnf/Mpv17/Gch1/Tlr6/Foxo3/Prdx6/Mapk14/Mmp8/Ier3/Vav1/Pdk3/Ndufs3	46
GO:0002285	BP	GO:0002285	lymphocyte activation involved in immune response	43/1626	223/28564	1.59494684271891e-12	1.17535313486517e-10	7.27734854957173e-11	Clec4d/Clec4e/Fgl2/Lilrb4a/Lamp1/Smad7/Cd74/Hmgb1/Stx11/Gpr183/Spi1/Cd40lg/Rara/Fcer1g/Irf1/Gadd45g/Il18/Anxa1/H2-DMb1/Stat3/Shld1/Itgal/Tsc1/Ptk2b/Pglyrp2/H2-DMb2/Malt1/Icam1/Swap70/St3gal1/Plcg2/Notch2/Ap1g1/Bcl6/Tlr4/Lgals9/Gata3/Rora/Nfkbiz/Lgals1/Tnfaip3/Bcl3/Cd28	43
GO:0045582	BP	GO:0045582	positive regulation of T cell differentiation	31/1626	124/28564	1.7799091054047e-12	1.2817336931851e-10	7.93601731798487e-11	H2-Aa/Actb/H2-DMa/Lilrb4a/Cd74/Socs1/Gimap3/Rara/Irf1/Il18/Syk/Anxa1/Itpkb/Adam8/Ap3d1/Arid1a/Sart1/Gimap5/Tespa1/Il2rg/Malt1/Bcl6/Phf10/Bad/Pnp/Lgals9/Gata3/Arid2/Runx1/Nfkbiz/Dusp10	31
GO:0002697	BP	GO:0002697	regulation of immune effector process	68/1626	472/28564	1.78390214778719e-12	1.2817336931851e-10	7.93601731798487e-11	B2m/H2-Q4/Ptafr/Cd24a/Fgl2/Lilrb4a/Lamp1/Smad7/Cd74/Hmgb1/H2-D1/Gimap3/H2-K1/Spi1/Cd40lg/Rara/Fcer1g/Irf1/H2-T22/Rsad2/Tlr2/Fcgr3/Il18/Syk/Anxa1/Litaf/Casp1/Trpm4/H2-DMb1/Rapgef1/P2rx7/C3/Shld1/Mzb1/Cgas/Ptpn6/Gimap5/Pglyrp2/H2-DMb2/Il1b/Malt1/Serpinb9/Dnase1l3/Fbxo38/Plcg2/Ap1g1/Bcl6/Tnfrsf1b/Abr/Tlr4/Casp4/Pnp/Tnf/Gm11127/Lgals9/Dhx58/Hfe/Gata3/Snx4/Vav1/Tmbim6/Nfkbiz/Tnfaip3/Rap1a/Cd28/Dusp10/…	68
GO:1901293	BP	GO:1901293	nucleoside phosphate biosynthetic process	48/1626	271/28564	2.14483075625185e-12	1.52203545517724e-10	9.42387626626058e-11	Nme2/Upp1/Atp5d/Vcp/Ndufs4/Ndufa13/Nampt/Nadk/Ndufab1/Ndufa1/Oas1a/Pank2/Pdha1/Guk1/Paics/Atp5j/Dtymk/Map2k1/Stat3/Prpsap2/Mapk1/Sdhb/Gars/Ak2/Antkmt/Adss/Cmpk1/Atp5k/Atp5g2/Ndufv1/Oasl2/Kmo/Dlat/Acly/Bcl2l1/Sdhd/Uqcc3/Acot7/Pnp/Pank4/Tbpl1/Pdk3/Acat1/Ndufa2/Ndufb9/Ndufa6/Atp5h/Ndufs3	48
GO:0009259	BP	GO:0009259	ribonucleotide metabolic process	66/1626	453/28564	2.2632798798419e-12	1.5714504831721e-10	9.72983570231269e-11	Nme2/Upp1/Atp5d/Vcp/Ndufs4/Ndufa13/Atpif1/Suclg1/Ndufab1/Ndufa1/Tspo/Eif6/Pank2/Pdha1/Guk1/Pgam1/Paics/Atp5j/Hspa8/P2rx7/Khk/Xdh/Map2k1/Stat3/Sucla2/Sdhb/Ppp2ca/Acot2/Ak2/Pfkl/Antkmt/Gtpbp1/Adss/Cmpk1/Atp5k/Atp5g2/Gapdh/Ndufv1/Nudt4/Nudt5/Nudt9/Dlat/Acly/Hspa1a/Bcl2l1/Sdhd/Hk3/Atp6v1a/Bad/Uqcc3/Gda/Acot7/Pnp/Acaa2/Atp1b1/Pank4/Ier3/Pdk3/Itpa/Acat1/Rora/Ndufa2/Ndufb9/Ndufa6/Atp5h/Ndufs3	66
GO:0009144	BP	GO:0009144	purine nucleoside triphosphate metabolic process	47/1626	262/28564	2.2691438779277e-12	1.5714504831721e-10	9.72983570231269e-11	Nme2/Atp5d/Vcp/Ndufs4/Samhd1/Ndufa13/Atpif1/Ndufab1/Ndufa1/Tspo/Eif6/Oga/Guk1/Pgam1/Atp5j/Hspa8/P2rx7/Khk/Map2k1/Stat3/Sdhb/Ppp2ca/Ak2/Pfkl/Antkmt/Gtpbp1/Atp5k/Atp5g2/Gapdh/Ndufv1/Nudt5/Hspa1a/Bcl2l1/Sdhd/Hk3/Atp6v1a/Bad/Uqcc3/Pnp/Atp1b1/Ier3/Itpa/Ndufa2/Ndufb9/Ndufa6/Atp5h/Ndufs3	47
GO:0032943	BP	GO:0032943	mononuclear cell proliferation	57/1626	360/28564	2.39512844712451e-12	1.62905510995495e-10	1.0086502081745e-10	Cebpb/H2-Aa/Cd274/Cd44/Cd24a/Lilrb4a/Cd74/Ccl5/Hmgb1/Lst1/Gpr183/Sh2d2a/Inpp5d/Cd40lg/Prkar1a/Irf1/Il18/Il15/Syk/Anxa1/H2-DMb1/P2rx7/Irs2/Bcl2/Itgal/Ifnar2/Mzb1/Washc1/Ptpn6/Ccnd3/Flt3l/Rasal3/H2-DMb2/Selenok/Slfn1/Il1b/Malt1/Csf1/Znhit1/Bcl6/Tnfrsf1b/Bcl2l1/Lmbr1l/Zfp335/Tlr4/Pnp/Ccdc88b/Il12rb2/Lgals9/Ctla4/Btla/Nfkbiz/Fkbp1a/Peli1/Cxcr4/Cd28/Psmb10	57
GO:0019882	BP	GO:0019882	antigen processing and presentation	32/1626	133/28564	2.4090063386599e-12	1.62905510995495e-10	1.0086502081745e-10	B2m/H2-Ab1/H2-Aa/Psmb9/Psmb8/H2-Ea/H2-DMa/H2-Eb1/H2-Q4/Fgl2/Cd74/H2-D1/Rab10/H2-K1/H2-Oa/Fcer1g/H2-T22/Fcgr3/H2-DMb1/Calr/Ap3d1/Washc1/Ifi30/H2-DMb2/Icam1/Cd68/Gm11127/Rab35/Hfe/Fcgr4/Tap1/Tapbpl	32
GO:0002429	BP	GO:0002429	immune response-activating cell surface receptor signaling pathway	48/1626	272/28564	2.46318244574493e-12	1.64632240676068e-10	1.01934147479359e-10	Acod1/C5ar1/Fpr2/Lilrb4a/Hmgb1/Ninj1/Nfkbia/Cd14/Stk11/Oas1a/Fcer1g/Clec7a/Tlr2/Fpr1/Syk/Kcnn4/Plekha1/Rapgef1/Bcl2/Nfkb1/Mapk1/Ptpn6/Grb2/Sppl3/Tespa1/Malt1/Irak1/Tmem126a/Plcg2/Ly96/Clec4n/Nfam1/Tlr4/Bcl2a1d/Lat2/Cd79b/Gata3/Tlr6/Ctla4/Wnk1/Nfkbiz/Elf1/Peli1/Tnfaip3/Rap1a/Ifi35/Cd28/Pde4b	48
GO:0002758	BP	GO:0002758	innate immune response-activating signaling pathway	40/1626	200/28564	2.83139773103988e-12	1.85520361397276e-10	1.1486729331652e-10	Acod1/Clec4e/Zc3hav1/Hmgb1/Irgm1/Ninj1/Nfkbia/Cd14/Oas1a/Slc15a3/Clec7a/Irf1/Rsad2/Tlr2/Syk/Casp1/Sec14l1/Oas3/Trim30a/Igtp/Irak2/Irak1/Tmem126a/Plcg2/Ly96/Clec4n/Hspa1a/Tasl/Tifa/Tlr4/Tnf/Dhx58/Tlr6/Oasl1/Erbin/Nfkbiz/Irf7/Peli1/Tnfaip3/Ifi35	40
GO:0009150	BP	GO:0009150	purine ribonucleotide metabolic process	64/1626	434/28564	2.84025605479475e-12	1.85520361397276e-10	1.1486729331652e-10	Nme2/Atp5d/Vcp/Ndufs4/Ndufa13/Atpif1/Suclg1/Ndufab1/Ndufa1/Tspo/Eif6/Pank2/Pdha1/Guk1/Pgam1/Paics/Atp5j/Hspa8/P2rx7/Khk/Xdh/Map2k1/Stat3/Sucla2/Sdhb/Ppp2ca/Acot2/Ak2/Pfkl/Antkmt/Gtpbp1/Adss/Atp5k/Atp5g2/Gapdh/Ndufv1/Nudt4/Nudt5/Nudt9/Dlat/Acly/Hspa1a/Bcl2l1/Sdhd/Hk3/Atp6v1a/Bad/Uqcc3/Gda/Acot7/Pnp/Acaa2/Atp1b1/Pank4/Ier3/Pdk3/Itpa/Acat1/Rora/Ndufa2/Ndufb9/Ndufa6/Atp5h/Ndufs3	64
GO:0045637	BP	GO:0045637	regulation of myeloid cell differentiation	44/1626	236/28564	2.93276403545092e-12	1.89410423323279e-10	1.17275874676044e-10	B2m/Cebpb/Isg15/Stat1/Jun/Ets1/Nme2/Lilrb4a/Prkca/Cd74/Ccl5/Hmgb1/Ninj1/Fas/Nfkbia/Spi1/Csf3r/Eif6/Inpp5d/Pilrb1/Rara/Itpkb/Adam8/Klf10/Stat3/Tob2/Ptk2b/Ccl3/Csf1/Mafb/Notch2/Tmem64/Hspa1a/Mitf/Tnf/Car2/Foxo3/Tfe3/Ankrd54/Runx1/Mapk14/Cul4a/Zfp36/Hcls1	44
GO:0006913	BP	GO:0006913	nucleocytoplasmic transport	56/1626	352/28564	3.06207197658762e-12	1.93415271664018e-10	1.19755527505411e-10	Gbp4/Ifi27/Sem1/Sqstm1/Nfkbia/Eif6/Rangap1/Alyref/Hsp90ab1/Tnfrsf1a/Eny2/Syk/Thoc7/Polr2d/Rbm22/Ddx19a/Atf2/Calr/Stat3/Rae1/Pkig/Tsc1/Mapk1/Egr2/Ddx39a/Sirt7/Xpo4/Ppp3r1/Nup85/Sumo1/Sp100/Txn1/Malt1/Akt1/Pom121/Ranbp2/Sdad1/Nup107/Htatip2/Adam10/Poldip3/Dmap1/Pcid2/Phip/Thoc3/Nop9/Hdac3/Thoc2l/Ankrd54/Mapk14/Lmna/Cpsf6/Ier3/Bcl3/Emd/Hcls1	56
GO:0051169	BP	GO:0051169	nuclear transport	56/1626	352/28564	3.06207197658762e-12	1.93415271664018e-10	1.19755527505411e-10	Gbp4/Ifi27/Sem1/Sqstm1/Nfkbia/Eif6/Rangap1/Alyref/Hsp90ab1/Tnfrsf1a/Eny2/Syk/Thoc7/Polr2d/Rbm22/Ddx19a/Atf2/Calr/Stat3/Rae1/Pkig/Tsc1/Mapk1/Egr2/Ddx39a/Sirt7/Xpo4/Ppp3r1/Nup85/Sumo1/Sp100/Txn1/Malt1/Akt1/Pom121/Ranbp2/Sdad1/Nup107/Htatip2/Adam10/Poldip3/Dmap1/Pcid2/Phip/Thoc3/Nop9/Hdac3/Thoc2l/Ankrd54/Mapk14/Lmna/Cpsf6/Ier3/Bcl3/Emd/Hcls1	56
GO:0032640	BP	GO:0032640	tumor necrosis factor production	39/1626	192/28564	3.18530623891144e-12	1.99012394144163e-10	1.23221057136837e-10	Ptafr/Cd24a/Lilrb4a/Hmgb1/Ncl/Tspo/Cd14/Oas2/Oas1a/Gstp1/Rara/Fcer1g/Clec7a/Tlr2/Tnfrsf1a/Fcgr3/Il18/Syk/Cybb/Stat3/Oas3/Trim30a/Ptpn6/Ccl3/Selenok/Clu/Plcg2/Ly96/Tlr4/Lgals9/Hdac3/Tlr6/Mapk14/Mmp8/Cd300ld/Arfgef2/Tnfaip3/Zfp36/Bcl3	39
GO:0009060	BP	GO:0009060	aerobic respiration	39/1626	193/28564	3.77580368579275e-12	2.33369027805771e-10	1.44493404206738e-10	Macroh2a1/Atp5d/Vcp/Ndufs4/Cox8a/Ndufa13/Uqcrc2/Suclg1/Ndufab1/Sdhaf2/Ndufa1/Chchd10/Pank2/Pdha1/Atp5j/Mdh2/Uqcrfs1/Idh3g/Sucla2/Sdhb/Antkmt/Mtfr1/Atp5k/Ndufv1/Akt1/Dlat/Nipsnap2/Sdhd/Uqcc3/Tnf/Ccnb1/Ndufa2/Uqcrq/Ndufb9/Ndufa6/Atp5h/Cox5a/Cox7a2/Ndufs3	39
GO:0032680	BP	GO:0032680	regulation of tumor necrosis factor production	38/1626	185/28564	4.21242511723674e-12	2.5758531461571e-10	1.59487226443196e-10	Ptafr/Cd24a/Lilrb4a/Hmgb1/Ncl/Tspo/Cd14/Oas2/Oas1a/Gstp1/Rara/Fcer1g/Clec7a/Tlr2/Tnfrsf1a/Fcgr3/Il18/Syk/Cybb/Stat3/Oas3/Trim30a/Ptpn6/Ccl3/Selenok/Clu/Plcg2/Ly96/Tlr4/Lgals9/Hdac3/Tlr6/Mmp8/Cd300ld/Arfgef2/Tnfaip3/Zfp36/Bcl3	38
GO:0002573	BP	GO:0002573	myeloid leukocyte differentiation	48/1626	277/28564	4.86363244566809e-12	2.94275361028423e-10	1.82204335720818e-10	Cebpb/Jun/Nme2/Lilrb4a/Prkca/Cd74/Ccl5/Ninj1/Socs1/Gpr183/Gimap3/Spi1/Inpp5d/Pilrb1/Rara/Fcer1g/Tlr2/Il15/Ifi209/Adam8/Lbr/Klf10/Sbno2/Tob2/Gimap5/Ccl3/Sp3/Csf1/Snx10/Mafb/Notch2/Tmem64/Mitf/Tlr4/Tnf/Ifi213/Ifi204/Ifi211/Car2/Gata3/Tfe3/Ifi214/Runx1/Mapk14/Ifi206/Cul4a/Junb/Hcls1	48
GO:0006979	BP	GO:0006979	response to oxidative stress	61/1626	408/28564	5.09001769518461e-12	3.03398052284009e-10	1.8785276613783e-10	Mcl1/Jun/Macroh2a1/Prkca/Nfe2l2/Zfp622/Cst3/Kdm6b/Oser1/Gstp1/Banf1/Prdx5/Sod2/Slc7a11/Anxa1/Etfdh/Plekha1/Map2k1/Atf2/Capn1/Mapk8/Ncoa7/Bcl2/Nfkb1/Tsc1/Aldh2/Mapk1/Foxo1/Ptk2b/Pycr2/Rnf146/Selenok/Txn1/Psip1/Akt1/Ercc6/Mmp9/Gclm/Rest/Stk24/Hk3/Aldh3b1/Tlr4/Txnrd1/Tnf/Mpv17/Gch1/Tlr6/Foxo3/Impact/Prdx6/Mapkap1/Ogg1/Net1/Usp25/Plk3/Bag5/Tnfaip3/Ndufa6/Nono/1600014C10Rik	61
GO:0070663	BP	GO:0070663	regulation of leukocyte proliferation	49/1626	287/28564	5.11997409038777e-12	3.03398052284009e-10	1.8785276613783e-10	Cebpb/H2-Aa/Cd274/Cd44/Cd24a/Lilrb4a/Cd74/Ccl5/Hmgb1/Lst1/Gpr183/Inpp5d/Cd40lg/Gstp1/Prkar1a/Irf1/Il18/Il15/Syk/Csf2ra/Anxa1/H2-DMb1/Irs2/Bcl2/Itgal/Mzb1/Mapk1/Ptpn6/Flt3l/Rasal3/H2-DMb2/Selenok/Slfn1/Il1b/Csf1/Znhit1/Bcl6/Tnfrsf1b/Bcl2l1/Zfp335/Tlr4/Pnp/Ccdc88b/Il12rb2/Lgals9/Ctla4/Btla/Peli1/Cd28	49
GO:0044270	BP	GO:0044270	cellular nitrogen compound catabolic process	64/1626	440/28564	5.24961020386929e-12	3.04795550018593e-10	1.88718044649464e-10	Pnrc1/Fus/Zc3hav1/Upp1/Vcp/Samhd1/Blvrb/Oas2/Mthfs/Lsm6/Isg20/Tob1/Acadl/Polr2d/Xdh/Rnasel/Khsrp/Samd4b/Tut4/Rbm7/Tut7/Hnrnpab/Cant1/Tnrc6c/Taf15/Tnrc6a/Pnrc2/Mrto4/Ythdf2/Smg5/Pym1/Gtpbp1/Sidt2/Nudt4/Dffa/Slfn9/Dnase1l3/Zswim8/Kmo/Nudt5/Nudt9/Tnfrsf1b/Cnot3/Hspa1a/Afmid/Ythdf3/Fxr1/Smg1/Gda/Acot7/Pcid2/Larp4b/Pnp/Ago3/Zcchc17/Pan3/Itpa/Acat1/Zfp36/Zfp36l2/Lsm4/Hnrnpd/Rnaseh2c/Hnrnpu	64
GO:0046700	BP	GO:0046700	heterocycle catabolic process	64/1626	440/28564	5.24961020386929e-12	3.04795550018593e-10	1.88718044649464e-10	Pnrc1/Fus/Zc3hav1/Upp1/Vcp/Samhd1/Nfe2l2/Blvrb/Oas2/Mthfs/Lsm6/Isg20/Tob1/Polr2d/Xdh/Rnasel/Khsrp/Samd4b/Tut4/Rbm7/Tut7/Hnrnpab/Cant1/Tnrc6c/Taf15/Tnrc6a/Pnrc2/Mrto4/Ythdf2/Smg5/Pym1/Gtpbp1/Sidt2/Nudt4/Dffa/Slfn9/Dnase1l3/Zswim8/Kmo/Nudt5/Nudt9/Tnfrsf1b/Cnot3/Hspa1a/Afmid/Ythdf3/Fxr1/Smg1/Gda/Acot7/Pcid2/Larp4b/Pnp/Ago3/Zcchc17/Pan3/Itpa/Acat1/Zfp36/Zfp36l2/Lsm4/Hnrnpd/Rnaseh2c/Hnrnpu	64
GO:0006457	BP	GO:0006457	protein folding	36/1626	170/28564	6.02850132510192e-12	3.46518256166858e-10	2.14551189264943e-10	B2m/H2-DMa/Sh3glb1/Hspa5/Cd74/Pdcd5/Ppid/Hsp90ab1/Hspa8/Cct5/Dnaja4/Nudc/H2-DMb1/Calr/Hsp90b1/Pofut2/Pfdn6/Pdrg1/St13/Fkbp4/Nktr/H2-DMb2/Grpel2/Pfdn5/Dffa/Clu/Ranbp2/Mkks/Grpel1/Hsph1/Hspa1a/Fkbp8/Sdf2/Bag5/Cwc27/Ppib	36
GO:0008637	BP	GO:0008637	apoptotic mitochondrial changes	30/1626	122/28564	6.38007387949044e-12	3.63095689696149e-10	2.24815318254895e-10	Mcl1/Jun/Cd24a/Sh3glb1/Atpif1/Fas/Bcl2l11/Parl/Pdcd5/Chchd10/Sod2/Casp1/Atf2/Bcl2/Pim2/Akt1/Mmp9/Gclm/Bcl2l1/Bad/Bcl2a1d/Pnp/Timm50/Acaa2/Ggct/Bcl2a1a/Lmna/Ier3/Plaur/Atg3	30
GO:0002478	BP	GO:0002478	antigen processing and presentation of exogenous peptide antigen	15/1626	29/28564	7.28736314471584e-12	4.10664346625751e-10	2.54268057711912e-10	B2m/H2-Ab1/H2-Aa/H2-Ea/H2-DMa/H2-Eb1/Cd74/H2-K1/H2-Oa/Fcer1g/Fcgr3/H2-DMb1/Ifi30/H2-DMb2/Tap1	15
GO:0042098	BP	GO:0042098	T cell proliferation	44/1626	243/28564	8.19585512911234e-12	4.57376459049881e-10	2.83190456735093e-10	Cebpb/H2-Aa/Cd274/Cd44/Cd24a/Lilrb4a/Ccl5/Hmgb1/Sh2d2a/Cd40lg/Prkar1a/Irf1/Il18/Il15/Syk/Anxa1/H2-DMb1/P2rx7/Itgal/Ifnar2/Washc1/Ptpn6/Ccnd3/Rasal3/H2-DMb2/Selenok/Slfn1/Il1b/Malt1/Znhit1/Bcl6/Tnfrsf1b/Lmbr1l/Pnp/Ccdc88b/Il12rb2/Lgals9/Ctla4/Btla/Fkbp1a/Peli1/Cxcr4/Cd28/Psmb10	44
GO:0002221	BP	GO:0002221	pattern recognition receptor signaling pathway	38/1626	189/28564	8.34279826275663e-12	4.61100042445434e-10	2.85495960793322e-10	Acod1/Clec4e/Zc3hav1/Hmgb1/Irgm1/Ninj1/Nfkbia/Cd14/Oas1a/Slc15a3/Clec7a/Irf1/Rsad2/Tlr2/Casp1/Sec14l1/Oas3/Trim30a/Igtp/Irak2/Irak1/Tmem126a/Plcg2/Ly96/Hspa1a/Tasl/Tifa/Tlr4/Tnf/Dhx58/Tlr6/Oasl1/Erbin/Nfkbiz/Irf7/Peli1/Tnfaip3/Ifi35	38
GO:0002274	BP	GO:0002274	myeloid leukocyte activation	46/1626	264/28564	1.10670627982623e-11	6.00127141173697e-10	3.71576358698361e-10	C5ar1/Clec4d/Ptafr/Jun/Lilrb4a/Ywhaz/Ccl5/Hmgb1/Lat/Nampt/Stx11/Gimap3/Spi1/Pilrb1/Fcer1g/Tlr2/Fcgr3/Il18/Il15/Syk/Anxa1/Casp1/Sbno2/Ptpn6/Gimap5/Flt3l/Crlf2/Clu/Dnase1l3/Plcg2/Notch2/Adam10/Abr/Ndrg1/Tlr4/Tnf/Lat2/Lgals9/Fcgr4/Tlr6/Cd48/Snx4/Mmp8/Ptpre/Rora/Ifi35	46
GO:0032944	BP	GO:0032944	regulation of mononuclear cell proliferation	46/1626	264/28564	1.10670627982623e-11	6.00127141173697e-10	3.71576358698361e-10	Cebpb/H2-Aa/Cd274/Cd44/Cd24a/Lilrb4a/Cd74/Ccl5/Hmgb1/Lst1/Gpr183/Inpp5d/Cd40lg/Prkar1a/Irf1/Il18/Il15/Syk/Anxa1/H2-DMb1/Irs2/Bcl2/Itgal/Mzb1/Ptpn6/Flt3l/Rasal3/H2-DMb2/Selenok/Slfn1/Il1b/Csf1/Znhit1/Bcl6/Tnfrsf1b/Bcl2l1/Zfp335/Tlr4/Pnp/Ccdc88b/Il12rb2/Lgals9/Ctla4/Btla/Peli1/Cd28	46
GO:0046651	BP	GO:0046651	lymphocyte proliferation	55/1626	354/28564	1.23985817263619e-11	6.66047175356336e-10	4.12391586983074e-10	Cebpb/H2-Aa/Cd274/Cd44/Cd24a/Lilrb4a/Cd74/Ccl5/Hmgb1/Lst1/Gpr183/Sh2d2a/Inpp5d/Cd40lg/Prkar1a/Irf1/Il18/Il15/Syk/Anxa1/H2-DMb1/P2rx7/Irs2/Bcl2/Itgal/Ifnar2/Mzb1/Washc1/Ptpn6/Ccnd3/Flt3l/Rasal3/H2-DMb2/Selenok/Slfn1/Il1b/Malt1/Znhit1/Bcl6/Tnfrsf1b/Lmbr1l/Zfp335/Tlr4/Pnp/Ccdc88b/Il12rb2/Lgals9/Ctla4/Btla/Nfkbiz/Fkbp1a/Peli1/Cxcr4/Cd28/Psmb10	55
GO:0009205	BP	GO:0009205	purine ribonucleoside triphosphate metabolic process	45/1626	256/28564	1.35912865152667e-11	7.23358471201417e-10	4.47876605342268e-10	Nme2/Atp5d/Vcp/Ndufs4/Ndufa13/Atpif1/Ndufab1/Ndufa1/Tspo/Eif6/Guk1/Pgam1/Atp5j/Hspa8/P2rx7/Khk/Map2k1/Stat3/Sdhb/Ppp2ca/Ak2/Pfkl/Antkmt/Gtpbp1/Atp5k/Atp5g2/Gapdh/Ndufv1/Nudt5/Hspa1a/Bcl2l1/Sdhd/Hk3/Atp6v1a/Bad/Uqcc3/Pnp/Atp1b1/Ier3/Itpa/Ndufa2/Ndufb9/Ndufa6/Atp5h/Ndufs3	45
GO:0022408	BP	GO:0022408	negative regulation of cell-cell adhesion	40/1626	211/28564	1.65063471932228e-11	8.70444804281144e-10	5.38946980784996e-10	Cebpb/H2-Aa/Cd274/Cd44/Cd24a/Fgl2/Lilrb4a/Smad7/Cd74/Hmgb1/Pag1/Socs1/Gimap3/Spi1/Gstp1/Prkar1a/Irf1/Anxa1/Adam8/Map2k1/Rgcc/Ptpn6/Rdx/Gimap5/Il1rn/Slfn1/Cd9/Akt1/Swap70/Sh2b3/Gtpbp4/Bcl6/Lgals9/Hfe/Ctla4/Btla/Runx1/Wnk1/Peli1/Tnfaip3	40
GO:0015980	BP	GO:0015980	energy derivation by oxidation of organic compounds	54/1626	347/28564	1.7852563203852e-11	9.32877575415828e-10	5.77603025762904e-10	Macroh2a1/Atp5d/Vcp/Ndufs4/Cox8a/Hmgb1/Ndufa13/Uqcrc2/Suclg1/Ndufab1/Sdhaf2/Ndufa1/Oas1a/Chchd10/Pank2/Etfb/Pdha1/Atp5j/Mdh2/Uqcrfs1/Sod2/Cisd1/Idh3g/Khk/Inpp5k/Irs2/Sucla2/Rb1cc1/Sdhb/Pygb/Antkmt/Etfa/Mtfr1/Atp5k/Ppp1r2/Ndufv1/Akt1/Dlat/Nipsnap2/Gabarapl1/Sdhd/Uqcc3/Phka1/Tnf/Ccnb1/Gfpt1/Ndufa2/Uqcrq/Ndufb9/Ndufa6/Atp5h/Cox5a/Cox7a2/Ndufs3	54
GO:2000377	BP	GO:2000377	regulation of reactive oxygen species metabolic process	34/1626	161/28564	2.50709476873329e-11	1.2982685342954e-09	8.03839489150048e-10	Acod1/Fpr2/Gadd45a/Nfe2l2/Parl/Tspo/Eif6/Gstp1/Sod2/Il18/Syk/Birc3/Xdh/Stat3/Bcl2/Aldh2/Trim30a/Foxo1/Grb2/Ptk2b/Cflar/Akt1/Plcg2/Becn1/Tlr4/Tnf/Mpv17/Gch1/Tlr6/Foxo3/Mapk14/Mmp8/Ier3/Pdk3	34
GO:2001233	BP	GO:2001233	regulation of apoptotic signaling pathway	61/1626	424/28564	2.62794287855917e-11	1.34869782731769e-09	8.35063427857946e-10	Grina/Mcl1/Cd44/Sh3glb1/Cd74/Ubb/Ndufa13/Nfe2l2/Fas/Bcl2l11/Parl/Skil/Tgfbr1/Gstp1/Itprip/S100a9/Sod2/Atf3/Fcmr/Ddit3/Zc3hc1/Map2k1/Mapk8/Bcl2/Rb1cc1/Bclaf1/4930486L24Rik/Creb3/Dapk3/Sp100/Il1b/Tifab/Cflar/Icam1/Akt1/Clu/Ybx3/Mmp9/Gclm/Dedd2/Nrg1/Becn1/Hspa1a/Bcl2l1/Plekhf1/Bad/Phip/Tnf/Acaa2/Tnfrsf23/Lmna/Ier3/Bag5/Pam16/Tmbim6/G0s2/Tnfaip3/Nono/Plaur/Pak2/Ndufs3	61
GO:0019884	BP	GO:0019884	antigen processing and presentation of exogenous antigen	16/1626	36/28564	2.78831949637354e-11	1.41834163408452e-09	8.78184277339444e-10	B2m/H2-Ab1/H2-Aa/H2-Ea/H2-DMa/H2-Eb1/Cd74/H2-K1/H2-Oa/Fcer1g/Fcgr3/H2-DMb1/Ap3d1/Ifi30/H2-DMb2/Tap1	16
GO:0045333	BP	GO:0045333	cellular respiration	44/1626	252/28564	2.87931079149568e-11	1.45177880960677e-09	8.98887330198235e-10	Macroh2a1/Atp5d/Vcp/Ndufs4/Cox8a/Ndufa13/Uqcrc2/Suclg1/Ndufab1/Sdhaf2/Ndufa1/Oas1a/Chchd10/Pank2/Etfb/Pdha1/Atp5j/Mdh2/Uqcrfs1/Sod2/Cisd1/Idh3g/Sucla2/Sdhb/Antkmt/Etfa/Mtfr1/Atp5k/Ndufv1/Akt1/Dlat/Nipsnap2/Sdhd/Uqcc3/Tnf/Ccnb1/Ndufa2/Uqcrq/Ndufb9/Ndufa6/Atp5h/Cox5a/Cox7a2/Ndufs3	44
GO:0009199	BP	GO:0009199	ribonucleoside triphosphate metabolic process	45/1626	263/28564	3.48035892364798e-11	1.73957418201118e-09	1.07707949847632e-09	Nme2/Atp5d/Vcp/Ndufs4/Ndufa13/Atpif1/Ndufab1/Ndufa1/Tspo/Eif6/Guk1/Pgam1/Atp5j/Hspa8/P2rx7/Khk/Map2k1/Stat3/Sdhb/Ppp2ca/Ak2/Pfkl/Antkmt/Gtpbp1/Atp5k/Atp5g2/Gapdh/Ndufv1/Nudt5/Hspa1a/Bcl2l1/Sdhd/Hk3/Atp6v1a/Bad/Uqcc3/Pnp/Atp1b1/Ier3/Itpa/Ndufa2/Ndufb9/Ndufa6/Atp5h/Ndufs3	45
GO:0050777	BP	GO:0050777	negative regulation of immune response	39/1626	207/28564	3.58448469421131e-11	1.77617396744195e-09	1.09974072151801e-09	Isg15/Acod1/Fgl2/Lilrb4a/Smad7/Samhd1/Spi1/Parp14/Inpp5d/Oas1a/Banf1/Samsn1/Irf1/Ifi209/Anxa1/Oas3/Ptpn6/Ythdf2/Pglyrp2/Olfm4/C9orf72/Serpinb9/Bcl6/Ythdf3/Abr/Ifi213/Ifi204/Ifi211/Lgals9/Dhx58/Hfe/Ctla4/Ifi214/Ifi206/Smcr8/Tnfaip3/Dusp10/Tap1/Psma1	39
GO:0031668	BP	GO:0031668	cellular response to extracellular stimulus	45/1626	264/28564	3.96809576826893e-11	1.94945422871879e-09	1.20702940103619e-09	Jun/Sh3glb1/Hspa5/Nfe2l2/Fas/Map1lc3a/Atf3/Lamp2/Ifi209/P2rx7/Atf2/Klf10/Mapk8/Bcl2/Tsc1/Mapk1/Gcn1/Tnrc6a/Glul/Dap/Foxo1/Cpeb4/Prkab1/Srebf2/Tle5/Gabarap/Pim1/Eif2ak2/Itga4/Ercc6/Cd68/Gsdmd/Mmp9/Becn1/Gabarapl1/Stk24/Rnase4/Ifi213/Ifi204/Ifi211/Impact/Ifi214/Mapkap1/Atg4b/Ifi206	45
GO:0050900	BP	GO:0050900	leukocyte migration	57/1626	386/28564	4.16989094656718e-11	2.03123162380238e-09	1.25766291617695e-09	C5ar1/Cxcl2/Ptafr/Cd24a/Prkca/Cd74/Ccl5/Hmgb1/Trem1/Ninj1/Gpr183/Cxcl10/Spi1/Csf3r/Trem3/Myo9b/Stk10/Fcer1g/S100a9/Tlr2/Fcgr3/Syk/Anxa1/Tnfsf14/Trpm4/Adam8/Jaml/Calr/Capn1/Itgal/Mapk1/Pla2g7/Creb3/Ptk2b/Nup85/Ccl3/Selenok/Cd9/Il1b/Icam1/Csf1/Akt1/Itga4/Swap70/Mmp9/Adam10/Abr/St3gal4/Tnf/Lgals9/Lyst/Gata3/Vav1/Mpp1/Wnk1/Ppib/Pde4b	57
GO:0034248	BP	GO:0034248	regulation of amide metabolic process	65/1626	473/28564	4.44871153413481e-11	2.14883982337873e-09	1.33048153002298e-09	Ptafr/Prkca/Nfe2l2/Ncl/Eif6/Tob1/Rara/Serp1/S100a9/Slc7a11/Rtn3/Polr2d/Khsrp/Samd4b/Calr/Tut4/Mrpl13/Tut7/Tnrc6c/Tsc1/Bzw1/Mapk1/Eif3b/Gcn1/Tnrc6a/Eif5b/Ythdf2/Dapk3/Pym1/Ptk2b/Cpeb4/Eif4g3/Gapdh/Eif2ak2/Akt1/Clu/Cnot3/Poldip3/Ythdf3/Fxr1/Ptcd3/Picalm/Larp4b/Tnf/Eif4e/Ago3/Spon1/Impact/Zcchc4/Pan3/Abcf1/Pdk3/Abca2/Mtg2/Mknk1/Ddx6/Dph3/Tmed10/Zfp36/Zfp36l2/Bcl3/Rps27l/Rgs2/Hnrnpd/Hnrnpu	65
GO:0034655	BP	GO:0034655	nucleobase-containing compound catabolic process	59/1626	408/28564	4.50673158794792e-11	2.15872443062705e-09	1.33660171042561e-09	Pnrc1/Fus/Zc3hav1/Upp1/Vcp/Samhd1/Oas2/Lsm6/Isg20/Tob1/Polr2d/Xdh/Rnasel/Khsrp/Samd4b/Tut4/Rbm7/Tut7/Hnrnpab/Cant1/Tnrc6c/Taf15/Tnrc6a/Pnrc2/Mrto4/Ythdf2/Smg5/Pym1/Gtpbp1/Sidt2/Nudt4/Dffa/Slfn9/Dnase1l3/Zswim8/Nudt5/Nudt9/Tnfrsf1b/Cnot3/Hspa1a/Ythdf3/Fxr1/Smg1/Gda/Acot7/Pcid2/Larp4b/Pnp/Ago3/Zcchc17/Pan3/Itpa/Acat1/Zfp36/Zfp36l2/Lsm4/Hnrnpd/Rnaseh2c/Hnrnpu	59
GO:0050727	BP	GO:0050727	regulation of inflammatory response	56/1626	377/28564	4.89239183503088e-11	2.32408828659153e-09	1.43898884682378e-09	Cebpb/Acod1/Cd44/Ets1/Cd24a/Ddt/Prkca/Zbp1/Ccl5/Ninj1/Nfkbia/Gstp1/Fcer1g/S100a9/Tlr2/Tnfrsf1a/Fcgr3/Il18/Anxa1/Metrnl/Casp1/Adam8/C3/Siglece/Sbno2/Nfkb1/Aldh2/Pglyrp2/Ccl3/Il1b/Dnase1l3/Plcg2/Macir/Bcl6/Tnfrsf1b/Ppard/Abr/Tlr4/Casp4/Tnf/Lgals9/Gata3/Tlr6/Nr1d2/Snx4/Mmp8/Ier3/Rora/Nfkbiz/Lgals1/Tnfaip3/Zfp36/Ifi35/Cd28/Dusp10/Psma1	56
GO:0001818	BP	GO:0001818	negative regulation of cytokine production	48/1626	296/28564	5.4671305643501e-11	2.57582512162987e-09	1.59485491268919e-09	Srgn/Cd274/Acod1/Gbp4/Il1r2/Cd24a/Lilrb4a/Smad7/Hmgb1/Gimap3/Tspo/Inpp5d/Oas1a/Gstp1/Rara/Rel/Banf1/Tlr2/Atp2b1/Tnfrsf1a/Anxa1/Ddit3/Ppp1r11/Oas3/Rgcc/Nfkb1/Gbp3/Trim30a/Ptpn6/Gimap5/Nptn/Pglyrp2/Macir/Otud7b/Bcl6/Tlr4/Tnf/Lgals9/Dhx58/Hfe/Hdac3/Gata3/Tlr6/Mmp8/Erbin/Tnfaip3/Zfp36/Bcl3	48
GO:0042594	BP	GO:0042594	response to starvation	39/1626	210/28564	5.63661393528968e-11	2.63408592683293e-09	1.63092783185404e-09	Jun/Sh3glb1/Hspa5/Nfe2l2/Fas/Map1lc3a/Atf3/Lamp2/Ifi209/Ddit3/Atf2/Klf10/Mapk8/Bcl2/Mapk1/Gcn1/Tnrc6a/Glul/Dap/Foxo1/Cpeb4/Srebf2/Gabarap/Eif2ak2/Ulk2/Becn1/Gabarapl1/Stk24/Rnase4/Ifi213/Ifi204/Ifi211/Hfe/Foxo3/Impact/Ifi214/Atg4b/Ifi206/Zfp36	39
GO:0046390	BP	GO:0046390	ribose phosphate biosynthetic process	40/1626	220/28564	6.3193622956106e-11	2.92933019961046e-09	1.81373208161795e-09	Nme2/Upp1/Atp5d/Vcp/Ndufs4/Ndufa13/Ndufab1/Ndufa1/Pank2/Pdha1/Tkt/Guk1/Paics/Atp5j/Map2k1/Stat3/Prpsap2/Sdhb/Ak2/Antkmt/Adss/Cmpk1/Atp5k/Atp5g2/Ndufv1/Dlat/Acly/Bcl2l1/Sdhd/Uqcc3/Acot7/Pnp/Pank4/Pdk3/Acat1/Ndufa2/Ndufb9/Ndufa6/Atp5h/Ndufs3	40
GO:0002396	BP	GO:0002396	MHC protein complex assembly	11/1626	16/28564	6.5945835290333e-11	3.00838620038757e-09	1.86268061083221e-09	B2m/H2-Ab1/H2-Aa/H2-Ea/H2-DMa/H2-Eb1/H2-Oa/H2-DMb1/Calr/H2-DMb2/Tapbpl	11
GO:0002501	BP	GO:0002501	peptide antigen assembly with MHC protein complex	11/1626	16/28564	6.5945835290333e-11	3.00838620038757e-09	1.86268061083221e-09	B2m/H2-Ab1/H2-Aa/H2-Ea/H2-DMa/H2-Eb1/H2-Oa/H2-DMb1/Calr/H2-DMb2/Tapbpl	11
GO:0030595	BP	GO:0030595	leukocyte chemotaxis	41/1626	230/28564	6.94139792564629e-11	3.12863538050281e-09	1.93713442139691e-09	C5ar1/Cxcl2/Prkca/Cd74/Ccl5/Hmgb1/Trem1/Ninj1/Gpr183/Cxcl10/Spi1/Csf3r/Trem3/Myo9b/Fcer1g/S100a9/Fcgr3/Syk/Anxa1/Tnfsf14/Trpm4/Adam8/Jaml/Calr/Mapk1/Pla2g7/Creb3/Ptk2b/Nup85/Ccl3/Il1b/Csf1/Swap70/Mmp9/Adam10/Lyst/Vav1/Mpp1/Wnk1/Ppib/Pde4b	41
GO:0048872	BP	GO:0048872	homeostasis of number of cells	57/1626	391/28564	6.96703772972093e-11	3.12863538050281e-09	1.93713442139691e-09	B2m/Isg15/Stat1/Cd44/Ets1/Cd24a/Lilrb4a/Cd74/Hmgb1/Lat/Atpif1/Fas/Bcl2l11/Gpr183/Gimap3/Spi1/Skil/Inpp5d/Fcer1g/Prdx5/Slc7a11/Il18/Slc40a1/Anxa1/Itpkb/P2rx7/Stat3/Bcl2/Rpa1/Zfx/Tcea1/Gimap5/Flt3l/Sp3/Cflar/Csf1/Akt1/Mafb/Sh2b3/Znhit1/Polb/Bcl6/Alas1/Hspa1a/Gata3/Tnfrsf23/Wdr48/Foxo3/Bcl2a1a/Ankrd54/Mapk14/Pknox1/Nfkbiz/Tnfaip3/Zfp36/Hcls1/Pde4b	57
GO:0050670	BP	GO:0050670	regulation of lymphocyte proliferation	44/1626	260/28564	8.31011135194442e-11	3.7028310117036e-09	2.29265495560376e-09	Cebpb/H2-Aa/Cd274/Cd44/Cd24a/Lilrb4a/Cd74/Ccl5/Hmgb1/Lst1/Gpr183/Inpp5d/Cd40lg/Prkar1a/Irf1/Il18/Il15/Syk/Anxa1/H2-DMb1/Irs2/Bcl2/Itgal/Mzb1/Ptpn6/Flt3l/Rasal3/H2-DMb2/Selenok/Slfn1/Il1b/Znhit1/Bcl6/Tnfrsf1b/Zfp335/Tlr4/Pnp/Ccdc88b/Il12rb2/Lgals9/Ctla4/Btla/Peli1/Cd28	44
GO:0051090	BP	GO:0051090	regulation of DNA-binding transcription factor activity	62/1626	447/28564	8.47622333333192e-11	3.74779474769168e-09	2.32049482510083e-09	Acod1/Smad7/Ifrd1/Lrrfip1/Tax1bp1/Nfkbia/Spi1/Lamtor5/Cd40lg/Commd7/Rlim/Tlr2/Id1/Il18/Syk/Ddit3/Cops5/Adam8/Atf2/Thap11/Tut4/Stat3/Arid5b/Rgcc/Mapk1/Trim30a/Parp10/Creb3/Dap/Hif1an/Id3/Commd1/Sumo1/Sp100/Pim1/Il1b/Malt1/Cflar/Icam1/Eif2ak2/Akt1/Clu/Med13/Irak2/Irak1/Plcg2/Nfam1/Trim30b/Trim26/Hspa1a/Adgrg3/Tlr4/Tnf/Trim25/Hdac3/Tlr6/Erbin/Peli1/Tnfaip3/Psma6/Bcl3/Hcls1	62
GO:0046034	BP	GO:0046034	ATP metabolic process	41/1626	232/28564	9.17068346241126e-11	4.0238998886977e-09	2.49144883779931e-09	Atp5d/Vcp/Ndufs4/Ndufa13/Atpif1/Ndufab1/Ndufa1/Tspo/Eif6/Guk1/Pgam1/Atp5j/Hspa8/P2rx7/Khk/Map2k1/Stat3/Sdhb/Ppp2ca/Ak2/Pfkl/Antkmt/Atp5k/Atp5g2/Gapdh/Ndufv1/Nudt5/Hspa1a/Bcl2l1/Sdhd/Hk3/Atp6v1a/Bad/Uqcc3/Atp1b1/Ier3/Ndufa2/Ndufb9/Ndufa6/Atp5h/Ndufs3	41
GO:0097191	BP	GO:0097191	extrinsic apoptotic signaling pathway	42/1626	242/28564	9.81523547366861e-11	4.27408890171570e-09	2.64635654995802e-09	Mcl1/Ndufa13/Fas/Bcl2l11/Spi1/Skil/Tgfbr1/Gstp1/Itprip/Atf3/Il18/Fcmr/Zc3hc1/P2rx7/Bcl2/Rb1cc1/Dapk3/Tnfrsf10b/Sp100/Gabarap/Il1b/Cflar/Icam1/Gclm/Dedd2/Nrg1/Tnfrsf1b/Hspa1a/Bcl2l1/Bad/Phip/Bcl2a1d/Tnf/Tnfrsf23/Foxo3/Bcl2a1a/Lmna/Mknk1/G0s2/Nfkbiz/Tnfaip3/Pak2	42
GO:0071887	BP	GO:0071887	leukocyte apoptotic process	32/1626	152/28564	1.04249067599884e-10	4.50544090649725e-09	2.78960108868388e-09	Cd274/Cd44/Cd24a/Cd74/Ccl5/Fas/Bcl2l11/Fcer1g/Slc7a11/Il18/Anxa1/Fcmr/Itpkb/P2rx7/Adam8/Irs2/Plekho2/Bcl2/Dffa/Akt1/Rapgef2/Serpinb9/St3gal1/Bcl2l1/Lmbr1l/Pnp/Tnfrsf23/Bcl2a1a/Kdelr1/Nfkbiz/Bcl3/Hcls1	32
GO:0006164	BP	GO:0006164	purine nucleotide biosynthetic process	41/1626	233/28564	1.05263582102527e-10	4.5153363427263e-09	2.79572797398777e-09	Nme2/Atp5d/Vcp/Ndufs4/Ndufa13/Nampt/Nadk/Ndufab1/Ndufa1/Oas1a/Pank2/Pdha1/Guk1/Paics/Atp5j/Map2k1/Stat3/Prpsap2/Sdhb/Ak2/Antkmt/Adss/Atp5k/Atp5g2/Ndufv1/Oasl2/Dlat/Acly/Bcl2l1/Sdhd/Uqcc3/Acot7/Pnp/Pank4/Pdk3/Acat1/Ndufa2/Ndufb9/Ndufa6/Atp5h/Ndufs3	41
GO:0019439	BP	GO:0019439	aromatic compound catabolic process	63/1626	461/28564	1.11714031055117e-10	4.73256232697454e-09	2.93022620728508e-09	Pnrc1/Fus/Zc3hav1/Upp1/Vcp/Samhd1/Blvrb/Oas2/Mthfs/Lsm6/Isg20/Tob1/Polr2d/Xdh/Rnasel/Khsrp/Samd4b/Tut4/Rbm7/Tut7/Hnrnpab/Cant1/Tnrc6c/Taf15/Tnrc6a/Pnrc2/Mrto4/Ythdf2/Smg5/Pym1/Gtpbp1/Sidt2/Nudt4/Dffa/Slfn9/Dnase1l3/Zswim8/Kmo/Nudt5/Nudt9/Tnfrsf1b/Cnot3/Hspa1a/Afmid/Ythdf3/Fxr1/Smg1/Gda/Acot7/Pcid2/Larp4b/Pnp/Ago3/Zcchc17/Pan3/Itpa/Acat1/Zfp36/Zfp36l2/Lsm4/Hnrnpd/Rnaseh2c/Hnrnpu	63
GO:0022411	BP	GO:0022411	cellular component disassembly	62/1626	450/28564	1.11974334806635e-10	4.73256232697454e-09	2.93022620728508e-09	Ets1/Cd24a/Chmp4b/Retreg1/Vcp/Irgm1/Atpif1/Map1lc3a/Mcts1/Parl/Sqstm1/Tspo/Cst3/Tgfbr1/Chmp1b/Oga/Cisd2/Hspa8/Lamp2/Dstn/Smn1/C3/Twf2/Vmp1/Rb1cc1/Arid1a/Rdx/Napa/Pym1/Igtp/Capza1/Calm1/Gabarap/Chmp2a/Tomm7/Dffa/Swap70/Flii/Ulk2/Dnase1l3/Chmp1a/Dedd2/Nrg1/Becn1/Gabarapl1/Tnf/Ufc1/Stmn1/Fkbp8/Plxnc1/Vps4b/Pdpn/Pbxip1/Ndel1/Arid2/Huwe1/Plk3/Atg4b/Smcr8/Arfip2/Pnpla2/Atg3	62
GO:0042176	BP	GO:0042176	regulation of protein catabolic process	54/1626	364/28564	1.13419169295818e-10	4.75863784753548e-09	2.94637119776534e-09	Fbxl5/Vps28/Smad7/Vcp/Ubb/Ndufa13/Cst3/Ube2v2/Phf20l1/Csnk1d/Hsp90ab1/Samd9l/Marchf2/Adam8/Arih2/Psmd14/Mapk8/Sec22b/Wac/Trim30a/Ppp2ca/Rdx/Tmf1/Foxo1/Arih1/Psmd3/Commd1/Vgll4/Rab7/Sumo1/Gabarap/Il1b/Akt1/Clu/Azin1/Nrg1/Snx1/Tnfrsf1b/Hspa1a/Tnf/Ube2k/Rnft1/Hfe/Snx33/Usp25/Plk3/Ier3/Atg4b/Abca2/Cul4a/Bag5/Araf/Sdcbp/Tnfaip3	54
GO:0032612	BP	GO:0032612	interleukin-1 production	29/1626	128/28564	1.21255367119907e-10	5.05054963916831e-09	3.12711209940814e-09	Il1r2/Lilrb4a/S100a13/Hmgb1/Gbp5/Gstp1/Tlr2/Ifi209/Anxa1/Casp1/P2rx7/Stat3/Ccl3/Il1b/Malt1/Gsdmd/Tlr4/Casp4/Tnf/Ifi213/Ifi204/Ifi211/Lgals9/Hdac3/Tlr6/Ifi214/Ifi206/Tmed10/Tnfaip3	29
GO:2001234	BP	GO:2001234	negative regulation of apoptotic signaling pathway	42/1626	246/28564	1.6695232167454e-10	6.90389888478602e-09	4.27463687680136e-09	Grina/Mcl1/Cd44/Sh3glb1/Cd74/Ndufa13/Nfe2l2/Parl/Tgfbr1/Gstp1/Itprip/Sod2/Fcmr/Zc3hc1/Map2k1/Bcl2/Rb1cc1/Creb3/Il1b/Cflar/Icam1/Akt1/Clu/Ybx3/Mmp9/Gclm/Nrg1/Hspa1a/Bcl2l1/Phip/Tnf/Acaa2/Tnfrsf23/Lmna/Ier3/Bag5/Pam16/Tmbim6/Tnfaip3/Nono/Plaur/Ndufs3	42
GO:0032652	BP	GO:0032652	regulation of interleukin-1 production	28/1626	122/28564	1.82876948650829e-10	7.50840500603549e-09	4.6489245367553e-09	Il1r2/Lilrb4a/S100a13/Hmgb1/Gbp5/Gstp1/Tlr2/Ifi209/Anxa1/Casp1/P2rx7/Stat3/Ccl3/Malt1/Gsdmd/Tlr4/Casp4/Tnf/Ifi213/Ifi204/Ifi211/Lgals9/Hdac3/Tlr6/Ifi214/Ifi206/Tmed10/Tnfaip3	28
GO:0002699	BP	GO:0002699	positive regulation of immune effector process	50/1626	327/28564	1.87666214584851e-10	7.65039291796967e-09	4.73683815984607e-09	B2m/H2-Q4/Ptafr/Cd24a/Lilrb4a/Lamp1/Cd74/H2-D1/Gimap3/H2-K1/Spi1/Rara/Fcer1g/Irf1/H2-T22/Rsad2/Tlr2/Fcgr3/Il18/Syk/Anxa1/Casp1/H2-DMb1/Rapgef1/P2rx7/C3/Shld1/Mzb1/Ptpn6/Gimap5/H2-DMb2/Il1b/Malt1/Fbxo38/Plcg2/Ap1g1/Tlr4/Casp4/Pnp/Tnf/Gm11127/Dhx58/Hfe/Gata3/Snx4/Vav1/Nfkbiz/Rap1a/Cd28/Cyrib	50
GO:0019886	BP	GO:0019886	antigen processing and presentation of exogenous peptide antigen via MHC class II	12/1626	21/28564	2.02295867728669e-10	8.18870878665063e-09	5.07014328236197e-09	B2m/H2-Ab1/H2-Aa/H2-Ea/H2-DMa/H2-Eb1/Cd74/H2-Oa/Fcer1g/H2-DMb1/Ifi30/H2-DMb2	12
GO:0032732	BP	GO:0032732	positive regulation of interleukin-1 production	22/1626	78/28564	2.33850863043368e-10	9.33454694981445e-09	5.77960356688325e-09	S100a13/Hmgb1/Gbp5/Tlr2/Ifi209/Casp1/P2rx7/Stat3/Ccl3/Malt1/Gsdmd/Tlr4/Casp4/Tnf/Ifi213/Ifi204/Ifi211/Lgals9/Tlr6/Ifi214/Ifi206/Tmed10	22
GO:0046635	BP	GO:0046635	positive regulation of alpha-beta T cell activation	22/1626	78/28564	2.33850863043368e-10	9.33454694981445e-09	5.77960356688325e-09	H2-Ab1/Cd24a/Lilrb4a/Socs1/Gimap3/Rara/Irf1/Il18/Syk/Anxa1/Itpkb/Ap3d1/Gimap5/Rasal3/Il2rg/Malt1/Hsph1/Pnp/Il12rb2/Runx1/Nfkbiz/Cd28	22
GO:0009260	BP	GO:0009260	ribonucleotide biosynthetic process	38/1626	211/28564	2.51201894252124e-10	9.95798957352558e-09	6.16561600338607e-09	Nme2/Upp1/Atp5d/Vcp/Ndufs4/Ndufa13/Ndufab1/Ndufa1/Pank2/Pdha1/Guk1/Paics/Atp5j/Map2k1/Stat3/Sdhb/Ak2/Antkmt/Adss/Cmpk1/Atp5k/Atp5g2/Ndufv1/Dlat/Acly/Bcl2l1/Sdhd/Uqcc3/Acot7/Pnp/Pank4/Pdk3/Acat1/Ndufa2/Ndufb9/Ndufa6/Atp5h/Ndufs3	38
GO:0032606	BP	GO:0032606	type I interferon production	27/1626	116/28564	2.74068923704898e-10	1.07900559825737e-08	6.68080051222971e-09	Isg15/Stat1/Acod1/Gbp4/Zc3hav1/Hmgb1/Cd14/Polr3c/Oas2/Oas1a/Rel/Banf1/Irf1/Tlr2/Syk/Ap3d1/Oas3/Gbp3/Cgas/Gapdh/Irak1/Plcg2/Tlr4/Dhx58/Ppme1/Polr3d/Irf7	27
GO:0045862	BP	GO:0045862	positive regulation of proteolysis	55/1626	384/28564	2.93616371318468e-10	1.14809993356364e-08	7.10860688455238e-09	Stat1/Aurkaip1/Smad7/Vcp/Hmgb1/Ndufa13/Atpif1/Fas/Bcl2l11/Pdcd5/Ube2v2/Ist1/Sumo3/Csnk1d/Oga/S100a9/Syk/Ifi209/Casp1/Xdh/Adam8/Arih2/Stat3/Mapk8/Plgrkt/4930486L24Rik/Dap/Prr7/Arih1/Ptk2b/Sumo1/Gabarap/Il1b/Malt1/Akt1/Clu/Rest/Tnfrsf1b/Aph1a/Hspa1a/Picalm/Bad/Tnf/Ifi213/Ifi204/Ifi211/Spon1/Tbc1d10a/Rnft1/Tnfrsf23/Ifi214/Snx33/Plk3/Ifi206/Rps27l	55
GO:0072522	BP	GO:0072522	purine-containing compound biosynthetic process	41/1626	241/28564	3.0715428008431e-10	1.19292081211123e-08	7.3861210594954e-09	Nme2/Atp5d/Vcp/Ndufs4/Ndufa13/Nampt/Nadk/Ndufab1/Ndufa1/Oas1a/Pank2/Pdha1/Guk1/Paics/Atp5j/Map2k1/Stat3/Prpsap2/Sdhb/Ak2/Antkmt/Adss/Atp5k/Atp5g2/Ndufv1/Oasl2/Dlat/Acly/Bcl2l1/Sdhd/Uqcc3/Acot7/Pnp/Pank4/Pdk3/Acat1/Ndufa2/Ndufb9/Ndufa6/Atp5h/Ndufs3	41
GO:0046632	BP	GO:0046632	alpha-beta T cell differentiation	29/1626	133/28564	3.21298243399542e-10	1.23947805574535e-08	7.67438615990005e-09	Lilrb4a/Smad7/Hmgb1/Socs1/Gpr183/Gimap3/Rara/Irf1/Rsad2/Gadd45g/Il18/Syk/Anxa1/Itpkb/Atf2/Ap3d1/Stat3/Bcl2/Prr7/Gimap5/Il2rg/Malt1/Bcl6/Pnp/Gata3/Runx1/Rora/Nfkbiz/Bcl3	29
GO:0002822	BP	GO:0002822	regulation of adaptive immune response based on somatic recombination of immune receptors built from immunoglobulin superfamily domains	40/1626	232/28564	3.33881973059435e-10	1.27943572076375e-08	7.9217891292207e-09	B2m/H2-Ab1/Cd274/H2-DMa/H2-Q4/Cd24a/Lilrb4a/Smad7/Hmgb1/H2-D1/Gimap3/H2-K1/Fcer1g/Irf1/H2-T22/Rsad2/Fcgr3/Il18/Anxa1/Trpm4/P2rx7/C3/Shld1/Ptpn6/Gimap5/Il1b/Malt1/Fbxo38/Clec4n/Bcl6/Tnfrsf1b/Pnp/Tnf/Gm11127/Hfe/Gata3/Nfkbiz/Tnfaip3/Cd28/Cyrib	40
GO:2000112	BP	GO:2000112	regulation of cellular macromolecule biosynthetic process	65/1626	497/28564	3.67465871980549e-10	1.39880386234715e-08	8.66087217264718e-09	Ptafr/Prkca/Ncl/Eif6/Tob1/Rara/Oga/Serp1/S100a9/Il15/Polr2d/Khsrp/Samd4b/Calr/Inpp5k/Tut4/Mrpl13/Irs2/Tut7/Bcl2/Tnrc6c/Tsc1/Bzw1/Mapk1/Eif3b/Rb1cc1/Gcn1/Tnrc6a/Eif5b/Ythdf2/Dapk3/Pym1/Ptk2b/Cpeb4/Eif4g3/Gapdh/Eif2ak2/Akt1/Soat1/Cnot3/Poldip3/Ythdf3/Fxr1/Ptcd3/Larp4b/Tnf/Eif4e/Ago3/Impact/Zcchc4/Pan3/Gfpt1/Abcf1/Abca2/Mtg2/Mknk1/Ddx6/Dph3/Zfp36/Zfp36l2/Bcl3/Rps27l/Rgs2/Hnrnpd/Hnrnpu	65
GO:1901361	BP	GO:1901361	organic cyclic compound catabolic process	64/1626	486/28564	3.77504885751572e-10	1.42756452848686e-08	8.83894749810294e-09	Pnrc1/Fus/Zc3hav1/Upp1/Vcp/Samhd1/Nfe2l2/Blvrb/Oas2/Mthfs/Lsm6/Isg20/Tob1/Polr2d/Xdh/Rnasel/Khsrp/Samd4b/Tut4/Rbm7/Tut7/Hnrnpab/Cant1/Tnrc6c/Taf15/Tnrc6a/Pnrc2/Mrto4/Ythdf2/Smg5/Pym1/Gtpbp1/Sidt2/Nudt4/Dffa/Slfn9/Dnase1l3/Zswim8/Kmo/Nudt5/Nudt9/Tnfrsf1b/Cnot3/Hspa1a/Afmid/Ythdf3/Fxr1/Smg1/Gda/Acot7/Pcid2/Larp4b/Pnp/Ago3/Zcchc17/Pan3/Itpa/Acat1/Zfp36/Zfp36l2/Lsm4/Hnrnpd/Rnaseh2c/Hnrnpu	64
GO:0016050	BP	GO:0016050	vesicle organization	52/1626	355/28564	3.97346333483438e-10	1.49277563716523e-08	9.2427103784486e-09	Srgn/Rab5c/Chmp4b/Stx11/Sqstm1/Sec23b/Chmp1b/Atp6v1g1/Samd9l/Rab20/Bet1/Anxa1/P2rx7/Ap3d1/Sec22b/Cul3/Bcl2/Ap1m1/Stx16/Lamtor1/Pdcd6ip/Washc1/Tmf1/Stx6/Trappc1/Rab7/Chmp2a/Rnasek/Snx10/Chmp1a/Zeb2/Ap1g1/Vamp4/Vps18/Chmp3/Uso1/Plekhf1/Picalm/Rab1a/Atp6v1a/Ap3s1/Lyst/Vps4b/Snx33/Tbpl1/Vamp3/Rab11a/Arfgef2/Trappc10/Sdcbp/Tmed10/Mfsd14a	52
GO:0051168	BP	GO:0051168	nuclear export	33/1626	169/28564	4.30524998475391e-10	1.60692057872503e-08	9.94945331404852e-09	Ifi27/Sem1/Eif6/Rangap1/Alyref/Eny2/Thoc7/Polr2d/Rbm22/Ddx19a/Calr/Rae1/Tsc1/Egr2/Ddx39a/Sirt7/Xpo4/Nup85/Sp100/Txn1/Malt1/Pom121/Ranbp2/Sdad1/Nup107/Poldip3/Pcid2/Thoc3/Nop9/Hdac3/Thoc2l/Cpsf6/Emd	33
GO:0050729	BP	GO:0050729	positive regulation of inflammatory response	31/1626	152/28564	4.68629811819101e-10	1.73786074731367e-08	1.07601860357242e-08	Cebpb/Ets1/Cd24a/Ddt/Prkca/Zbp1/Ccl5/Ninj1/Nfkbia/Fcer1g/S100a9/Tlr2/Tnfrsf1a/Fcgr3/Il18/Casp1/Adam8/C3/Ccl3/Il1b/Plcg2/Tlr4/Casp4/Tnf/Tlr6/Snx4/Mmp8/Nfkbiz/Lgals1/Ifi35/Cd28	31
GO:0035710	BP	GO:0035710	CD4-positive, alpha-beta T cell activation	28/1626	127/28564	4.92967909429284e-10	1.81639714320482e-08	1.12464541280729e-08	Cebpb/Cd274/Cd44/Cd24a/Lilrb4a/Smad7/Hmgb1/Socs1/Gpr183/Gimap3/Rara/Irf1/Rsad2/Gadd45g/Il18/Anxa1/Stat3/Gimap5/Il2rg/Malt1/Bcl6/Lgals9/Gata3/Runx1/Rora/Nfkbiz/Bcl3/Cd28	28
GO:0062197	BP	GO:0062197	cellular response to chemical stress	51/1626	347/28564	5.18186757703391e-10	1.89715763266184e-08	1.17464929788479e-08	Mcl1/Jun/Nfe2l2/Fas/Zfp622/Kdm6b/Oser1/Prdx5/Sod2/Slc7a11/Anxa1/Casp1/Ddit3/Plekha1/Atf2/Capn1/Mapk8/Ncoa7/Bcl2/Tsc1/Aldh2/Mapk1/Foxo1/Pycr2/Rnf146/Txn1/Tifab/Akt1/Ybx3/Mmp9/Rest/Micu1/Stk24/Hk3/Aldh3b1/Bad/Tlr4/Lrrc8d/Tnf/Mpv17/Gch1/Tlr6/Foxo3/Impact/Mapkap1/Net1/Slc12a6/Map2k7/Bag5/Tnfaip3/Nono	51
GO:0006119	BP	GO:0006119	oxidative phosphorylation	30/1626	145/28564	6.18013078154317e-10	2.24831593242469e-08	1.39207342920703e-08	Macroh2a1/Atp5d/Vcp/Ndufs4/Cox8a/Ndufa13/Uqcrc2/Ndufab1/Sdhaf2/Ndufa1/Chchd10/Atp5j/Uqcrfs1/Sdhb/Antkmt/Atp5k/Ndufv1/Nipsnap2/Sdhd/Uqcc3/Tnf/Ccnb1/Ndufa2/Uqcrq/Ndufb9/Ndufa6/Atp5h/Cox5a/Cox7a2/Ndufs3	30
GO:0009152	BP	GO:0009152	purine ribonucleotide biosynthetic process	36/1626	199/28564	6.49653417778641e-10	2.34855839332807e-08	1.45413982489877e-08	Nme2/Atp5d/Vcp/Ndufs4/Ndufa13/Ndufab1/Ndufa1/Pank2/Pdha1/Guk1/Paics/Atp5j/Map2k1/Stat3/Sdhb/Ak2/Antkmt/Adss/Atp5k/Atp5g2/Ndufv1/Dlat/Acly/Bcl2l1/Sdhd/Uqcc3/Acot7/Pnp/Pank4/Pdk3/Acat1/Ndufa2/Ndufb9/Ndufa6/Atp5h/Ndufs3	36
GO:0007162	BP	GO:0007162	negative regulation of cell adhesion	48/1626	318/28564	6.72329303890632e-10	2.4153430242271e-08	1.4954903792462e-08	Cebpb/H2-Aa/Cd274/Cd44/Cd24a/Fgl2/Lilrb4a/Smad7/Cd74/Hmgb1/Pag1/Socs1/Gimap3/Spi1/Gstp1/Prkar1a/Irf1/Itgb1bp1/Anxa1/Adam8/Map2k1/Rnd1/Rgcc/Ptpn6/Rdx/Gimap5/Il1rn/Slfn1/Cd9/Akt1/Swap70/Sh2b3/Gtpbp4/Adam10/Bcl6/Tacstd2/Plxnc1/Lgals9/Hfe/Ctla4/Btla/Runx1/Rcc2/Wnk1/Pde3b/Lgals1/Peli1/Tnfaip3	48
GO:0002703	BP	GO:0002703	regulation of leukocyte mediated immunity	47/1626	310/28564	8.70496642539363e-10	3.10783521820886e-08	1.92425573613964e-08	B2m/H2-Q4/Ptafr/Cd24a/Lilrb4a/Lamp1/Smad7/Hmgb1/H2-D1/Gimap3/H2-K1/Spi1/Fcer1g/H2-T22/Rsad2/Tlr2/Fcgr3/Il18/Syk/Trpm4/P2rx7/C3/Shld1/Ptpn6/Gimap5/Il1b/Malt1/Serpinb9/Dnase1l3/Fbxo38/Plcg2/Ap1g1/Bcl6/Tnfrsf1b/Abr/Tlr4/Pnp/Tnf/Gm11127/Lgals9/Hfe/Gata3/Snx4/Vav1/Cd28/Cyrib/Tap1	47
GO:0048002	BP	GO:0048002	antigen processing and presentation of peptide antigen	22/1626	84/28564	1.11195001023198e-09	3.94536336963793e-08	2.44282195230301e-08	B2m/H2-Ab1/H2-Aa/H2-Ea/H2-DMa/H2-Eb1/H2-Q4/Cd74/H2-D1/H2-K1/H2-Oa/Fcer1g/H2-T22/Fcgr3/H2-DMb1/Calr/Ifi30/H2-DMb2/Gm11127/Hfe/Tap1/Tapbpl	22
GO:0002399	BP	GO:0002399	MHC class II protein complex assembly	9/1626	12/28564	1.15593752264238e-09	4.05142004887097e-08	2.50848829528491e-08	B2m/H2-Ab1/H2-Aa/H2-Ea/H2-DMa/H2-Eb1/H2-Oa/H2-DMb1/H2-DMb2	9
GO:0002503	BP	GO:0002503	peptide antigen assembly with MHC class II protein complex	9/1626	12/28564	1.15593752264238e-09	4.05142004887097e-08	2.50848829528491e-08	B2m/H2-Ab1/H2-Aa/H2-Ea/H2-DMa/H2-Eb1/H2-Oa/H2-DMb1/H2-DMb2	9
GO:0140888	BP	GO:0140888	interferon-mediated signaling pathway	21/1626	77/28564	1.17965200586992e-09	4.08513989810072e-08	2.52936636916795e-08	Ifitm3/Isg15/Stat1/Zbp1/Samhd1/Irgm1/Socs1/Parp14/Oas2/Oas1a/Irf1/Oas3/Ifnar2/Ythdf2/Igtp/Ifitm1/Ifitm6/Irak1/Ythdf3/Ube2k/Irf7	21
GO:0031669	BP	GO:0031669	cellular response to nutrient levels	39/1626	232/28564	1.17977248275003e-09	4.08513989810072e-08	2.52936636916795e-08	Jun/Sh3glb1/Hspa5/Nfe2l2/Fas/Map1lc3a/Atf3/Lamp2/Ifi209/Atf2/Klf10/Mapk8/Bcl2/Tsc1/Mapk1/Gcn1/Tnrc6a/Glul/Dap/Foxo1/Cpeb4/Prkab1/Srebf2/Gabarap/Pim1/Eif2ak2/Cd68/Becn1/Gabarapl1/Stk24/Rnase4/Ifi213/Ifi204/Ifi211/Impact/Ifi214/Mapkap1/Atg4b/Ifi206	39
GO:0006417	BP	GO:0006417	regulation of translation	56/1626	411/28564	1.34308593339166e-09	4.62278918870373e-08	2.86225877138178e-08	Ptafr/Prkca/Ncl/Eif6/Tob1/Rara/Serp1/S100a9/Polr2d/Khsrp/Samd4b/Calr/Tut4/Mrpl13/Tut7/Tnrc6c/Tsc1/Bzw1/Mapk1/Eif3b/Gcn1/Tnrc6a/Eif5b/Ythdf2/Dapk3/Pym1/Ptk2b/Cpeb4/Eif4g3/Gapdh/Eif2ak2/Akt1/Cnot3/Poldip3/Ythdf3/Fxr1/Ptcd3/Larp4b/Tnf/Eif4e/Ago3/Impact/Zcchc4/Pan3/Abcf1/Mtg2/Mknk1/Ddx6/Dph3/Zfp36/Zfp36l2/Bcl3/Rps27l/Rgs2/Hnrnpd/Hnrnpu	56
GO:1903557	BP	GO:1903557	positive regulation of tumor necrosis factor superfamily cytokine production	26/1626	116/28564	1.39530704514438e-09	4.77394339017257e-08	2.95584781931902e-08	Ptafr/Hmgb1/Ncl/Cd14/Oas2/Oas1a/Fcer1g/Clec7a/Tlr2/Tnfrsf1a/Fcgr3/Il18/Syk/Adam8/Cybb/Stat3/Oas3/Ccl3/Selenok/Clu/Plcg2/Ly96/Tlr4/Lgals9/Mmp8/Arfgef2	26
GO:0009267	BP	GO:0009267	cellular response to starvation	34/1626	187/28564	1.67867908847529e-09	5.70949550328756e-08	3.53510681914355e-08	Jun/Sh3glb1/Hspa5/Nfe2l2/Fas/Map1lc3a/Atf3/Lamp2/Ifi209/Atf2/Klf10/Mapk8/Bcl2/Mapk1/Gcn1/Tnrc6a/Glul/Dap/Foxo1/Cpeb4/Srebf2/Gabarap/Eif2ak2/Becn1/Gabarapl1/Stk24/Rnase4/Ifi213/Ifi204/Ifi211/Impact/Ifi214/Atg4b/Ifi206	34
GO:1903038	BP	GO:1903038	negative regulation of leukocyte cell-cell adhesion	30/1626	151/28564	1.71730887357517e-09	5.80652435606476e-08	3.59518346845675e-08	Cebpb/H2-Aa/Cd274/Cd44/Cd24a/Fgl2/Lilrb4a/Smad7/Cd74/Hmgb1/Pag1/Socs1/Gimap3/Gstp1/Prkar1a/Irf1/Anxa1/Adam8/Ptpn6/Gimap5/Slfn1/Akt1/Bcl6/Lgals9/Hfe/Ctla4/Btla/Runx1/Wnk1/Peli1	30
GO:0007033	BP	GO:0007033	vacuole organization	36/1626	207/28564	1.97779310009661e-09	6.64816066628965e-08	4.11629330343283e-08	Sh3glb1/Chmp4b/Irgm1/Map1lc3a/Chmp1b/Rab20/P2rx7/Atf2/Vmp1/Sec22b/Lamtor1/Rb1cc1/Tpp1/Igtp/Rab7/Gabarap/Chmp2a/C9orf72/Ulk2/Chmp1a/Gm6377/Becn1/Vps18/Chmp3/Gabarapl1/Rab1a/Tasl/Scfd1/Lyst/Vps4b/Ppt1/Snx4/Atg4b/Smcr8/Arfip2/Atg3	36
GO:0042113	BP	GO:0042113	B cell activation	47/1626	318/28564	2.03515288945519e-09	6.80119698173747e-08	4.21104768619829e-08	H2-Ab1/Cd24a/Lilrb4a/Cd74/Fas/Gpr183/Spi1/Gon4l/Inpp5d/Cd40lg/Tpd52/Samsn1/Syk/Skap2/Shld1/Irs2/Bcl2/Mzb1/Ptpn6/Ptk2b/Slc39a7/Il2rg/Sp3/Malt1/Swap70/St3gal1/Plcg2/Notch2/Nfam1/Bcl6/Fcrl1/Adgrg3/Bad/Tlr4/Pcid2/Pnp/Lat2/Cd79b/Ctla4/Btla/Nfkbiz/Lgals1/Peli1/Tnfaip3/Zfp36l2/Bcl3/Cd28	47
GO:0060326	BP	GO:0060326	cell chemotaxis	46/1626	308/28564	2.14551703843355e-09	7.12857337393992e-08	4.4137469467258e-08	C5ar1/Cxcl2/Prkca/Cd74/Ccl5/Hmgb1/Trem1/Ninj1/Saa3/Gpr183/Cxcl10/Spi1/Csf3r/Trem3/Nr4a1/Myo9b/Gstp1/Fcer1g/S100a9/Fcgr3/Syk/Anxa1/Tnfsf14/Trpm4/Adam8/Jaml/Calr/Mapk1/Pla2g7/Creb3/Ptk2b/Nup85/Ccl3/Rhog/Il1b/Csf1/Swap70/Mmp9/Adam10/Lyst/Pip5k1a/Vav1/Mpp1/Wnk1/Ppib/Pde4b	46
GO:0016197	BP	GO:0016197	endosomal transport	39/1626	237/28564	2.21373658242207e-09	7.31296429641497e-08	4.52791493355657e-08	Vps28/Chmp4b/Ehd1/Vcp/Vps29/Rab10/Rab9/Chmp1b/Snx2/Ap3d1/Vps36/Stx16/Lamtor1/Washc1/Acap2/Stx6/Commd1/Rnf126/Rab7/Chmp2a/Ankrd50/Reps1/Chmp1a/Snx1/Vamp4/Chmp3/Bcl2l1/Arfip1/Picalm/Rab35/Tbc1d10a/Lyst/Vps4b/Snx33/Snx4/Vamp3/Rab11a/Trappc10/Leprotl1	39
GO:0030183	BP	GO:0030183	B cell differentiation	33/1626	180/28564	2.33148723592613e-09	7.65793636120196e-08	4.74150877874662e-08	H2-Ab1/Cd24a/Lilrb4a/Fas/Gpr183/Spi1/Gon4l/Inpp5d/Cd40lg/Tpd52/Syk/Bcl2/Ptpn6/Ptk2b/Slc39a7/Il2rg/Sp3/Malt1/St3gal1/Plcg2/Notch2/Nfam1/Bcl6/Adgrg3/Bad/Pcid2/Pnp/Cd79b/Nfkbiz/Lgals1/Tnfaip3/Zfp36l2/Bcl3	33
GO:0031348	BP	GO:0031348	negative regulation of defense response	42/1626	268/28564	2.47306109391343e-09	8.07679270898545e-08	5.00084901825437e-08	Isg15/Acod1/Cd44/Ets1/Cd24a/Fgl2/Samhd1/Parp14/Oas1a/Gstp1/Banf1/Tnfrsf1a/Ifi209/Metrnl/Sec14l1/Siglece/Oas3/Nfkb1/Ythdf2/Serpinb9/Macir/Tnfrsf1b/Ppard/Ythdf3/Abr/Ifi213/Ifi204/Ifi211/Lgals9/Dhx58/Gata3/Ifi214/Nr1d2/Ier3/Ifi206/Rora/Erbin/Tnfaip3/Zfp36/Dusp10/Tap1/Psma1	42
GO:0051101	BP	GO:0051101	regulation of DNA binding	28/1626	136/28564	2.56462517641261e-09	8.28585846275949e-08	5.13029474097898e-08	Jun/Hmgb1/Lamtor5/Sumo3/Id1/Ifi209/Ddit3/Dot1l/Mapk8/Gzma/Calm1/Sumo1/Sp100/Txn1/Mmp9/Rest/Tlr4/Ifi213/Ifi204/Ifi211/Lgals9/Gata3/Hjurp/Ifi214/Mmp8/Ifi206/Cdt1/Plaur	28
GO:0032479	BP	GO:0032479	regulation of type I interferon production	25/1626	111/28564	2.584689106979e-09	8.28585846275949e-08	5.13029474097898e-08	Isg15/Stat1/Acod1/Gbp4/Zc3hav1/Hmgb1/Cd14/Polr3c/Oas2/Oas1a/Rel/Banf1/Irf1/Tlr2/Syk/Oas3/Gbp3/Cgas/Gapdh/Irak1/Plcg2/Tlr4/Dhx58/Polr3d/Irf7	25
GO:0000375	BP	GO:0000375	RNA splicing, via transesterification reactions	44/1626	289/28564	2.60915167320715e-09	8.28585846275949e-08	5.13029474097898e-08	Snrpd2/Son/Tra2b/Ncl/Nsrp1/Sf3b6/Lsm8/Malat1/Tra2a/Lsm6/Snrpb2/Gemin7/Slu7/Srsf7/Hspa8/Rbm22/Smn1/Ddx46/Rbm7/Ddx17/Sf3b5/Sart1/Snrnp70/Ddx39a/Mfap1a/Sap18/Ddx23/Psip1/Prpf4b/Sf3b4/Rest/Fxr1/Dhx38/Prdx6/Snrpa1/Sf3a2/Zrsr2/Syf2/Phf5a/Hnrnpa1/Snu13/Lsm4/Srrm2/Hnrnpu	44
GO:0000377	BP	GO:0000377	RNA splicing, via transesterification reactions with bulged adenosine as nucleophile	44/1626	289/28564	2.60915167320715e-09	8.28585846275949e-08	5.13029474097898e-08	Snrpd2/Son/Tra2b/Ncl/Nsrp1/Sf3b6/Lsm8/Malat1/Tra2a/Lsm6/Snrpb2/Gemin7/Slu7/Srsf7/Hspa8/Rbm22/Smn1/Ddx46/Rbm7/Ddx17/Sf3b5/Sart1/Snrnp70/Ddx39a/Mfap1a/Sap18/Ddx23/Psip1/Prpf4b/Sf3b4/Rest/Fxr1/Dhx38/Prdx6/Snrpa1/Sf3a2/Zrsr2/Syf2/Phf5a/Hnrnpa1/Snu13/Lsm4/Srrm2/Hnrnpu	44
GO:0000398	BP	GO:0000398	mRNA splicing, via spliceosome	44/1626	289/28564	2.60915167320715e-09	8.28585846275949e-08	5.13029474097898e-08	Snrpd2/Son/Tra2b/Ncl/Nsrp1/Sf3b6/Lsm8/Malat1/Tra2a/Lsm6/Snrpb2/Gemin7/Slu7/Srsf7/Hspa8/Rbm22/Smn1/Ddx46/Rbm7/Ddx17/Sf3b5/Sart1/Snrnp70/Ddx39a/Mfap1a/Sap18/Ddx23/Psip1/Prpf4b/Sf3b4/Rest/Fxr1/Dhx38/Prdx6/Snrpa1/Sf3a2/Zrsr2/Syf2/Phf5a/Hnrnpa1/Snu13/Lsm4/Srrm2/Hnrnpu	44
GO:0046637	BP	GO:0046637	regulation of alpha-beta T cell differentiation	20/1626	73/28564	2.67416879520458e-09	8.43763377438351e-08	5.22426835717515e-08	Lilrb4a/Smad7/Hmgb1/Socs1/Gimap3/Rara/Irf1/Il18/Syk/Anxa1/Itpkb/Ap3d1/Gimap5/Il2rg/Malt1/Bcl6/Pnp/Gata3/Runx1/Nfkbiz	20
GO:0043161	BP	GO:0043161	proteasome-mediated ubiquitin-dependent protein catabolic process	57/1626	430/28564	2.68630302837888e-09	8.43763377438351e-08	5.22426835717515e-08	Fbxl5/Ubxn4/Hspa5/Smad7/Vcp/Nfe2l2/Psma5/Ube2v2/Ppp2r5c/Stt3b/Phf20l1/Csnk1d/Ddit3/Arih2/Psmd14/Calr/Hsp90b1/Mapk8/Cul3/Wac/Fem1c/Ube2g2/Arih1/Rnf187/Herc2/Commd1/Crbn/Rnf126/Sumo1/Gabarap/Ube2c/Akt1/Clu/Fbxw5/Zswim8/Fbxo38/Fbxo6/Hspa1a/Ube2k/Ube2j2/Trim25/Hfe/Rnf103/Faf2/Fbxl3/Plk3/Klhl42/Fbxl15/Cul4a/Bag5/Bfar/Fbxl17/Araf/Sdcbp/Peli1/Psmc4/Derl1	57
GO:0002821	BP	GO:0002821	positive regulation of adaptive immune response	32/1626	172/28564	2.78148286987987e-09	8.64214245192946e-08	5.35089250814444e-08	B2m/H2-Ab1/Cd274/Cd44/H2-DMa/H2-Q4/Cd24a/Cd74/H2-D1/Gimap3/H2-K1/Fcer1g/H2-T22/Rsad2/Fcgr3/Il18/P2rx7/C3/Shld1/Gimap5/Il1b/Malt1/Fbxo38/Clec4n/Pnp/Tnf/Gm11127/Hfe/Gata3/Nfkbiz/Cd28/Cyrib	32
GO:0051250	BP	GO:0051250	negative regulation of lymphocyte activation	32/1626	172/28564	2.78148286987987e-09	8.64214245192946e-08	5.35089250814444e-08	Cebpb/H2-Aa/Cd274/Cd44/Cd24a/Fgl2/Lilrb4a/Smad7/Cd74/Hmgb1/Lst1/Pag1/Fas/Socs1/Gimap3/Inpp5d/Prkar1a/Samsn1/Irf1/Anxa1/Ptpn6/Gimap5/Pglyrp2/Slfn1/Bcl6/Lgals9/Hfe/Ctla4/Btla/Runx1/Peli1/Tnfaip3	32
GO:0060759	BP	GO:0060759	regulation of response to cytokine stimulus	30/1626	154/28564	2.79955812525483e-09	8.65153769030365e-08	5.35670968957928e-08	Isg15/Il1r2/Cd24a/Zbp1/Samhd1/Cd74/Irgm1/Socs1/Parp14/Oas1a/Tlr2/Tnfrsf1a/Syk/Casp1/Oas3/Ythdf2/Igtp/Il1rn/Tle5/Csf1/Sh2b3/Irak2/Irak1/Hspa1a/Ythdf3/Tlr4/Casp4/Ube2k/Irf7/Cxcr4	30
GO:0002495	BP	GO:0002495	antigen processing and presentation of peptide antigen via MHC class II	12/1626	25/28564	2.89056321610488e-09	8.88500393912879e-08	5.50126328941773e-08	B2m/H2-Ab1/H2-Aa/H2-Ea/H2-DMa/H2-Eb1/Cd74/H2-Oa/Fcer1g/H2-DMb1/Ifi30/H2-DMb2	12
GO:0070585	BP	GO:0070585	protein localization to mitochondrion	24/1626	104/28564	3.18833238357508e-09	9.74815667063274e-08	6.03569529051923e-08	Isg15/Sh3glb1/Ywhaz/Ndufa13/Atpif1/Parl/Pdcd5/Tspo/Dnajc19/Ddit3/Tomm5/Timm13/Grpel2/Tomm7/Akt1/Grpel1/Timm8a1/Cox18/Timm10/Timm50/Fkbp8/Marchf5/Rala/Pam16	24
GO:0032481	BP	GO:0032481	positive regulation of type I interferon production	20/1626	74/28564	3.46941597017487e-09	1.05514301569128e-07	6.53305229471525e-08	Isg15/Stat1/Zc3hav1/Hmgb1/Cd14/Polr3c/Oas2/Oas1a/Irf1/Tlr2/Syk/Oas3/Cgas/Gapdh/Irak1/Plcg2/Tlr4/Dhx58/Polr3d/Irf7	20
GO:0032731	BP	GO:0032731	positive regulation of interleukin-1 beta production	19/1626	67/28564	3.53129820795803e-09	1.06831063680751e-07	6.6145812970117e-08	Hmgb1/Gbp5/Tlr2/Ifi209/Casp1/P2rx7/Stat3/Ccl3/Malt1/Gsdmd/Tlr4/Casp4/Tnf/Ifi213/Ifi204/Ifi211/Tlr6/Ifi214/Ifi206	19
GO:2001020	BP	GO:2001020	regulation of response to DNA damage stimulus	46/1626	313/28564	3.61546019809705e-09	1.08804529940638e-07	6.73677097259086e-08	Fus/Actb/Mcl1/Cd44/Cd74/Hmgb1/Ppp4c/Ube2v2/Skil/Smchd1/Nfrkb/Meaf6/Epc1/Eny2/Pcna/Rnf169/Shld1/Morf4l2/Sf3b5/Taf7/Cgas/Bclaf1/Arid1a/Otub1/Sirt7/Vps72/Kat2a/Clu/Ercc6/Znhit1/Phf10/Mms19/Ing3/Ppp1r10/Dmap1/Bcl2l1/Fxr1/Smg1/Pnp/Wdr48/Ogg1/Arid2/Ier3/Dpf2/Cul4a/Chek1	46
GO:0008630	BP	GO:0008630	intrinsic apoptotic signaling pathway in response to DNA damage	25/1626	113/28564	3.82676043544667e-09	1.14563640536185e-07	7.09335363609933e-08	Mcl1/Cd44/Cd74/Bcl2l11/Skil/Ppp2r5c/Sod2/Tnfrsf1a/Bcl2/Clu/Ercc6/Polb/Tmem109/Tnfrsf1b/Bcl2l1/Bad/Bcl2a1d/Pnp/Tnf/Ifi204/Bcl2a1a/Ier3/Bcl3/Rps27l/Crip1	25
GO:0009142	BP	GO:0009142	nucleoside triphosphate biosynthetic process	27/1626	130/28564	4.0177453368588e-09	1.19057586615231e-07	7.37160202809389e-08	Nme2/Atp5d/Vcp/Ndufs4/Ndufa13/Ndufab1/Ndufa1/Atp5j/Dtymk/Map2k1/Stat3/Sdhb/Antkmt/Cmpk1/Atp5k/Atp5g2/Ndufv1/Bcl2l1/Sdhd/Uqcc3/Pnp/Tbpl1/Ndufa2/Ndufb9/Ndufa6/Atp5h/Ndufs3	27
GO:0006401	BP	GO:0006401	RNA catabolic process	44/1626	293/28564	4.01829711262261e-09	1.19057586615231e-07	7.37160202809389e-08	Pnrc1/Fus/Zc3hav1/Oas2/Lsm6/Isg20/Tob1/Polr2d/Rnasel/Khsrp/Samd4b/Tut4/Rbm7/Tut7/Hnrnpab/Tnrc6c/Taf15/Tnrc6a/Pnrc2/Mrto4/Ythdf2/Smg5/Pym1/Gtpbp1/Sidt2/Slfn9/Zswim8/Tnfrsf1b/Cnot3/Hspa1a/Ythdf3/Fxr1/Smg1/Pcid2/Larp4b/Ago3/Zcchc17/Pan3/Zfp36/Zfp36l2/Lsm4/Hnrnpd/Rnaseh2c/Hnrnpu	44
GO:0097529	BP	GO:0097529	myeloid leukocyte migration	39/1626	242/28564	4.06901914273954e-09	1.19942164269061e-07	7.42637177954244e-08	C5ar1/Cxcl2/Prkca/Cd74/Ccl5/Hmgb1/Trem1/Ninj1/Cxcl10/Spi1/Csf3r/Trem3/Myo9b/Fcer1g/S100a9/Tlr2/Fcgr3/Syk/Anxa1/Adam8/Jaml/Mapk1/Pla2g7/Creb3/Ptk2b/Nup85/Ccl3/Selenok/Cd9/Il1b/Csf1/Swap70/Mmp9/Abr/Lyst/Vav1/Mpp1/Ppib/Pde4b	39
GO:0043254	BP	GO:0043254	regulation of protein-containing complex assembly	57/1626	435/28564	4.11665427961337e-09	1.20727187751111e-07	7.47497750771902e-08	H3f3b/Isg15/Cd24a/Sh3glb1/Mapre1/Vcp/Hmgb1/Irgm1/Fas/Bcl2l11/Gbp5/Xaf1/Nek7/Arpc3/Tlr2/Lamp2/Syk/Capn1/Twf2/Mapk8/Trim30a/Washc1/Eml2/Ppp2ca/Rdx/Clip1/Grb2/Napa/Fkbp4/Ptk2b/Crbn/Igtp/Capza1/Sumo1/Icam1/Eif2ak2/Clu/Prune1/Cdc42ep2/Pak1/Flii/Mkks/Plcg2/Nrg1/Hspa1a/Gda/Tlr4/Tnf/Stmn1/Tlr6/Impact/Hjurp/Med25/Arfgef1/Cdt1/Cyrib/Hcls1	57
GO:0006839	BP	GO:0006839	mitochondrial transport	30/1626	157/28564	4.50035572042588e-09	1.31309871477198e-07	8.1302178417098e-08	Sh3glb1/Ywhaz/Ndufa13/Atpif1/Bcl2l11/Parl/Gimap3/Pdcd5/Dnajc19/Chchd10/Atf2/Stat3/Bcl2/Tomm5/Timm13/Gimap5/Grpel2/Tomm7/Grpel1/Timm8a1/Bcl2l1/Plekhf1/Bad/Cox18/Timm10/Timm50/Alkbh7/Acaa2/Ier3/Pam16	30
GO:0032760	BP	GO:0032760	positive regulation of tumor necrosis factor production	25/1626	114/28564	4.63888541616043e-09	1.33355916473533e-07	8.25690132214435e-08	Ptafr/Hmgb1/Ncl/Cd14/Oas2/Oas1a/Fcer1g/Clec7a/Tlr2/Tnfrsf1a/Fcgr3/Il18/Syk/Cybb/Stat3/Oas3/Ccl3/Selenok/Clu/Plcg2/Ly96/Tlr4/Lgals9/Mmp8/Arfgef2	25
GO:0001836	BP	GO:0001836	release of cytochrome c from mitochondria	19/1626	68/28564	4.64008060102758e-09	1.33355916473533e-07	8.25690132214435e-08	Mcl1/Jun/Fas/Bcl2l11/Parl/Pdcd5/Sod2/Casp1/Bcl2/Akt1/Mmp9/Bcl2l1/Bad/Bcl2a1d/Timm50/Ggct/Bcl2a1a/Lmna/Plaur	19
GO:0007032	BP	GO:0007032	endosome organization	19/1626	68/28564	4.64008060102758e-09	1.33355916473533e-07	8.25690132214435e-08	Rab5c/Chmp4b/Sqstm1/Chmp1b/Lamtor1/Washc1/Stx6/Chmp2a/Rnasek/Snx10/Chmp1a/Vamp4/Vps18/Chmp3/Plekhf1/Vps4b/Snx33/Rab11a/Arfgef2	19
GO:0034470	BP	GO:0034470	ncRNA processing	54/1626	403/28564	4.78145573814999e-09	1.36735361108886e-07	8.46614393856251e-08	Rps27rt/Ncl/Rtcb/Eif6/Lsm6/Isg20/Utp3/Usb1/Ddx56/Trmt112/Rnasel/Tut4/Stat3/Tut7/Pop5/Ddx17/Rpp25l/Rpp30/Mettl1/Kti12/Urm1/Mrto4/Ythdf2/Rpp38/Sart1/Kri1/Nifk/Sirt7/Gtf2h5/Pwp1/Gar1/Bysl/Pin4/Rpl7l1/Zbtb8os/Trmt1/Utp4/Gtpbp4/Ints6/Ago3/Zcchc8/Nop9/Bud23/Qtrt2/Tsen15/Zcchc4/Tsnax/Trnt1/Wdr46/Znhit6/Utp23/Rtraf/Snu13/Emg1	54
GO:0070665	BP	GO:0070665	positive regulation of leukocyte proliferation	32/1626	176/28564	5.0112209924026e-09	1.4259652606104e-07	8.8290454274691e-08	Cd274/Cd24a/Cd74/Ccl5/Hmgb1/Gpr183/Cd40lg/Il18/Il15/Syk/Csf2ra/Anxa1/H2-DMb1/Irs2/Bcl2/Itgal/Mapk1/Flt3l/Rasal3/H2-DMb2/Selenok/Il1b/Csf1/Bcl6/Bcl2l1/Zfp335/Tlr4/Pnp/Ccdc88b/Il12rb2/Peli1/Cd28	32
GO:0071496	BP	GO:0071496	cellular response to external stimulus	47/1626	327/28564	5.07622306266402e-09	1.43734631350703e-07	8.89951266521496e-08	Jun/Sh3glb1/Hspa5/Nfe2l2/Fas/Map1lc3a/Atf3/Lamp2/Ifi209/P2rx7/Atf2/Klf10/Mapk8/Bcl2/Tsc1/Mapk1/Gcn1/Tnrc6a/Glul/Dap/Foxo1/Cpeb4/Prkab1/Srebf2/Tle5/Gabarap/Pim1/Eif2ak2/Akt1/Itga4/Ercc6/Got1/Cd68/Gsdmd/Mmp9/Becn1/Gabarapl1/Stk24/Rnase4/Ifi213/Ifi204/Ifi211/Impact/Ifi214/Mapkap1/Atg4b/Ifi206	47
GO:0002367	BP	GO:0002367	cytokine production involved in immune response	29/1626	149/28564	5.22691347113619e-09	1.4727597368672e-07	9.11877938385524e-08	B2m/Lilrb4a/Smad7/Cd74/Trem1/Gimap3/Trem3/Fcer1g/Rsad2/Tlr2/Il18/Syk/Litaf/Casp1/Trpm4/P2rx7/Gimap5/Il1b/Malt1/Crlf2/Plcg2/Bcl6/Tnfrsf1b/Tlr4/Casp4/Tnf/Hfe/Gata3/Kdelr1	29
GO:0010563	BP	GO:0010563	negative regulation of phosphorus metabolic process	59/1626	461/28564	5.36524063788589e-09	1.49705840711496e-07	9.26922769376199e-08	Actb/Gbp4/Gadd45b/Jun/Macroh2a1/Lilrb4a/Gadd45a/Smad7/Prkca/Socs1/Dynll1/Tspo/Parp14/Gstp1/Prkar1a/Ppp2r5a/Samsn1/Irf1/Gadd45g/Il18/Itgb1bp1/Birc3/Xdh/Ppp1r11/Inpp5k/Stat3/Irs2/Stk38/Pkig/Taf7/Ctdsp2/Washc1/Ptpn6/Ppp2ca/Pwp1/Slfn1/Arpp19/Il1b/Akt1/Swap70/C9orf72/Sh2b3/Dusp6/Tnf/Ppp1r8/Fkbp8/Ccnb1/Impact/Ankle2/Ier3/Abca2/Zfyve28/Wnk1/Smcr8/Rtraf/Tnfaip3/Dusp10/Rgs2/Hnrnpu	59
GO:0045936	BP	GO:0045936	negative regulation of phosphate metabolic process	59/1626	461/28564	5.36524063788589e-09	1.49705840711496e-07	9.26922769376199e-08	Actb/Gbp4/Gadd45b/Jun/Macroh2a1/Lilrb4a/Gadd45a/Smad7/Prkca/Socs1/Dynll1/Tspo/Parp14/Gstp1/Prkar1a/Ppp2r5a/Samsn1/Irf1/Gadd45g/Il18/Itgb1bp1/Birc3/Xdh/Ppp1r11/Inpp5k/Stat3/Irs2/Stk38/Pkig/Taf7/Ctdsp2/Washc1/Ptpn6/Ppp2ca/Pwp1/Slfn1/Arpp19/Il1b/Akt1/Swap70/C9orf72/Sh2b3/Dusp6/Tnf/Ppp1r8/Fkbp8/Ccnb1/Impact/Ankle2/Ier3/Abca2/Zfyve28/Wnk1/Smcr8/Rtraf/Tnfaip3/Dusp10/Rgs2/Hnrnpu	59
GO:0051098	BP	GO:0051098	regulation of binding	55/1626	416/28564	5.58370740625154e-09	1.55049034643159e-07	9.60005834759037e-08	B2m/Actb/Sub1/Jun/Ctsz/Mapre1/Hmgb1/Lamtor5/Tgfbr1/1810037I17Rik/Sumo3/Rara/Hsp90ab1/Id1/Itgb1bp1/Ifi209/Ddit3/Dot1l/Mapk8/Gzma/Ifit2/Pim2/Sppl3/Calm1/Sumo1/Tle5/Sp100/Txn1/Ppp1r2/Akt1/Itga4/Rapgef2/C9orf72/Gtpbp4/Mmp9/Rest/Tlr4/Ifi213/Ifi204/Ifi211/Stmn1/Spon1/Lgals9/Hfe/Gata3/Mbd2/Hjurp/Ifi214/Med25/Mmp8/Ifi206/Cdt1/Tmbim6/Plaur/Derl1	55
GO:0007264	BP	GO:0007264	small GTPase mediated signal transduction	56/1626	428/28564	5.92954157431433e-09	1.63860600813263e-07	1.01456376835813e-07	Gna13/Lat/Dok2/Myo9b/Rab9/Nisch/Wasf2/Rhov/Rap2c/Itpkb/Rapgef1/Map2k1/Rasa2/Rnd1/Rheb/Cul3/Ywhaq/Rit1/Rdx/G3bp2/Grb2/Rasal3/Gdi1/Cyth2/Rhog/Gabarap/Csf1/Rap2b/Rapgef2/Rasa3/Notch2/Nucb2/Nrg1/Bcl6/Uso1/Lpar6/Sh2d3c/Rasgef1b/Stmn1/Rab35/Tax1bp3/Pdpn/Mapkap1/Rufy1/Gpr65/Net1/Rala/Vav1/Arfgef1/Psd4/Arfgef2/Prag1/Sdcbp/Gdi2/Rap1a/Cyrib	56
GO:0045732	BP	GO:0045732	positive regulation of protein catabolic process	35/1626	207/28564	7.05281164836781e-09	1.93969193085255e-07	1.2009849500444e-07	Fbxl5/Vps28/Smad7/Vcp/Ndufa13/Ube2v2/Csnk1d/Marchf2/Adam8/Arih2/Mapk8/Sec22b/Trim30a/Rdx/Foxo1/Arih1/Vgll4/Rab7/Sumo1/Gabarap/Il1b/Akt1/Clu/Snx1/Tnfrsf1b/Hspa1a/Tnf/Rnft1/Snx33/Plk3/Ier3/Atg4b/Abca2/Cul4a/Tnfaip3	35
GO:0032946	BP	GO:0032946	positive regulation of mononuclear cell proliferation	30/1626	160/28564	7.13801862541188e-09	1.95377766946988e-07	1.20970631441191e-07	Cd274/Cd24a/Cd74/Ccl5/Hmgb1/Gpr183/Cd40lg/Il18/Il15/Syk/Anxa1/H2-DMb1/Irs2/Bcl2/Itgal/Flt3l/Rasal3/H2-DMb2/Selenok/Il1b/Csf1/Bcl6/Bcl2l1/Zfp335/Tlr4/Pnp/Ccdc88b/Il12rb2/Peli1/Cd28	30
GO:0022613	BP	GO:0022613	ribonucleoprotein complex biogenesis	55/1626	419/28564	7.2124133983308e-09	1.96478446509978e-07	1.21652131203574e-07	Rps27rt/Snrpd2/Ncl/Mcts1/Zfp622/Eif6/Lsm6/Isg20/Utp3/Gemin7/Slu7/Ddx56/Polr2d/Trmt112/Smn1/Rnasel/Gtf3a/Pop5/Ddx17/Tsc1/Rpp30/Glul/Mrto4/Ythdf2/Rpp38/Nip7/Sart1/Kri1/Nifk/Sirt7/Gtf2h5/Rbis/Pwp1/Gar1/Bysl/Pin4/Rpl7l1/Psip1/Utp4/Gtpbp4/Sdad1/Ago3/Nop9/Bud23/Zcchc4/Sf3a2/Cpsf6/Wdr46/Znhit6/Cul4a/Utp23/Snu13/Rps27l/Emg1/Lsm4	55
GO:2000514	BP	GO:2000514	regulation of CD4-positive, alpha-beta T cell activation	20/1626	77/28564	7.36046278419791e-09	1.99565755111177e-07	1.23563677623501e-07	Cd274/Cd44/Cd24a/Smad7/Hmgb1/Socs1/Gimap3/Rara/Irf1/Il18/Anxa1/Gimap5/Il2rg/Malt1/Bcl6/Lgals9/Gata3/Runx1/Nfkbiz/Cd28	20
GO:0002706	BP	GO:0002706	regulation of lymphocyte mediated immunity	38/1626	238/28564	8.32840233140603e-09	2.24749561506675e-07	1.39156551927273e-07	B2m/H2-Q4/Cd24a/Lilrb4a/Lamp1/Smad7/Hmgb1/H2-D1/Gimap3/H2-K1/Fcer1g/H2-T22/Rsad2/Fcgr3/Il18/Trpm4/P2rx7/C3/Shld1/Ptpn6/Gimap5/Il1b/Malt1/Serpinb9/Fbxo38/Ap1g1/Bcl6/Tnfrsf1b/Pnp/Tnf/Gm11127/Lgals9/Hfe/Gata3/Vav1/Cd28/Cyrib/Tap1	38
GO:0002504	BP	GO:0002504	antigen processing and presentation of peptide or polysaccharide antigen via MHC class II	12/1626	27/28564	8.68464283811213e-09	2.33267883333965e-07	1.44430779319514e-07	B2m/H2-Ab1/H2-Aa/H2-Ea/H2-DMa/H2-Eb1/Cd74/H2-Oa/Fcer1g/H2-DMb1/Ifi30/H2-DMb2	12
GO:0140014	BP	GO:0140014	mitotic nuclear division	42/1626	280/28564	9.30800847309384e-09	2.48848524201597e-07	1.54077731444457e-07	Macroh2a1/Chmp4b/Mapre1/Bccip/Chmp1b/Naa10/Banf1/Ncaph2/Nudc/Wrap73/Cul3/Rgcc/Dctn2/Smc1a/Stag2/Sirt7/Naa50/Chmp2a/Il1b/Ube2c/Pttg1/Fbxw5/Chmp1a/Becn1/Smc3/Hspa1a/Pcid2/Phip/Tnf/Nusap1/Ccnb1/Vps4b/Ndel1/Ankle2/Champ1/Rab11a/Sh2b1/Cdt1/Ncapd3/Chek1/Cd28/Hnrnpu	42
GO:0045577	BP	GO:0045577	regulation of B cell differentiation	14/1626	38/28564	9.41620494449379e-09	2.50575676022918e-07	1.55147119480183e-07	Cd24a/Lilrb4a/Fas/Spi1/Inpp5d/Syk/Ptpn6/Il2rg/Nfam1/Bcl6/Bad/Pcid2/Pnp/Zfp36l2	14
GO:0002456	BP	GO:0002456	T cell mediated immunity	30/1626	162/28564	9.63860893191651e-09	2.55312092814083e-07	1.58079732228036e-07	B2m/H2-Q4/Cd24a/Lilrb4a/Smad7/Hmgb1/H2-D1/Stx11/H2-K1/H2-T22/Rsad2/Il18/Trpm4/P2rx7/Gfus/Il1b/Malt1/Crlf2/Icam1/Serpinb9/Fbxo38/Tnfrsf1b/Pnp/Gm11127/Lyst/Hfe/Gata3/Kdelr1/Nfkbiz/Cyrib	30
GO:2001242	BP	GO:2001242	regulation of intrinsic apoptotic signaling pathway	32/1626	181/28564	1.01705472650872e-08	2.68166539815234e-07	1.66038726717816e-07	Grina/Mcl1/Cd44/Sh3glb1/Cd74/Ubb/Ndufa13/Nfe2l2/Bcl2l11/Parl/Skil/S100a9/Sod2/Ddit3/Map2k1/Bcl2/Bclaf1/Creb3/Tifab/Akt1/Clu/Ybx3/Mmp9/Becn1/Bcl2l1/Plekhf1/Bad/Bag5/Tmbim6/Nono/Plaur/Ndufs3	32
GO:0002286	BP	GO:0002286	T cell activation involved in immune response	26/1626	127/28564	1.06438478595319e-08	2.79364554778948e-07	1.7297212022628e-07	Clec4d/Clec4e/Fgl2/Smad7/Cd74/Hmgb1/Stx11/Gpr183/Rara/Fcer1g/Irf1/Gadd45g/Il18/Anxa1/H2-DMb1/Stat3/Itgal/Tsc1/H2-DMb2/Malt1/Icam1/Bcl6/Gata3/Rora/Nfkbiz/Bcl3	26
GO:0010506	BP	GO:0010506	regulation of autophagy	43/1626	292/28564	1.0895837067782e-08	2.84678506661868e-07	1.76262321177852e-07	Mcl1/Sh3glb1/Chmp4b/Hmgb1/Irgm1/Nampt/Bcl2l11/Parl/Tspo/Stk11/Cisd2/Tlr2/Cisd1/Casp1/Ddit3/Iigp1/Map2k1/Stat3/Sec22b/Bcl2/Wac/Tsc1/Trim30a/Rb1cc1/Washc1/Dap/Foxo1/Pim2/Igtp/Akt1/C9orf72/Ulk2/Becn1/Trim30b/Plekhf1/Scfd1/Fkbp8/Foxo3/Snx4/Plk3/Usp10/Smcr8/Tnfaip3	43
GO:0009991	BP	GO:0009991	response to extracellular stimulus	57/1626	447/28564	1.10752022489003e-08	2.86757939309364e-07	1.77549828371417e-07	Jun/Sh3glb1/Lilrb4a/Hspa5/Nfe2l2/Fas/Map1lc3a/Sod2/Atf3/Lamp2/Ifi209/Ddit3/P2rx7/Atf2/Klf10/Mapk8/Bcl2/Tsc1/Mapk1/Gcn1/Tnrc6a/Glul/Dap/Foxo1/Cpeb4/Prkab1/Srebf2/Tle5/Gabarap/Pim1/Eif2ak2/Akt1/Itga4/Ercc6/Ulk2/Mkks/Cd68/Gsdmd/Mmp9/Nucb2/Becn1/Gabarapl1/Stk24/Rnase4/Ifi213/Ifi204/Ifi211/Hfe/Foxo3/Impact/Ifi214/Mapkap1/Mapk14/Atg4b/Ifi206/Nfkbiz/Zfp36	57
GO:1901652	BP	GO:1901652	response to peptide	57/1626	447/28564	1.10752022489003e-08	2.86757939309364e-07	1.77549828371417e-07	Stat1/Fpr2/Prkca/Nfe2l2/Ncl/Socs1/Rab10/Nfkbia/Eif6/Nr4a1/Rangap1/Prkar1a/Irf1/Atp2b1/Il18/Anxa1/Stxbp3/Khk/Map2k1/Inpp5k/Capn1/Stat3/Irs2/Nfkb1/Tsc1/Mzb1/Mapk1/Ccnd3/Egr2/Foxo1/Grb2/H2az1/Il1b/Agtrap/Icam1/Akt1/Itga4/Ggh/Pak1/Serpina3f/Mmp9/Nucb2/Uso1/Tlr4/Hadha/Phip/Tnf/Car2/Tlr6/Ndel1/Mapk14/Scnn1a/Pde3b/Ptpre/Erbin/Leprotl1/Tnfaip3	57
GO:0052548	BP	GO:0052548	regulation of endopeptidase activity	50/1626	368/28564	1.11303472637979e-08	2.86893435301839e-07	1.77633722439937e-07	Psmb9/Stat1/Psmb8/Cd44/Psma3/Vcp/Hmgb1/Ndufa13/Fas/Bcl2l11/Pdcd5/Cst3/Lamtor5/Nr4a1/S100a9/Syk/Ifi209/Casp1/Fcmr/Xdh/Stat3/Dap/Prr7/Gapdh/Malt1/Cflar/Akt1/Stfa2/Serpina3f/Serpinb9/Mmp9/Rest/Aph1a/Picalm/Bad/Pcid2/Bcl2a1d/Tnf/Ifi213/Ifi204/Ifi211/Tbc1d10a/Tnfrsf23/Rhbdf2/Ifi214/Ifi206/Tmed10/Rps27l/Plaur/Pak2	50
GO:0001776	BP	GO:0001776	leukocyte homeostasis	27/1626	136/28564	1.11956268892704e-08	2.87287782855029e-07	1.7787788774729e-07	Cd44/Cd24a/Lilrb4a/Cd74/Hmgb1/Lat/Fas/Bcl2l11/Gpr183/Gimap3/Skil/Fcer1g/Slc7a11/Il18/Slc40a1/Anxa1/Itpkb/P2rx7/Bcl2/Gimap5/Csf1/Akt1/Sh2b3/Tnfrsf23/Bcl2a1a/Tnfaip3/Pde4b	27
GO:0042129	BP	GO:0042129	regulation of T cell proliferation	34/1626	201/28564	1.1389552923054e-08	2.9096511200762e-07	1.80154752902202e-07	Cebpb/H2-Aa/Cd274/Cd44/Cd24a/Lilrb4a/Ccl5/Hmgb1/Cd40lg/Prkar1a/Irf1/Il18/Il15/Syk/Anxa1/H2-DMb1/Itgal/Ptpn6/Rasal3/H2-DMb2/Selenok/Slfn1/Il1b/Znhit1/Bcl6/Tnfrsf1b/Pnp/Ccdc88b/Il12rb2/Lgals9/Ctla4/Btla/Peli1/Cd28	34
GO:2000116	BP	GO:2000116	regulation of cysteine-type endopeptidase activity	39/1626	251/28564	1.15883801877081e-08	2.94734554508611e-07	1.8248865120932e-07	Psmb9/Stat1/Cd44/Vcp/Hmgb1/Ndufa13/Fas/Bcl2l11/Pdcd5/Cst3/Lamtor5/Nr4a1/S100a9/Syk/Ifi209/Casp1/Fcmr/Xdh/Dap/Prr7/Malt1/Cflar/Akt1/Mmp9/Rest/Bad/Pcid2/Bcl2a1d/Tnf/Ifi213/Ifi204/Ifi211/Tbc1d10a/Tnfrsf23/Ifi214/Ifi206/Rps27l/Plaur/Pak2	39
GO:0038061	BP	GO:0038061	NIK/NF-kappaB signaling	25/1626	119/28564	1.17185294075453e-08	2.9673174905097e-07	1.83725239633251e-07	Hmgb1/Spi1/Cd14/Rel/Tlr2/Il18/Litaf/Birc3/Tnfsf14/Calr/Capn1/Nfkb1/Cops8/Il1b/Malt1/Eif2ak2/Akt1/Irak1/Adgrg3/Tlr4/Tnf/Ago3/Traf4/Mmp8/Ifi35	25
GO:0002824	BP	GO:0002824	positive regulation of adaptive immune response based on somatic recombination of immune receptors built from immunoglobulin superfamily domains	30/1626	164/28564	1.29430554254403e-08	3.26301239409785e-07	2.02033565989907e-07	B2m/H2-Ab1/Cd274/H2-DMa/H2-Q4/Cd24a/H2-D1/Gimap3/H2-K1/Fcer1g/H2-T22/Rsad2/Fcgr3/Il18/P2rx7/C3/Shld1/Gimap5/Il1b/Malt1/Fbxo38/Clec4n/Pnp/Tnf/Gm11127/Hfe/Gata3/Nfkbiz/Cd28/Cyrib	30
GO:0006364	BP	GO:0006364	rRNA processing	35/1626	212/28564	1.32984802422983e-08	3.337976612783e-07	2.06675071014528e-07	Rps27rt/Ncl/Eif6/Lsm6/Isg20/Utp3/Ddx56/Trmt112/Rnasel/Pop5/Ddx17/Rpp30/Mrto4/Ythdf2/Rpp38/Sart1/Kri1/Nifk/Sirt7/Gtf2h5/Pwp1/Gar1/Bysl/Pin4/Rpl7l1/Utp4/Gtpbp4/Nop9/Bud23/Zcchc4/Wdr46/Znhit6/Utp23/Snu13/Emg1	35
GO:0070997	BP	GO:0070997	neuron death	58/1626	461/28564	1.34625007089392e-08	3.36445452499924e-07	2.08314484654112e-07	Cebpb/C5ar1/Mcl1/Cxcl2/Jun/Chmp4b/Ctsz/Retreg1/Ndufs4/Ccl5/Ubb/Fas/Bcl2l11/Ube2v2/Tmbim4/Rel/Hsp90ab1/Sod2/Tnfrsf1a/Slc7a11/Il18/Casp1/Ddit3/Adam8/Atf2/Thap11/Stat3/Mapk8/Ncoa7/Bcl2/Tsc1/Ptk2b/Cpeb4/Ccl3/Gapdh/Il1b/Csf1/Clu/Polb/Kmo/Gclm/Rest/Hsph1/Tnfrsf1b/Bcl2l1/Picalm/Bad/Tlr4/Tnf/Hdac3/Gata3/Ppt1/Tlr6/Tnfrsf23/Map2k7/Bag5/Tmbim6/Nono	58
GO:0042254	BP	GO:0042254	ribosome biogenesis	44/1626	305/28564	1.38724746765486e-08	3.44868559109954e-07	2.13529758332556e-07	Rps27rt/Ncl/Zfp622/Eif6/Lsm6/Isg20/Utp3/Ddx56/Trmt112/Rnasel/Gtf3a/Pop5/Ddx17/Tsc1/Rpp30/Glul/Mrto4/Ythdf2/Rpp38/Nip7/Sart1/Kri1/Nifk/Sirt7/Gtf2h5/Rbis/Pwp1/Gar1/Bysl/Pin4/Rpl7l1/Utp4/Gtpbp4/Sdad1/Nop9/Bud23/Zcchc4/Wdr46/Znhit6/Cul4a/Utp23/Snu13/Rps27l/Emg1	44
GO:0045589	BP	GO:0045589	regulation of regulatory T cell differentiation	14/1626	39/28564	1.39195382243405e-08	3.44868559109954e-07	2.13529758332556e-07	Cd44/Lilrb4a/Socs1/Gimap3/Irf1/Gimap5/Kat2a/Il2rg/Sh2b3/Bcl6/Lgals9/Ctla4/Cd28/Dusp10	14
GO:0002292	BP	GO:0002292	T cell differentiation involved in immune response	20/1626	80/28564	1.49977002720441e-08	3.69801241618572e-07	2.28967146085118e-07	Clec4d/Clec4e/Fgl2/Smad7/Hmgb1/Gpr183/Rara/Fcer1g/Irf1/Gadd45g/Il18/Anxa1/Stat3/Tsc1/Malt1/Bcl6/Gata3/Rora/Nfkbiz/Bcl3	20
GO:0006282	BP	GO:0006282	regulation of DNA repair	35/1626	213/28564	1.50545390638041e-08	3.69801241618572e-07	2.28967146085118e-07	Fus/Actb/Hmgb1/Ppp4c/Ube2v2/Smchd1/Nfrkb/Meaf6/Epc1/Eny2/Pcna/Rnf169/Shld1/Morf4l2/Sf3b5/Taf7/Cgas/Arid1a/Otub1/Sirt7/Vps72/Kat2a/Ercc6/Phf10/Mms19/Ing3/Dmap1/Pnp/Wdr48/Ogg1/Arid2/Ier3/Dpf2/Cul4a/Chek1	35
GO:0043122	BP	GO:0043122	regulation of I-kappaB kinase/NF-kappaB signaling	33/1626	194/28564	1.61524857924732e-08	3.95082929085686e-07	2.44620624700345e-07	Stat1/Clec4d/Zc3hav1/Lilrb4a/S100a13/Cd74/Sqstm1/Lamtor5/Gstp1/S100a4/Casp1/Tab2/Gbp3/Trim30a/Pim2/Gapdh/Il1b/Olfm4/Irak1/Plcg2/Otud7b/Clec4n/Trim30b/Tifa/Tlr4/Tnf/Trim25/Tlr6/Traf4/Usp10/Rora/Peli1/Tnfaip3	33
GO:0046638	BP	GO:0046638	positive regulation of alpha-beta T cell differentiation	16/1626	52/28564	1.65947654796541e-08	4.04180982953608e-07	2.50253800565167e-07	Lilrb4a/Socs1/Gimap3/Rara/Irf1/Il18/Syk/Anxa1/Itpkb/Ap3d1/Gimap5/Il2rg/Malt1/Pnp/Runx1/Nfkbiz	16
GO:0002695	BP	GO:0002695	negative regulation of leukocyte activation	34/1626	204/28564	1.67144543073547e-08	4.05378410796097e-07	2.50995203256346e-07	Cebpb/H2-Aa/Cd274/Cd44/Cd24a/Fgl2/Lilrb4a/Smad7/Cd74/Hmgb1/Lst1/Pag1/Fas/Socs1/Gimap3/Spi1/Inpp5d/Prkar1a/Samsn1/Irf1/Anxa1/Ptpn6/Gimap5/Pglyrp2/Slfn1/Bcl6/Abr/Lgals9/Hfe/Ctla4/Btla/Runx1/Peli1/Tnfaip3	34
GO:1903828	BP	GO:1903828	negative regulation of protein localization	37/1626	234/28564	1.69795007429267e-08	4.09500175744661e-07	2.53547246491722e-07	Gbp4/Macroh2a1/Lilrb4a/Spi1/Rangap1/Ppp2r5a/Rsad2/Eny2/Itgb1bp1/Anxa1/Inpp5k/Pkig/Ndfip2/Ube2g2/Foxo1/Pfkl/Commd1/Gdi1/Hadh/Sumo1/Sp100/Txn1/Il1b/Otud7b/Rest/Psmd9/Bcl2l1/Picalm/Klf7/Abhd17b/Tax1bp3/Hdac3/Rhbdf2/Snx33/Pde3b/Cdt1/Gdi2	37
GO:0002262	BP	GO:0002262	myeloid cell homeostasis	35/1626	214/28564	1.70268862218118e-08	4.09500175744661e-07	2.53547246491722e-07	B2m/Isg15/Stat1/Cd44/Ets1/Cd24a/Lilrb4a/Hmgb1/Atpif1/Bcl2l11/Spi1/Inpp5d/Fcer1g/Slc7a11/Il18/Anxa1/Itpkb/Stat3/Tcea1/Sp3/Cflar/Csf1/Mafb/Sh2b3/Bcl6/Alas1/Hspa1a/Gata3/Foxo3/Ankrd54/Mapk14/Pknox1/Zfp36/Hcls1/Pde4b	35
GO:0050864	BP	GO:0050864	regulation of B cell activation	28/1626	148/28564	1.82827956529102e-08	4.37872955887199e-07	2.71114614484602e-07	Cd24a/Lilrb4a/Cd74/Fas/Gpr183/Spi1/Inpp5d/Cd40lg/Samsn1/Syk/Shld1/Irs2/Bcl2/Mzb1/Ptpn6/Il2rg/Nfam1/Bcl6/Bad/Tlr4/Pcid2/Pnp/Ctla4/Btla/Peli1/Tnfaip3/Zfp36l2/Cd28	28
GO:0034599	BP	GO:0034599	cellular response to oxidative stress	41/1626	276/28564	1.84502257261025e-08	4.40049367110527e-07	2.72462167197871e-07	Mcl1/Jun/Nfe2l2/Zfp622/Kdm6b/Oser1/Prdx5/Sod2/Slc7a11/Anxa1/Plekha1/Atf2/Capn1/Mapk8/Ncoa7/Bcl2/Tsc1/Aldh2/Mapk1/Foxo1/Pycr2/Rnf146/Txn1/Akt1/Mmp9/Rest/Stk24/Hk3/Aldh3b1/Tlr4/Tnf/Mpv17/Gch1/Tlr6/Foxo3/Impact/Mapkap1/Net1/Bag5/Tnfaip3/Nono	41
GO:0019724	BP	GO:0019724	B cell mediated immunity	30/1626	168/28564	2.29666010563591e-08	5.45504226743604e-07	3.37755885913658e-07	B2m/H2-Ab1/H2-Aa/H2-Ea/H2-DMa/H2-Eb1/Fgl2/Cd74/Fas/Gimap3/Csf3r/Inpp5d/Cd40lg/H2-Oa/Fcer1g/Fcgr3/H2-DMb1/C3/Shld1/Ptpn6/Gimap5/H2-DMb2/Crlf2/Swap70/Bcl6/Tnf/Nfkbiz/Irf7/Bcl3/Cd28	30
GO:0007034	BP	GO:0007034	vacuolar transport	29/1626	159/28564	2.40656266524846e-08	5.69256057606919e-07	3.52462134338533e-07	Vps28/Vps37b/Chmp4b/Lamp1/Vcp/Vps29/Chmp1b/Hspa8/Lamp2/Ap3d1/Vps36/Scarb2/Ndfip2/Vps13a/Rab7/Chmp2a/Clu/C9orf72/Chmp1a/Ap1g1/Becn1/Vps18/Chmp3/Hspa1a/Plekhf1/Ap3s1/Lyst/Vps4b/Leprotl1	29
GO:0050866	BP	GO:0050866	negative regulation of cell activation	36/1626	227/28564	2.43750764919411e-08	5.74212867523268e-07	3.5553120629531e-07	Cebpb/H2-Aa/Cd274/Cd44/Cd24a/Fgl2/Lilrb4a/Smad7/Cd74/Hmgb1/Lst1/Pag1/Fas/Socs1/Gimap3/Spi1/Inpp5d/Prkar1a/Samsn1/Irf1/Anxa1/Ptpn6/Gimap5/Pglyrp2/Slfn1/Cd9/Sh2b3/Bcl6/Abr/Lgals9/Hfe/Ctla4/Btla/Runx1/Peli1/Tnfaip3	36
GO:0006997	BP	GO:0006997	nucleus organization	27/1626	141/28564	2.50193530762347e-08	5.86568090518227e-07	3.63181099886848e-07	H3f3b/Lmnb1/Ets1/Chmp4b/Chmp1b/Epc1/Banf1/Serbp1/Tmf1/Sun1/Sumo1/Chmp2a/Pom121/Chmp1a/Nup107/Prm1/Vps4b/Tbpl1/Ndel1/Phf8/Lmna/Ankle2/Kdm3a/Chek1/Emg1/Emd/Mfsd14a	27
GO:0016236	BP	GO:0016236	macroautophagy	39/1626	258/28564	2.51036447925337e-08	5.86568090518227e-07	3.63181099886848e-07	Sh3glb1/Chmp4b/Retreg1/Vcp/Irgm1/Map1lc3a/Sqstm1/Chmp1b/Tlr2/Lamp2/Calr/Vmp1/Sec22b/Wac/Tsc1/Rb1cc1/Pim2/Igtp/Calm1/Rab7/Gabarap/Chmp2a/Tomm7/C9orf72/Ulk2/Chmp1a/Becn1/Gabarapl1/Wdr81/Rab1a/Scfd1/Ufc1/Vps4b/Snx4/Huwe1/Atg4b/Smcr8/Arfip2/Atg3	39
GO:0009206	BP	GO:0009206	purine ribonucleoside triphosphate biosynthetic process	24/1626	115/28564	2.61703425898508e-08	6.09016717435071e-07	3.77080452999299e-07	Nme2/Atp5d/Vcp/Ndufs4/Ndufa13/Ndufab1/Ndufa1/Atp5j/Map2k1/Stat3/Sdhb/Antkmt/Atp5k/Atp5g2/Ndufv1/Bcl2l1/Sdhd/Uqcc3/Pnp/Ndufa2/Ndufb9/Ndufa6/Atp5h/Ndufs3	24
GO:0002220	BP	GO:0002220	innate immune response activating cell surface receptor signaling pathway	19/1626	75/28564	2.70998562121359e-08	6.28104731884505e-07	3.88899040124072e-07	Acod1/Hmgb1/Ninj1/Nfkbia/Cd14/Oas1a/Clec7a/Tlr2/Syk/Irak1/Tmem126a/Plcg2/Ly96/Clec4n/Tlr4/Tlr6/Peli1/Tnfaip3/Ifi35	19
GO:0016072	BP	GO:0016072	rRNA metabolic process	38/1626	249/28564	2.91142212906241e-08	6.72082505937781e-07	4.16128438738534e-07	Rps27rt/Macroh2a1/Ncl/Eif6/Lsm6/Isg20/Utp3/Ddx56/Trmt112/Rnasel/Pop5/Ddx17/Rpp30/Mrto4/Ythdf2/Rpp38/Sart1/Kri1/Nifk/Sirt7/Gtf2h5/Pwp1/Gar1/Bysl/Pin4/Rpl7l1/Slfn9/Ercc6/Utp4/Gtpbp4/Nop9/Bud23/Zcchc4/Wdr46/Znhit6/Utp23/Snu13/Emg1	38
GO:0009145	BP	GO:0009145	purine nucleoside triphosphate biosynthetic process	24/1626	116/28564	3.12319575241669e-08	7.15224270314388e-07	4.42840211319808e-07	Nme2/Atp5d/Vcp/Ndufs4/Ndufa13/Ndufab1/Ndufa1/Atp5j/Map2k1/Stat3/Sdhb/Antkmt/Atp5k/Atp5g2/Ndufv1/Bcl2l1/Sdhd/Uqcc3/Pnp/Ndufa2/Ndufb9/Ndufa6/Atp5h/Ndufs3	24
GO:0045639	BP	GO:0045639	positive regulation of myeloid cell differentiation	24/1626	116/28564	3.12319575241669e-08	7.15224270314388e-07	4.42840211319808e-07	Isg15/Stat1/Jun/Ets1/Prkca/Cd74/Ccl5/Hmgb1/Ninj1/Inpp5d/Klf10/Stat3/Ccl3/Csf1/Notch2/Tmem64/Hspa1a/Tnf/Car2/Foxo3/Ankrd54/Runx1/Mapk14/Hcls1	24
GO:0001906	BP	GO:0001906	cell killing	38/1626	250/28564	3.24781289748311e-08	7.40810656140196e-07	4.5868234780244e-07	B2m/H2-Q4/Lamp1/H2-D1/Trem1/Stx11/Bcl2l11/Gimap3/H2-K1/Cxcl10/Spi1/Trem3/Oga/Clec7a/H2-T22/Hsp90ab1/Fcgr3/Il18/Syk/P2rx7/C3/Ptpn6/Gimap5/Gfus/Gapdh/Serpinb9/Dnase1l3/Ap1g1/Bcl2l1/Bad/Pnp/Gm11127/Lgals9/Lyst/Hfe/Vav1/Cyrib/Tap1	38
GO:0006909	BP	GO:0006909	phagocytosis	37/1626	240/28564	3.36188291520342e-08	7.63798537414596e-07	4.7291558711474e-07	Hmgb1/Ncf4/Rara/Fcer1g/Clec7a/Tlr2/Fcgr3/Rab20/Il15/Syk/Anxa1/Rapgef1/P2rx7/Calr/C3/Siglece/Anxa11/Itgal/Pip4p2/Il2rg/Rab7/Il1b/Mfge8/Pld4/Plcg2/Becn1/Gm5150/Sirpb1c/Abr/Sirpb1b/Tlr4/Tnf/Lyst/Vav1/4933434E20Rik/Rap1a/Atg3	37
GO:0032611	BP	GO:0032611	interleukin-1 beta production	23/1626	108/28564	3.40599026145006e-08	7.70772914284053e-07	4.77233861332891e-07	Lilrb4a/Hmgb1/Gbp5/Gstp1/Tlr2/Ifi209/Casp1/P2rx7/Stat3/Ccl3/Il1b/Malt1/Gsdmd/Tlr4/Casp4/Tnf/Ifi213/Ifi204/Ifi211/Tlr6/Ifi214/Ifi206/Tnfaip3	23
GO:0042326	BP	GO:0042326	negative regulation of phosphorylation	52/1626	405/28564	3.84571671815667e-08	8.6686979199861e-07	5.36733466422609e-07	Actb/Gbp4/Gadd45b/Jun/Macroh2a1/Lilrb4a/Gadd45a/Smad7/Prkca/Socs1/Dynll1/Parp14/Gstp1/Prkar1a/Ppp2r5a/Samsn1/Irf1/Gadd45g/Il18/Itgb1bp1/Birc3/Xdh/Inpp5k/Stat3/Irs2/Stk38/Pkig/Taf7/Ctdsp2/Washc1/Ptpn6/Ppp2ca/Pwp1/Slfn1/Il1b/Akt1/C9orf72/Sh2b3/Dusp6/Fkbp8/Ccnb1/Impact/Ankle2/Ier3/Zfyve28/Wnk1/Smcr8/Rtraf/Tnfaip3/Dusp10/Rgs2/Hnrnpu	52
GO:0001959	BP	GO:0001959	regulation of cytokine-mediated signaling pathway	27/1626	144/28564	3.97242393233674e-08	8.91933311057484e-07	5.52251863290729e-07	Isg15/Il1r2/Cd24a/Zbp1/Samhd1/Cd74/Irgm1/Socs1/Parp14/Oas1a/Tnfrsf1a/Syk/Casp1/Oas3/Ythdf2/Igtp/Il1rn/Csf1/Sh2b3/Irak2/Irak1/Hspa1a/Ythdf3/Casp4/Ube2k/Irf7/Cxcr4	27
GO:0002718	BP	GO:0002718	regulation of cytokine production involved in immune response	25/1626	127/28564	4.61079466121424e-08	1.03123921060932e-06	6.38504884274641e-07	B2m/Lilrb4a/Smad7/Cd74/Gimap3/Fcer1g/Rsad2/Tlr2/Il18/Syk/Litaf/Casp1/Trpm4/P2rx7/Gimap5/Il1b/Malt1/Plcg2/Bcl6/Tnfrsf1b/Tlr4/Casp4/Tnf/Hfe/Gata3	25
GO:0050868	BP	GO:0050868	negative regulation of T cell activation	26/1626	136/28564	4.67192116265721e-08	1.03912821705262e-06	6.43389463036095e-07	Cebpb/H2-Aa/Cd274/Cd44/Cd24a/Fgl2/Lilrb4a/Smad7/Cd74/Hmgb1/Pag1/Socs1/Gimap3/Prkar1a/Irf1/Anxa1/Ptpn6/Gimap5/Slfn1/Bcl6/Lgals9/Hfe/Ctla4/Btla/Runx1/Peli1	26
GO:0051403	BP	GO:0051403	stress-activated MAPK cascade	37/1626	243/28564	4.68222352499353e-08	1.03912821705262e-06	6.43389463036095e-07	Lmnb1/Gadd45b/Gadd45a/Hmgb1/Fas/Zfp622/Spi1/Gstp1/Gadd45g/Cops5/Rapgef1/Xdh/Map2k1/Atf2/Mapk8/Nfkb1/Mapk1/Rb1cc1/Foxo1/Ptk2b/Il1b/Eif2ak2/Akt1/Ercc6/Irak1/Tlr4/Tnf/Magi3/Hdac3/Tnfrsf23/Igfbp6/Traf4/Mapk14/Mmp8/Map2k7/Zfp36/Dusp10	37
GO:1903311	BP	GO:1903311	regulation of mRNA metabolic process	43/1626	307/28564	4.81861584154007e-08	1.0652847637374e-06	6.59584621872348e-07	Fus/Son/Zc3hav1/Tra2b/Ncl/Nsrp1/Malat1/Tra2a/Tob1/Srsf7/Hspa8/Polr2d/Rnasel/Khsrp/Samd4b/Tut4/Rbm7/Tut7/Hnrnpab/Ddx17/Tnrc6c/Taf15/Tnrc6a/Sltm/Ythdf2/Snrnp70/Gtpbp1/Sap18/Sf3b4/Rest/Cnot3/Ythdf3/Fxr1/Pcid2/Larp4b/Ccnb1/Prdx6/Pan3/Cpsf6/Zfp36/Zfp36l2/Hnrnpd/Hnrnpu	43
GO:0031341	BP	GO:0031341	regulation of cell killing	28/1626	155/28564	5.16762435702694e-08	1.13806531816823e-06	7.04647628598834e-07	B2m/H2-Q4/Lamp1/H2-D1/Bcl2l11/Gimap3/H2-K1/Spi1/Oga/Clec7a/H2-T22/Hsp90ab1/Syk/P2rx7/C3/Gimap5/Serpinb9/Dnase1l3/Ap1g1/Bcl2l1/Bad/Pnp/Gm11127/Lgals9/Hfe/Vav1/Cyrib/Tap1	28
GO:0042742	BP	GO:0042742	defense response to bacterium	50/1626	386/28564	5.27134198942624e-08	1.15440668863708e-06	7.14765596139977e-07	B2m/Plac8/Wfdc17/Cebpb/Isg15/C5ar1/Gbp2b/Gbp4/Clec4d/Clec4e/Trem1/Irgm1/Wfdc21/H2-K1/Trem3/Oas2/Oas1a/Gbp8/Fcer1g/Tlr2/Tnfrsf1a/Il18/Syk/Marchf2/Casp1/Iigp1/P2rx7/Ppp1r11/Oas3/Gbp3/Gbp6/Tmf1/Pglyrp2/Igtp/Il1b/Serpinb9/Gsdmd/Notch2/Rab1a/Tlr4/Casp4/Rnase4/Tnf/Lgals9/Lyst/Gbp10/Znfx1/Gbp2/Nfkbiz/Bcl3	50
GO:0032651	BP	GO:0032651	regulation of interleukin-1 beta production	22/1626	102/28564	5.2819930256011e-08	1.15440668863708e-06	7.14765596139977e-07	Lilrb4a/Hmgb1/Gbp5/Gstp1/Tlr2/Ifi209/Casp1/P2rx7/Stat3/Ccl3/Malt1/Gsdmd/Tlr4/Casp4/Tnf/Ifi213/Ifi204/Ifi211/Tlr6/Ifi214/Ifi206/Tnfaip3	22
GO:0031098	BP	GO:0031098	stress-activated protein kinase signaling cascade	38/1626	255/28564	5.55185574480728e-08	1.20879040989213e-06	7.48437969425575e-07	Lmnb1/Gadd45b/Gadd45a/Hmgb1/Fas/Zfp622/Spi1/Gstp1/Gadd45g/Cops5/Rapgef1/Xdh/Map2k1/Atf2/Mapk8/Nfkb1/Mapk1/Rb1cc1/Foxo1/Ptk2b/Il1b/Eif2ak2/Akt1/Ercc6/Irak1/Tlr4/Tnf/Magi3/Hdac3/Tnfrsf23/Igfbp6/Traf4/Usp25/Mapk14/Mmp8/Map2k7/Zfp36/Dusp10	38
GO:0016064	BP	GO:0016064	immunoglobulin mediated immune response	29/1626	165/28564	5.61997465751281e-08	1.21900431439183e-06	7.5476203841314e-07	B2m/H2-Ab1/H2-Aa/H2-Ea/H2-DMa/H2-Eb1/Fgl2/Cd74/Gimap3/Csf3r/Inpp5d/Cd40lg/H2-Oa/Fcer1g/Fcgr3/H2-DMb1/C3/Shld1/Ptpn6/Gimap5/H2-DMb2/Crlf2/Swap70/Bcl6/Tnf/Nfkbiz/Irf7/Bcl3/Cd28	29
GO:0002335	BP	GO:0002335	mature B cell differentiation	14/1626	43/28564	5.83247604284932e-08	1.25238450431829e-06	7.75429807914905e-07	Lilrb4a/Gpr183/Spi1/Ptk2b/Il2rg/Malt1/St3gal1/Plcg2/Notch2/Bcl6/Nfkbiz/Lgals1/Tnfaip3/Bcl3	14
GO:0045066	BP	GO:0045066	regulatory T cell differentiation	14/1626	43/28564	5.83247604284932e-08	1.25238450431829e-06	7.75429807914905e-07	Cd44/Lilrb4a/Socs1/Gimap3/Irf1/Gimap5/Kat2a/Il2rg/Sh2b3/Bcl6/Lgals9/Ctla4/Cd28/Dusp10	14
GO:0007006	BP	GO:0007006	mitochondrial membrane organization	23/1626	111/28564	5.83923185729473e-08	1.25238450431829e-06	7.75429807914905e-07	Sh3glb1/Ndufa13/Atpif1/Bcl2l11/Gimap3/Pdcd5/Chchd10/Chchd3/Atf2/Stat3/Bcl2/Timm13/Gimap5/Bcl2l1/Plekhf1/Bad/Uqcc3/Cox18/Timm10/Timm50/Alkbh7/Acaa2/Ier3	23
GO:0009201	BP	GO:0009201	ribonucleoside triphosphate biosynthetic process	24/1626	120/28564	6.19860551778202e-08	1.31674376667838e-06	8.15278664458045e-07	Nme2/Atp5d/Vcp/Ndufs4/Ndufa13/Ndufab1/Ndufa1/Atp5j/Map2k1/Stat3/Sdhb/Antkmt/Atp5k/Atp5g2/Ndufv1/Bcl2l1/Sdhd/Uqcc3/Pnp/Ndufa2/Ndufb9/Ndufa6/Atp5h/Ndufs3	24
GO:2000106	BP	GO:2000106	regulation of leukocyte apoptotic process	24/1626	120/28564	6.19860551778202e-08	1.31674376667838e-06	8.15278664458045e-07	Cd274/Cd44/Cd24a/Cd74/Ccl5/Bcl2l11/Fcer1g/Slc7a11/Il18/Anxa1/Fcmr/Itpkb/P2rx7/Adam8/Irs2/Bcl2/Rapgef2/Serpinb9/St3gal1/Bcl2l1/Pnp/Bcl2a1a/Bcl3/Hcls1	24
GO:0071674	BP	GO:0071674	mononuclear cell migration	31/1626	185/28564	6.20802993684483e-08	1.31674376667838e-06	8.15278664458045e-07	C5ar1/Ccl5/Hmgb1/Trem1/Ninj1/Gpr183/Cxcl10/Spi1/Myo9b/Stk10/Anxa1/Tnfsf14/Trpm4/Adam8/Jaml/Calr/Itgal/Mapk1/Pla2g7/Creb3/Ptk2b/Ccl3/Selenok/Icam1/Csf1/Akt1/Itga4/Adam10/Lgals9/Gata3/Wnk1	31
GO:0062207	BP	GO:0062207	regulation of pattern recognition receptor signaling pathway	22/1626	103/28564	6.35835426573633e-08	1.34366986468575e-06	8.31950300791584e-07	Acod1/Zc3hav1/Hmgb1/Ninj1/Cd14/Slc15a3/Irf1/Rsad2/Tlr2/Sec14l1/Trim30a/Hspa1a/Tasl/Tlr4/Dhx58/Tlr6/Oasl1/Erbin/Irf7/Peli1/Tnfaip3/Ifi35	22
GO:0000910	BP	GO:0000910	cytokinesis	30/1626	176/28564	6.80679890401905e-08	1.42814170432417e-06	8.84252115577045e-07	Son/Sh3glb1/Chmp4b/Ist1/Chmp1b/Dstn/Anxa11/Cul3/Pdcd6ip/Washc1/Calm1/Chmp2a/Cenpa/Chmp1a/Becn1/Chmp3/Septin9/Bcl2l1/Nusap1/Stmn1/Rab35/Cep55/Vps4b/Snx33/Plk3/Rab11a/Septin2/Myo19/Exoc2/Calm3	30
GO:0034340	BP	GO:0034340	response to type I interferon	17/1626	64/28564	6.80777360794749e-08	1.42814170432417e-06	8.84252115577045e-07	Ifitm3/Isg15/Stat1/Zbp1/Samhd1/Oas2/Oas1a/Oas3/Ifnar2/Ythdf2/Ifitm1/Sp100/Ifitm6/Irak1/Ythdf3/Ube2k/Irf7	17
GO:0050671	BP	GO:0050671	positive regulation of lymphocyte proliferation	28/1626	157/28564	6.86403642181509e-08	1.43470841282157e-06	8.88317976733275e-07	Cd274/Cd24a/Cd74/Ccl5/Hmgb1/Gpr183/Cd40lg/Il18/Il15/Syk/Anxa1/H2-DMb1/Irs2/Bcl2/Itgal/Flt3l/Rasal3/H2-DMb2/Selenok/Il1b/Bcl6/Zfp335/Tlr4/Pnp/Ccdc88b/Il12rb2/Peli1/Cd28	28
GO:0070227	BP	GO:0070227	lymphocyte apoptotic process	23/1626	112/28564	6.95578598807371e-08	1.44861803838579e-06	8.96930298462137e-07	Cd274/Cd44/Cd24a/Cd74/Ccl5/Fas/Bcl2l11/Fcmr/P2rx7/Adam8/Irs2/Bcl2/Dffa/Akt1/Serpinb9/St3gal1/Lmbr1l/Pnp/Tnfrsf23/Bcl2a1a/Kdelr1/Nfkbiz/Bcl3	23
GO:0044000	BP	GO:0044000	movement in host	24/1626	121/28564	7.31880641374078e-08	1.51871838506072e-06	9.40333820439201e-07	Ifitm3/Slc3a2/Ly6e/Vps37b/Chmp4b/Cd74/Hmgb1/Ist1/Chmp1b/Trim30a/Ifitm1/Rab7/Chmp2a/Rnasek/Ifitm6/Chmp1a/Vps18/Trim30b/Trim26/Trim25/Vps4b/Trim11/Exoc2/Lgals1	24
GO:0006754	BP	GO:0006754	ATP biosynthetic process	22/1626	104/28564	7.63417238745792e-08	1.57846125478806e-06	9.77324378720001e-07	Atp5d/Vcp/Ndufs4/Ndufa13/Ndufab1/Ndufa1/Atp5j/Map2k1/Stat3/Sdhb/Antkmt/Atp5k/Atp5g2/Ndufv1/Bcl2l1/Sdhd/Uqcc3/Ndufa2/Ndufb9/Ndufa6/Atp5h/Ndufs3	22
GO:0034612	BP	GO:0034612	response to tumor necrosis factor	33/1626	207/28564	8.09888067887134e-08	1.66807348827478e-06	1.03280893379061e-06	Stat1/Acod1/Ccl5/Wfdc21/Nfe2l2/Nfkbia/Cd14/Commd7/Irf1/Tnfrsf1a/Syk/Casp1/Birc3/Inpp5k/Nfkb1/Gbp3/Mapk1/Ptk2b/Ccl3/Akt1/Ybx3/Adam10/Hspa1a/Tnf/Ube2k/Gch1/Traf4/Mapk14/Map2k7/Rora/Erbin/Zfp36/Zfp36l2	33
GO:0043367	BP	GO:0043367	CD4-positive, alpha-beta T cell differentiation	21/1626	96/28564	8.15463900844141e-08	1.66807348827478e-06	1.03280893379061e-06	Smad7/Hmgb1/Socs1/Gpr183/Gimap3/Rara/Irf1/Rsad2/Gadd45g/Il18/Anxa1/Stat3/Gimap5/Il2rg/Malt1/Bcl6/Gata3/Runx1/Rora/Nfkbiz/Bcl3	21
GO:0072655	BP	GO:0072655	establishment of protein localization to mitochondrion	21/1626	96/28564	8.15463900844141e-08	1.66807348827478e-06	1.03280893379061e-06	Sh3glb1/Ywhaz/Ndufa13/Atpif1/Parl/Pdcd5/Tspo/Dnajc19/Ddit3/Tomm5/Timm13/Grpel2/Tomm7/Akt1/Grpel1/Timm8a1/Cox18/Timm10/Timm50/Rala/Pam16	21
GO:0051048	BP	GO:0051048	negative regulation of secretion	34/1626	218/28564	8.95622937959521e-08	1.82554632886217e-06	1.13031024757041e-06	Cd74/Tspo/Spi1/Atp5j/Rsad2/Tnfrsf1a/Eny2/Anxa1/Stxbp3/Foxo1/Pfkl/Hadh/Rab7/Il1rn/Il1b/Tifab/C9orf72/Rest/Nucb2/Nrg1/Tnfrsf1b/Psmd9/Abr/Klf7/Tnf/Anpep/Lgals9/Vps4b/Rhbdf2/Vamp3/Wnk1/Pde3b/Smcr8/Rap1a	34
GO:0009895	BP	GO:0009895	negative regulation of catabolic process	45/1626	336/28564	9.09805487168334e-08	1.84790174566911e-06	1.14415188845681e-06	Fus/Mcl1/Chmp4b/Hcar2/Nampt/Gimap3/Tspo/Cst3/Tob1/Phf20l1/Hsp90ab1/Stat3/Sec22b/Bcl2/Hnrnpab/Wac/Tsc1/Taf15/Washc1/Ppp2ca/Dap/Gimap5/Il1b/Dffa/Akt1/Azin1/Nrg1/Becn1/Larp4b/Anks1/Tnf/Scfd1/Zcchc17/Hfe/Usp25/Ier3/Pde3b/Csnk2a2/Smcr8/Bag5/Sdcbp/Tnfaip3/Zfp36/Hnrnpd/Hnrnpu	45
GO:0060337	BP	GO:0060337	type I interferon-mediated signaling pathway	16/1626	58/28564	9.2527655715979e-08	1.8661367194928e-06	1.15544230461948e-06	Ifitm3/Isg15/Stat1/Zbp1/Samhd1/Oas2/Oas1a/Oas3/Ifnar2/Ythdf2/Ifitm1/Ifitm6/Irak1/Ythdf3/Ube2k/Irf7	16
GO:0071357	BP	GO:0071357	cellular response to type I interferon	16/1626	58/28564	9.2527655715979e-08	1.8661367194928e-06	1.15544230461948e-06	Ifitm3/Isg15/Stat1/Zbp1/Samhd1/Oas2/Oas1a/Oas3/Ifnar2/Ythdf2/Ifitm1/Ifitm6/Irak1/Ythdf3/Ube2k/Irf7	16
GO:1901214	BP	GO:1901214	regulation of neuron death	51/1626	405/28564	9.67142906289723e-08	1.94375434452914e-06	1.20350024518423e-06	Cebpb/C5ar1/Mcl1/Jun/Chmp4b/Ctsz/Retreg1/Ccl5/Ubb/Fas/Bcl2l11/Ube2v2/Tmbim4/Rel/Hsp90ab1/Sod2/Tnfrsf1a/Slc7a11/Il18/Casp1/Ddit3/Adam8/Atf2/Thap11/Stat3/Mapk8/Ncoa7/Bcl2/Tsc1/Ptk2b/Cpeb4/Ccl3/Il1b/Csf1/Clu/Kmo/Gclm/Rest/Hsph1/Tnfrsf1b/Bcl2l1/Picalm/Bad/Tlr4/Tnf/Hdac3/Gata3/Ppt1/Tlr6/Map2k7/Nono	51
GO:2000113	BP	GO:2000113	negative regulation of cellular macromolecule biosynthetic process	35/1626	229/28564	9.72889558299032e-08	1.94849100386858e-06	1.20643300810894e-06	Prkca/Ncl/Eif6/Tob1/Rara/Oga/Polr2d/Khsrp/Samd4b/Calr/Inpp5k/Tut4/Mrpl13/Tut7/Tnrc6c/Tsc1/Tnrc6a/Ythdf2/Dapk3/Cpeb4/Gapdh/Eif2ak2/Cnot3/Ythdf3/Fxr1/Eif4e/Ago3/Pan3/Gfpt1/Ddx6/Zfp36/Zfp36l2/Rgs2/Hnrnpd/Hnrnpu	35
GO:2000779	BP	GO:2000779	regulation of double-strand break repair	25/1626	132/28564	1.01891808167845e-07	2.032999708554e-06	1.25875764835752e-06	Fus/Actb/Ppp4c/Ube2v2/Smchd1/Meaf6/Epc1/Rnf169/Shld1/Morf4l2/Cgas/Arid1a/Otub1/Sirt7/Vps72/Ercc6/Phf10/Mms19/Ing3/Dmap1/Wdr48/Ogg1/Arid2/Dpf2/Chek1	25
GO:0007059	BP	GO:0007059	chromosome segregation	53/1626	429/28564	1.02215886529594e-07	2.032999708554e-06	1.25875764835752e-06	Actb/Macroh2a1/Chmp4b/Mapre1/Bccip/Ciao2b/Chmp1b/Csnk1d/Naa10/Ncaph2/Ctcf/Nudc/Wrap73/Cul3/Dctn2/Washc1/Arid1a/Smc1a/Stag2/Sun1/Sirt7/Naa50/Chmp2a/Cenpf/Ube2c/Cenpn/Pttg1/Haus8/Ppp1r7/Chmp1a/Becn1/Phf10/Mms19/Smc3/Hspa1a/Pcid2/Nusap1/Ccnb1/Hdac3/Hecw2/Vps4b/Hjurp/Ndel1/Arid2/Champ1/Rab11a/Dpf2/Ciao1/Rcc2/Csnk2a2/Cdt1/Ncapd3/Hnrnpu	53
GO:0051656	BP	GO:0051656	establishment of organelle localization	55/1626	454/28564	1.13908190473458e-07	2.2502225020848e-06	1.39325390608151e-06	Lmnb1/Chmp4b/Ywhaz/Mapre1/Lamp1/Ubb/Lat/Bccip/Dynll1/Cep83/Eif6/Stk11/Chmp1b/Fcer1g/Syk/Nudc/Cops5/Map2k1/Ap3d1/Mapk8/Cul3/Dctn2/Pdcd6ip/Sun1/Trappc1/Rab7/Chmp2a/Cenpf/Cenpa/Itga4/Sdad1/Chmp1a/Borcs7/Becn1/Picalm/Rab1a/Ap3s1/Nop9/Nusap1/Lat2/Ccnb1/Vps4b/Ndel1/Snx4/Lmna/Champ1/Rab11a/Cdt1/Myo19/Exoc2/F8a/Trappc10/Sdcbp/Tmed10/Hnrnpu	55
GO:0051100	BP	GO:0051100	negative regulation of binding	30/1626	180/28564	1.13920450262122e-07	2.2502225020848e-06	1.39325390608151e-06	B2m/Actb/Jun/Ctsz/1810037I17Rik/Sumo3/Id1/Itgb1bp1/Ifi209/Ddit3/Mapk8/Gzma/Ifit2/Pim2/Sumo1/Tle5/Sp100/Ppp1r2/Akt1/Itga4/C9orf72/Gtpbp4/Rest/Ifi213/Ifi204/Ifi211/Hfe/Ifi214/Ifi206/Tmbim6	30
GO:0045824	BP	GO:0045824	negative regulation of innate immune response	21/1626	98/28564	1.18735489563051e-07	2.33729997948088e-06	1.44716903465276e-06	Isg15/Acod1/Samhd1/Parp14/Oas1a/Banf1/Ifi209/Oas3/Ythdf2/Serpinb9/Ythdf3/Ifi213/Ifi204/Ifi211/Lgals9/Dhx58/Ifi214/Ifi206/Tnfaip3/Dusp10/Tap1	21
GO:0034249	BP	GO:0034249	negative regulation of amide metabolic process	35/1626	232/28564	1.34871242032312e-07	2.64586996314584e-06	1.63822406794053e-06	Prkca/Ncl/Eif6/Tob1/Rara/Rtn3/Polr2d/Khsrp/Samd4b/Calr/Tut4/Mrpl13/Tut7/Tnrc6c/Tsc1/Tnrc6a/Ythdf2/Dapk3/Cpeb4/Gapdh/Eif2ak2/Clu/Cnot3/Ythdf3/Fxr1/Eif4e/Ago3/Spon1/Pan3/Ddx6/Zfp36/Zfp36l2/Rgs2/Hnrnpd/Hnrnpu	35
GO:0000819	BP	GO:0000819	sister chromatid segregation	36/1626	243/28564	1.42819196746877e-07	2.79226103027567e-06	1.72886396062009e-06	Actb/Macroh2a1/Chmp4b/Mapre1/Bccip/Chmp1b/Naa10/Ncaph2/Nudc/Wrap73/Cul3/Dctn2/Arid1a/Smc1a/Stag2/Naa50/Chmp2a/Ube2c/Pttg1/Chmp1a/Becn1/Phf10/Smc3/Hspa1a/Pcid2/Nusap1/Ccnb1/Hecw2/Vps4b/Arid2/Champ1/Rab11a/Dpf2/Cdt1/Ncapd3/Hnrnpu	36
GO:0001659	BP	GO:0001659	temperature homeostasis	31/1626	192/28564	1.47755214820635e-07	2.87897279589494e-06	1.78255265408944e-06	Plac8/Cebpb/Ccl5/Sqstm1/Gimap3/Kdm6b/Stk11/Gadd45g/Id1/Il18/Il15/Syk/Acadl/Ddit3/Stat3/Rheb/Gimap5/Hadh/Prkab1/Il1rn/Il1b/Fabp5/Lnpep/Cnot3/Tlr4/Tnf/Hdac3/Tfe3/Kdm3a/G0s2/Cxcr4	31
GO:0007080	BP	GO:0007080	mitotic metaphase plate congression	15/1626	53/28564	1.60455462826755e-07	3.10538047248549e-06	1.92273584907765e-06	Chmp4b/Mapre1/Chmp1b/Nudc/Cul3/Dctn2/Chmp2a/Chmp1a/Becn1/Ccnb1/Vps4b/Champ1/Rab11a/Cdt1/Hnrnpu	15
GO:0043370	BP	GO:0043370	regulation of CD4-positive, alpha-beta T cell differentiation	15/1626	53/28564	1.60455462826755e-07	3.10538047248549e-06	1.92273584907765e-06	Smad7/Hmgb1/Socs1/Gimap3/Rara/Irf1/Il18/Anxa1/Gimap5/Il2rg/Malt1/Bcl6/Gata3/Runx1/Nfkbiz	15
GO:2001243	BP	GO:2001243	negative regulation of intrinsic apoptotic signaling pathway	21/1626	100/28564	1.70997554828891e-07	3.29830182938411e-06	2.04218556296884e-06	Grina/Cd44/Sh3glb1/Cd74/Ndufa13/Nfe2l2/Parl/Sod2/Map2k1/Bcl2/Creb3/Akt1/Clu/Ybx3/Mmp9/Bcl2l1/Bag5/Tmbim6/Nono/Plaur/Ndufs3	21
GO:0032069	BP	GO:0032069	regulation of nuclease activity	11/1626	28/28564	1.7157346123569e-07	3.29834199057775e-06	2.04221042928311e-06	Hmgb1/Oas2/Oas1a/Pcna/Oas3/Gzma/Dffa/Akt1/Oasl2/Oasl1/Tmbim6	11
GO:0070265	BP	GO:0070265	necrotic cell death	17/1626	68/28564	1.78579109018111e-07	3.42157572878701e-06	2.11851216698328e-06	Zbp1/Ninj1/Fas/Tmem123/Tspo/Oga/Fth1/Slc6a6/Casp1/Birc3/Mapk8/Cflar/Ybx3/Tnf/Alkbh7/Tnfrsf23/Peli1	17
GO:0031396	BP	GO:0031396	regulation of protein ubiquitination	33/1626	214/28564	1.80803532244874e-07	3.45268672207155e-06	2.13777493449876e-06	Isg15/Gbp4/Vps28/Hspa5/Smad7/Ubb/Sqstm1/Rpl37rt/Tspo/Ube2v2/Tgfbr1/Birc3/Mapk8/Cul3/Washc1/Parp10/Ndfip2/Otub1/Prr7/Sirt7/Commd1/Gabarap/Akt1/Gtpbp4/Sprtn/Hspa1a/Hdac3/Wdr48/Huwe1/Bag5/Peli1/Tnfaip3/Derl1	33
GO:0002705	BP	GO:0002705	positive regulation of leukocyte mediated immunity	31/1626	194/28564	1.87577586786086e-07	3.57018532730603e-06	2.21052569161295e-06	B2m/H2-Q4/Ptafr/Cd24a/Lamp1/H2-D1/Gimap3/H2-K1/Spi1/Fcer1g/H2-T22/Rsad2/Fcgr3/Il18/P2rx7/C3/Shld1/Gimap5/Il1b/Malt1/Fbxo38/Plcg2/Ap1g1/Pnp/Tnf/Gm11127/Hfe/Gata3/Vav1/Cd28/Cyrib	31
GO:0002313	BP	GO:0002313	mature B cell differentiation involved in immune response	12/1626	34/28564	1.88668034202847e-07	3.57908864883817e-06	2.21603829647325e-06	Lilrb4a/Gpr183/Spi1/Ptk2b/St3gal1/Plcg2/Notch2/Bcl6/Nfkbiz/Lgals1/Tnfaip3/Bcl3	12
GO:0032677	BP	GO:0032677	regulation of interleukin-8 production	18/1626	76/28564	1.90068011648109e-07	3.59378595708332e-06	2.22513832196072e-06	Cd74/Hmgb1/Cd14/Lamtor5/Tlr2/Il18/Syk/Anxa1/Ddit3/Stat3/Il1b/Otud7b/Hspa1a/Rab1a/Tlr4/Tnf/Tlr6/Bcl3	18
GO:1903313	BP	GO:1903313	positive regulation of mRNA metabolic process	26/1626	146/28564	2.05370962843961e-07	3.87040096533471e-06	2.39640802545446e-06	Zc3hav1/Tra2b/Ncl/Tra2a/Tob1/Hspa8/Polr2d/Khsrp/Samd4b/Tut4/Tut7/Tnrc6c/Tnrc6a/Ythdf2/Snrnp70/Gtpbp1/Sf3b4/Cnot3/Ythdf3/Ccnb1/Prdx6/Pan3/Zfp36/Zfp36l2/Hnrnpd/Hnrnpu	26
GO:0002685	BP	GO:0002685	regulation of leukocyte migration	35/1626	236/28564	2.0628072013536e-07	3.87484176254265e-06	2.39915760157432e-06	C5ar1/Ptafr/Cd74/Ccl5/Hmgb1/Trem1/Ninj1/Cxcl10/Spi1/Stk10/Tlr2/Anxa1/Tnfsf14/Adam8/Calr/Capn1/Mapk1/Pla2g7/Creb3/Ptk2b/Selenok/Cd9/Il1b/Icam1/Csf1/Akt1/Itga4/Swap70/Mmp9/Adam10/Abr/St3gal4/Lgals9/Mpp1/Wnk1	35
GO:0006605	BP	GO:0006605	protein targeting	40/1626	290/28564	2.11576943300942e-07	3.96138198727627e-06	2.45274008332071e-06	Rtp4/Vps37b/Chmp4b/Ywhaz/Hspa5/Ndufa13/Atpif1/Parl/Pdcd5/Dnajc19/Ssr3/Oga/Hspa8/Lamp2/Tram1/Itgb1bp1/Inpp5k/Ap3d1/Scarb2/Syngr2/Ywhaq/Tomm5/Timm13/Pex16/Vps13a/Gdi1/Grpel2/Rab7/Tomm7/Clu/Pak1/Grpel1/Becn1/Timm8a1/Timm10/Timm50/Pan3/Erbin/Pam16/Spcs1	40
GO:0071453	BP	GO:0071453	cellular response to oxygen levels	27/1626	156/28564	2.20234257199948e-07	4.11008607267955e-06	2.54481211070754e-06	Ndufs4/Nfe2l2/Gnb1/Fas/Atp6v1g1/Adam8/Map2k1/Cybb/Atf2/Bcl2/Rgcc/Tsc1/Hif1an/Foxo1/Cpeb4/Commd1/Hp1bp3/Akt1/Ppard/Sdhd/Atp6v1a/Bad/Acaa2/Plk3/Pdk3/Rora/Tmbim6	27
GO:0032637	BP	GO:0032637	interleukin-8 production	18/1626	77/28564	2.34932589282734e-07	4.37020234044386e-06	2.70586640901013e-06	Cd74/Hmgb1/Cd14/Lamtor5/Tlr2/Il18/Syk/Anxa1/Ddit3/Stat3/Il1b/Otud7b/Hspa1a/Rab1a/Tlr4/Tnf/Tlr6/Bcl3	18
GO:0002440	BP	GO:0002440	production of molecular mediator of immune response	50/1626	405/28564	2.37888373448763e-07	4.41091087284997e-06	2.73107161504336e-06	B2m/H2-Ab1/H2-Aa/H2-Ea/H2-DMa/H2-Eb1/Fgl2/Lilrb4a/Smad7/Samhd1/Cd74/Trem1/Fas/Gimap3/Trem3/Cd40lg/H2-Oa/Fcer1g/Rsad2/Tlr2/Il18/Syk/Litaf/Casp1/Trpm4/H2-DMb1/P2rx7/Shld1/Mzb1/Cgas/Gimap5/H2-DMb2/Il1b/Malt1/Crlf2/Swap70/Polb/Plcg2/Bcl6/Tnfrsf1b/Tlr4/Casp4/Tnf/Hfe/Gata3/Kdelr1/Tmbim6/Nfkbiz/Tnfaip3/Cd28	50
GO:0042119	BP	GO:0042119	neutrophil activation	13/1626	41/28564	2.46829126782186e-07	4.56197370014149e-06	2.82460408749558e-06	Ptafr/Ccl5/Stx11/Spi1/Fcer1g/Il18/Il15/Syk/Anxa1/Dnase1l3/Abr/Tnf/Fcgr4	13
GO:1902903	BP	GO:1902903	regulation of supramolecular fiber organization	49/1626	394/28564	2.5064892701212e-07	4.61772446303099e-06	2.85912288201072e-06	Mapre1/Tgfbr1/Wasf2/Arpc3/Hspa8/Tlr2/Dstn/Id1/Itgb1bp1/Inpp5k/Capn1/Twf2/Mapk8/Rgcc/Tsc1/Pfdn6/Washc1/Eml2/Rdx/Clip1/Grb2/Fkbp4/Dapk3/Ptk2b/Pfdn5/Actg1/Gmfg/Capza1/Icam1/Clu/Prune1/Swap70/Cdc42ep2/C9orf72/Pak1/Flii/Mkks/Hspa1a/Arfip1/Gda/Tacstd2/Stmn1/Shank1/Gpr65/Arfgef1/Arfip2/Cyrib/Pak2/Hcls1	49
GO:0070555	BP	GO:0070555	response to interleukin-1	20/1626	94/28564	2.66787917025957e-07	4.88374823906115e-06	3.02383488925498e-06	Cebpb/Acod1/Il1r2/Prkca/Zbp1/Ccl5/Saa3/Rps6ka4/Irf1/Anxa1/Nfkb1/Ccl3/Il1rn/Tle5/Il1b/Irak2/Irak1/Map2k7/Usp10/Rora	20
GO:2001057	BP	GO:2001057	reactive nitrogen species metabolic process	20/1626	94/28564	2.66787917025957e-07	4.88374823906115e-06	3.02383488925498e-06	Gimap3/Dynll1/Tspo/Prdx5/Sod2/Tlr2/Khsrp/Mtarc2/Gimap5/Ptk2b/Il1b/Icam1/Akt1/Clu/Gla/Tlr4/Tnf/Tlr6/Mmp8/Rora	20
GO:0015986	BP	GO:0015986	proton motive force-driven ATP synthesis	17/1626	70/28564	2.80807329795285e-07	5.12406517988349e-06	3.17263018224848e-06	Atp5d/Ndufs4/Ndufa13/Ndufab1/Ndufa1/Atp5j/Sdhb/Antkmt/Atp5k/Atp5g2/Ndufv1/Sdhd/Ndufa2/Ndufb9/Ndufa6/Atp5h/Ndufs3	17
GO:0006809	BP	GO:0006809	nitric oxide biosynthetic process	19/1626	86/28564	2.83257621689362e-07	5.14387163166551e-06	3.18489359899298e-06	Gimap3/Dynll1/Tspo/Sod2/Tlr2/Khsrp/Mtarc2/Gimap5/Ptk2b/Il1b/Icam1/Akt1/Clu/Gla/Tlr4/Tnf/Tlr6/Mmp8/Rora	19
GO:0032386	BP	GO:0032386	regulation of intracellular transport	44/1626	338/28564	2.83682551711546e-07	5.14387163166551e-06	3.18489359899298e-06	Gbp4/Use1/Ifi27/Sh3glb1/Ehd1/Lamp1/Atpif1/Parl/Pdcd5/Stk11/Rangap1/Hsp90ab1/Tnfrsf1a/Itgb1bp1/Rbm22/Map2k1/Inpp5k/Mapk8/Pkig/Mapk1/Rdx/Ube2g2/Sirt7/Commd1/Xpo4/Gdi1/Sumo1/Sp100/Txn1/Tomm7/Pak1/Dmap1/Arfip1/Scfd1/Hdac3/Pcnt/Ndel1/Mapk14/Plk3/Cpsf6/Ier3/Abca2/Emd/Hcls1	44
GO:2000379	BP	GO:2000379	positive regulation of reactive oxygen species metabolic process	18/1626	78/28564	2.89258804534471e-07	5.22848933479289e-06	3.23728572701439e-06	Acod1/Fpr2/Gadd45a/Nfe2l2/Tspo/Gstp1/Sod2/Il18/Syk/Xdh/Grb2/Ptk2b/Plcg2/Tlr4/Tlr6/Foxo3/Mapk14/Mmp8	18
GO:0002700	BP	GO:0002700	regulation of production of molecular mediator of immune response	32/1626	208/28564	2.91220546556358e-07	5.24744734045751e-06	3.24902381754511e-06	B2m/Lilrb4a/Smad7/Cd74/Gimap3/Cd40lg/Fcer1g/Rsad2/Tlr2/Il18/Syk/Litaf/Casp1/Trpm4/P2rx7/Shld1/Mzb1/Cgas/Gimap5/Il1b/Malt1/Plcg2/Bcl6/Tnfrsf1b/Tlr4/Casp4/Tnf/Hfe/Gata3/Tmbim6/Tnfaip3/Cd28	32
GO:0002708	BP	GO:0002708	positive regulation of lymphocyte mediated immunity	28/1626	168/28564	2.97770604280065e-07	5.34870447938066e-06	3.31171846404901e-06	B2m/H2-Q4/Cd24a/Lamp1/H2-D1/Gimap3/H2-K1/Fcer1g/H2-T22/Rsad2/Fcgr3/Il18/P2rx7/C3/Shld1/Gimap5/Il1b/Malt1/Fbxo38/Ap1g1/Pnp/Tnf/Gm11127/Hfe/Gata3/Vav1/Cd28/Cyrib	28
GO:0030522	BP	GO:0030522	intracellular receptor signaling pathway	37/1626	261/28564	2.99248176398117e-07	5.35850005587656e-06	3.31778351992796e-06	Zc3hav1/Irgm1/Tgif1/Nfkbia/Oas1a/Slc15a3/Rara/Rsad2/Sec14l1/Calr/Stat3/Oas3/Ddx17/Taf7/Arid1a/Tmf1/Fkbp4/Igtp/Pim1/Pak1/Fabp5/Vps18/Wbp2/Hspa1a/Tasl/Tifa/Tlr4/Aloxe3/Tnf/Dhx58/Oasl1/Pdk3/Kdm3a/Rora/Erbin/Peli1/Tnfaip3	37
GO:0032602	BP	GO:0032602	chemokine production	23/1626	121/28564	3.04778371982391e-07	5.44057789489064e-06	3.36860305875274e-06	Cd24a/Lilrb4a/Cd74/Ccl5/Hmgb1/Trem1/Trem3/Oas1a/Gstp1/Tlr2/Il18/Syk/Oas3/Nfkb1/Selenok/Il1b/Eif2ak2/Tlr4/Tnf/Lgals9/Usp25/Erbin/Nfkbiz	23
GO:0002752	BP	GO:0002752	cell surface pattern recognition receptor signaling pathway	16/1626	63/28564	3.23537340337664e-07	5.75756232898109e-06	3.56486800613212e-06	Acod1/Hmgb1/Ninj1/Nfkbia/Cd14/Oas1a/Clec7a/Tlr2/Irak1/Tmem126a/Ly96/Tlr4/Tlr6/Peli1/Tnfaip3/Ifi35	16
GO:0017148	BP	GO:0017148	negative regulation of translation	32/1626	209/28564	3.25370900563833e-07	5.77232079148429e-06	3.57400589605691e-06	Prkca/Ncl/Eif6/Tob1/Rara/Polr2d/Khsrp/Samd4b/Calr/Tut4/Mrpl13/Tut7/Tnrc6c/Tsc1/Tnrc6a/Ythdf2/Dapk3/Cpeb4/Gapdh/Eif2ak2/Cnot3/Ythdf3/Fxr1/Eif4e/Ago3/Pan3/Ddx6/Zfp36/Zfp36l2/Rgs2/Hnrnpd/Hnrnpu	32
GO:0043434	BP	GO:0043434	response to peptide hormone	48/1626	386/28564	3.32153960003445e-07	5.87452603723016e-06	3.6372875749689e-06	Stat1/Prkca/Nfe2l2/Ncl/Socs1/Rab10/Eif6/Nr4a1/Rangap1/Prkar1a/Irf1/Atp2b1/Il18/Anxa1/Stxbp3/Khk/Map2k1/Inpp5k/Capn1/Stat3/Irs2/Nfkb1/Tsc1/Mzb1/Mapk1/Ccnd3/Egr2/Foxo1/Grb2/H2az1/Il1b/Agtrap/Akt1/Ggh/Pak1/Serpina3f/Nucb2/Uso1/Hadha/Phip/Tnf/Car2/Ndel1/Mapk14/Scnn1a/Pde3b/Ptpre/Leprotl1	48
GO:0007265	BP	GO:0007265	Ras protein signal transduction	44/1626	340/28564	3.3504844803887e-07	5.90754134763013e-06	3.65772942466715e-06	Gna13/Lat/Dok2/Myo9b/Rab9/Nisch/Wasf2/Rhov/Rap2c/Itpkb/Rapgef1/Map2k1/Rasa2/Cul3/Rit1/Rdx/Grb2/Rasal3/Cyth2/Rhog/Gabarap/Csf1/Rap2b/Rapgef2/Rasa3/Notch2/Nrg1/Bcl6/Lpar6/Rasgef1b/Stmn1/Rab35/Tax1bp3/Pdpn/Mapkap1/Gpr65/Net1/Rala/Arfgef1/Psd4/Arfgef2/Prag1/Sdcbp/Rap1a	44
GO:0032733	BP	GO:0032733	positive regulation of interleukin-10 production	13/1626	42/28564	3.38869574907554e-07	5.95664316993462e-06	3.68813144298226e-06	Isg15/Cd274/Hmgb1/Cd40lg/Fcer1g/Tlr2/Syk/Stat3/Plcg2/Tlr4/Lgals9/Bcl3/Cd28	13
GO:0010950	BP	GO:0010950	positive regulation of endopeptidase activity	29/1626	179/28564	3.41933161807026e-07	5.99217016483776e-06	3.71012843411282e-06	Stat1/Vcp/Hmgb1/Ndufa13/Fas/Bcl2l11/Pdcd5/S100a9/Syk/Ifi209/Casp1/Xdh/Stat3/Dap/Prr7/Malt1/Rest/Aph1a/Picalm/Bad/Tnf/Ifi213/Ifi204/Ifi211/Tbc1d10a/Tnfrsf23/Ifi214/Ifi206/Rps27l	29
GO:0071621	BP	GO:0071621	granulocyte chemotaxis	24/1626	131/28564	3.46870899603817e-07	6.06022471405089e-06	3.75226527454969e-06	C5ar1/Cxcl2/Prkca/Cd74/Ccl5/Trem1/Cxcl10/Csf3r/Trem3/Fcer1g/S100a9/Fcgr3/Syk/Anxa1/Jaml/Mapk1/Ccl3/Il1b/Csf1/Lyst/Vav1/Mpp1/Ppib/Pde4b	24
GO:0062208	BP	GO:0062208	positive regulation of pattern recognition receptor signaling pathway	14/1626	49/28564	3.64039955358372e-07	6.33914332928738e-06	3.92496128563173e-06	Zc3hav1/Hmgb1/Ninj1/Cd14/Slc15a3/Rsad2/Tlr2/Hspa1a/Tasl/Tlr4/Dhx58/Oasl1/Peli1/Ifi35	14
GO:0051235	BP	GO:0051235	maintenance of location	46/1626	364/28564	3.6504113465451e-07	6.33914332928738e-06	3.92496128563173e-06	Srgn/Ehd1/Hspa5/Tspo/Nfkbia/Cxcl10/Chchd10/Rangap1/Fth1/Anxa1/Tmem38b/Ddit3/P2rx7/C3/Ap3d1/Twf2/Ciapin1/Gm2a/Itpr2/Tnrc6a/Ptpn6/Creb3/Sun1/Ptk2b/Vps13a/Srebf2/Calm1/Sp100/Txn1/Il1b/Akt1/Plcg2/Soat1/Nrg1/Tnf/Lgals9/Alkbh7/Hdac3/Mest/Kdelr1/Cox17/Fkbp1a/Pnpla2/Ftl1/Calm3/Hnrnpu	46
GO:0071985	BP	GO:0071985	multivesicular body sorting pathway	12/1626	36/28564	3.87192336950948e-07	6.70355889395797e-06	4.15059382127823e-06	Vps28/Chmp4b/Vcp/Chmp1b/Vps36/Pdcd6ip/Chmp2a/Chmp1a/Chmp3/Lyst/Vps4b/Leprotl1	12
GO:0061077	BP	GO:0061077	chaperone-mediated protein folding	16/1626	64/28564	4.08690541757059e-07	7.05451421627501e-06	4.36789227653111e-06	H2-DMa/Hspa5/Cd74/Pdcd5/Ppid/Hspa8/Cct5/H2-DMb1/St13/Fkbp4/H2-DMb2/Dffa/Clu/Hsph1/Hspa1a/Sdf2	16
GO:0000209	BP	GO:0000209	protein polyubiquitination	35/1626	243/28564	4.21971797916587e-07	7.26195776773816e-06	4.49633359204533e-06	Ube2v2/Birc3/Ube2e1/Arih2/Cul3/Bcl2/Wsb1/Trim30a/Parp10/Ube2g2/Otub1/Rnf115/Arih1/Rnf187/Rnf126/Rnf146/Gabarap/Ube2c/Fbxo38/Anapc13/Ube2e3/Ube2l6/Trim30b/Ube2k/Ube2j2/Marchf5/Traf4/Huwe1/Klhl42/Dcaf15/Bfar/Fbxl17/Peli1/Tnfaip3/Rnf114	35
GO:0000302	BP	GO:0000302	response to reactive oxygen species	30/1626	191/28564	4.29839004322575e-07	7.37526745327212e-06	4.56649072620463e-06	Jun/Prkca/Nfe2l2/Kdm6b/Oser1/Gstp1/Prdx5/Sod2/Anxa1/Plekha1/Capn1/Mapk8/Bcl2/Mapk1/Ptk2b/Rnf146/Txn1/Akt1/Ercc6/Mmp9/Stk24/Hk3/Mpv17/Gch1/Foxo3/Impact/Prdx6/Net1/Plk3/Tnfaip3	30
GO:0006403	BP	GO:0006403	RNA localization	28/1626	171/28564	4.33062084201201e-07	7.3970602079533e-06	4.57998398767354e-06	Sem1/Alyref/Srsf7/Eny2/Thoc7/Polr2d/Ddx19a/Khsrp/Rae1/Hnrnpab/Tsc1/G3bp2/Ddx39a/Sidt2/Nup85/Pom121/Ranbp2/Nup107/Poldip3/Pcid2/Thoc3/Thoc2l/Cpsf6/Znhit6/Hnrnpa1/Zfp36/Hnrnpa3/Hnrnpu	28
GO:0010569	BP	GO:0010569	regulation of double-strand break repair via homologous recombination	17/1626	72/28564	4.33682896673671e-07	7.3970602079533e-06	4.57998398767354e-06	Fus/Actb/Ppp4c/Smchd1/Meaf6/Epc1/Shld1/Morf4l2/Cgas/Vps72/Ercc6/Mms19/Ing3/Dmap1/Wdr48/Arid2/Chek1	17
GO:0002761	BP	GO:0002761	regulation of myeloid leukocyte differentiation	26/1626	152/28564	4.6460959167194e-07	7.87829018859377e-06	4.87794365594175e-06	Cebpb/Jun/Nme2/Lilrb4a/Prkca/Cd74/Ccl5/Ninj1/Inpp5d/Pilrb1/Rara/Adam8/Klf10/Tob2/Ccl3/Csf1/Mafb/Notch2/Tmem64/Mitf/Tnf/Car2/Tfe3/Runx1/Cul4a/Hcls1	26
GO:0031667	BP	GO:0031667	response to nutrient levels	50/1626	414/28564	4.64638200057983e-07	7.87829018859377e-06	4.87794365594175e-06	Jun/Sh3glb1/Hspa5/Nfe2l2/Fas/Map1lc3a/Sod2/Atf3/Lamp2/Ifi209/Ddit3/Atf2/Klf10/Mapk8/Bcl2/Tsc1/Mapk1/Gcn1/Tnrc6a/Glul/Dap/Foxo1/Cpeb4/Prkab1/Srebf2/Gabarap/Pim1/Eif2ak2/Akt1/Ulk2/Mkks/Cd68/Nucb2/Becn1/Gabarapl1/Stk24/Rnase4/Ifi213/Ifi204/Ifi211/Hfe/Foxo3/Impact/Ifi214/Mapkap1/Mapk14/Atg4b/Ifi206/Nfkbiz/Zfp36	50
GO:0044772	BP	GO:0044772	mitotic cell cycle phase transition	53/1626	450/28564	4.70165981370375e-07	7.94857076740269e-06	4.92145877093881e-06	Actb/Lmnb1/Chmp4b/Cks2/Gpr132/Ppp2r5c/Cpsf3/Anxa1/Nabp1/Cul3/Bcl2/Rgcc/Wac/Ctdsp2/Ptpn6/Arid1a/Ccnd3/Ppp2ca/Rdx/Pim2/Zfp830/Sirt7/Ecd/Calm1/Slfn1/Chmp2a/Arpp19/Cenpf/Ube2c/Akt1/Phf10/Pcid2/Eif4e/Cks1b/Ccnb1/Hecw2/Vps4b/Pdpn/Arid2/Phf8/Plk3/Rab11a/Ier3/Dpf2/Fbxl15/Rcc2/Cul4a/Cdt1/Chek1/Syf2/Zfp36l2/Rps27l/Calm3	53
GO:0000045	BP	GO:0000045	autophagosome assembly	21/1626	106/28564	4.80488033887628e-07	8.09461498226822e-06	5.01188390562371e-06	Sh3glb1/Chmp4b/Irgm1/Map1lc3a/Vmp1/Sec22b/Rb1cc1/Igtp/Rab7/Gabarap/C9orf72/Ulk2/Becn1/Gabarapl1/Rab1a/Scfd1/Snx4/Atg4b/Smcr8/Arfip2/Atg3	21
GO:0097530	BP	GO:0097530	granulocyte migration	27/1626	162/28564	4.81621141951241e-07	8.09461498226822e-06	5.01188390562371e-06	C5ar1/Cxcl2/Prkca/Cd74/Ccl5/Trem1/Cxcl10/Csf3r/Trem3/Fcer1g/S100a9/Tlr2/Fcgr3/Syk/Anxa1/Adam8/Jaml/Mapk1/Ccl3/Selenok/Il1b/Csf1/Lyst/Vav1/Mpp1/Ppib/Pde4b	27
GO:0042776	BP	GO:0042776	proton motive force-driven mitochondrial ATP synthesis	16/1626	65/28564	5.13628066651241e-07	8.60738812568902e-06	5.32937392465197e-06	Atp5d/Ndufs4/Ndufa13/Ndufab1/Ndufa1/Atp5j/Sdhb/Antkmt/Atp5k/Ndufv1/Sdhd/Ndufa2/Ndufb9/Ndufa6/Atp5h/Ndufs3	16
GO:0030316	BP	GO:0030316	osteoclast differentiation	24/1626	134/28564	5.3450517789072e-07	8.92230268737115e-06	5.52435728418157e-06	Cebpb/Lilrb4a/Ccl5/Ninj1/Gpr183/Inpp5d/Pilrb1/Fcer1g/Adam8/Klf10/Sbno2/Tob2/Ccl3/Csf1/Snx10/Mafb/Notch2/Tmem64/Mitf/Tnf/Car2/Tfe3/Mapk14/Junb	24
GO:0045428	BP	GO:0045428	regulation of nitric oxide biosynthetic process	17/1626	73/28564	5.35524430609438e-07	8.92230268737115e-06	5.52435728418157e-06	Gimap3/Dynll1/Tspo/Sod2/Tlr2/Khsrp/Gimap5/Ptk2b/Il1b/Icam1/Akt1/Clu/Gla/Tlr4/Tnf/Tlr6/Mmp8	17
GO:0043433	BP	GO:0043433	negative regulation of DNA-binding transcription factor activity	28/1626	173/28564	5.52745446761167e-07	9.18260354908436e-06	5.68552587617738e-06	Acod1/Smad7/Tax1bp1/Nfkbia/Spi1/Commd7/Rlim/Id1/Ddit3/Tut4/Parp10/Creb3/Dap/Hif1an/Id3/Commd1/Sumo1/Sp100/Pim1/Med13/Irak2/Irak1/Adgrg3/Hdac3/Erbin/Peli1/Tnfaip3/Bcl3	28
GO:0032509	BP	GO:0032509	endosome transport via multivesicular body sorting pathway	11/1626	31/28564	5.77284090966379e-07	9.56261946649783e-06	5.92081756880731e-06	Vps28/Chmp4b/Vcp/Chmp1b/Vps36/Chmp2a/Chmp1a/Chmp3/Lyst/Vps4b/Leprotl1	11
GO:0140895	BP	GO:0140895	cell surface toll-like receptor signaling pathway	15/1626	58/28564	5.83430001137572e-07	9.6271430649445e-06	5.96076817613035e-06	Acod1/Hmgb1/Ninj1/Nfkbia/Cd14/Oas1a/Tlr2/Irak1/Tmem126a/Ly96/Tlr4/Tlr6/Peli1/Tnfaip3/Ifi35	15
GO:0040029	BP	GO:0040029	epigenetic regulation of gene expression	31/1626	204/28564	5.84529041347535e-07	9.6271430649445e-06	5.96076817613035e-06	H3f3b/Lmnb1/Macroh2a1/Cggbp1/Hmgb1/Spi1/Smchd1/Epc1/Rlim/Ifi209/Ctcf/Msl2/Vps72/Phf20/Znhit1/Bcl6/Wbp2/Zfp335/Ifi213/Ifi204/Ifi211/Mbd2/Ifi214/Phf8/Lmna/Resf1/Ifi206/Znfx1/Chek1/Mbd3/Hnrnpu	31
GO:0050000	BP	GO:0050000	chromosome localization	19/1626	90/28564	5.99147832170354e-07	9.83971925518627e-06	6.0923874302796e-06	Chmp4b/Mapre1/Chmp1b/Nudc/Cul3/Dctn2/Sun1/Chmp2a/Cenpf/Chmp1a/Becn1/Ccnb1/Vps4b/Ndel1/Lmna/Champ1/Rab11a/Cdt1/Hnrnpu	19
GO:0006352	BP	GO:0006352	DNA-templated transcription initiation	24/1626	135/28564	6.15366672580399e-07	1.00772867065303e-05	6.23948034186334e-06	Sub1/Jun/Hmgb1/Nfkbia/Med28/Polr2d/Nfkb1/Taf7/Gtf2f2/Bclaf1/Gtf2h5/Med13/Ercc6/Znhit1/Med30/Taf1/Mitf/Pcid2/Med8/Med25/Tbpl1/Med27/Nfkbiz/Eloc	24
GO:0002244	BP	GO:0002244	hematopoietic progenitor cell differentiation	29/1626	184/28564	6.18139279699024e-07	1.00939334650852e-05	6.24978739432536e-06	Hmgb1/Nfe2l2/Fas/Spi1/Rara/Samd9l/Atf2/Bcl2/Ptpn6/Ythdf2/Kcnab2/Sp3/Tifab/Eif2ak2/Sh2b3/Znhit1/Pld4/Rest/Lmbr1l/Pcid2/Ap2a2/Apobec3/Gata3/Runx1/Slc7a6os/Dpf2/Gpatch4/Zbtb24/Zfp36	29
GO:0008625	BP	GO:0008625	extrinsic apoptotic signaling pathway via death domain receptors	18/1626	82/28564	6.40774859183493e-07	1.04339203699341e-05	6.46029461428177e-06	Fas/Spi1/Skil/Itprip/Atf3/Il18/Bcl2/Tnfrsf10b/Sp100/Gabarap/Cflar/Icam1/Dedd2/Bcl2l1/Bad/Tnf/Tnfrsf23/Tnfaip3	18
GO:1903008	BP	GO:1903008	organelle disassembly	23/1626	126/28564	6.46467530124639e-07	1.0496879556939e-05	6.49927659634672e-06	Retreg1/Vcp/Atpif1/Map1lc3a/Mcts1/Parl/Sqstm1/Tspo/Cisd2/Rb1cc1/Gabarap/Tomm7/Ulk2/Becn1/Gabarapl1/Ufc1/Fkbp8/Huwe1/Plk3/Atg4b/Arfip2/Pnpla2/Atg3	23
GO:0050657	BP	GO:0050657	nucleic acid transport	25/1626	145/28564	6.580020337279e-07	1.06241451962583e-05	6.57807473694273e-06	Sem1/Alyref/Srsf7/Eny2/Thoc7/Polr2d/Ddx19a/Khsrp/Rae1/Tsc1/G3bp2/Ddx39a/Sidt2/Nup85/Pom121/Ranbp2/Nup107/Poldip3/Pcid2/Thoc3/Thoc2l/Cpsf6/Hnrnpa1/Zfp36/Hnrnpa3	25
GO:0050658	BP	GO:0050658	RNA transport	25/1626	145/28564	6.580020337279e-07	1.06241451962583e-05	6.57807473694273e-06	Sem1/Alyref/Srsf7/Eny2/Thoc7/Polr2d/Ddx19a/Khsrp/Rae1/Tsc1/G3bp2/Ddx39a/Sidt2/Nup85/Pom121/Ranbp2/Nup107/Poldip3/Pcid2/Thoc3/Thoc2l/Cpsf6/Hnrnpa1/Zfp36/Hnrnpa3	25
GO:0006402	BP	GO:0006402	mRNA catabolic process	35/1626	248/28564	6.89136443078366e-07	1.10956758398164e-05	6.8700289371899e-06	Pnrc1/Fus/Zc3hav1/Lsm6/Tob1/Polr2d/Rnasel/Khsrp/Samd4b/Tut4/Tut7/Hnrnpab/Tnrc6c/Taf15/Tnrc6a/Pnrc2/Mrto4/Ythdf2/Smg5/Pym1/Gtpbp1/Cnot3/Hspa1a/Ythdf3/Fxr1/Smg1/Pcid2/Larp4b/Ago3/Pan3/Zfp36/Zfp36l2/Lsm4/Hnrnpd/Hnrnpu	35
GO:0051028	BP	GO:0051028	mRNA transport	22/1626	118/28564	7.73373147176332e-07	1.24171755585742e-05	7.68825230991819e-06	Sem1/Alyref/Srsf7/Eny2/Thoc7/Polr2d/Ddx19a/Khsrp/Rae1/G3bp2/Ddx39a/Nup85/Pom121/Ranbp2/Nup107/Poldip3/Pcid2/Thoc3/Thoc2l/Hnrnpa1/Zfp36/Hnrnpa3	22
GO:0032613	BP	GO:0032613	interleukin-10 production	16/1626	67/28564	7.99498324687768e-07	1.28008812543323e-05	7.92582857577875e-06	Isg15/Cd274/Lilrb4a/Hmgb1/Cd40lg/Fcer1g/Tlr2/Syk/Stat3/Plcg2/Tlr4/Lgals9/Mmp8/Nfkbiz/Bcl3/Cd28	16
GO:0035455	BP	GO:0035455	response to interferon-alpha	11/1626	32/28564	8.34406568205811e-07	1.33226915390194e-05	8.2489140558592e-06	Ifitm3/Oas1a/Tgtp1/Ifit1/Ifnar2/Ifit3/Ifit2/Ifitm1/Eif2ak2/Ifitm6/Ifi204	11
GO:0015931	BP	GO:0015931	nucleobase-containing compound transport	30/1626	197/28564	8.43416734589946e-07	1.34292503889834e-05	8.31489132424146e-06	Sem1/Alyref/Srsf7/Eny2/Thoc7/Polr2d/P2rx7/Ddx19a/Khsrp/Rae1/Tsc1/G3bp2/Ddx39a/Sidt2/Nup85/Slc35c1/Pom121/Ranbp2/Abcc5/Nup107/Abcc4/Slc35a1/Poldip3/Pcid2/Thoc3/Thoc2l/Cpsf6/Hnrnpa1/Zfp36/Hnrnpa3	30
GO:0046209	BP	GO:0046209	nitric oxide metabolic process	19/1626	92/28564	8.55951623412452e-07	1.35911876557314e-05	8.41515684430794e-06	Gimap3/Dynll1/Tspo/Sod2/Tlr2/Khsrp/Mtarc2/Gimap5/Ptk2b/Il1b/Icam1/Akt1/Clu/Gla/Tlr4/Tnf/Tlr6/Mmp8/Rora	19
GO:0010586	BP	GO:0010586	miRNA metabolic process	20/1626	101/28564	9.00867349739077e-07	1.42257844129127e-05	8.8080755045339e-06	Jun/Ets1/Lilrb4a/Spi1/Tgfbr1/Rara/Ctcf/Khsrp/Tut4/Stat3/Tut7/Nfkb1/Ddx17/Srebf2/Zswim8/Rest/Ppard/Tnf/Gata3/Foxo3	20
GO:0036473	BP	GO:0036473	cell death in response to oxidative stress	20/1626	101/28564	9.00867349739077e-07	1.42257844129127e-05	8.8080755045339e-06	Mcl1/Nfe2l2/Zfp622/Sod2/Slc7a11/Ncoa7/Bcl2/Tsc1/Aldh2/Rnf146/Txn1/Rest/Stk24/Hk3/Tlr4/Tnf/Tlr6/Foxo3/Bag5/Nono	20
GO:0031343	BP	GO:0031343	positive regulation of cell killing	21/1626	110/28564	9.13139117334672e-07	1.43800647847663e-05	8.90360016065905e-06	B2m/H2-Q4/Lamp1/H2-D1/Bcl2l11/Gimap3/H2-K1/Spi1/Oga/Clec7a/H2-T22/Syk/P2rx7/Gimap5/Ap1g1/Bad/Pnp/Gm11127/Hfe/Vav1/Cyrib	21
GO:0051303	BP	GO:0051303	establishment of chromosome localization	18/1626	84/28564	9.34233693343017e-07	1.46720635774198e-05	9.08439493009129e-06	Chmp4b/Mapre1/Chmp1b/Nudc/Cul3/Dctn2/Sun1/Chmp2a/Cenpf/Chmp1a/Becn1/Ccnb1/Vps4b/Ndel1/Champ1/Rab11a/Cdt1/Hnrnpu	18
GO:1903531	BP	GO:1903531	negative regulation of secretion by cell	29/1626	188/28564	9.747742104687e-07	1.52484221851557e-05	9.44125469875314e-06	Tspo/Spi1/Atp5j/Rsad2/Tnfrsf1a/Eny2/Anxa1/Stxbp3/Foxo1/Pfkl/Hadh/Rab7/Il1rn/Il1b/C9orf72/Rest/Nucb2/Nrg1/Tnfrsf1b/Psmd9/Abr/Klf7/Lgals9/Vps4b/Rhbdf2/Vamp3/Pde3b/Smcr8/Rap1a	29
GO:0051236	BP	GO:0051236	establishment of RNA localization	25/1626	148/28564	9.76238581095562e-07	1.52484221851557e-05	9.44125469875314e-06	Sem1/Alyref/Srsf7/Eny2/Thoc7/Polr2d/Ddx19a/Khsrp/Rae1/Tsc1/G3bp2/Ddx39a/Sidt2/Nup85/Pom121/Ranbp2/Nup107/Poldip3/Pcid2/Thoc3/Thoc2l/Cpsf6/Hnrnpa1/Zfp36/Hnrnpa3	25
GO:0070231	BP	GO:0070231	T cell apoptotic process	16/1626	68/28564	9.90550391047667e-07	1.54300369857506e-05	9.55370381438357e-06	Cd274/Ccl5/Fas/Bcl2l11/P2rx7/Adam8/Bcl2/Dffa/Akt1/Serpinb9/St3gal1/Lmbr1l/Pnp/Tnfrsf23/Kdelr1/Bcl3	16
GO:2001056	BP	GO:2001056	positive regulation of cysteine-type endopeptidase activity	26/1626	158/28564	1.00146490657144e-06	1.55578926566828e-05	9.63286728056343e-06	Stat1/Vcp/Hmgb1/Ndufa13/Fas/Bcl2l11/Pdcd5/S100a9/Syk/Ifi209/Casp1/Xdh/Dap/Prr7/Malt1/Rest/Bad/Tnf/Ifi213/Ifi204/Ifi211/Tbc1d10a/Tnfrsf23/Ifi214/Ifi206/Rps27l	26
GO:0071900	BP	GO:0071900	regulation of protein serine/threonine kinase activity	44/1626	354/28564	1.02435068799122e-06	1.58705330311955e-05	9.82644254815808e-06	Actb/Cd24a/Macroh2a1/Gadd45a/Irgm1/Bccip/Gstp1/Prkar1a/Hsp90ab1/Syk/P2rx7/Adam8/Map2k1/Inpp5k/Cab39/Stk38/Rgcc/Pkig/Ptpn6/Ccnd3/Ppp2ca/Ptk2b/Ccnl1/Igtp/Il1rn/Pim1/Il1b/Akt1/Rapgef2/Sh2b3/Pak1/Gtpbp4/Irak1/Zeb2/Tlr4/Tnf/Magi3/Ccnb1/Tlr6/Cnppd1/Map2k7/Tnfaip3/Dusp10/Rgs2	44
GO:0002709	BP	GO:0002709	regulation of T cell mediated immunity	22/1626	120/28564	1.04139410969835e-06	1.60912186627583e-05	9.96308286612935e-06	B2m/H2-Q4/Cd24a/Lilrb4a/Smad7/Hmgb1/H2-D1/H2-K1/H2-T22/Rsad2/Il18/Trpm4/P2rx7/Il1b/Malt1/Fbxo38/Tnfrsf1b/Pnp/Gm11127/Hfe/Gata3/Cyrib	22
GO:0002832	BP	GO:0002832	negative regulation of response to biotic stimulus	24/1626	139/28564	1.0643938471205e-06	1.63586519605579e-05	1.01286675967194e-05	Isg15/Acod1/Fgl2/Samhd1/Parp14/Oas1a/Banf1/Ifi209/Sec14l1/Oas3/Ythdf2/Serpinb9/Ythdf3/Ifi213/Ifi204/Ifi211/Lgals9/Dhx58/Ifi214/Ifi206/Erbin/Tnfaip3/Dusp10/Tap1	24
GO:0032609	BP	GO:0032609	type II interferon production	24/1626	139/28564	1.0643938471205e-06	1.63586519605579e-05	1.01286675967194e-05	Isg15/Cd274/Lilrb4a/Hmgb1/Gimap3/Cd14/Cd40lg/Rara/Gadd45g/Il18/Ddit3/Gimap5/Pglyrp2/Il1b/Tlr4/Tnf/Il12rb2/Lgals9/Gata3/Runx1/Nfkbiz/Bcl3/Cyrib/Pde4b	24
GO:0032635	BP	GO:0032635	interleukin-6 production	28/1626	179/28564	1.11977667355956e-06	1.71639368523209e-05	1.06272699882242e-05	Cebpb/Ptafr/Cd24a/Lilrb4a/Cd74/Hmgb1/Ncl/Inpp5d/Fcer1g/Tlr2/Tnfrsf1a/Il18/Syk/P2rx7/Tut4/Stat3/Trim30a/Ptpn6/Selenok/Il1b/Plcg2/Tlr4/Tnf/Lgals9/Tlr6/Mmp8/Cd300ld/Tnfaip3	28
GO:2001236	BP	GO:2001236	regulation of extrinsic apoptotic signaling pathway	27/1626	169/28564	1.13533709015212e-06	1.73561638143468e-05	1.07462897586907e-05	Mcl1/Skil/Tgfbr1/Gstp1/Itprip/Atf3/Fcmr/Zc3hc1/Bcl2/Rb1cc1/Dapk3/Sp100/Il1b/Cflar/Icam1/Gclm/Dedd2/Nrg1/Hspa1a/Bcl2l1/Phip/Tnf/Tnfrsf23/Lmna/G0s2/Tnfaip3/Pak2	27
GO:0080164	BP	GO:0080164	regulation of nitric oxide metabolic process	17/1626	77/28564	1.1967665817477e-06	1.82467223126944e-05	1.12976903891916e-05	Gimap3/Dynll1/Tspo/Sod2/Tlr2/Khsrp/Gimap5/Ptk2b/Il1b/Icam1/Akt1/Clu/Gla/Tlr4/Tnf/Tlr6/Mmp8	17
GO:0045324	BP	GO:0045324	late endosome to vacuole transport	10/1626	27/28564	1.20015661129448e-06	1.82500005336526e-05	1.12997201414276e-05	Vps28/Chmp4b/Chmp1b/Vps36/Chmp2a/Chmp1a/Becn1/Chmp3/Vps4b/Leprotl1	10
GO:0002753	BP	GO:0002753	cytosolic pattern recognition receptor signaling pathway	19/1626	94/28564	1.20927618658681e-06	1.83401570461767e-05	1.13555416937925e-05	Zc3hav1/Irgm1/Nfkbia/Oas1a/Slc15a3/Rsad2/Sec14l1/Oas3/Igtp/Hspa1a/Tasl/Tifa/Tlr4/Tnf/Dhx58/Oasl1/Erbin/Peli1/Tnfaip3	19
GO:0000070	BP	GO:0000070	mitotic sister chromatid segregation	29/1626	190/28564	1.21700506105251e-06	1.8408802870868e-05	1.13980446299683e-05	Macroh2a1/Chmp4b/Mapre1/Bccip/Chmp1b/Naa10/Ncaph2/Nudc/Wrap73/Cul3/Dctn2/Smc1a/Stag2/Naa50/Chmp2a/Pttg1/Chmp1a/Becn1/Smc3/Hspa1a/Pcid2/Nusap1/Ccnb1/Vps4b/Champ1/Rab11a/Cdt1/Ncapd3/Hnrnpu	29
GO:0051310	BP	GO:0051310	metaphase plate congression	16/1626	69/28564	1.22182453095897e-06	1.84331952859637e-05	1.14131475042748e-05	Chmp4b/Mapre1/Chmp1b/Nudc/Cul3/Dctn2/Chmp2a/Cenpf/Chmp1a/Becn1/Ccnb1/Vps4b/Champ1/Rab11a/Cdt1/Hnrnpu	16
GO:2001237	BP	GO:2001237	negative regulation of extrinsic apoptotic signaling pathway	20/1626	103/28564	1.24701667324332e-06	1.87640100466037e-05	1.16179756743888e-05	Mcl1/Tgfbr1/Gstp1/Itprip/Fcmr/Zc3hc1/Bcl2/Rb1cc1/Il1b/Cflar/Icam1/Gclm/Nrg1/Hspa1a/Bcl2l1/Phip/Tnf/Tnfrsf23/Lmna/Tnfaip3	20
GO:0032675	BP	GO:0032675	regulation of interleukin-6 production	27/1626	170/28564	1.27744848006252e-06	1.91717333248025e-05	1.18704227321461e-05	Cebpb/Ptafr/Cd24a/Lilrb4a/Cd74/Hmgb1/Ncl/Inpp5d/Fcer1g/Tlr2/Tnfrsf1a/Syk/P2rx7/Tut4/Stat3/Trim30a/Ptpn6/Selenok/Il1b/Plcg2/Tlr4/Tnf/Lgals9/Tlr6/Mmp8/Cd300ld/Tnfaip3	27
GO:0032102	BP	GO:0032102	negative regulation of response to external stimulus	50/1626	429/28564	1.33714779326159e-06	1.9926073705905e-05	1.23374821813839e-05	Isg15/Acod1/Cd44/Ets1/Cd24a/Fgl2/Samhd1/Parp14/Oas1a/Gstp1/Banf1/Tnfrsf1a/Ifi209/Metrnl/Sec14l1/Siglece/Oas3/Nfkb1/Cers2/Ythdf2/Cd9/Sh2b3/Serpinb9/Mkks/Macir/Nucb2/Tnfrsf1b/Ppard/Ythdf3/Abr/Tnf/Ifi213/Ifi204/Ifi211/Lgals9/Dhx58/Gata3/Ifi214/Nr1d2/Xylt1/Ier3/Ifi206/Rora/Erbin/Tnfaip3/Zfp36/Dusp10/Plaur/Tap1/Psma1	50
GO:0050853	BP	GO:0050853	B cell receptor signaling pathway	14/1626	54/28564	1.33811142144734e-06	1.9926073705905e-05	1.23374821813839e-05	Nfkbia/Syk/Plekha1/Bcl2/Nfkb1/Mapk1/Ptpn6/Grb2/Plcg2/Nfam1/Lat2/Cd79b/Ctla4/Nfkbiz	14
GO:0097352	BP	GO:0097352	autophagosome maturation	14/1626	54/28564	1.33811142144734e-06	1.9926073705905e-05	1.23374821813839e-05	Chmp4b/Vcp/Irgm1/Map1lc3a/Chmp1b/Lamp2/Vmp1/Igtp/Calm1/Chmp2a/Chmp1a/Becn1/Vps4b/Smcr8	14
GO:0052547	BP	GO:0052547	regulation of peptidase activity	53/1626	466/28564	1.37706666566647e-06	2.04531762125346e-05	1.26638444080466e-05	Psmb9/Stat1/Psmb8/Cd44/Psma3/Vcp/Hmgb1/Ndufa13/Fas/Bcl2l11/Pdcd5/Cst3/Lamtor5/Nr4a1/S100a9/Cstdc5/Syk/Ifi209/Casp1/Fcmr/Xdh/Stat3/4930486L24Rik/Dap/Prr7/Gapdh/Malt1/Cflar/Akt1/Stfa2/Serpina3f/Serpinb9/Mmp9/Rest/Aph1a/Picalm/Bad/Pcid2/Bcl2a1d/Tnf/Ifi213/Ifi204/Ifi211/Tbc1d10a/Tnfrsf23/Rhbdf2/Ifi214/Ifi206/Tmed10/Rps27l/Cstdc4/Plaur/Pak2	53
GO:0006338	BP	GO:0006338	chromatin remodeling	44/1626	358/28564	1.38921730783288e-06	2.05684503624522e-05	1.27352178653354e-05	H3f3b/Actb/Lmnb1/Macroh2a1/H1f2/Hmgb1/Kdm6b/Spi1/Smchd1/Nfrkb/Brd2/Ctcf/Cfdp1/Arid1a/Sirt7/Vps72/Hp1bp3/Kat2a/Ddx23/Bicral/Cenpa/Ercc6/Znhit1/Pak1/Nudt5/Chrac1/Zfp369/Bcl6/Phf10/Wbp2/Dmap1/Pcid2/Asf1b/Gata3/Mbd2/Hjurp/Arid2/Phf8/Lmna/Resf1/Dpf2/Znfx1/Chek1/Mbd3	44
GO:0071675	BP	GO:0071675	regulation of mononuclear cell migration	22/1626	122/28564	1.3919845495814e-06	2.05684503624522e-05	1.27352178653354e-05	C5ar1/Ccl5/Hmgb1/Trem1/Ninj1/Cxcl10/Spi1/Stk10/Tnfsf14/Adam8/Calr/Mapk1/Pla2g7/Creb3/Ptk2b/Selenok/Csf1/Akt1/Itga4/Adam10/Lgals9/Wnk1	22
GO:1905168	BP	GO:1905168	positive regulation of double-strand break repair via homologous recombination	12/1626	40/28564	1.39732360126638e-06	2.05944001540491e-05	1.27512850091272e-05	Fus/Actb/Meaf6/Epc1/Morf4l2/Vps72/Ercc6/Mms19/Ing3/Dmap1/Wdr48/Arid2	12
GO:0001909	BP	GO:0001909	leukocyte mediated cytotoxicity	28/1626	181/28564	1.40512340499565e-06	2.06563921532353e-05	1.27896681445425e-05	B2m/H2-Q4/Lamp1/H2-D1/Trem1/Stx11/Gimap3/H2-K1/Spi1/Trem3/H2-T22/Fcgr3/Il18/P2rx7/Ptpn6/Gimap5/Gfus/Serpinb9/Dnase1l3/Ap1g1/Pnp/Gm11127/Lgals9/Lyst/Hfe/Vav1/Cyrib/Tap1	28
GO:0036230	BP	GO:0036230	granulocyte activation	13/1626	47/28564	1.43032010254791e-06	2.09731631363403e-05	1.29858009310271e-05	Ptafr/Ccl5/Stx11/Spi1/Fcer1g/Il18/Il15/Syk/Anxa1/Dnase1l3/Abr/Tnf/Fcgr4	13
GO:1905037	BP	GO:1905037	autophagosome organization	21/1626	113/28564	1.44531172560359e-06	2.11390631011944e-05	1.30885200060686e-05	Sh3glb1/Chmp4b/Irgm1/Map1lc3a/Vmp1/Sec22b/Rb1cc1/Igtp/Rab7/Gabarap/C9orf72/Ulk2/Becn1/Gabarapl1/Rab1a/Scfd1/Snx4/Atg4b/Smcr8/Arfip2/Atg3	21
GO:0046902	BP	GO:0046902	regulation of mitochondrial membrane permeability	15/1626	62/28564	1.47133735507171e-06	2.14650942054623e-05	1.32903863144468e-05	Sh3glb1/Atpif1/Bcl2l11/Gimap3/Chchd10/Atf2/Stat3/Bcl2/Gimap5/Bcl2l1/Plekhf1/Bad/Alkbh7/Acaa2/Ier3	15
GO:1990266	BP	GO:1990266	neutrophil migration	23/1626	132/28564	1.50475670975375e-06	2.18970672599103e-05	1.35578479298533e-05	C5ar1/Cxcl2/Prkca/Cd74/Ccl5/Trem1/Cxcl10/Csf3r/Trem3/Fcer1g/S100a9/Tlr2/Fcgr3/Syk/Adam8/Jaml/Ccl3/Selenok/Il1b/Vav1/Mpp1/Ppib/Pde4b	23
GO:0035966	BP	GO:0035966	response to topologically incorrect protein	24/1626	142/28564	1.58044257085688e-06	2.29403633769833e-05	1.42038180012417e-05	Ubxn4/Hspa5/Vcp/Nfe2l2/Stt3b/Serp1/Hspa8/Atf3/Tram1/Ddit3/Cops5/Cul3/Creb3/Rnf126/Eif2ak2/Clu/Fbxo6/Hsph1/Hspa1a/Ube2j2/Faf2/Bfar/Tmbim6/Derl1	24
GO:0010952	BP	GO:0010952	positive regulation of peptidase activity	30/1626	203/28564	1.60200753374673e-06	2.3136530914513e-05	1.43252776291925e-05	Stat1/Vcp/Hmgb1/Ndufa13/Fas/Bcl2l11/Pdcd5/S100a9/Syk/Ifi209/Casp1/Xdh/Stat3/4930486L24Rik/Dap/Prr7/Malt1/Rest/Aph1a/Picalm/Bad/Tnf/Ifi213/Ifi204/Ifi211/Tbc1d10a/Tnfrsf23/Ifi214/Ifi206/Rps27l	30
GO:0032872	BP	GO:0032872	regulation of stress-activated MAPK cascade	30/1626	203/28564	1.60200753374673e-06	2.3136530914513e-05	1.43252776291925e-05	Lmnb1/Gadd45b/Gadd45a/Hmgb1/Fas/Zfp622/Spi1/Gstp1/Gadd45g/Cops5/Rapgef1/Xdh/Map2k1/Mapk1/Rb1cc1/Foxo1/Ptk2b/Il1b/Eif2ak2/Akt1/Tlr4/Tnf/Magi3/Hdac3/Tnfrsf23/Igfbp6/Traf4/Mmp8/Map2k7/Dusp10	30
GO:2000781	BP	GO:2000781	positive regulation of double-strand break repair	18/1626	87/28564	1.60608814946209e-06	2.31373300328523e-05	1.43257724134845e-05	Fus/Actb/Ube2v2/Smchd1/Meaf6/Epc1/Shld1/Morf4l2/Arid1a/Vps72/Ercc6/Phf10/Mms19/Ing3/Dmap1/Wdr48/Arid2/Dpf2	18
GO:0032510	BP	GO:0032510	endosome to lysosome transport via multivesicular body sorting pathway	8/1626	17/28564	1.65835702202811e-06	2.3830590406544e-05	1.47550133986238e-05	Chmp4b/Vcp/Chmp1b/Chmp2a/Chmp1a/Chmp3/Lyst/Vps4b	8
GO:0022900	BP	GO:0022900	electron transport chain	21/1626	114/28564	1.67757963609469e-06	2.40467026141453e-05	1.48888220229325e-05	Ndufs4/Cox8a/Uqcrc2/Sdhaf2/Etfb/Uqcrfs1/Sod2/Etfdh/Thap11/Sdhb/Etfa/Ndufv1/Sdhd/Uqcc3/Ccnb1/Fdx1/Uqcrq/Ndufb9/Cox5a/Cox7a2/Ndufs3	21
GO:0030593	BP	GO:0030593	neutrophil chemotaxis	20/1626	105/28564	1.71032507080516e-06	2.44550957885275e-05	1.51416838554392e-05	C5ar1/Cxcl2/Prkca/Cd74/Ccl5/Trem1/Cxcl10/Csf3r/Trem3/Fcer1g/S100a9/Fcgr3/Syk/Jaml/Ccl3/Il1b/Vav1/Mpp1/Ppib/Pde4b	20
GO:1903050	BP	GO:1903050	regulation of proteolysis involved in protein catabolic process	32/1626	225/28564	1.7170560128539e-06	2.4490416778869e-05	1.51635532962232e-05	Smad7/Vcp/Ubb/Atpif1/Ube2v2/Sumo3/Phf20l1/Csnk1d/Hsp90ab1/Arih2/Psmd14/Mapk8/Wac/Tmf1/Arih1/Ptk2b/Commd1/Sumo1/Gabarap/Akt1/Clu/Hspa1a/Anks1/Ube2k/Rnft1/Hfe/Usp25/Plk3/Csnk2a2/Bag5/Araf/Sdcbp	32
GO:1901216	BP	GO:1901216	positive regulation of neuron death	23/1626	133/28564	1.72246918491605e-06	2.45068140467759e-05	1.51737058733746e-05	Mcl1/Jun/Ctsz/Fas/Bcl2l11/Tnfrsf1a/Il18/Casp1/Ddit3/Atf2/Mapk8/Ccl3/Il1b/Clu/Kmo/Rest/Picalm/Bad/Tlr4/Tnf/Hdac3/Tlr6/Map2k7	23
GO:0071347	BP	GO:0071347	cellular response to interleukin-1	17/1626	79/28564	1.74988618102991e-06	2.48354216507652e-05	1.53771674543525e-05	Cebpb/Acod1/Il1r2/Zbp1/Ccl5/Saa3/Rps6ka4/Irf1/Nfkb1/Ccl3/Il1rn/Il1b/Irak2/Irak1/Map2k7/Usp10/Rora	17
GO:0019068	BP	GO:0019068	virion assembly	10/1626	28/28564	1.77159169466049e-06	2.50815494111046e-05	1.5529560590218e-05	Vps37b/Chmp4b/Chmp1b/Pdcd6ip/Chmp2a/Chmp1a/Rab1a/Vps4b/Ddx6/Spcs1	10
GO:0070936	BP	GO:0070936	protein K48-linked ubiquitination	16/1626	71/28564	1.83545535314607e-06	2.58615534695488e-05	1.60125100319644e-05	Ube2e1/Arih2/Cul3/Ube2g2/Rnf115/Rnf187/Rnf126/Rnf146/Gabarap/Ube2c/Fbxo38/Ube2e3/Ube2k/Bfar/Peli1/Tnfaip3	16
GO:0000724	BP	GO:0000724	double-strand break repair via homologous recombination	26/1626	163/28564	1.83568437988447e-06	2.58615534695488e-05	1.60125100319644e-05	Fus/Actb/Samhd1/Sem1/Ppp4c/Sfr1/Rnf138/Smchd1/Meaf6/Epc1/Nabp1/Psmd14/Shld1/Morf4l2/Rpa1/Cgas/Vps72/Ercc6/Rpa3/Mms19/Ing3/Dmap1/Wdr48/Arid2/Recql/Chek1	26
GO:0002369	BP	GO:0002369	T cell cytokine production	13/1626	48/28564	1.85967391969643e-06	2.61354662357337e-05	1.61821066078848e-05	B2m/Lilrb4a/Smad7/Rsad2/Il18/Trpm4/Il1b/Malt1/Crlf2/Tnfrsf1b/Hfe/Gata3/Kdelr1	13
GO:0045444	BP	GO:0045444	fat cell differentiation	36/1626	270/28564	1.89056606232177e-06	2.65048139664037e-05	1.64107929568932e-05	Plac8/Cebpb/Psmb8/Lrg1/Retreg1/Wfdc21/Socs1/Nr4a1/Sod2/Metrnl/Ddit3/Trpm4/Rnasel/Atf2/Arid5b/Egr2/Foxo1/Pim1/Akt1/Mkks/Tmem64/Nucb2/Jdp2/Ppard/Bbs9/Aloxe3/Tnf/Gata3/Tfe3/Mapk14/Rora/Zfp36/Zfp36l2/Dusp10/Rgs2/Hnrnpu	36
GO:0010821	BP	GO:0010821	regulation of mitochondrion organization	24/1626	144/28564	2.04240540919076e-06	2.85638595913102e-05	1.76856772659085e-05	Sh3glb1/Atpif1/Fas/Bcl2l11/Parl/Pdcd5/Tspo/Chchd10/Casp1/Sirt7/Akt1/Mmp9/Bcl2l1/Bad/Fkbp8/Acaa2/Marchf5/Huwe1/Lmna/Rala/Ier3/Myo19/Cyrib/Plaur	24
GO:0002687	BP	GO:0002687	positive regulation of leukocyte migration	26/1626	164/28564	2.06492362977771e-06	2.88086918057337e-05	1.78372682480287e-05	C5ar1/Ptafr/Cd74/Ccl5/Hmgb1/Trem1/Cxcl10/Spi1/Tlr2/Tnfsf14/Adam8/Calr/Mapk1/Pla2g7/Creb3/Ptk2b/Selenok/Il1b/Icam1/Csf1/Itga4/Swap70/Mmp9/Adam10/Lgals9/Wnk1	26
GO:0033157	BP	GO:0033157	regulation of intracellular protein transport	32/1626	227/28564	2.08502727937105e-06	2.90187331763312e-05	1.79673180363286e-05	Gbp4/Ifi27/Sh3glb1/Atpif1/Parl/Pdcd5/Rangap1/Hsp90ab1/Tnfrsf1a/Itgb1bp1/Rbm22/Inpp5k/Pkig/Mapk1/Ube2g2/Sirt7/Commd1/Xpo4/Gdi1/Sumo1/Sp100/Txn1/Tomm7/Pak1/Dmap1/Hdac3/Pcnt/Ndel1/Mapk14/Plk3/Emd/Hcls1	32
GO:0034976	BP	GO:0034976	response to endoplasmic reticulum stress	35/1626	260/28564	2.0943636194803e-06	2.90782659052483e-05	1.80041784832517e-05	Cebpb/Grina/Jun/Ubxn4/Hspa5/Vcp/Nfe2l2/Bcl2l11/Stt3b/Serp1/Atf3/Ddit3/Cops5/Calr/Hsp90b1/Bcl2/Creb3/Ube2g2/Selenok/Eif2ak2/Clu/Fbxo6/Bcl2l1/Cert1/Ube2k/Ufc1/Ube2j2/Rnft1/Trim25/Rnf103/Faf2/Usp25/Bfar/Tmbim6/Derl1	35
GO:0038034	BP	GO:0038034	signal transduction in absence of ligand	17/1626	80/28564	2.1050728251983e-06	2.90864389404804e-05	1.80092389220533e-05	Mcl1/Fas/Bcl2l11/Zc3hc1/Bcl2/Dapk3/Il1b/Nrg1/Hspa1a/Bcl2l1/Bad/Bcl2a1d/Tnf/Tnfrsf23/Foxo3/Bcl2a1a/Mknk1	17
GO:0097192	BP	GO:0097192	extrinsic apoptotic signaling pathway in absence of ligand	17/1626	80/28564	2.1050728251983e-06	2.90864389404804e-05	1.80092389220533e-05	Mcl1/Fas/Bcl2l11/Zc3hc1/Bcl2/Dapk3/Il1b/Nrg1/Hspa1a/Bcl2l1/Bad/Bcl2a1d/Tnf/Tnfrsf23/Foxo3/Bcl2a1a/Mknk1	17
GO:1903320	BP	GO:1903320	regulation of protein modification by small protein conjugation or removal	34/1626	249/28564	2.11016710272172e-06	2.90869076893153e-05	1.80095291538613e-05	Isg15/Gbp4/Vps28/Hspa5/Smad7/Vcp/Ubb/Sqstm1/Rpl37rt/Tspo/Ube2v2/Tgfbr1/Birc3/Mapk8/Cul3/Washc1/Parp10/Ndfip2/Otub1/Prr7/Sirt7/Commd1/Gabarap/Akt1/Gtpbp4/Sprtn/Hspa1a/Hdac3/Wdr48/Huwe1/Bag5/Peli1/Tnfaip3/Derl1	34
GO:0032649	BP	GO:0032649	regulation of type II interferon production	22/1626	125/28564	2.12276731986649e-06	2.912092256466e-05	1.80305898969189e-05	Isg15/Cd274/Lilrb4a/Hmgb1/Gimap3/Cd14/Cd40lg/Rara/Il18/Ddit3/Gimap5/Pglyrp2/Il1b/Tlr4/Tnf/Il12rb2/Lgals9/Gata3/Runx1/Bcl3/Cyrib/Pde4b	22
GO:0050764	BP	GO:0050764	regulation of phagocytosis	22/1626	125/28564	2.12276731986649e-06	2.912092256466e-05	1.80305898969189e-05	Hmgb1/Fcer1g/Clec7a/Tlr2/Fcgr3/Il15/Syk/Rapgef1/Calr/C3/Siglece/Pip4p2/Il2rg/Il1b/Plcg2/Gm5150/Sirpb1c/Abr/Sirpb1b/Tnf/Rap1a/Atg3	22
GO:0070302	BP	GO:0070302	regulation of stress-activated protein kinase signaling cascade	30/1626	206/28564	2.18256294424651e-06	2.9869932865545e-05	1.84943491591414e-05	Lmnb1/Gadd45b/Gadd45a/Hmgb1/Fas/Zfp622/Spi1/Gstp1/Gadd45g/Cops5/Rapgef1/Xdh/Map2k1/Mapk1/Rb1cc1/Foxo1/Ptk2b/Il1b/Eif2ak2/Akt1/Tlr4/Tnf/Magi3/Hdac3/Tnfrsf23/Igfbp6/Traf4/Mmp8/Map2k7/Dusp10	30
GO:0032653	BP	GO:0032653	regulation of interleukin-10 production	15/1626	64/28564	2.26512720189619e-06	3.09262497779081e-05	1.91483812216803e-05	Isg15/Cd274/Lilrb4a/Hmgb1/Cd40lg/Fcer1g/Tlr2/Syk/Stat3/Plcg2/Tlr4/Lgals9/Mmp8/Bcl3/Cd28	15
GO:0006367	BP	GO:0006367	transcription initiation at RNA polymerase II promoter	19/1626	98/28564	2.33916724164106e-06	3.17861307445693e-05	1.96807874679319e-05	Sub1/Hmgb1/Nfkbia/Med28/Polr2d/Nfkb1/Taf7/Gtf2f2/Gtf2h5/Med13/Ercc6/Znhit1/Med30/Taf1/Pcid2/Med8/Med25/Med27/Eloc	19
GO:1901222	BP	GO:1901222	regulation of NIK/NF-kappaB signaling	19/1626	98/28564	2.33916724164106e-06	3.17861307445693e-05	1.96807874679319e-05	Hmgb1/Spi1/Cd14/Tlr2/Il18/Litaf/Birc3/Tnfsf14/Calr/Capn1/Il1b/Eif2ak2/Irak1/Adgrg3/Tlr4/Tnf/Ago3/Mmp8/Ifi35	19
GO:0043484	BP	GO:0043484	regulation of RNA splicing	28/1626	186/28564	2.43592587851472e-06	3.30228819568458e-05	2.04465377240772e-05	Fus/Son/Tra2b/Ncl/Nsrp1/Malat1/Tra2a/Clk3/Hnrnph1/Srsf7/Hspa8/Eny2/Rbm22/Smn1/Rbm7/Ddx17/Sf3b5/Snrnp70/Ccnl1/Kat2a/Sap18/Sf3b4/Rest/Fxr1/Hnrnph2/Prdx6/Tmbim6/Hnrnpu	28
GO:1901532	BP	GO:1901532	regulation of hematopoietic progenitor cell differentiation	12/1626	42/28564	2.48719856254557e-06	3.36386290294398e-05	2.08277853621463e-05	Hmgb1/Nfe2l2/Fas/Spi1/Rara/Ythdf2/Eif2ak2/Znhit1/Pcid2/Ap2a2/Dpf2/Zfp36	12
GO:0031330	BP	GO:0031330	negative regulation of cellular catabolic process	33/1626	240/28564	2.53868045467802e-06	3.42543081067824e-05	2.12089909000899e-05	Fus/Mcl1/Chmp4b/Nampt/Tspo/Cst3/Tob1/Phf20l1/Stat3/Sec22b/Bcl2/Hnrnpab/Wac/Tsc1/Taf15/Washc1/Dap/Dffa/Akt1/Becn1/Larp4b/Anks1/Scfd1/Zcchc17/Hfe/Csnk2a2/Smcr8/Bag5/Sdcbp/Tnfaip3/Zfp36/Hnrnpd/Hnrnpu	33
GO:0043162	BP	GO:0043162	ubiquitin-dependent protein catabolic process via the multivesicular body sorting pathway	10/1626	29/28564	2.566017403346e-06	3.45420797059317e-05	2.13871683488545e-05	Vps28/Vps37b/Chmp4b/Chmp1b/Vps36/Rnf115/Rnf126/Chmp2a/Chmp1a/Vps4b	10
GO:1902850	BP	GO:1902850	microtubule cytoskeleton organization involved in mitosis	25/1626	156/28564	2.63704399726849e-06	3.54152544306058e-05	2.1927805594601e-05	Chmp4b/Mapre1/Vcp/Bccip/Chmp1b/Nudc/Fam110a/Wrap73/Rae1/Dctn2/Smc1a/Stag2/Chmp2a/Cenpa/Chmp1a/Smc3/Hspa1a/Nusap1/Stmn1/Ccnb1/Vps4b/Pcnt/Ndel1/Rab11a/Hnrnpu	25
GO:0031334	BP	GO:0031334	positive regulation of protein-containing complex assembly	30/1626	208/28564	2.67127356436191e-06	3.57913297155064e-05	2.21606573944488e-05	Isg15/Cd24a/Sh3glb1/Mapre1/Vcp/Fas/Bcl2l11/Gbp5/Nek7/Syk/Mapk8/Ppp2ca/Clip1/Grb2/Ptk2b/Crbn/Sumo1/Icam1/Clu/Cdc42ep2/Pak1/Plcg2/Nrg1/Hspa1a/Gda/Tlr4/Tnf/Tlr6/Med25/Cdt1	30
GO:1900407	BP	GO:1900407	regulation of cellular response to oxidative stress	18/1626	90/28564	2.68873841605188e-06	3.59415544545725e-05	2.2253670953908e-05	Mcl1/Nfe2l2/Sod2/Slc7a11/Ncoa7/Tsc1/Rnf146/Txn1/Rest/Hk3/Tlr4/Tnf/Gch1/Tlr6/Foxo3/Mapkap1/Bag5/Nono	18
GO:0071356	BP	GO:0071356	cellular response to tumor necrosis factor	28/1626	187/28564	2.71148595072632e-06	3.61615342106146e-05	2.23898742200652e-05	Stat1/Acod1/Ccl5/Nfe2l2/Nfkbia/Commd7/Irf1/Tnfrsf1a/Syk/Casp1/Birc3/Inpp5k/Nfkb1/Gbp3/Mapk1/Ptk2b/Ccl3/Akt1/Ybx3/Hspa1a/Tnf/Ube2k/Traf4/Mapk14/Rora/Erbin/Zfp36/Zfp36l2	28
GO:1902882	BP	GO:1902882	regulation of response to oxidative stress	19/1626	99/28564	2.7416361192137e-06	3.64789916973156e-05	2.25864320639901e-05	Mcl1/Macroh2a1/Nfe2l2/Sod2/Slc7a11/Ncoa7/Tsc1/Rnf146/Txn1/Rest/Hk3/Tlr4/Tnf/Gch1/Tlr6/Foxo3/Mapkap1/Bag5/Nono	19
GO:0000725	BP	GO:0000725	recombinational repair	26/1626	167/28564	2.91937850857626e-06	3.87542440353265e-05	2.39951835115992e-05	Fus/Actb/Samhd1/Sem1/Ppp4c/Sfr1/Rnf138/Smchd1/Meaf6/Epc1/Nabp1/Psmd14/Shld1/Morf4l2/Rpa1/Cgas/Vps72/Ercc6/Rpa3/Mms19/Ing3/Dmap1/Wdr48/Arid2/Recql/Chek1	26
GO:0051091	BP	GO:0051091	positive regulation of DNA-binding transcription factor activity	36/1626	276/28564	3.16326357652533e-06	4.18950208245797e-05	2.59398354407765e-05	Ifrd1/Lrrfip1/Lamtor5/Cd40lg/Tlr2/Il18/Ddit3/Cops5/Adam8/Atf2/Thap11/Stat3/Arid5b/Rgcc/Trim30a/Sp100/Il1b/Malt1/Cflar/Icam1/Eif2ak2/Akt1/Clu/Irak2/Irak1/Plcg2/Nfam1/Trim30b/Trim26/Hspa1a/Tlr4/Tnf/Trim25/Tlr6/Psma6/Hcls1	36
GO:1901653	BP	GO:1901653	cellular response to peptide	41/1626	334/28564	3.23339473901134e-06	4.2725409103074e-05	2.64539809137262e-05	Fpr2/Prkca/Nfe2l2/Ncl/Socs1/Rab10/Nr4a1/Rangap1/Prkar1a/Irf1/Atp2b1/Il18/Map2k1/Inpp5k/Stat3/Irs2/Nfkb1/Mzb1/Mapk1/Ccnd3/Foxo1/Grb2/H2az1/Il1b/Agtrap/Icam1/Akt1/Itga4/Pak1/Nucb2/Uso1/Tlr4/Phip/Tnf/Car2/Tlr6/Ndel1/Scnn1a/Pde3b/Ptpre/Leprotl1	41
GO:2000516	BP	GO:2000516	positive regulation of CD4-positive, alpha-beta T cell activation	12/1626	43/28564	3.27175065339606e-06	4.30455465968624e-05	2.6652198118154e-05	Cd24a/Socs1/Gimap3/Rara/Irf1/Il18/Anxa1/Gimap5/Il2rg/Malt1/Nfkbiz/Cd28	12
GO:0061614	BP	GO:0061614	miRNA transcription	16/1626	74/28564	3.28008862376926e-06	4.30455465968624e-05	2.6652198118154e-05	Jun/Ets1/Lilrb4a/Spi1/Tgfbr1/Rara/Ctcf/Stat3/Nfkb1/Ddx17/Srebf2/Rest/Ppard/Tnf/Gata3/Foxo3	16
GO:0071677	BP	GO:0071677	positive regulation of mononuclear cell migration	16/1626	74/28564	3.28008862376926e-06	4.30455465968624e-05	2.6652198118154e-05	Ccl5/Hmgb1/Cxcl10/Spi1/Tnfsf14/Adam8/Calr/Pla2g7/Creb3/Ptk2b/Selenok/Csf1/Itga4/Adam10/Lgals9/Wnk1	16
GO:0031647	BP	GO:0031647	regulation of protein stability	39/1626	311/28564	3.3190425599352e-06	4.34575321970559e-05	2.69072842468311e-05	Rnf149/Lamp1/Smad7/Cd74/Irgm1/Hsp90ab1/Hspa8/Lamp2/Id1/Cct5/Calr/Cul3/Bcl2/Tsc1/Ifi30/Pim2/Commd1/Kat2a/Igtp/Sumo1/Pim1/Gapdh/Tomm7/Dad1/Isoc2b/Clu/Glmp/Gtpbp4/Wdr81/Hspa1a/Hdac3/Atp1b1/Fbxl3/Usp25/Lmna/Cog7/Bag5/Ppib/Derl1	39
GO:0034250	BP	GO:0034250	positive regulation of amide metabolic process	26/1626	169/28564	3.65737016296818e-06	4.77785538562298e-05	2.95826998109938e-05	Ptafr/Nfe2l2/Eif6/Tob1/Serp1/Polr2d/Mapk1/Ythdf2/Pym1/Ptk2b/Eif4g3/Clu/Poldip3/Ythdf3/Fxr1/Picalm/Larp4b/Tnf/Impact/Zcchc4/Abcf1/Abca2/Bcl3/Rps27l/Hnrnpd/Hnrnpu	26
GO:0019076	BP	GO:0019076	viral release from host cell	9/1626	24/28564	3.67794438239397e-06	4.78299192533949e-05	2.96145033504978e-05	Vps37b/Chmp4b/Ist1/Chmp1b/Rab7/Chmp2a/Chmp1a/Trim25/Vps4b	9
GO:0035891	BP	GO:0035891	exit from host cell	9/1626	24/28564	3.67794438239397e-06	4.78299192533949e-05	2.96145033504978e-05	Vps37b/Chmp4b/Ist1/Chmp1b/Rab7/Chmp2a/Chmp1a/Trim25/Vps4b	9
GO:0032757	BP	GO:0032757	positive regulation of interleukin-8 production	14/1626	59/28564	4.19513820044451e-06	5.44326283886118e-05	3.37026547598975e-05	Cd74/Hmgb1/Cd14/Lamtor5/Tlr2/Il18/Syk/Ddit3/Stat3/Il1b/Hspa1a/Rab1a/Tlr4/Tnf	14
GO:0002724	BP	GO:0002724	regulation of T cell cytokine production	11/1626	37/28564	4.2471994482461e-06	5.46469702053288e-05	3.38353672241543e-05	B2m/Lilrb4a/Smad7/Rsad2/Il18/Trpm4/Il1b/Malt1/Tnfrsf1b/Hfe/Gata3	11
GO:0045920	BP	GO:0045920	negative regulation of exocytosis	11/1626	37/28564	4.2471994482461e-06	5.46469702053288e-05	3.38353672241543e-05	Spi1/Anxa1/Stxbp3/Rab7/C9orf72/Rest/Abr/Lgals9/Vps4b/Smcr8/Rap1a	11
GO:0051084	BP	GO:0051084	'de novo' post-translational protein folding	11/1626	37/28564	4.2471994482461e-06	5.46469702053288e-05	3.38353672241543e-05	H2-DMa/Sh3glb1/Hspa5/Cd74/Hspa8/H2-DMb1/St13/H2-DMb2/Hsph1/Hspa1a/Sdf2	11
GO:0001562	BP	GO:0001562	response to protozoan	12/1626	44/28564	4.26633310324235e-06	5.46469702053288e-05	3.38353672241543e-05	Gbp2b/Gbp4/Gbp8/Iigp1/Gbp3/Gbp6/Ccdc88b/Lyst/Gbp10/Ier3/Gbp2/Bcl3	12
GO:0000422	BP	GO:0000422	autophagy of mitochondrion	17/1626	84/28564	4.26870035180804e-06	5.46469702053288e-05	3.38353672241543e-05	Retreg1/Atpif1/Map1lc3a/Parl/Sqstm1/Tspo/Cisd2/Rb1cc1/Gabarap/Tomm7/Becn1/Gabarapl1/Fkbp8/Huwe1/Atg4b/Arfip2/Atg3	17
GO:0061726	BP	GO:0061726	mitochondrion disassembly	17/1626	84/28564	4.26870035180804e-06	5.46469702053288e-05	3.38353672241543e-05	Retreg1/Atpif1/Map1lc3a/Parl/Sqstm1/Tspo/Cisd2/Rb1cc1/Gabarap/Tomm7/Becn1/Gabarapl1/Fkbp8/Huwe1/Atg4b/Arfip2/Atg3	17
GO:2000117	BP	GO:2000117	negative regulation of cysteine-type endopeptidase activity	19/1626	102/28564	4.3530272172493e-06	5.55087479826405e-05	3.43689479048653e-05	Cd44/Cst3/Lamtor5/Nr4a1/Ifi209/Fcmr/Cflar/Akt1/Mmp9/Pcid2/Bcl2a1d/Tnf/Ifi213/Ifi204/Ifi211/Ifi214/Ifi206/Plaur/Pak2	19
GO:0098813	BP	GO:0098813	nuclear chromosome segregation	41/1626	338/28564	4.35533147880495e-06	5.55087479826405e-05	3.43689479048653e-05	Actb/Macroh2a1/Chmp4b/Mapre1/Bccip/Chmp1b/Naa10/Ncaph2/Nudc/Wrap73/Cul3/Dctn2/Washc1/Arid1a/Smc1a/Stag2/Sun1/Sirt7/Naa50/Chmp2a/Cenpf/Ube2c/Pttg1/Chmp1a/Becn1/Phf10/Smc3/Hspa1a/Pcid2/Nusap1/Ccnb1/Hecw2/Vps4b/Arid2/Champ1/Rab11a/Dpf2/Rcc2/Cdt1/Ncapd3/Hnrnpu	41
GO:0045670	BP	GO:0045670	regulation of osteoclast differentiation	18/1626	93/28564	4.39178905653924e-06	5.5849565258822e-05	3.45799692598024e-05	Cebpb/Lilrb4a/Ccl5/Ninj1/Inpp5d/Pilrb1/Adam8/Klf10/Tob2/Ccl3/Csf1/Mafb/Notch2/Tmem64/Mitf/Tnf/Car2/Tfe3	18
GO:0110053	BP	GO:0110053	regulation of actin filament organization	36/1626	280/28564	4.41029644455542e-06	5.59611125017761e-05	3.46490351552036e-05	Tgfbr1/Wasf2/Arpc3/Tlr2/Dstn/Id1/Itgb1bp1/Inpp5k/Capn1/Twf2/Rgcc/Tsc1/Washc1/Rdx/Grb2/Ptk2b/Actg1/Gmfg/Capza1/Icam1/Swap70/Cdc42ep2/C9orf72/Pak1/Flii/Mkks/Arfip1/Tacstd2/Stmn1/Shank1/Gpr65/Arfgef1/Arfip2/Cyrib/Pak2/Hcls1	36
GO:0036258	BP	GO:0036258	multivesicular body assembly	7/1626	14/28564	4.60329962727338e-06	5.82814234748181e-05	3.60856852302604e-05	Chmp4b/Chmp1b/Chmp2a/Chmp1a/Chmp3/Vps4b/Rab11a	7
GO:0070431	BP	GO:0070431	nucleotide-binding oligomerization domain containing 2 signaling pathway	8/1626	19/28564	4.65277553148743e-06	5.87783599010763e-05	3.6393369744266e-05	Irgm1/Nfkbia/Slc15a3/Igtp/Hspa1a/Tlr4/Erbin/Tnfaip3	8
GO:0090559	BP	GO:0090559	regulation of membrane permeability	16/1626	76/28564	4.74187393708406e-06	5.9772568838507e-05	3.700894686353e-05	Sh3glb1/Atpif1/Bcl2l11/Gimap3/Chchd10/Atf2/Stat3/Bcl2/Pdcd6ip/Gimap5/Bcl2l1/Plekhf1/Bad/Alkbh7/Acaa2/Ier3	16
GO:0051224	BP	GO:0051224	negative regulation of protein transport	24/1626	151/28564	4.80410799829731e-06	6.04245356109693e-05	3.74126203898266e-05	Gbp4/Rangap1/Rsad2/Eny2/Itgb1bp1/Anxa1/Inpp5k/Pkig/Ndfip2/Ube2g2/Foxo1/Pfkl/Gdi1/Hadh/Sumo1/Sp100/Txn1/Il1b/Rest/Psmd9/Klf7/Hdac3/Rhbdf2/Pde3b	24
GO:0002381	BP	GO:0002381	immunoglobulin production involved in immunoglobulin-mediated immune response	17/1626	85/28564	5.05522118730326e-06	6.34441296607405e-05	3.92822404832735e-05	B2m/H2-Ab1/H2-Aa/H2-Ea/H2-DMa/H2-Eb1/Fgl2/Cd40lg/H2-Oa/H2-DMb1/Shld1/H2-DMb2/Crlf2/Swap70/Bcl6/Nfkbiz/Cd28	17
GO:0046636	BP	GO:0046636	negative regulation of alpha-beta T cell activation	12/1626	45/28564	5.51739600158565e-06	6.90936649610333e-05	4.27802221794773e-05	Cd274/Cd44/Smad7/Hmgb1/Socs1/Irf1/Anxa1/Bcl6/Lgals9/Hfe/Btla/Runx1	12
GO:2001022	BP	GO:2001022	positive regulation of response to DNA damage stimulus	26/1626	173/28564	5.66806800922503e-06	7.07058599893546e-05	4.37784332534901e-05	Fus/Actb/Hmgb1/Ube2v2/Skil/Smchd1/Nfrkb/Meaf6/Epc1/Pcna/Shld1/Morf4l2/Bclaf1/Arid1a/Vps72/Ercc6/Znhit1/Phf10/Mms19/Ing3/Dmap1/Fxr1/Pnp/Wdr48/Arid2/Dpf2	26
GO:0006458	BP	GO:0006458	'de novo' protein folding	11/1626	38/28564	5.67073790102514e-06	7.07058599893546e-05	4.37784332534901e-05	H2-DMa/Sh3glb1/Hspa5/Cd74/Hspa8/H2-DMb1/St13/H2-DMb2/Hsph1/Hspa1a/Sdf2	11
GO:1901990	BP	GO:1901990	regulation of mitotic cell cycle phase transition	41/1626	342/28564	5.82873361394978e-06	7.25185298982323e-05	4.49007709017184e-05	Actb/Lmnb1/Gpr132/Ppp2r5c/Cpsf3/Anxa1/Nabp1/Cul3/Bcl2/Rgcc/Wac/Ctdsp2/Ptpn6/Arid1a/Ccnd3/Ppp2ca/Rdx/Zfp830/Ecd/Slfn1/Cenpf/Ube2c/Akt1/Phf10/Pcid2/Ccnb1/Hecw2/Vps4b/Pdpn/Arid2/Plk3/Rab11a/Ier3/Dpf2/Rcc2/Cul4a/Cdt1/Chek1/Syf2/Zfp36l2/Rps27l	41
GO:0002720	BP	GO:0002720	positive regulation of cytokine production involved in immune response	17/1626	86/28564	5.96938283615069e-06	7.37892742842885e-05	4.5687568464121e-05	B2m/Cd74/Gimap3/Fcer1g/Rsad2/Tlr2/Il18/Syk/Casp1/P2rx7/Gimap5/Il1b/Malt1/Plcg2/Tlr4/Casp4/Gata3	17
GO:0006405	BP	GO:0006405	RNA export from nucleus	17/1626	86/28564	5.96938283615069e-06	7.37892742842885e-05	4.5687568464121e-05	Sem1/Alyref/Eny2/Thoc7/Polr2d/Ddx19a/Rae1/Tsc1/Ddx39a/Nup85/Pom121/Nup107/Poldip3/Pcid2/Thoc3/Thoc2l/Cpsf6	17
GO:2000142	BP	GO:2000142	regulation of DNA-templated transcription initiation	17/1626	86/28564	5.96938283615069e-06	7.37892742842885e-05	4.5687568464121e-05	Sub1/Jun/Hmgb1/Nfkbia/Med28/Nfkb1/Taf7/Bclaf1/Med13/Ercc6/Znhit1/Med30/Mitf/Pcid2/Med8/Med25/Med27	17
GO:0045646	BP	GO:0045646	regulation of erythrocyte differentiation	13/1626	53/28564	6.21311795590127e-06	7.66373433702157e-05	4.74509866927992e-05	B2m/Isg15/Stat1/Ets1/Spi1/Inpp5d/Stat3/Mafb/Hspa1a/Foxo3/Ankrd54/Mapk14/Zfp36	13
GO:0051222	BP	GO:0051222	positive regulation of protein transport	41/1626	343/28564	6.262991326264e-06	7.70870966667355e-05	4.77294571714157e-05	Sh3glb1/Vps28/Hcar2/Nadk/Pdcd5/Dynll1/Ppid/Oga/Prkar1a/Serp1/Hsp90ab1/Tlr2/Tnfrsf1a/Itgb1bp1/Kcnn4/Orai1/Trpm4/Rbm22/P2rx7/Irs2/Mapk1/Glul/Commd1/Xpo4/Oxct1/Tomm7/Pak1/Psmd9/Ppard/Myom1/Dmap1/Bad/Tlr4/Tnf/Hdac3/Pcnt/Mapk14/Plk3/Tmed10/Emd/Hcls1	41
GO:0044282	BP	GO:0044282	small molecule catabolic process	42/1626	355/28564	6.28226829479478e-06	7.71591413642743e-05	4.77740645629805e-05	Hdc/Upp1/Mthfs/Etfb/Amdhd2/Acadl/Phyh/Etfdh/Khk/Xdh/Slc16a3/Irs2/Adh5/Auh/Acot2/Pfkl/Etfa/Oxct1/Gls/Hadh/Bckdha/Gapdh/Srd5a3/Akt1/Got1/Kmo/Nudt5/Echs1/Ppard/Afmid/Bad/Gda/Acot7/Hadha/Pnp/Acads/Acaa2/Aldh4a1/Aasdhppt/Blmh/Acat1/Idnk	42
GO:0043392	BP	GO:0043392	negative regulation of DNA binding	14/1626	61/28564	6.38127632388667e-06	7.82080518330503e-05	4.8423510831693e-05	Jun/Sumo3/Id1/Ifi209/Ddit3/Gzma/Sumo1/Sp100/Rest/Ifi213/Ifi204/Ifi211/Ifi214/Ifi206	14
GO:0006302	BP	GO:0006302	double-strand break repair	37/1626	297/28564	6.81701894758929e-06	8.33706912994538e-05	5.16200247744668e-05	Fus/Actb/Vcp/Samhd1/Sem1/Ppp4c/Sfr1/Rnf138/Ube2v2/Smchd1/Meaf6/Epc1/Nabp1/Rnf169/Psmd14/Shld1/Morf4l2/Rpa1/Cgas/Arid1a/Otub1/Sirt7/Vps72/Ercc6/Polb/Rpa3/Phf10/Mms19/Ing3/Dmap1/Marf1/Wdr48/Ogg1/Arid2/Dpf2/Recql/Chek1	37
GO:0045739	BP	GO:0045739	positive regulation of DNA repair	22/1626	134/28564	6.89426381433549e-06	8.41363660399159e-05	5.20941020365813e-05	Fus/Actb/Hmgb1/Ube2v2/Smchd1/Nfrkb/Meaf6/Epc1/Pcna/Shld1/Morf4l2/Arid1a/Vps72/Ercc6/Phf10/Mms19/Ing3/Dmap1/Pnp/Wdr48/Arid2/Dpf2	22
GO:2000628	BP	GO:2000628	regulation of miRNA metabolic process	17/1626	87/28564	7.02904011720361e-06	8.51317929425215e-05	5.27104332744873e-05	Jun/Ets1/Lilrb4a/Spi1/Tgfbr1/Rara/Ctcf/Khsrp/Stat3/Nfkb1/Srebf2/Zswim8/Rest/Ppard/Tnf/Gata3/Foxo3	17
GO:0001780	BP	GO:0001780	neutrophil homeostasis	10/1626	32/28564	7.06389866528393e-06	8.51317929425215e-05	5.27104332744873e-05	Cd44/Lilrb4a/Hmgb1/Slc7a11/Il18/Anxa1/Itpkb/Csf1/Sh2b3/Pde4b	10
GO:0043372	BP	GO:0043372	positive regulation of CD4-positive, alpha-beta T cell differentiation	10/1626	32/28564	7.06389866528393e-06	8.51317929425215e-05	5.27104332744873e-05	Socs1/Gimap3/Rara/Irf1/Il18/Anxa1/Gimap5/Il2rg/Malt1/Nfkbiz	10
GO:0046597	BP	GO:0046597	negative regulation of viral entry into host cell	10/1626	32/28564	7.06389866528393e-06	8.51317929425215e-05	5.27104332744873e-05	Ifitm3/Ly6e/Cd74/Trim30a/Ifitm1/Ifitm6/Trim30b/Trim26/Trim25/Trim11	10
GO:0051085	BP	GO:0051085	chaperone cofactor-dependent protein refolding	10/1626	32/28564	7.06389866528393e-06	8.51317929425215e-05	5.27104332744873e-05	H2-DMa/Hspa5/Cd74/Hspa8/H2-DMb1/St13/H2-DMb2/Hsph1/Hspa1a/Sdf2	10
GO:0009394	BP	GO:0009394	2'-deoxyribonucleotide metabolic process	12/1626	46/28564	7.07950539779493e-06	8.51317929425215e-05	5.27104332744873e-05	Nme2/Upp1/Samhd1/Oga/Guk1/Xdh/Dtymk/Ak2/Cmpk1/Gda/Pnp/Tbpl1	12
GO:0019692	BP	GO:0019692	deoxyribose phosphate metabolic process	12/1626	46/28564	7.07950539779493e-06	8.51317929425215e-05	5.27104332744873e-05	Nme2/Upp1/Samhd1/Oga/Guk1/Xdh/Dtymk/Ak2/Cmpk1/Gda/Pnp/Tbpl1	12
GO:0071456	BP	GO:0071456	cellular response to hypoxia	20/1626	115/28564	7.32140561211107e-06	8.78568673453328e-05	5.43976977794693e-05	Nfe2l2/Gnb1/Adam8/Map2k1/Cybb/Atf2/Bcl2/Rgcc/Hif1an/Commd1/Hp1bp3/Akt1/Ppard/Sdhd/Bad/Acaa2/Plk3/Pdk3/Rora/Tmbim6	20
GO:0042832	BP	GO:0042832	defense response to protozoan	11/1626	39/28564	7.49330584092963e-06	8.97323374451323e-05	5.55589189653137e-05	Gbp2b/Gbp4/Gbp8/Iigp1/Gbp3/Gbp6/Ccdc88b/Lyst/Gbp10/Gbp2/Bcl3	11
GO:0000280	BP	GO:0000280	nuclear division	50/1626	456/28564	7.56381236852157e-06	9.03883440629147e-05	5.5965093813265e-05	Macroh2a1/Chmp4b/Cks2/Mapre1/Ubb/Bcl2l11/Bccip/Chmp1b/Naa10/Banf1/Ncaph2/Nudc/Wrap73/Calr/Cul3/Rgcc/Dctn2/Washc1/Smc1a/Stag2/Sun1/Sirt7/Eif4g3/Naa50/Chmp2a/Il1b/Ube2c/Pttg1/Fbxw5/Chmp1a/Becn1/Smc3/Hspa1a/Pcid2/Phip/Tnf/Nusap1/Ccnb1/Marf1/Vps4b/Ndel1/Ankle2/Champ1/Rab11a/Sh2b1/Cdt1/Ncapd3/Chek1/Cd28/Hnrnpu	50
GO:1904950	BP	GO:1904950	negative regulation of establishment of protein localization	24/1626	155/28564	7.61899030361443e-06	9.07416698581637e-05	5.61838599770083e-05	Gbp4/Rangap1/Rsad2/Eny2/Itgb1bp1/Anxa1/Inpp5k/Pkig/Ndfip2/Ube2g2/Foxo1/Pfkl/Gdi1/Hadh/Sumo1/Sp100/Txn1/Il1b/Rest/Psmd9/Klf7/Hdac3/Rhbdf2/Pde3b	24
GO:0006887	BP	GO:0006887	exocytosis	44/1626	382/28564	7.62495242545112e-06	9.07416698581637e-05	5.61838599770083e-05	Tnfaip2/Ptafr/Ywhaz/Lamp1/Prkca/Ccl5/Lat/Stx11/Rab10/Spi1/Rab9/Fcer1g/Syk/Anxa1/Cops5/Stxbp3/P2rx7/Syngr2/Pdcd6ip/Washc1/Napa/Rab7/Chmp2a/C9orf72/Pak1/Rest/Ap1g1/Vps18/Bcl2l1/Abr/Lat2/Lgals9/Vps4b/Snx4/Vamp3/Rab11a/Rala/Septin2/Arfgef2/Smcr8/Exoc2/Sdcbp/Tmed10/Rap1a	44
GO:0007052	BP	GO:0007052	mitotic spindle organization	21/1626	125/28564	7.65630897964543e-06	9.09265785433924e-05	5.62983485432388e-05	Chmp4b/Vcp/Bccip/Chmp1b/Nudc/Fam110a/Wrap73/Rae1/Dctn2/Smc1a/Stag2/Chmp2a/Chmp1a/Smc3/Hspa1a/Stmn1/Ccnb1/Vps4b/Pcnt/Rab11a/Hnrnpu	21
GO:1903201	BP	GO:1903201	regulation of oxidative stress-induced cell death	16/1626	79/28564	8.03404242894095e-06	9.52158265599022e-05	5.89540910520876e-05	Mcl1/Nfe2l2/Sod2/Slc7a11/Ncoa7/Tsc1/Rnf146/Txn1/Rest/Hk3/Tlr4/Tnf/Tlr6/Foxo3/Bag5/Nono	16
GO:0036257	BP	GO:0036257	multivesicular body organization	7/1626	15/28564	8.20547908248772e-06	9.68482418195881e-05	5.99648217397406e-05	Chmp4b/Chmp1b/Chmp2a/Chmp1a/Chmp3/Vps4b/Rab11a	7
GO:0039702	BP	GO:0039702	viral budding via host ESCRT complex	7/1626	15/28564	8.20547908248772e-06	9.68482418195881e-05	5.99648217397406e-05	Vps37b/Chmp4b/Chmp1b/Pdcd6ip/Chmp2a/Chmp1a/Vps4b	7
GO:0051604	BP	GO:0051604	protein maturation	43/1626	371/28564	8.23942233637582e-06	9.70239894340715e-05	6.00736381124044e-05	Srgn/Il1r2/Ctsz/Ndufab1/Parl/Ciao2b/Naa10/Asprv1/Cisd1/Ifi209/Casp1/Fcmr/P2rx7/Bola3/Metap2/Capn1/Hsp90b1/Plgrkt/Isca2/Sppl3/Naa50/Mafb/Tmem208/Adam10/Fam111a/Mms19/Sprtn/Aph1a/Bad/Casp4/Ifi213/Ifi204/Ifi211/Anpep/Spon1/Tbc1d10a/Ifi214/Aasdhppt/Naa25/Ifi206/Ciao1/Spcs1/Plaur	43
GO:0051881	BP	GO:0051881	regulation of mitochondrial membrane potential	17/1626	88/28564	8.25412853744971e-06	9.70239894340715e-05	6.00736381124044e-05	Vcp/Ndufs4/Ubb/Atpif1/Dynll1/Tspo/Pank2/Oga/Sod2/Casp1/P2rx7/Bcl2/Akt1/Got1/Gclm/Bcl2l1/Bad	17
GO:1904951	BP	GO:1904951	positive regulation of establishment of protein localization	42/1626	359/28564	8.29624312254652e-06	9.73200111599947e-05	6.025692373218e-05	Sh3glb1/Vps28/Hcar2/Nadk/Pdcd5/Dynll1/Ppid/Oga/Prkar1a/Serp1/Hsp90ab1/Tlr2/Tnfrsf1a/Itgb1bp1/Cct5/Kcnn4/Orai1/Trpm4/Rbm22/P2rx7/Irs2/Mapk1/Glul/Commd1/Xpo4/Oxct1/Tomm7/Pak1/Psmd9/Ppard/Myom1/Dmap1/Bad/Tlr4/Tnf/Hdac3/Pcnt/Mapk14/Plk3/Tmed10/Emd/Hcls1	42
GO:0010508	BP	GO:0010508	positive regulation of autophagy	24/1626	156/28564	8.52479872295004e-06	9.97974400397491e-05	6.17908553591898e-05	Sh3glb1/Hmgb1/Irgm1/Bcl2l11/Stk11/Tlr2/Ddit3/Map2k1/Wac/Tsc1/Trim30a/Rb1cc1/Foxo1/Pim2/Igtp/C9orf72/Ulk2/Becn1/Trim30b/Plekhf1/Foxo3/Snx4/Plk3/Smcr8	24
GO:0007041	BP	GO:0007041	lysosomal transport	21/1626	126/28564	8.70055847434289e-06	0.000101647988029518	6.29366457033661e-05	Chmp4b/Lamp1/Vcp/Chmp1b/Hspa8/Lamp2/Ap3d1/Scarb2/Rab7/Chmp2a/Clu/C9orf72/Chmp1a/Ap1g1/Becn1/Vps18/Chmp3/Hspa1a/Plekhf1/Lyst/Vps4b	21
GO:0032507	BP	GO:0032507	maintenance of protein location in cell	15/1626	71/28564	8.919024139573e-06	0.0001037784428224	6.4255743907727e-05	Srgn/Hspa5/Tspo/Chchd10/Rangap1/Twf2/Tnrc6a/Sun1/Vps13a/Sp100/Txn1/Akt1/Hdac3/Kdelr1/Hnrnpu	15
GO:0042093	BP	GO:0042093	T-helper cell differentiation	15/1626	71/28564	8.919024139573e-06	0.0001037784428224	6.4255743907727e-05	Smad7/Hmgb1/Gpr183/Rara/Irf1/Gadd45g/Il18/Anxa1/Stat3/Malt1/Bcl6/Gata3/Rora/Nfkbiz/Bcl3	15
GO:0071375	BP	GO:0071375	cellular response to peptide hormone stimulus	36/1626	289/28564	9.03937168046144e-06	0.000104966279634934	6.49912081906223e-05	Prkca/Nfe2l2/Ncl/Socs1/Rab10/Nr4a1/Rangap1/Prkar1a/Irf1/Atp2b1/Il18/Map2k1/Inpp5k/Stat3/Irs2/Nfkb1/Mzb1/Mapk1/Ccnd3/Foxo1/Grb2/H2az1/Il1b/Agtrap/Akt1/Pak1/Nucb2/Uso1/Phip/Tnf/Car2/Ndel1/Scnn1a/Pde3b/Ptpre/Leprotl1	36
GO:0034504	BP	GO:0034504	protein localization to nucleus	39/1626	325/28564	9.5171998344667e-06	0.000110292065823618	6.82887365032511e-05	Gbp4/Lmnb1/Lilrb4a/Sqstm1/Nfkbia/Lamtor5/Stk11/Chchd10/Sumo3/Rangap1/Hsp90ab1/Tnfrsf1a/Syk/Rbm22/Atf2/Calr/Stat3/Pkig/Mapk1/Glul/Sun1/Ppp3r1/Nup85/Sumo1/Sp100/Txn1/Akt1/Pom121/Ranbp2/Nup107/Otud7b/Dmap1/Phip/Hdac3/Mapk14/Lmna/Bcl3/Hcls1/Hnrnpu	39
GO:0050851	BP	GO:0050851	antigen receptor-mediated signaling pathway	26/1626	178/28564	9.58168045195998e-06	0.000110815893838764	6.86130712868298e-05	Lilrb4a/Nfkbia/Stk11/Syk/Kcnn4/Plekha1/Bcl2/Nfkb1/Mapk1/Ptpn6/Grb2/Sppl3/Tespa1/Malt1/Plcg2/Nfam1/Bcl2a1d/Lat2/Cd79b/Gata3/Ctla4/Wnk1/Nfkbiz/Elf1/Cd28/Pde4b	26
GO:0032689	BP	GO:0032689	negative regulation of type II interferon production	11/1626	40/28564	9.80557496631912e-06	0.000112950791395596	6.99349202850437e-05	Cd274/Lilrb4a/Hmgb1/Gimap3/Rara/Ddit3/Gimap5/Pglyrp2/Tlr4/Lgals9/Gata3	11
GO:0034110	BP	GO:0034110	regulation of homotypic cell-cell adhesion	11/1626	40/28564	9.80557496631912e-06	0.000112950791395596	6.99349202850437e-05	Cd24a/Prkca/Ccl5/Syk/Map2k1/Rdx/Cd9/Sh2b3/Pdpn/Lgals1/Plaur	11
GO:0043281	BP	GO:0043281	regulation of cysteine-type endopeptidase activity involved in apoptotic process	29/1626	211/28564	1.01302627943766e-05	0.000116457501084154	7.21061442269209e-05	Stat1/Cd44/Vcp/Hmgb1/Ndufa13/Fas/Bcl2l11/Pdcd5/Lamtor5/Nr4a1/S100a9/Syk/Casp1/Fcmr/Xdh/Dap/Prr7/Malt1/Cflar/Akt1/Mmp9/Rest/Bad/Bcl2a1d/Tnf/Tnfrsf23/Rps27l/Plaur/Pak2	29
GO:2000058	BP	GO:2000058	regulation of ubiquitin-dependent protein catabolic process	25/1626	168/28564	1.01511842393728e-05	0.000116465083848134	7.21108391917627e-05	Smad7/Vcp/Ube2v2/Sumo3/Phf20l1/Csnk1d/Arih2/Mapk8/Wac/Arih1/Ptk2b/Commd1/Sumo1/Gabarap/Akt1/Clu/Hspa1a/Anks1/Ube2k/Hfe/Plk3/Csnk2a2/Bag5/Araf/Sdcbp	25
GO:0051054	BP	GO:0051054	positive regulation of DNA metabolic process	39/1626	326/28564	1.02281209287126e-05	0.000117079416961496	7.24912113589749e-05	Fus/Actb/Jun/Hmgb1/Cst3/Ube2v2/Smchd1/Nfrkb/Meaf6/Oga/Epc1/Nek7/Cct5/Pcna/Mapk8/Shld1/Hnrnpab/Rgcc/Morf4l2/Mapk1/Arid1a/Ptk2b/Vps72/Akt1/Ercc6/Phf10/Mms19/Ing3/Ppp1r10/Dmap1/Pnp/Tnf/Wdr48/Arid2/Dpf2/Map2k7/Cdt1/Cd28/Hnrnpd	39
GO:0045787	BP	GO:0045787	positive regulation of cell cycle	41/1626	350/28564	1.02454674202562e-05	0.000117079416961496	7.24912113589749e-05	Lmnb1/Macroh2a1/Prkca/Hmgb1/Bcl2l11/Rara/Cpsf3/Anxa1/Ncaph2/Calr/Cul3/Rgcc/Ccnd3/Rdx/Flt3l/Eif4g3/Pim1/Il1b/Ube2c/Akt1/Plcg2/Azin1/Becn1/Chmp3/Ppp1r10/Pcid2/Phip/Tnf/Eif4e/Nusap1/Ccnb1/Vps4b/Rab11a/Rcc2/Sh2b1/Cul4a/Cdt1/Ncapd3/Chek1/Cd28/Hnrnpu	41
GO:0007254	BP	GO:0007254	JNK cascade	26/1626	179/28564	1.06117411642243e-05	0.000121024381372939	7.49337862912327e-05	Lmnb1/Gadd45b/Gadd45a/Hmgb1/Zfp622/Gstp1/Gadd45g/Cops5/Rapgef1/Atf2/Mapk8/Nfkb1/Rb1cc1/Ptk2b/Il1b/Akt1/Ercc6/Irak1/Tlr4/Tnf/Magi3/Hdac3/Traf4/Mmp8/Map2k7/Dusp10	26
GO:0051092	BP	GO:0051092	positive regulation of NF-kappaB transcription factor activity	24/1626	158/28564	1.06357093640601e-05	0.000121056335186675	7.49535709017596e-05	Lrrfip1/Lamtor5/Cd40lg/Tlr2/Il18/Adam8/Stat3/Trim30a/Il1b/Malt1/Cflar/Icam1/Eif2ak2/Clu/Irak2/Irak1/Plcg2/Trim30b/Hspa1a/Tlr4/Tnf/Trim25/Tlr6/Psma6	24
GO:0002294	BP	GO:0002294	CD4-positive, alpha-beta T cell differentiation involved in immune response	15/1626	72/28564	1.06777247633341e-05	0.000121056335186675	7.49535709017596e-05	Smad7/Hmgb1/Gpr183/Rara/Irf1/Gadd45g/Il18/Anxa1/Stat3/Malt1/Bcl6/Gata3/Rora/Nfkbiz/Bcl3	15
GO:1902893	BP	GO:1902893	regulation of miRNA transcription	15/1626	72/28564	1.06777247633341e-05	0.000121056335186675	7.49535709017596e-05	Jun/Ets1/Lilrb4a/Spi1/Tgfbr1/Rara/Ctcf/Stat3/Nfkb1/Srebf2/Rest/Ppard/Tnf/Gata3/Foxo3	15
GO:1901987	BP	GO:1901987	regulation of cell cycle phase transition	48/1626	437/28564	1.08963706317097e-05	0.000123163615453821	7.62583203035141e-05	Actb/Lmnb1/Macroh2a1/Gpr132/Ppp2r5c/Cpsf3/Anxa1/Nabp1/Atf2/Dot1l/Cul3/Bcl2/Rgcc/Wac/Ctdsp2/Ptpn6/Arid1a/Ccnd3/Ppp2ca/Rdx/Zfp830/Ecd/Slfn1/Cenpf/Ube2c/Akt1/Ercc6/Plcg2/Phf10/Ppp1r10/Pcid2/Ccnb1/Hecw2/Vps4b/Pdpn/Arid2/Mapk14/Plk3/Rab11a/Ier3/Dpf2/Rcc2/Cul4a/Cdt1/Chek1/Syf2/Zfp36l2/Rps27l	48
GO:0070482	BP	GO:0070482	response to oxygen levels	38/1626	315/28564	1.09064509857333e-05	0.000123163615453821	7.62583203035141e-05	Cd24a/Ndufs4/Fosl2/Nfe2l2/Gnb1/Fas/Atp6v1g1/Sod2/Il18/Casp1/Adam8/Map2k1/Cybb/Atf2/Bcl2/Rgcc/Tsc1/Itpr2/Acot2/Hif1an/Foxo1/Cpeb4/Commd1/Hp1bp3/Akt1/Pak1/Rest/Ppard/Sdhd/Atp6v1a/Bad/Acaa2/Pdpn/Atp1b1/Plk3/Pdk3/Rora/Tmbim6	38
GO:0019827	BP	GO:0019827	stem cell population maintenance	29/1626	212/28564	1.11075150658305e-05	0.000125188228624301	7.75118853200678e-05	Actb/Spi1/Med28/Sap30/Klf10/Tut4/Stat3/Mapk8/Arid1a/Smc1a/Foxo1/Stag2/Vps72/Kat2a/Bicral/Med30/Rest/Phf10/Smc3/Cnot3/Eif4e/Foxo3/Med27/Dpf2/Kdm3a/Cul4a/Ddx6/Zfp36l2/Rtf1	29
GO:2000107	BP	GO:2000107	negative regulation of leukocyte apoptotic process	16/1626	81/28564	1.12374684269403e-05	0.000126405026454116	7.82652811854677e-05	Cd44/Cd74/Ccl5/Fcer1g/Il18/Fcmr/Itpkb/Irs2/Bcl2/Serpinb9/St3gal1/Bcl2l1/Pnp/Bcl2a1a/Bcl3/Hcls1	16
GO:0070423	BP	GO:0070423	nucleotide-binding oligomerization domain containing signaling pathway	8/1626	21/28564	1.1305793637385e-05	0.000126925198882205	7.85873525657868e-05	Irgm1/Nfkbia/Slc15a3/Igtp/Hspa1a/Tlr4/Erbin/Tnfaip3	8
GO:0009262	BP	GO:0009262	deoxyribonucleotide metabolic process	12/1626	48/28564	1.14019339302264e-05	0.000127755002399496	7.9101135976394e-05	Nme2/Upp1/Samhd1/Oga/Guk1/Xdh/Dtymk/Ak2/Cmpk1/Gda/Pnp/Tbpl1	12
GO:0032814	BP	GO:0032814	regulation of natural killer cell activation	13/1626	56/28564	1.18962700649521e-05	0.000132776233656979	8.22100952265772e-05	Lilrb4a/Lamp1/Irf1/Il18/Il15/Flt3l/Pglyrp2/Slamf7/Ap1g1/Il12rb2/Lgals9/Lyst/Dcaf15	13
GO:0046633	BP	GO:0046633	alpha-beta T cell proliferation	13/1626	56/28564	1.18962700649521e-05	0.000132776233656979	8.22100952265772e-05	Cd274/Cd44/Cd24a/Lilrb4a/Irf1/Il18/Il15/Syk/Rasal3/Il12rb2/Lgals9/Btla/Cd28	13
GO:0061136	BP	GO:0061136	regulation of proteasomal protein catabolic process	27/1626	191/28564	1.20343157139634e-05	0.000134056679697406	8.30028996917795e-05	Smad7/Vcp/Ubb/Ube2v2/Phf20l1/Csnk1d/Hsp90ab1/Arih2/Psmd14/Mapk8/Wac/Tmf1/Arih1/Commd1/Sumo1/Gabarap/Akt1/Clu/Hspa1a/Ube2k/Rnft1/Hfe/Usp25/Plk3/Bag5/Araf/Sdcbp	27
GO:0051709	BP	GO:0051709	regulation of killing of cells of another organism	6/1626	11/28564	1.21524439904097e-05	0.000135110731251209	8.36555291287287e-05	Bcl2l11/Clec7a/Syk/C3/Bcl2l1/Bad	6
GO:0120161	BP	GO:0120161	regulation of cold-induced thermogenesis	23/1626	149/28564	1.23143435923489e-05	0.000136646422719732	8.46063720498508e-05	Plac8/Cebpb/Kdm6b/Stk11/Gadd45g/Id1/Il18/Il15/Syk/Acadl/Ddit3/Rheb/Hadh/Prkab1/Fabp5/Lnpep/Cnot3/Tlr4/Hdac3/Tfe3/Kdm3a/G0s2/Cxcr4	23
GO:0006986	BP	GO:0006986	response to unfolded protein	20/1626	119/28564	1.24264147092937e-05	0.000137624338630097	8.5211861134007e-05	Ubxn4/Hspa5/Nfe2l2/Stt3b/Serp1/Hspa8/Atf3/Tram1/Ddit3/Cops5/Creb3/Eif2ak2/Fbxo6/Hsph1/Hspa1a/Ube2j2/Faf2/Bfar/Tmbim6/Derl1	20
GO:0045727	BP	GO:0045727	positive regulation of translation	22/1626	139/28564	1.2595154917941e-05	0.000139224904746779	8.62028720193495e-05	Ptafr/Eif6/Tob1/Serp1/Polr2d/Mapk1/Ythdf2/Pym1/Ptk2b/Eif4g3/Poldip3/Ythdf3/Fxr1/Larp4b/Tnf/Impact/Zcchc4/Abcf1/Bcl3/Rps27l/Hnrnpd/Hnrnpu	22
GO:0002690	BP	GO:0002690	positive regulation of leukocyte chemotaxis	18/1626	100/28564	1.26594880317746e-05	0.000139399879706208	8.63112099928008e-05	C5ar1/Cd74/Ccl5/Hmgb1/Trem1/Cxcl10/Spi1/Tnfsf14/Calr/Mapk1/Pla2g7/Creb3/Ptk2b/Il1b/Csf1/Swap70/Adam10/Wnk1	18
GO:0061014	BP	GO:0061014	positive regulation of mRNA catabolic process	18/1626	100/28564	1.26594880317746e-05	0.000139399879706208	8.63112099928008e-05	Zc3hav1/Tob1/Polr2d/Khsrp/Samd4b/Tut4/Tut7/Tnrc6c/Tnrc6a/Ythdf2/Gtpbp1/Cnot3/Ythdf3/Pan3/Zfp36/Zfp36l2/Hnrnpd/Hnrnpu	18
GO:0030224	BP	GO:0030224	monocyte differentiation	11/1626	41/28564	1.27140426845029e-05	0.000139457380439496	8.63468123037647e-05	Jun/Cd74/Inpp5d/Ifi209/Sp3/Csf1/Ifi213/Ifi204/Ifi211/Ifi214/Ifi206	11
GO:0002293	BP	GO:0002293	alpha-beta T cell differentiation involved in immune response	15/1626	73/28564	1.27374956038162e-05	0.000139457380439496	8.63468123037647e-05	Smad7/Hmgb1/Gpr183/Rara/Irf1/Gadd45g/Il18/Anxa1/Stat3/Malt1/Bcl6/Gata3/Rora/Nfkbiz/Bcl3	15
GO:0072665	BP	GO:0072665	protein localization to vacuole	15/1626	73/28564	1.27374956038162e-05	0.000139457380439496	8.63468123037647e-05	Sh3glb1/Vps28/Vps37b/Lamtor5/Hspa8/Lamp2/Ap3d1/Vps36/Scarb2/Vps13a/Rab7/Clu/Glmp/Becn1/Tnfaip3	15
GO:0006099	BP	GO:0006099	tricarboxylic acid cycle	10/1626	34/28564	1.29332046691142e-05	0.000141330913380358	8.7506834072994e-05	Ndufs4/Suclg1/Sdhaf2/Pdha1/Mdh2/Idh3g/Sucla2/Sdhb/Dlat/Sdhd	10
GO:0050688	BP	GO:0050688	regulation of defense response to virus	16/1626	82/28564	1.32304289866763e-05	0.00014430456511464	8.93480083969889e-05	Stat1/Gbp4/Zc3hav1/Fgl2/Ccl5/Il15/Sec14l1/Cgas/Creb3/Selenok/Il1b/Ercc6/Dhx58/Apobec3/Erbin/Tnfaip3	16
GO:0001933	BP	GO:0001933	negative regulation of protein phosphorylation	41/1626	354/28564	1.3460775613772e-05	0.000146538898159018	9.07314241430688e-05	Actb/Gbp4/Gadd45b/Jun/Macroh2a1/Lilrb4a/Gadd45a/Smad7/Prkca/Socs1/Parp14/Gstp1/Prkar1a/Samsn1/Irf1/Gadd45g/Il18/Itgb1bp1/Xdh/Inpp5k/Stk38/Pkig/Taf7/Ctdsp2/Ptpn6/Pwp1/Slfn1/Il1b/Akt1/C9orf72/Sh2b3/Dusp6/Fkbp8/Ccnb1/Impact/Zfyve28/Smcr8/Rtraf/Tnfaip3/Dusp10/Rgs2	41
GO:0016042	BP	GO:0016042	lipid catabolic process	40/1626	342/28564	1.35561113925953e-05	0.000147297785037122	9.1201298613799e-05	Hcar2/Gimap3/Etfb/Acadl/Lypla2/Gdpd3/Neu1/Phyh/Etfdh/Gpcpd1/Irs2/Gm2a/Auh/Pla2g7/Acot2/Plcxd2/Pafah1b3/Gimap5/Etfa/Oxct1/Hadh/Rab7/Il1b/Srd5a3/Akt1/Gla/Plbd2/Echs1/Plcg2/Ppard/Acot7/Hadha/Tnf/Acads/Acaa2/Ppt1/Prdx6/Pde3b/Acat1/Pnpla2	40
GO:0061952	BP	GO:0061952	midbody abscission	7/1626	16/28564	1.38686484129325e-05	0.000150409417127426	9.31279052316281e-05	Chmp4b/Chmp1b/Pdcd6ip/Chmp2a/Chmp1a/Cep55/Vps4b	7
GO:0060760	BP	GO:0060760	positive regulation of response to cytokine stimulus	14/1626	65/28564	1.39609537803412e-05	0.000151125352786066	9.35711859080853e-05	Zbp1/Cd74/Irgm1/Parp14/Tlr2/Casp1/Igtp/Csf1/Hspa1a/Tlr4/Casp4/Ube2k/Irf7/Cxcr4	14
GO:0036294	BP	GO:0036294	cellular response to decreased oxygen levels	22/1626	140/28564	1.41504977769242e-05	0.000152889212822858	9.46633023026926e-05	Nfe2l2/Gnb1/Adam8/Map2k1/Cybb/Atf2/Bcl2/Rgcc/Tsc1/Hif1an/Cpeb4/Commd1/Hp1bp3/Akt1/Ppard/Sdhd/Bad/Acaa2/Plk3/Pdk3/Rora/Tmbim6	22
GO:0043123	BP	GO:0043123	positive regulation of I-kappaB kinase/NF-kappaB signaling	21/1626	130/28564	1.42883009094992e-05	0.000153869733581583	9.52704042118689e-05	Clec4d/Zc3hav1/S100a13/Cd74/Lamtor5/S100a4/Casp1/Tab2/Trim30a/Pim2/Gapdh/Il1b/Irak1/Clec4n/Trim30b/Tifa/Tlr4/Tnf/Trim25/Tlr6/Peli1	21
GO:0032728	BP	GO:0032728	positive regulation of interferon-beta production	12/1626	49/28564	1.43215566225029e-05	0.000153869733581583	9.52704042118689e-05	Isg15/Zc3hav1/Hmgb1/Polr3c/Oas2/Oas1a/Irf1/Tlr2/Oas3/Tlr4/Polr3d/Irf7	12
GO:0034142	BP	GO:0034142	toll-like receptor 4 signaling pathway	12/1626	49/28564	1.43215566225029e-05	0.000153869733581583	9.52704042118689e-05	Acod1/Hmgb1/Ninj1/Nfkbia/Cd14/Oas1a/Irak1/Tmem126a/Ly96/Tlr4/Peli1/Ifi35	12
GO:0045185	BP	GO:0045185	maintenance of protein location	18/1626	101/28564	1.45938706103723e-05	0.000156414867820202	9.68462564736663e-05	Srgn/Hspa5/Tspo/Nfkbia/Chchd10/Rangap1/Twf2/Tnrc6a/Creb3/Sun1/Vps13a/Sp100/Txn1/Akt1/Lgals9/Hdac3/Kdelr1/Hnrnpu	18
GO:0052372	BP	GO:0052372	modulation by symbiont of entry into host	13/1626	57/28564	1.4612871262952e-05	0.000156414867820202	9.68462564736663e-05	Ifitm3/Ly6e/Cd74/Hmgb1/Trim30a/Ifitm1/Ifitm6/Trim30b/Trim26/Trim25/Trim11/Exoc2/Lgals1	13
GO:0002287	BP	GO:0002287	alpha-beta T cell activation involved in immune response	15/1626	74/28564	1.5141921107218e-05	0.000161776510268195	0.000100165985645674	Smad7/Hmgb1/Gpr183/Rara/Irf1/Gadd45g/Il18/Anxa1/Stat3/Malt1/Bcl6/Gata3/Rora/Nfkbiz/Bcl3	15
GO:0002711	BP	GO:0002711	positive regulation of T cell mediated immunity	17/1626	92/28564	1.5291284706462e-05	0.000163069210561676	0.000100966377487644	B2m/H2-Q4/Cd24a/H2-D1/H2-K1/H2-T22/Rsad2/Il18/P2rx7/Il1b/Malt1/Fbxo38/Pnp/Gm11127/Hfe/Gata3/Cyrib	17
GO:0032088	BP	GO:0032088	negative regulation of NF-kappaB transcription factor activity	16/1626	83/28564	1.55316973264712e-05	0.000165326289319549	0.000102363876531772	Acod1/Tax1bp1/Nfkbia/Spi1/Commd7/Ddit3/Tut4/Parp10/Dap/Commd1/Irak2/Irak1/Erbin/Peli1/Tnfaip3/Bcl3	16
GO:0071605	BP	GO:0071605	monocyte chemotactic protein-1 production	9/1626	28/28564	1.5791215703968e-05	0.000167468464698169	0.000103690231685989	Cd24a/Hmgb1/Oas1a/Gstp1/Syk/Oas3/Selenok/Il1b/Erbin	9
GO:0071637	BP	GO:0071637	regulation of monocyte chemotactic protein-1 production	9/1626	28/28564	1.5791215703968e-05	0.000167468464698169	0.000103690231685989	Cd24a/Hmgb1/Oas1a/Gstp1/Syk/Oas3/Selenok/Il1b/Erbin	9
GO:0010639	BP	GO:0010639	negative regulation of organelle organization	43/1626	381/28564	1.59130940724906e-05	0.000168450211286696	0.000104298092583291	H3f3b/Sub1/Chmp4b/Mapre1/Parl/Tspo/Wasf2/Naa10/Tlr2/Inpp5k/Capn1/Twf2/Sec22b/Eml2/Rdx/Fkbp4/Kat2a/Gmfg/Capza1/Akt1/Swap70/Flii/Mkks/Becn1/Bcl2l1/Tacstd2/Pcid2/Scfd1/Stmn1/Shank1/Ccnb1/Acaa2/Huwe1/Lmna/Ier3/Arfgef1/Cdt1/Chek1/Smcr8/Gdi2/Cyrib/Pak2/Hnrnpu	43
GO:1902106	BP	GO:1902106	negative regulation of leukocyte differentiation	20/1626	121/28564	1.60254066657822e-05	0.000169327274843596	0.000104841137649013	Cd44/Nme2/Fgl2/Lilrb4a/Smad7/Cd74/Hmgb1/Socs1/Inpp5d/Pilrb1/Rara/Irf1/Anxa1/Tob2/Pglyrp2/Mafb/Bcl6/Ctla4/Runx1/Cul4a	20
GO:0035872	BP	GO:0035872	nucleotide-binding domain, leucine rich repeat containing receptor signaling pathway	8/1626	22/28564	1.68792071215038e-05	0.000178021435842943	0.000110224238102954	Irgm1/Nfkbia/Slc15a3/Igtp/Hspa1a/Tlr4/Erbin/Tnfaip3	8
GO:0106106	BP	GO:0106106	cold-induced thermogenesis	23/1626	152/28564	1.71626333090292e-05	0.000180586574239068	0.000111812476193511	Plac8/Cebpb/Kdm6b/Stk11/Gadd45g/Id1/Il18/Il15/Syk/Acadl/Ddit3/Rheb/Hadh/Prkab1/Fabp5/Lnpep/Cnot3/Tlr4/Hdac3/Tfe3/Kdm3a/G0s2/Cxcr4	23
GO:1903901	BP	GO:1903901	negative regulation of viral life cycle	10/1626	35/28564	1.71852568038918e-05	0.000180586574239068	0.000111812476193511	Ifitm3/Ly6e/Cd74/Trim30a/Ifitm1/Ifitm6/Trim30b/Trim26/Trim25/Trim11	10
GO:0098727	BP	GO:0098727	maintenance of cell number	29/1626	217/28564	1.74122540813379e-05	0.000182578727115353	0.000113045943005715	Actb/Spi1/Med28/Sap30/Klf10/Tut4/Stat3/Mapk8/Arid1a/Smc1a/Foxo1/Stag2/Vps72/Kat2a/Bicral/Med30/Rest/Phf10/Smc3/Cnot3/Eif4e/Foxo3/Med27/Dpf2/Kdm3a/Cul4a/Ddx6/Zfp36l2/Rtf1	29
GO:0051170	BP	GO:0051170	import into nucleus	26/1626	184/28564	1.74383648549632e-05	0.000182578727115353	0.000113045943005715	Gbp4/Sqstm1/Nfkbia/Hsp90ab1/Tnfrsf1a/Syk/Rbm22/Atf2/Stat3/Pkig/Mapk1/Ppp3r1/Nup85/Sumo1/Akt1/Pom121/Ranbp2/Nup107/Htatip2/Dmap1/Phip/Hdac3/Mapk14/Lmna/Bcl3/Hcls1	26
GO:0006354	BP	GO:0006354	DNA-templated transcription elongation	19/1626	112/28564	1.77258297658554e-05	0.000185251035443885	0.000114700536724128	Eapp/Chaserr/Alyref/Med28/Elof1/Map2k1/Nelfb/Gtf2f2/Tcea1/Gtf2h5/Setd5/Ercc6/Med30/Pcid2/Med8/Med25/Med27/Rtf1/Hnrnpu	19
GO:0039531	BP	GO:0039531	regulation of viral-induced cytoplasmic pattern recognition receptor signaling pathway	12/1626	50/28564	1.78732401613619e-05	0.00018645260335301	0.000115444502790266	Zc3hav1/Slc15a3/Rsad2/Sec14l1/Hspa1a/Tasl/Tlr4/Dhx58/Oasl1/Erbin/Peli1/Tnfaip3	12
GO:0010507	BP	GO:0010507	negative regulation of autophagy	15/1626	75/28564	1.79396939689468e-05	0.000186469007113031	0.000115454659387093	Mcl1/Chmp4b/Nampt/Tspo/Stat3/Sec22b/Bcl2/Tsc1/Washc1/Dap/Akt1/Becn1/Scfd1/Smcr8/Tnfaip3	15
GO:2000144	BP	GO:2000144	positive regulation of DNA-templated transcription initiation	15/1626	75/28564	1.79396939689468e-05	0.000186469007113031	0.000115454659387093	Sub1/Jun/Nfkbia/Med28/Nfkb1/Taf7/Bclaf1/Med13/Ercc6/Znhit1/Med30/Mitf/Med8/Med25/Med27	15
GO:1902115	BP	GO:1902115	regulation of organelle assembly	29/1626	218/28564	1.90097432767374e-05	0.000197234664900157	0.000122120353446037	Sh3glb1/Chmp4b/Dynll1/Chmp1b/Wrap73/Mapk8/Sec22b/Pdcd6ip/Rdx/G3bp2/Ptk2b/Kat2a/Chmp2a/C9orf72/Chmp1a/Becn1/Septin9/Hspa1a/Tnf/Scfd1/Vps4b/Pan3/Snx4/Smcr8/Odf2/Sdcbp/Gdi2/Atg3/Hnrnpu	29
GO:0022904	BP	GO:0022904	respiratory electron transport chain	18/1626	103/28564	1.92729214864509e-05	0.000199604959827243	0.000123587951722505	Ndufs4/Cox8a/Uqcrc2/Sdhaf2/Etfb/Uqcrfs1/Sod2/Sdhb/Etfa/Ndufv1/Sdhd/Uqcc3/Ccnb1/Uqcrq/Ndufb9/Cox5a/Cox7a2/Ndufs3	18
GO:0006406	BP	GO:0006406	mRNA export from nucleus	14/1626	67/28564	2.01316359430275e-05	0.000208123459353457	0.000128862289139296	Sem1/Alyref/Eny2/Thoc7/Polr2d/Ddx19a/Rae1/Ddx39a/Nup85/Nup107/Poldip3/Pcid2/Thoc3/Thoc2l	14
GO:0002520	BP	GO:0002520	immune system development	30/1626	230/28564	2.02326807941609e-05	0.000208792547944052	0.000129276563857239	Cd274/Acod1/Chaserr/Lilrb4a/Samhd1/Hmgb1/Fas/Bcl2l11/Tgfbr1/Cd40lg/Samd9l/Slc40a1/Il15/Map2k1/Shld1/Bcl2/Nfkb1/Mapk1/Swap70/Mafb/Polb/Bcl6/Pcid2/Gata3/Pdpn/Runx1/Nfkbiz/Tnfaip3/Bcl3/Cd28	30
GO:0043648	BP	GO:0043648	dicarboxylic acid metabolic process	17/1626	94/28564	2.05075686247927e-05	0.000210872100993396	0.000130564145599142	Suclg1/Mthfs/Mdh2/Slc7a11/Idh3g/Phyh/Sucla2/Glul/Sdhb/Adss/Gls/Got1/Kmo/Acly/Gclm/Aldh4a1/Aasdhppt	17
GO:0050871	BP	GO:0050871	positive regulation of B cell activation	17/1626	94/28564	2.05075686247927e-05	0.000210872100993396	0.000130564145599142	Cd74/Gpr183/Spi1/Inpp5d/Cd40lg/Syk/Shld1/Irs2/Bcl2/Il2rg/Bcl6/Bad/Tlr4/Pcid2/Pnp/Peli1/Cd28	17
GO:0072595	BP	GO:0072595	maintenance of protein localization in organelle	11/1626	43/28564	2.08361383017341e-05	0.000213868076711371	0.00013241914210181	Hspa5/Tspo/Chchd10/Rangap1/Sun1/Sp100/Txn1/Akt1/Hdac3/Kdelr1/Hnrnpu	11
GO:0070228	BP	GO:0070228	regulation of lymphocyte apoptotic process	16/1626	85/28564	2.1225661931108e-05	0.000217477905133706	0.000134654213320342	Cd274/Cd44/Cd24a/Cd74/Ccl5/Bcl2l11/Fcmr/P2rx7/Adam8/Irs2/Bcl2/Serpinb9/St3gal1/Pnp/Bcl2a1a/Bcl3	16
GO:0046777	BP	GO:0046777	protein autophosphorylation	31/1626	242/28564	2.12702687228342e-05	0.000217547161243507	0.000134697094122312	Jun/Nme2/Prkca/Stk11/Tgfbr1/Clk3/Stk10/Rap2c/Syk/Rb1cc1/Ppp2ca/Pim2/Dapk3/Ptk2b/Pim1/Eif2ak2/Rap2b/Pak1/Ulk2/Irak1/Htatip2/Nrg1/Stk24/Smg1/Phka1/Csnk1g3/Impact/Mapk14/Mknk1/Wnk1/Pak2	31
GO:0032970	BP	GO:0032970	regulation of actin filament-based process	45/1626	411/28564	2.19235051587731e-05	0.000223830031354578	0.000138587213128563	Tgfbr1/Wasf2/Arpc3/Tlr2/Dstn/Id1/Acta2/Itgb1bp1/Trpm4/Inpp5k/Capn1/Twf2/Rgcc/Tsc1/Washc1/Rdx/Grb2/Dapk3/Ptk2b/Actg1/Gmfg/Capza1/Rhog/Sumo1/Icam1/Swap70/Cdc42ep2/C9orf72/Pak1/Flii/Mkks/Notch2/Arfip1/Tacstd2/Stmn1/Shank1/Pdpn/Gpr65/Arfgef1/Arfip2/Abracl/Cyrib/Pak2/Hcls1/Pde4b	45
GO:0061640	BP	GO:0061640	cytoskeleton-dependent cytokinesis	18/1626	104/28564	2.20805212046951e-05	0.000225033396958488	0.00013933229226031	Son/Chmp4b/Ist1/Chmp1b/Pdcd6ip/Washc1/Chmp2a/Cenpa/Chmp1a/Septin9/Nusap1/Stmn1/Rab35/Cep55/Vps4b/Snx33/Septin2/Exoc2	18
GO:0006998	BP	GO:0006998	nuclear envelope organization	12/1626	51/28564	2.21689386844135e-05	0.000225534618686741	0.000139642630073595	Lmnb1/Chmp4b/Chmp1b/Banf1/Sun1/Chmp2a/Chmp1a/Vps4b/Ndel1/Lmna/Ankle2/Emd	12
GO:0042102	BP	GO:0042102	positive regulation of T cell proliferation	19/1626	114/28564	2.29446275591302e-05	0.000233013638180001	0.000144273360196056	Cd274/Cd24a/Ccl5/Hmgb1/Cd40lg/Il18/Il15/Syk/Anxa1/H2-DMb1/Itgal/Rasal3/H2-DMb2/Selenok/Il1b/Pnp/Ccdc88b/Il12rb2/Cd28	19
GO:0045445	BP	GO:0045445	myoblast differentiation	20/1626	124/28564	2.31892016066375e-05	0.000235082064964643	0.000145554052969538	Actb/Btg1/Cxcl10/Il18/Ddit3/Tnfsf14/Ddx17/Arid1a/Hif1an/Id3/Flt3l/Zfhx3/Rest/Nrg1/Phf10/Ppard/Tnf/Arid2/Mapk14/Lgals1	20
GO:0030218	BP	GO:0030218	erythrocyte differentiation	23/1626	155/28564	2.36720853659386e-05	0.000239554835710237	0.000148323425912228	B2m/Isg15/Stat1/Ets1/Atpif1/Spi1/Inpp5d/Stat3/Tcea1/Sp3/Cflar/Mafb/Sh2b3/Bcl6/Alas1/Hspa1a/Gata3/Foxo3/Ankrd54/Mapk14/Pknox1/Zfp36/Hcls1	23
GO:0045591	BP	GO:0045591	positive regulation of regulatory T cell differentiation	8/1626	23/28564	2.45901567447983e-05	0.000248408121211073	0.000153805050326821	Lilrb4a/Socs1/Gimap3/Gimap5/Il2rg/Bcl6/Lgals9/Dusp10	8
GO:0031397	BP	GO:0031397	negative regulation of protein ubiquitination	16/1626	86/28564	2.47128114385269e-05	0.000248772749822509	0.000154030814773084	Isg15/Gbp4/Vps28/Smad7/Sqstm1/Rpl37rt/Tspo/Parp10/Otub1/Prr7/Sirt7/Akt1/Gtpbp4/Hspa1a/Bag5/Tnfaip3	16
GO:0045661	BP	GO:0045661	regulation of myoblast differentiation	16/1626	86/28564	2.47128114385269e-05	0.000248772749822509	0.000154030814773084	Actb/Btg1/Cxcl10/Il18/Ddit3/Tnfsf14/Arid1a/Hif1an/Id3/Flt3l/Zfhx3/Phf10/Ppard/Tnf/Arid2/Mapk14	16
GO:0006626	BP	GO:0006626	protein targeting to mitochondrion	15/1626	77/28564	2.49382824672745e-05	0.000250603579758556	0.0001551643964333	Ywhaz/Ndufa13/Atpif1/Parl/Pdcd5/Dnajc19/Tomm5/Timm13/Grpel2/Tomm7/Grpel1/Timm8a1/Timm10/Timm50/Pam16	15
GO:0048193	BP	GO:0048193	Golgi vesicle transport	34/1626	279/28564	2.50925676564354e-05	0.000251713924762986	0.000155851880676786	Use1/Lamp1/Vcp/Vps29/Rab10/Sec23b/Bet1/Snx2/Ap3d1/Sec22b/Cul3/Stx6/Commd1/Trappc1/Atp9b/Ap1g1/Snx1/Vamp4/Uso1/Rab1a/Ap3s1/Scfd1/Copz1/Vamp3/Kdelr1/Arfgef2/Cog7/Gga2/Exoc2/Pitpnb/Trappc10/Mia2/Sys1/Tmed10	34
GO:0033077	BP	GO:0033077	T cell differentiation in thymus	18/1626	105/28564	2.52471052524681e-05	0.000252822928556074	0.000156538534492196	B2m/H2-DMa/Cd74/Fas/Stk11/Ncaph2/Itpkb/Adam8/Bcl2/Ifnar2/Prr7/Tespa1/Il2rg/Il1b/Mafb/Gata3/Zfp36l2/Cd28	18
GO:0019318	BP	GO:0019318	hexose metabolic process	32/1626	256/28564	2.58935866583242e-05	0.000258845801933995	0.000160267673211522	Hmgb1/Igfbp4/Stk11/Oas1a/Nisch/Pdha1/Pgam1/Serp1/Mdh2/Atf3/Pfkfb4/Khk/Pofut2/Irs2/Foxo1/Pfkl/Sirt7/Kat2a/Gapdh/Arpp19/Akt1/Ranbp2/Got1/Galk2/Fabp5/Dlat/Hk3/Bad/Tnf/Mapk14/Pdk3/Rora	32
GO:1903707	BP	GO:1903707	negative regulation of hemopoiesis	20/1626	125/28564	2.61478478213028e-05	0.000260933731383417	0.000161560441308159	Cd44/Nme2/Fgl2/Lilrb4a/Smad7/Cd74/Hmgb1/Socs1/Inpp5d/Pilrb1/Rara/Irf1/Anxa1/Tob2/Pglyrp2/Mafb/Bcl6/Ctla4/Runx1/Cul4a	20
GO:0002474	BP	GO:0002474	antigen processing and presentation of peptide antigen via MHC class I	13/1626	60/28564	2.62939923300442e-05	0.000261617399457863	0.000161983743099116	B2m/H2-Q4/H2-D1/H2-K1/Fcer1g/H2-T22/Fcgr3/Calr/Ifi30/Gm11127/Hfe/Tap1/Tapbpl	13
GO:1903532	BP	GO:1903532	positive regulation of secretion by cell	43/1626	389/28564	2.63073863755471e-05	0.000261617399457863	0.000161983743099116	Ptafr/Lamp1/Prkca/Hcar2/Nadk/Dynll1/Ppid/Rab9/Oga/Prkar1a/Serp1/Fcer1g/Tlr2/Syk/Kcnn4/Orai1/Trpm4/P2rx7/Irs2/Rgcc/Pdcd6ip/Glul/Tmf1/Oxct1/Rab7/Chmp2a/Il1b/Kmo/Nucb2/Ap1g1/Psmd9/Ppard/Myom1/Bcl2l1/Bad/Tlr4/Hfe/Vps4b/Snx4/Runx1/Exoc2/Sdcbp/Tmed10	43
GO:2000008	BP	GO:2000008	regulation of protein localization to cell surface	11/1626	44/28564	2.63594067012311e-05	0.000261681985697196	0.000162023732491342	Fcer1g/Washc1/Commd1/Kcnab2/Akt1/Picalm/Tnf/Tax1bp3/Hfe/Snx33/Abca2	11
GO:0034101	BP	GO:0034101	erythrocyte homeostasis	24/1626	167/28564	2.72799169724136e-05	0.00027035338406454	0.000167392739171925	B2m/Isg15/Stat1/Ets1/Cd24a/Atpif1/Spi1/Inpp5d/Stat3/Tcea1/Sp3/Cflar/Mafb/Sh2b3/Bcl6/Alas1/Hspa1a/Gata3/Foxo3/Ankrd54/Mapk14/Pknox1/Zfp36/Hcls1	24
GO:0046596	BP	GO:0046596	regulation of viral entry into host cell	12/1626	52/28564	2.73359236764784e-05	0.00027044215024509	0.00016744769988255	Ifitm3/Ly6e/Cd74/Hmgb1/Trim30a/Ifitm1/Ifitm6/Trim30b/Trim26/Trim25/Trim11/Lgals1	12
GO:0034614	BP	GO:0034614	cellular response to reactive oxygen species	22/1626	146/28564	2.77021759178882e-05	0.000273594685869452	0.000169399632444167	Jun/Nfe2l2/Kdm6b/Oser1/Prdx5/Sod2/Anxa1/Plekha1/Capn1/Mapk8/Mapk1/Rnf146/Txn1/Akt1/Mmp9/Hk3/Mpv17/Gch1/Foxo3/Impact/Net1/Tnfaip3	22
GO:0007051	BP	GO:0007051	spindle organization	26/1626	189/28564	2.80313325247726e-05	0.00027637066784287	0.000171118417019511	Chmp4b/Mapre1/Vcp/Bccip/Chmp1b/Csnk1d/Nudc/Fam110a/Wrap73/Rae1/Dctn2/Washc1/Smc1a/Stag2/Chmp2a/Haus8/Chmp1a/Smc3/Hspa1a/Stmn1/Ccnb1/Hdac3/Vps4b/Pcnt/Rab11a/Hnrnpu	26
GO:1901224	BP	GO:1901224	positive regulation of NIK/NF-kappaB signaling	14/1626	69/28564	2.85848212837872e-05	0.000281345124553439	0.000174198415213562	Hmgb1/Cd14/Tlr2/Il18/Tnfsf14/Calr/Il1b/Eif2ak2/Irak1/Tlr4/Tnf/Ago3/Mmp8/Ifi35	14
GO:0051348	BP	GO:0051348	negative regulation of transferase activity	33/1626	269/28564	2.865049061063e-05	0.000281509435948549	0.000174300150705425	Actb/Gadd45b/Macroh2a1/Lilrb4a/Gadd45a/Smad7/Prkca/Gstp1/Prkar1a/Banf1/Ppp2r5a/Gadd45g/Itgb1bp1/Inpp5k/Irs2/Stk38/Pkig/Taf7/Washc1/Ptpn6/Il1b/Akt1/Sh2b3/Zfyve28/Wnk1/Smcr8/Bag5/Rtraf/Tnfaip3/Zfp36/Dusp10/Rgs2/Hnrnpu	33
GO:0000018	BP	GO:0000018	regulation of DNA recombination	21/1626	136/28564	2.87942387929122e-05	0.000282439052187132	0.000174875734432973	Fus/Actb/H1f2/Ppp4c/Smchd1/Meaf6/Epc1/Alyref/Shld1/Morf4l2/Cgas/Vps72/Ercc6/Bcl6/Mms19/Ing3/Dmap1/Wdr48/Arid2/Chek1/Cd28	21
GO:0002688	BP	GO:0002688	regulation of leukocyte chemotaxis	20/1626	126/28564	2.94397892075216e-05	0.000287354701027369	0.000177919320985521	C5ar1/Cd74/Ccl5/Hmgb1/Trem1/Ninj1/Cxcl10/Spi1/Tnfsf14/Calr/Mapk1/Pla2g7/Creb3/Ptk2b/Il1b/Csf1/Swap70/Adam10/Mpp1/Wnk1	20
GO:0031664	BP	GO:0031664	regulation of lipopolysaccharide-mediated signaling pathway	9/1626	30/28564	2.9495350314222e-05	0.000287354701027369	0.000177919320985521	Acod1/Prkca/Cd14/Ly86/Tut4/Trim30a/Ly96/Trim30b/Tnfaip3	9
GO:0045648	BP	GO:0045648	positive regulation of erythrocyte differentiation	9/1626	30/28564	2.9495350314222e-05	0.000287354701027369	0.000177919320985521	Isg15/Stat1/Ets1/Inpp5d/Stat3/Hspa1a/Foxo3/Ankrd54/Mapk14	9
GO:1900225	BP	GO:1900225	regulation of NLRP3 inflammasome complex assembly	9/1626	30/28564	2.9495350314222e-05	0.000287354701027369	0.000177919320985521	Gbp5/Nek7/Mapk8/Trim30a/Ppp2ca/Eif2ak2/Plcg2/Tlr4/Tlr6	9
GO:0048284	BP	GO:0048284	organelle fusion	24/1626	168/28564	3.01347057612536e-05	0.000292591703911631	0.000181161877985061	Mcl1/Chmp4b/Stx11/Parl/Chmp1b/Chchd3/Samd9l/Rab20/Bet1/Anxa1/Sec22b/Stx16/Stx6/Rab7/Chmp2a/Chmp1a/Vamp4/Vps18/Chmp3/Uso1/Bcl2a1d/Bcl2a1a/Huwe1/Vamp3	24
GO:1990845	BP	GO:1990845	adaptive thermogenesis	24/1626	168/28564	3.01347057612536e-05	0.000292591703911631	0.000181161877985061	Plac8/Cebpb/Kdm6b/Stk11/Gadd45g/Id1/Il18/Il15/Syk/Acadl/Ddit3/Rheb/Hadh/Prkab1/Fabp5/Lnpep/Cnot3/Tlr4/Hdac3/Tfe3/Kdm3a/G0s2/Cxcr4/Hnrnpu	24
GO:0006606	BP	GO:0006606	protein import into nucleus	25/1626	179/28564	3.06424100475609e-05	0.000297019515941619	0.000183903414166687	Gbp4/Sqstm1/Nfkbia/Hsp90ab1/Tnfrsf1a/Syk/Rbm22/Atf2/Stat3/Pkig/Mapk1/Ppp3r1/Nup85/Sumo1/Akt1/Pom121/Ranbp2/Nup107/Dmap1/Phip/Hdac3/Mapk14/Lmna/Bcl3/Hcls1	25
GO:0042060	BP	GO:0042060	wound healing	43/1626	392/28564	3.15984904670577e-05	0.000305771251186275	0.000189322162447496	Cd44/Chmp4b/Lrg1/Lilrb4a/Prkca/Hmgb1/Gna13/Nfe2l2/Cd40lg/Chmp1b/Fcer1g/S100a9/Clec7a/Slc7a11/Acta2/Syk/Anxa1/Fgfr1op2/Stxbp3/Jaml/C3/Ptpn6/Actg1/Chmp2a/Cd9/Cflar/Rap2b/Sh2b3/Pak1/Chmp1a/Notch2/Nrg1/Ppard/Tlr4/St3gal4/Tnf/Lyst/Vps4b/Pdpn/Arfgef1/Lnpk/Cxcr4/Plaur	43
GO:0042092	BP	GO:0042092	type 2 immune response	11/1626	45/28564	3.31024101628813e-05	0.000319785972464272	0.000197999555525346	Lilrb4a/Cd74/Rara/Irf1/Rsad2/Il18/Anxa1/Crlf2/Bcl6/Gata3/Bcl3	11
GO:0043525	BP	GO:0043525	positive regulation of neuron apoptotic process	16/1626	88/28564	3.32409440277378e-05	0.000320585480321203	0.000198494580992196	Mcl1/Jun/Ctsz/Fas/Bcl2l11/Tnfrsf1a/Il18/Casp1/Ddit3/Atf2/Mapk8/Ccl3/Il1b/Tnf/Hdac3/Map2k7	16
GO:0045581	BP	GO:0045581	negative regulation of T cell differentiation	12/1626	53/28564	3.35182082776229e-05	0.000322718025426761	0.000199814973440259	Cd44/Fgl2/Lilrb4a/Smad7/Cd74/Hmgb1/Socs1/Irf1/Anxa1/Bcl6/Ctla4/Runx1	12
GO:0046496	BP	GO:0046496	nicotinamide nucleotide metabolic process	15/1626	79/28564	3.42424066689485e-05	0.000329139387179123	0.000203790841309127	Macroh2a1/Vcp/Nampt/Nadk/Tkt/Mdh2/Prdx5/Idh3g/Cyb5r4/Pgls/Kcnab2/Taldo1/Kmo/Txnrd1/Fdx1	15
GO:0002312	BP	GO:0002312	B cell activation involved in immune response	17/1626	98/28564	3.58927901939421e-05	0.000344426975016325	0.000213256345919898	Lilrb4a/Gpr183/Spi1/Cd40lg/Shld1/Ptk2b/Swap70/St3gal1/Plcg2/Notch2/Bcl6/Tlr4/Nfkbiz/Lgals1/Tnfaip3/Bcl3/Cd28	17
GO:0032434	BP	GO:0032434	regulation of proteasomal ubiquitin-dependent protein catabolic process	21/1626	138/28564	3.5979153889046e-05	0.000344680294257061	0.000213413191752394	Smad7/Vcp/Ube2v2/Phf20l1/Csnk1d/Arih2/Mapk8/Wac/Arih1/Commd1/Sumo1/Gabarap/Akt1/Clu/Hspa1a/Ube2k/Hfe/Plk3/Bag5/Araf/Sdcbp	21
GO:0002275	BP	GO:0002275	myeloid cell activation involved in immune response	18/1626	108/28564	3.73111725673114e-05	0.000356846289379211	0.000220945922497731	Ptafr/Lilrb4a/Ywhaz/Hmgb1/Lat/Stx11/Spi1/Fcer1g/Syk/Sbno2/Ptpn6/Dnase1l3/Plcg2/Abr/Tnf/Lat2/Snx4/Ifi35	18
GO:0009595	BP	GO:0009595	detection of biotic stimulus	10/1626	38/28564	3.78431222164427e-05	0.000361332668604838	0.000223723721304061	Tspo/Clec7a/Tlr2/Atf2/Pglyrp2/Pak1/Ly96/Clec4n/Tlr4/Tlr6	10
GO:0045620	BP	GO:0045620	negative regulation of lymphocyte differentiation	13/1626	62/28564	3.80208524475957e-05	0.000362427628306435	0.000224401679541453	Cd44/Fgl2/Lilrb4a/Smad7/Cd74/Hmgb1/Socs1/Irf1/Anxa1/Pglyrp2/Bcl6/Ctla4/Runx1	13
GO:1904019	BP	GO:1904019	epithelial cell apoptotic process	22/1626	149/28564	3.81291267719933e-05	0.000362857981267248	0.000224668138055262	Nfe2l2/Fas/Cd40lg/Id1/Atf2/Mapk8/Bcl2/Rgcc/Tmf1/Cflar/Icam1/Itga4/Psmd9/Bcl2l1/Bad/Tnf/Hdac3/Gata3/Foxo3/Nfkbiz/Tnfaip3/Zfp36	22
GO:0001666	BP	GO:0001666	response to hypoxia	29/1626	227/28564	4.06298942541515e-05	0.000386017573839443	0.000239007694603369	Cd24a/Fosl2/Nfe2l2/Gnb1/Il18/Casp1/Adam8/Map2k1/Cybb/Atf2/Bcl2/Rgcc/Itpr2/Acot2/Hif1an/Commd1/Hp1bp3/Akt1/Pak1/Rest/Ppard/Sdhd/Bad/Acaa2/Atp1b1/Plk3/Pdk3/Rora/Tmbim6	29
GO:0032868	BP	GO:0032868	response to insulin	32/1626	262/28564	4.09867371855993e-05	0.000388124819345675	0.000240312422482461	Prkca/Ncl/Socs1/Rab10/Eif6/Atp2b1/Stxbp3/Khk/Map2k1/Inpp5k/Irs2/Tsc1/Mzb1/Mapk1/Ccnd3/Egr2/Foxo1/Grb2/H2az1/Il1b/Akt1/Ggh/Pak1/Nucb2/Uso1/Hadha/Phip/Tnf/Ndel1/Mapk14/Pde3b/Ptpre	32
GO:0090068	BP	GO:0090068	positive regulation of cell cycle process	32/1626	262/28564	4.09867371855993e-05	0.000388124819345675	0.000240312422482461	Lmnb1/Macroh2a1/Cpsf3/Anxa1/Ncaph2/Cul3/Rgcc/Ccnd3/Rdx/Eif4g3/Il1b/Ube2c/Akt1/Plcg2/Azin1/Becn1/Chmp3/Ppp1r10/Pcid2/Phip/Tnf/Nusap1/Ccnb1/Vps4b/Rab11a/Rcc2/Sh2b1/Cul4a/Cdt1/Ncapd3/Cd28/Hnrnpu	32
GO:0016573	BP	GO:0016573	histone acetylation	23/1626	161/28564	4.37248647511005e-05	0.000413372570048233	0.00025594488871792	Actb/Spi1/Meaf6/Phf20l1/Epc1/Eny2/Atf2/Morf4l2/Sf3b5/Taf7/Msl2/Vps72/Kat2a/Phf20/Naa50/Ercc6/Ing3/Wbp2/Dmap1/Pbxip1/Chek1/Mbd3/Nfkbiz	23
GO:0002260	BP	GO:0002260	lymphocyte homeostasis	16/1626	90/28564	4.42707809554855e-05	0.000417161391692018	0.000258290785867984	Cd44/Cd24a/Cd74/Lat/Fas/Bcl2l11/Gimap3/Skil/Slc40a1/P2rx7/Bcl2/Gimap5/Akt1/Tnfrsf23/Bcl2a1a/Tnfaip3	16
GO:0072524	BP	GO:0072524	pyridine-containing compound metabolic process	16/1626	90/28564	4.42707809554855e-05	0.000417161391692018	0.000258290785867984	Macroh2a1/Vcp/Nampt/Nadk/Tkt/Mdh2/Prdx5/Idh3g/Cyb5r4/Pgls/Kcnab2/Taldo1/Kmo/Txnrd1/Pnp/Fdx1	16
GO:0032984	BP	GO:0032984	protein-containing complex disassembly	30/1626	240/28564	4.56196821678832e-05	0.000429168466613736	0.00026572511914827	Chmp4b/Vcp/Irgm1/Map1lc3a/Chmp1b/Oga/Hspa8/Lamp2/Dstn/Smn1/Twf2/Vmp1/Arid1a/Rdx/Napa/Pym1/Igtp/Capza1/Calm1/Chmp2a/Swap70/Flii/Chmp1a/Nrg1/Becn1/Tnf/Stmn1/Vps4b/Arid2/Smcr8	30
GO:0019362	BP	GO:0019362	pyridine nucleotide metabolic process	15/1626	81/28564	4.64736544126387e-05	0.000436487852228509	0.000270257009922827	Macroh2a1/Vcp/Nampt/Nadk/Tkt/Mdh2/Prdx5/Idh3g/Cyb5r4/Pgls/Kcnab2/Taldo1/Kmo/Txnrd1/Fdx1	15
GO:0033108	BP	GO:0033108	mitochondrial respiratory chain complex assembly	17/1626	100/28564	4.68796656061711e-05	0.000438425223503408	0.000271456558009197	Ndufs4/Ndufa13/Ndufab1/Sdhaf2/Ndufa1/Cox16/Cox20/Cox14/Tmem126a/Uqcc3/Cox18/Sdhaf1/Cox17/Ndufa2/Ndufb9/Ndufa6/Ndufs3	17
GO:0050779	BP	GO:0050779	RNA destabilization	17/1626	100/28564	4.68796656061711e-05	0.000438425223503408	0.000271456558009197	Tob1/Polr2d/Khsrp/Samd4b/Tut4/Tut7/Tnrc6c/Tnrc6a/Ythdf2/Tnfrsf1b/Cnot3/Ythdf3/Pan3/Zfp36/Zfp36l2/Hnrnpd/Hnrnpu	17
GO:0034763	BP	GO:0034763	negative regulation of transmembrane transport	22/1626	151/28564	4.69087530366381e-05	0.000438425223503408	0.000271456558009197	Prkca/1810037I17Rik/Stxbp3/Inpp5k/Irs2/Bcl2/Ywhaq/Commd1/Crbn/Ppp3r1/Calm1/Sumo1/Il1b/Akt1/Fabp5/Mmp9/Tnf/Hecw2/Ppp3cc/Tmbim6/Rgs2/Calm3	22
GO:0032755	BP	GO:0032755	positive regulation of interleukin-6 production	18/1626	110/28564	4.79669737311961e-05	0.000447587930206031	0.000277129764499614	Ptafr/Cd74/Hmgb1/Ncl/Fcer1g/Tlr2/Syk/P2rx7/Tut4/Stat3/Selenok/Il1b/Plcg2/Tlr4/Tnf/Lgals9/Tlr6/Mmp8	18
GO:0051402	BP	GO:0051402	neuron apoptotic process	38/1626	337/28564	4.92074856606909e-05	0.000458419169493762	0.000283836064179469	Cebpb/C5ar1/Mcl1/Jun/Ctsz/Retreg1/Fas/Bcl2l11/Ube2v2/Tmbim4/Hsp90ab1/Sod2/Tnfrsf1a/Il18/Casp1/Ddit3/Adam8/Atf2/Thap11/Mapk8/Bcl2/Ptk2b/Cpeb4/Ccl3/Gapdh/Il1b/Polb/Gclm/Hsph1/Bcl2l1/Tnf/Hdac3/Gata3/Ppt1/Tnfrsf23/Map2k7/Tmbim6/Nono	38
GO:0050766	BP	GO:0050766	positive regulation of phagocytosis	16/1626	91/28564	5.09084699782562e-05	0.00047349819649679	0.000293172435694914	Fcer1g/Clec7a/Fcgr3/Il15/Rapgef1/Calr/C3/Il2rg/Il1b/Plcg2/Gm5150/Sirpb1c/Abr/Sirpb1b/Tnf/Rap1a	16
GO:0048246	BP	GO:0048246	macrophage chemotaxis	11/1626	47/28564	5.11396860669567e-05	0.000474880315852774	0.000294028192487681	C5ar1/Ccl5/Trem1/Ninj1/Myo9b/Mapk1/Ptk2b/Nup85/Ccl3/Csf1/Mmp9	11
GO:0033673	BP	GO:0033673	negative regulation of kinase activity	29/1626	230/28564	5.17287744090436e-05	0.000478803535109795	0.000296457303630776	Actb/Gadd45b/Macroh2a1/Lilrb4a/Gadd45a/Prkca/Gstp1/Prkar1a/Ppp2r5a/Gadd45g/Itgb1bp1/Inpp5k/Irs2/Stk38/Pkig/Taf7/Washc1/Ptpn6/Il1b/Akt1/Sh2b3/Zfyve28/Wnk1/Smcr8/Rtraf/Tnfaip3/Dusp10/Rgs2/Hnrnpu	29
GO:0044242	BP	GO:0044242	cellular lipid catabolic process	29/1626	230/28564	5.17287744090436e-05	0.000478803535109795	0.000296457303630776	Etfb/Acadl/Lypla2/Gdpd3/Neu1/Phyh/Etfdh/Gpcpd1/Irs2/Gm2a/Auh/Pla2g7/Acot2/Etfa/Hadh/Srd5a3/Akt1/Gla/Plbd2/Echs1/Plcg2/Ppard/Acot7/Hadha/Acads/Acaa2/Prdx6/Acat1/Pnpla2	29
GO:0071763	BP	GO:0071763	nuclear membrane organization	9/1626	32/28564	5.21481957492436e-05	0.000481909693193974	0.000298380520948033	Chmp4b/Chmp1b/Banf1/Chmp2a/Chmp1a/Vps4b/Ndel1/Ankle2/Emd	9
GO:0031468	BP	GO:0031468	nuclear membrane reassembly	7/1626	19/28564	5.25062479203664e-05	0.000482118071958892	0.000298509541312862	Chmp4b/Chmp1b/Banf1/Chmp2a/Chmp1a/Vps4b/Ankle2	7
GO:0035821	BP	GO:0035821	modulation of process of another organism	7/1626	19/28564	5.25062479203664e-05	0.000482118071958892	0.000298509541312862	Bcl2l11/S100a9/Clec7a/Syk/C3/Bcl2l1/Bad	7
GO:0042026	BP	GO:0042026	protein refolding	7/1626	19/28564	5.25062479203664e-05	0.000482118071958892	0.000298509541312862	B2m/Hspa5/Hspa8/Dnaja4/St13/Hspa1a/Bag5	7
GO:0045579	BP	GO:0045579	positive regulation of B cell differentiation	7/1626	19/28564	5.25062479203664e-05	0.000482118071958892	0.000298509541312862	Spi1/Inpp5d/Syk/Il2rg/Bad/Pcid2/Pnp	7
GO:0016054	BP	GO:0016054	organic acid catabolic process	30/1626	242/28564	5.32891103165482e-05	0.000486972664705118	0.000301515324207597	Hdc/Mthfs/Etfb/Amdhd2/Acadl/Phyh/Etfdh/Slc16a3/Irs2/Auh/Acot2/Etfa/Gls/Hadh/Bckdha/Akt1/Got1/Kmo/Echs1/Ppard/Afmid/Acot7/Hadha/Acads/Acaa2/Aldh4a1/Aasdhppt/Blmh/Acat1/Idnk	30
GO:0046395	BP	GO:0046395	carboxylic acid catabolic process	30/1626	242/28564	5.32891103165482e-05	0.000486972664705118	0.000301515324207597	Hdc/Mthfs/Etfb/Amdhd2/Acadl/Phyh/Etfdh/Slc16a3/Irs2/Auh/Acot2/Etfa/Gls/Hadh/Bckdha/Akt1/Got1/Kmo/Echs1/Ppard/Afmid/Acot7/Hadha/Acads/Acaa2/Aldh4a1/Aasdhppt/Blmh/Acat1/Idnk	30
GO:0051651	BP	GO:0051651	maintenance of location in cell	30/1626	242/28564	5.32891103165482e-05	0.000486972664705118	0.000301515324207597	Srgn/Hspa5/Tspo/Cxcl10/Chchd10/Rangap1/Fth1/Tmem38b/Ddit3/P2rx7/Ap3d1/Twf2/Gm2a/Itpr2/Tnrc6a/Ptpn6/Sun1/Ptk2b/Vps13a/Calm1/Sp100/Txn1/Akt1/Plcg2/Hdac3/Kdelr1/Fkbp1a/Ftl1/Calm3/Hnrnpu	30
GO:0061013	BP	GO:0061013	regulation of mRNA catabolic process	25/1626	185/28564	5.34322301427927e-05	0.000487501415165346	0.000301842706785707	Fus/Zc3hav1/Tob1/Polr2d/Rnasel/Khsrp/Samd4b/Tut4/Tut7/Hnrnpab/Tnrc6c/Taf15/Tnrc6a/Ythdf2/Gtpbp1/Cnot3/Ythdf3/Fxr1/Pcid2/Larp4b/Pan3/Zfp36/Zfp36l2/Hnrnpd/Hnrnpu	25
GO:0018105	BP	GO:0018105	peptidyl-serine phosphorylation	37/1626	326/28564	5.35165958540941e-05	0.000487501415165346	0.000301842706785707	Cd44/Gadd45a/Smad7/Prkca/Irgm1/Tgfbr1/Csnk1d/Nek7/Hsp90ab1/Syk/Inpp5k/Mapk8/Cab39/Bcl2/Stk38/Mapk1/Pwp1/Igtp/Txn1/Akt1/Ercc6/Pak1/Ulk2/Sh2d3c/Smg1/Phip/Tnf/Csnk1g3/Mapkap1/Mapk14/Pdk3/Mknk1/Wnk1/Csnk2a2/Araf/Pak2/Hcls1	37
GO:0019646	BP	GO:0019646	aerobic electron transport chain	13/1626	64/28564	5.40652115757335e-05	0.000491719677432463	0.000304454497564216	Cox8a/Uqcrc2/Sdhaf2/Uqcrfs1/Sdhb/Ndufv1/Sdhd/Uqcc3/Uqcrq/Ndufb9/Cox5a/Cox7a2/Ndufs3	13
GO:0033674	BP	GO:0033674	positive regulation of kinase activity	46/1626	440/28564	5.60171477921785e-05	0.000508667560046512	0.000314947994820579	Cd24a/Sh3glb1/Cd74/Lat/Irgm1/Socs1/Zfp622/Stk11/Hsp90ab1/Il18/Syk/Itgb1bp1/Tab2/P2rx7/Adam8/Map2k1/Cab39/Rgcc/Gcn1/Ccnd3/Ppp2ca/Cops8/Ptk2b/Igtp/Il1rn/Pim1/Il1b/Malt1/Csf1/Akt1/Clu/Rapgef2/Pak1/Ranbp2/Irak1/Zeb2/Nrg1/Bad/Tlr4/Tnf/Magi3/Ccnb1/Tlr6/Traf4/Map2k7/Rap1a	46
GO:0050728	BP	GO:0050728	negative regulation of inflammatory response	22/1626	153/28564	5.74538911959327e-05	0.000520891114501926	0.000322516364159802	Acod1/Cd44/Ets1/Cd24a/Gstp1/Tnfrsf1a/Metrnl/Siglece/Nfkb1/Macir/Tnfrsf1b/Ppard/Abr/Lgals9/Gata3/Nr1d2/Ier3/Rora/Tnfaip3/Zfp36/Dusp10/Psma1	22
GO:0006470	BP	GO:0006470	protein dephosphorylation	30/1626	243/28564	5.75446761407255e-05	0.000520892595995103	0.000322517281445161	Ptp4a1/Sdhaf2/Stk11/Ppp2r5c/Ppp2r5a/Ppp1r11/Hsp90b1/Bcl2/Tsc1/Ctdsp2/Camta1/Ptpn6/Ppp2ca/Sppl3/Ppp3r1/Calm1/Ssu72/Arpp19/Ppp1r2/Swap70/Ppp1r7/Dusp6/Tnf/Ppp1r8/Timm50/Ppp3cc/Ankle2/Ptpre/Dusp10/Calm3	30
GO:0062012	BP	GO:0062012	regulation of small molecule metabolic process	41/1626	377/28564	5.79638211131388e-05	0.000523861704022519	0.000324355642475211	Ptafr/Macroh2a1/Vcp/Cd74/Hmgb1/Igfbp4/Atpif1/Tspo/Eif6/Stk11/Pank2/Slc7a11/Acadl/Anxa1/P2rx7/Map2k1/Stat3/Irs2/Gk/Nfkb1/Ppp2ca/Foxo1/Antkmt/Sirt7/Ptk2b/Kat2a/Srebf2/Arpp19/Il1b/Akt1/Ranbp2/Fabp5/Rest/Nucb2/Ppard/Bcl2l1/Bad/Tnf/Ier3/Pdk3/Rora	41
GO:0007040	BP	GO:0007040	lysosome organization	16/1626	92/28564	5.84068247723185e-05	0.000526210703434619	0.000325810055362496	Chmp4b/Chmp1b/Rab20/P2rx7/Lamtor1/Tpp1/Rab7/Chmp2a/Chmp1a/Gm6377/Becn1/Vps18/Chmp3/Tasl/Lyst/Ppt1	16
GO:0080171	BP	GO:0080171	lytic vacuole organization	16/1626	92/28564	5.84068247723185e-05	0.000526210703434619	0.000325810055362496	Chmp4b/Chmp1b/Rab20/P2rx7/Lamtor1/Tpp1/Rab7/Chmp2a/Chmp1a/Gm6377/Becn1/Vps18/Chmp3/Tasl/Lyst/Ppt1	16
GO:0036293	BP	GO:0036293	response to decreased oxygen levels	31/1626	255/28564	5.861248312122e-05	0.000527237172113885	0.000326445606511564	Cd24a/Fosl2/Nfe2l2/Gnb1/Il18/Casp1/Adam8/Map2k1/Cybb/Atf2/Bcl2/Rgcc/Tsc1/Itpr2/Acot2/Hif1an/Cpeb4/Commd1/Hp1bp3/Akt1/Pak1/Rest/Ppard/Sdhd/Bad/Acaa2/Atp1b1/Plk3/Pdk3/Rora/Tmbim6	31
GO:0072666	BP	GO:0072666	establishment of protein localization to vacuole	12/1626	56/28564	5.98794590070732e-05	0.000537792391207276	0.00033298100477453	Vps28/Vps37b/Hspa8/Lamp2/Ap3d1/Vps36/Scarb2/Vps13a/Rab7/Clu/Becn1/Tnfaip3	12
GO:0032642	BP	GO:0032642	regulation of chemokine production	18/1626	112/28564	6.12362015640785e-05	0.000549119635866339	0.000339994412493882	Cd24a/Lilrb4a/Cd74/Ccl5/Hmgb1/Oas1a/Gstp1/Tlr2/Il18/Syk/Oas3/Selenok/Il1b/Eif2ak2/Tlr4/Tnf/Lgals9/Erbin	18
GO:0010212	BP	GO:0010212	response to ionizing radiation	21/1626	143/28564	6.14232900755305e-05	0.000549939363479983	0.000340501957280486	Gadd45a/Stk11/Sod2/Ifi209/Anxa1/Nabp1/Bcl2/Grb2/Gtf2h5/Ercc6/Tmem109/Bcl2l1/Pnp/Ifi213/Ifi204/Ifi211/Gata3/Ifi214/Net1/Mapk14/Ifi206	21
GO:0090317	BP	GO:0090317	negative regulation of intracellular protein transport	11/1626	48/28564	6.2953612377877e-05	0.000562764174102701	0.000348442602029307	Gbp4/Rangap1/Itgb1bp1/Inpp5k/Pkig/Ube2g2/Gdi1/Sumo1/Sp100/Txn1/Hdac3	11
GO:0002763	BP	GO:0002763	positive regulation of myeloid leukocyte differentiation	14/1626	74/28564	6.45889116969541e-05	0.000576486124897659	0.000356938722535799	Jun/Prkca/Cd74/Ccl5/Ninj1/Klf10/Ccl3/Csf1/Notch2/Tmem64/Tnf/Car2/Runx1/Hcls1	14
GO:0046822	BP	GO:0046822	regulation of nucleocytoplasmic transport	20/1626	133/28564	6.48788065818255e-05	0.000578175783305942	0.000357984896047576	Gbp4/Ifi27/Rangap1/Hsp90ab1/Tnfrsf1a/Rbm22/Pkig/Mapk1/Sirt7/Xpo4/Sumo1/Sp100/Txn1/Dmap1/Hdac3/Mapk14/Cpsf6/Ier3/Emd/Hcls1	20
GO:0006368	BP	GO:0006368	transcription elongation by RNA polymerase II	16/1626	93/28564	6.68592912629714e-05	0.00059490279594359	0.000368341638846515	Eapp/Chaserr/Med28/Elof1/Map2k1/Nelfb/Gtf2f2/Tcea1/Ercc6/Med30/Pcid2/Med8/Med25/Med27/Rtf1/Hnrnpu	16
GO:0032486	BP	GO:0032486	Rap protein signal transduction	6/1626	14/28564	6.8086153606513e-05	0.00060125894667021	0.000372277130478698	Rap2c/Rapgef1/Rdx/Rap2b/Rapgef2/Rap1a	6
GO:0036296	BP	GO:0036296	response to increased oxygen levels	6/1626	14/28564	6.8086153606513e-05	0.00060125894667021	0.000372277130478698	Fas/Atp6v1g1/Sod2/Foxo1/Atp6v1a/Pdpn	6
GO:0043248	BP	GO:0043248	proteasome assembly	6/1626	14/28564	6.8086153606513e-05	0.00060125894667021	0.000372277130478698	Psmg4/Psmg1/Sem1/Pomp/Psmd9/Psmd11	6
GO:0044546	BP	GO:0044546	NLRP3 inflammasome complex assembly	9/1626	33/28564	6.80966552335259e-05	0.00060125894667021	0.000372277130478698	Gbp5/Nek7/Mapk8/Trim30a/Ppp2ca/Eif2ak2/Plcg2/Tlr4/Tlr6	9
GO:2000108	BP	GO:2000108	positive regulation of leukocyte apoptotic process	9/1626	33/28564	6.80966552335259e-05	0.00060125894667021	0.000372277130478698	Cd274/Cd44/Cd24a/Ccl5/Bcl2l11/Anxa1/P2rx7/Adam8/Rapgef2	9
GO:0051258	BP	GO:0051258	protein polymerization	33/1626	281/28564	6.84012932506872e-05	0.000603022444179371	0.000373369022409709	Chmp4b/Mapre1/Csnk1d/Arpc3/Tlr2/Capn1/Twf2/Mapk8/Washc1/Eml2/Rdx/Clip1/Grb2/Fkbp4/Ptk2b/Capza1/Chmp2a/Icam1/Ube2c/Prune1/Cdc42ep2/Pak1/Flii/Mkks/Hspa1a/Gda/Ube2k/Stmn1/Ndel1/Arfgef1/Septin2/Cyrib/Hcls1	33
GO:0006006	BP	GO:0006006	glucose metabolic process	28/1626	222/28564	6.86986844160508e-05	0.000604716750418775	0.000374418073685287	Hmgb1/Igfbp4/Stk11/Oas1a/Nisch/Pdha1/Pgam1/Serp1/Mdh2/Atf3/Irs2/Foxo1/Pfkl/Sirt7/Kat2a/Gapdh/Arpp19/Akt1/Ranbp2/Got1/Fabp5/Dlat/Hk3/Bad/Tnf/Mapk14/Pdk3/Rora	28
GO:0006310	BP	GO:0006310	DNA recombination	37/1626	330/28564	6.92089954310596e-05	0.00060827722589867	0.000376622587401275	Fus/Actb/H1f2/Samhd1/Sem1/Hmgb1/Ppp4c/Sfr1/Rnf138/Smchd1/Nfrkb/Cd40lg/Meaf6/Epc1/Alyref/Nabp1/Psmd14/Shld1/Morf4l2/Rpa1/Cgas/Vps72/Swap70/Ercc6/Polb/Rpa3/Bcl6/Mms19/Ing3/Dmap1/Wdr48/Arid2/Recql/Chek1/Nfkbiz/Nono/Cd28	37
GO:0001910	BP	GO:0001910	regulation of leukocyte mediated cytotoxicity	20/1626	134/28564	7.22395488603408e-05	0.00063394339976983	0.000392514125667838	B2m/H2-Q4/Lamp1/H2-D1/Gimap3/H2-K1/Spi1/H2-T22/P2rx7/Gimap5/Serpinb9/Dnase1l3/Ap1g1/Pnp/Gm11127/Lgals9/Hfe/Vav1/Cyrib/Tap1	20
GO:0043523	BP	GO:0043523	regulation of neuron apoptotic process	34/1626	294/28564	7.27825355300751e-05	0.000637734777784865	0.000394861605627702	Cebpb/C5ar1/Mcl1/Jun/Ctsz/Retreg1/Fas/Bcl2l11/Ube2v2/Tmbim4/Hsp90ab1/Sod2/Tnfrsf1a/Il18/Casp1/Ddit3/Adam8/Atf2/Thap11/Mapk8/Bcl2/Ptk2b/Cpeb4/Ccl3/Il1b/Gclm/Hsph1/Bcl2l1/Tnf/Hdac3/Gata3/Ppt1/Map2k7/Nono	34
GO:0005996	BP	GO:0005996	monosaccharide metabolic process	33/1626	282/28564	7.33167788705795e-05	0.000641438120164522	0.000397154577203283	Hmgb1/Igfbp4/Stk11/Oas1a/Nisch/Pdha1/Pgam1/Serp1/Mdh2/Atf3/Pfkfb4/Khk/Pofut2/Irs2/Foxo1/Pfkl/Sirt7/Kat2a/Gapdh/Arpp19/Akt1/Ranbp2/Got1/Nudt5/Galk2/Fabp5/Dlat/Hk3/Bad/Tnf/Mapk14/Pdk3/Rora	33
GO:0045911	BP	GO:0045911	positive regulation of DNA recombination	14/1626	75/28564	7.52952895361691e-05	0.000657746693394985	0.000407252237916794	Fus/Actb/Meaf6/Epc1/Shld1/Morf4l2/Vps72/Ercc6/Mms19/Ing3/Dmap1/Wdr48/Arid2/Cd28	14
GO:0000956	BP	GO:0000956	nuclear-transcribed mRNA catabolic process	19/1626	124/28564	7.5550059319816e-05	0.000658970775372234	0.0004080101438548	Pnrc1/Tob1/Polr2d/Samd4b/Hnrnpab/Tnrc6c/Tnrc6a/Pnrc2/Mrto4/Smg5/Pym1/Cnot3/Smg1/Pan3/Zfp36/Zfp36l2/Lsm4/Hnrnpd/Hnrnpu	19
GO:0045064	BP	GO:0045064	T-helper 2 cell differentiation	7/1626	20/28564	7.68120489708013e-05	0.000666942080791791	0.000412945679075018	Rara/Irf1/Il18/Anxa1/Bcl6/Gata3/Bcl3	7
GO:0046755	BP	GO:0046755	viral budding	7/1626	20/28564	7.68120489708013e-05	0.000666942080791791	0.000412945679075018	Vps37b/Chmp4b/Chmp1b/Pdcd6ip/Chmp2a/Chmp1a/Vps4b	7
GO:1900227	BP	GO:1900227	positive regulation of NLRP3 inflammasome complex assembly	7/1626	20/28564	7.68120489708013e-05	0.000666942080791791	0.000412945679075018	Gbp5/Nek7/Mapk8/Ppp2ca/Plcg2/Tlr4/Tlr6	7
GO:0097300	BP	GO:0097300	programmed necrotic cell death	11/1626	49/28564	7.70313127281165e-05	0.00066783708229444	0.000413499830648189	Zbp1/Fas/Casp1/Birc3/Mapk8/Cflar/Ybx3/Tnf/Alkbh7/Tnfrsf23/Peli1	11
GO:1902904	BP	GO:1902904	negative regulation of supramolecular fiber organization	24/1626	178/28564	7.74154238232261e-05	0.000670156409843229	0.000414935871823601	Mapre1/Wasf2/Hspa8/Tlr2/Inpp5k/Capn1/Twf2/Pfdn6/Eml2/Rdx/Fkbp4/Pfdn5/Gmfg/Capza1/Clu/Swap70/Flii/Mkks/Tacstd2/Stmn1/Shank1/Arfgef1/Cyrib/Pak2	24
GO:0016482	BP	GO:0016482	cytosolic transport	23/1626	167/28564	7.78522421356658e-05	0.00067191394563935	0.000416024072484094	Sh3glb1/Lamp1/Vps29/Rab9/Snx2/Map2k1/Mapk8/Stx16/Mapk1/Washc1/Rdx/Stx6/Rnf126/Rab7/Ap1g1/Snx1/Becn1/Wdr81/Arfip1/Tbc1d10a/Vamp3/Trappc10/Sys1	23
GO:2000045	BP	GO:2000045	regulation of G1/S transition of mitotic cell cycle	23/1626	167/28564	7.78522421356658e-05	0.00067191394563935	0.000416024072484094	Actb/Ppp2r5c/Cpsf3/Anxa1/Bcl2/Rgcc/Wac/Ctdsp2/Ptpn6/Arid1a/Ccnd3/Ppp2ca/Rdx/Ecd/Slfn1/Akt1/Phf10/Pdpn/Arid2/Plk3/Dpf2/Cul4a/Rps27l	23
GO:0002532	BP	GO:0002532	production of molecular mediator involved in inflammatory response	17/1626	104/28564	7.80910755860601e-05	0.00067195733902496	0.000416050940051165	Il1r2/Lilrb4a/Ywhaz/Gbp5/Fcer1g/Clec7a/Syk/Stat3/Pld4/Macir/Tlr4/Tnf/Tlr6/Pbxip1/Snx4/Mapk14/Dusp10	17
GO:0070664	BP	GO:0070664	negative regulation of leukocyte proliferation	17/1626	104/28564	7.80910755860601e-05	0.00067195733902496	0.000416050940051165	Cebpb/H2-Aa/Cd274/Cd44/Cd24a/Lilrb4a/Lst1/Inpp5d/Gstp1/Prkar1a/Ptpn6/Slfn1/Bcl6/Lgals9/Ctla4/Btla/Peli1	17
GO:0003158	BP	GO:0003158	endothelium development	20/1626	135/28564	8.03319099050949e-05	0.000690206006180098	0.000427349834614312	Btg1/Cxcl10/Kdm6b/Tgfbr1/Tnfrsf1a/Rap2c/Id1/Slc40a1/Rapgef1/Xdh/Rdx/Vezf1/Il1b/Icam1/Rapgef2/Nrg1/Tnf/Pdpn/Cxcr4/Rap1a	20
GO:0051346	BP	GO:0051346	negative regulation of hydrolase activity	40/1626	370/28564	8.07742337799802e-05	0.000692970590697502	0.000429061562309683	Cd44/Atpif1/Cst3/Lamtor5/Nr4a1/Cstdc5/Ifi209/Anxa1/Fcmr/Ppp1r11/Gzma/Tsc1/Rdx/Gapdh/Cflar/Dffa/Akt1/Stfa2/Serpina3f/Serpinb9/Mkks/Mmp9/Picalm/Pcid2/Bcl2a1d/Tnf/Ifi213/Ifi204/Ifi211/Ifi214/Arfgef1/Ifi206/Rcc2/Wnk1/Tmbim6/Tmed10/Rgs2/Cstdc4/Plaur/Pak2	40
GO:0034440	BP	GO:0034440	lipid oxidation	19/1626	125/28564	8.44051727016249e-05	0.000722359665062882	0.000447258181807421	Etfb/Acadl/Phyh/Etfdh/Irs2/Adh5/Auh/Pla2g7/Etfa/Hadh/Akt1/Echs1/Nucb2/Ppard/Hadha/Acads/Acaa2/Mapk14/Acat1	19
GO:0090150	BP	GO:0090150	establishment of protein localization to membrane	31/1626	260/28564	8.44512343288547e-05	0.000722359665062882	0.000447258181807421	Rtp4/Cd24a/Rilpl2/Sh3glb1/Vps37b/Chmp4b/Hspa5/Ndufa13/Rab10/Pdcd5/Ssr3/Oga/Tram1/Itgb1bp1/Inpp5k/Washc1/Timm13/Rdx/Clip1/Pex16/Commd1/Gdi1/Rab7/Pak1/Vamp4/Cox18/Timm10/Vamp3/Rab11a/Gga2/Sys1	31
GO:0006475	BP	GO:0006475	internal protein amino acid acetylation	23/1626	168/28564	8.54212306640206e-05	0.00072848847753233	0.000451052914063804	Actb/Spi1/Meaf6/Phf20l1/Epc1/Eny2/Atf2/Morf4l2/Sf3b5/Taf7/Msl2/Vps72/Kat2a/Phf20/Naa50/Ercc6/Ing3/Wbp2/Dmap1/Pbxip1/Chek1/Mbd3/Nfkbiz	23
GO:0018393	BP	GO:0018393	internal peptidyl-lysine acetylation	23/1626	168/28564	8.54212306640206e-05	0.00072848847753233	0.000451052914063804	Actb/Spi1/Meaf6/Phf20l1/Epc1/Eny2/Atf2/Morf4l2/Sf3b5/Taf7/Msl2/Vps72/Kat2a/Phf20/Naa50/Ercc6/Ing3/Wbp2/Dmap1/Pbxip1/Chek1/Mbd3/Nfkbiz	23
GO:0033619	BP	GO:0033619	membrane protein proteolysis	12/1626	58/28564	8.6061336530844e-05	0.000732860092413765	0.000453759655065549	Parl/Napsa/P2rx7/Adam8/Sppl3/Il1b/Adam10/Sppl2a/Tnfrsf1b/Aph1a/Tnf/Snx33	12
GO:0061157	BP	GO:0061157	mRNA destabilization	16/1626	95/28564	8.70409280666255e-05	0.000739012192802014	0.000457568806333298	Tob1/Polr2d/Khsrp/Samd4b/Tut4/Tut7/Tnrc6c/Tnrc6a/Ythdf2/Cnot3/Ythdf3/Pan3/Zfp36/Zfp36l2/Hnrnpd/Hnrnpu	16
GO:0072332	BP	GO:0072332	intrinsic apoptotic signaling pathway by p53 class mediator	16/1626	95/28564	8.70409280666255e-05	0.000739012192802014	0.000457568806333298	Cd44/Sh3glb1/Cd74/Ubb/Stk11/Ppp2r5c/Ifi209/Tifab/Tmem109/Ifi213/Ifi204/Ifi211/Ifi214/Ifi206/Bcl3/Rps27l	16
GO:0018107	BP	GO:0018107	peptidyl-threonine phosphorylation	18/1626	115/28564	8.72305913928684e-05	0.000739530146498831	0.000457889503957907	Smad7/Prkca/Irgm1/Stk11/Tgfbr1/Atf2/Inpp5k/Mapk8/Cab39/Bcl2/Mapk1/Igtp/Akt1/Phip/Ube2k/Wnk1/Csnk2a2/Chek1	18
GO:0043903	BP	GO:0043903	regulation of biological process involved in symbiotic interaction	13/1626	67/28564	8.90669624257587e-05	0.000751772246730192	0.000465469356150383	Ifitm3/Ly6e/Cd74/Hmgb1/Trim30a/Ifitm1/Ifitm6/Trim30b/Trim26/Trim25/Trim11/Exoc2/Lgals1	13
GO:1903556	BP	GO:1903556	negative regulation of tumor necrosis factor superfamily cytokine production	13/1626	67/28564	8.90669624257587e-05	0.000751772246730192	0.000465469356150383	Cd274/Cd24a/Lilrb4a/Tspo/Gstp1/Rara/Trim30a/Ptpn6/Tlr4/Hdac3/Tlr6/Tnfaip3/Bcl3	13
GO:1905517	BP	GO:1905517	macrophage migration	13/1626	67/28564	8.90669624257587e-05	0.000751772246730192	0.000465469356150383	C5ar1/Ccl5/Trem1/Ninj1/Myo9b/Mapk1/Ptk2b/Nup85/Ccl3/Cd9/Csf1/Mmp9/Abr	13
GO:0006898	BP	GO:0006898	receptor-mediated endocytosis	32/1626	273/28564	9.0640911926279e-05	0.000763849341884909	0.000472947043349243	B2m/Ifitm3/Cd44/Lilrb4a/Prkca/Cd14/Fcer1g/Syk/Sh3glb2/C3/Scarb2/Grb2/Ppp3r1/Cap1/Cd9/Rnasek/Clu/Itga4/Reps1/Plcg2/Cltb/Nrg1/Snx1/Picalm/Lmbr1l/Ap2a2/Hfe/Fcgr4/Ppt1/Rala/Abca2/Sdcbp	32
GO:1904996	BP	GO:1904996	positive regulation of leukocyte adhesion to vascular endothelial cell	8/1626	27/28564	9.07635874229981e-05	0.000763849341884909	0.000472947043349243	Ptafr/Ets1/Capn1/Icam1/Itga4/Irak1/St3gal4/Tnf	8
GO:0048144	BP	GO:0048144	fibroblast proliferation	21/1626	147/28564	9.22250468751976e-05	0.000775013990407363	0.000479859777600867	Jun/Cks2/Ndufs4/Cd74/Fosl2/Socs1/Tgif1/Gstp1/Fth1/Sod2/Gng2/Parp10/Ifi30/Kat2a/Ecd/Mmp9/Phip/Cks1b/Ccnb1/Med25/Emd	21
GO:0045429	BP	GO:0045429	positive regulation of nitric oxide biosynthetic process	11/1626	50/28564	9.37169229392524e-05	0.000786401274532588	0.000486910359519957	Sod2/Tlr2/Ptk2b/Il1b/Icam1/Akt1/Clu/Tlr4/Tnf/Tlr6/Mmp8	11
GO:0017157	BP	GO:0017157	regulation of exocytosis	28/1626	226/28564	9.40094030802442e-05	0.000787705610649043	0.000487717955829838	Ptafr/Lamp1/Prkca/Spi1/Rab9/Fcer1g/Syk/Anxa1/Stxbp3/P2rx7/Pdcd6ip/Rab7/Chmp2a/C9orf72/Rest/Ap1g1/Vps18/Bcl2l1/Abr/Lgals9/Vps4b/Snx4/Rala/Septin2/Smcr8/Exoc2/Sdcbp/Rap1a	28
GO:2000403	BP	GO:2000403	positive regulation of lymphocyte migration	10/1626	42/28564	9.5647063277672e-05	0.000800261018515369	0.000495491796432711	Ccl5/Cxcl10/Tnfsf14/Adam8/Ptk2b/Selenok/Itga4/Adam10/Lgals9/Wnk1	10
GO:0045860	BP	GO:0045860	positive regulation of protein kinase activity	40/1626	373/28564	9.62646212798405e-05	0.000804257330111225	0.000497966163627816	Cd24a/Lat/Irgm1/Socs1/Stk11/Hsp90ab1/Il18/Syk/Itgb1bp1/Tab2/P2rx7/Adam8/Map2k1/Cab39/Rgcc/Ccnd3/Ppp2ca/Cops8/Ptk2b/Igtp/Il1rn/Pim1/Il1b/Malt1/Csf1/Akt1/Clu/Rapgef2/Pak1/Irak1/Zeb2/Nrg1/Tlr4/Tnf/Magi3/Ccnb1/Tlr6/Traf4/Map2k7/Rap1a	40
GO:0045446	BP	GO:0045446	endothelial cell differentiation	18/1626	116/28564	9.78349894214414e-05	0.000816190884171908	0.000505354975531118	Btg1/Kdm6b/Tgfbr1/Tnfrsf1a/Rap2c/Id1/Rapgef1/Xdh/Rdx/Vezf1/Il1b/Icam1/Rapgef2/Nrg1/Tnf/Pdpn/Cxcr4/Rap1a	18
GO:0043487	BP	GO:0043487	regulation of RNA stability	24/1626	181/28564	0.000100981081257577	0.000839998004238771	0.000520095456970165	Fus/Tob1/Polr2d/Rnasel/Khsrp/Samd4b/Tut4/Tut7/Tnrc6c/Taf15/Tnrc6a/Ythdf2/Tnfrsf1b/Cnot3/Ythdf3/Fxr1/Pcid2/Larp4b/Zcchc17/Pan3/Zfp36/Zfp36l2/Hnrnpd/Hnrnpu	24
GO:0000281	BP	GO:0000281	mitotic cytokinesis	14/1626	77/28564	0.000101419383253602	0.000839998004238771	0.000520095456970165	Son/Chmp4b/Chmp1b/Pdcd6ip/Chmp2a/Cenpa/Chmp1a/Nusap1/Stmn1/Rab35/Cep55/Vps4b/Snx33/Exoc2	14
GO:0006635	BP	GO:0006635	fatty acid beta-oxidation	14/1626	77/28564	0.000101419383253602	0.000839998004238771	0.000520095456970165	Etfb/Acadl/Etfdh/Irs2/Auh/Etfa/Hadh/Akt1/Echs1/Ppard/Hadha/Acads/Acaa2/Acat1	14
GO:0042775	BP	GO:0042775	mitochondrial ATP synthesis coupled electron transport	14/1626	77/28564	0.000101419383253602	0.000839998004238771	0.000520095456970165	Cox8a/Uqcrc2/Sdhaf2/Uqcrfs1/Sdhb/Ndufv1/Sdhd/Uqcc3/Ccnb1/Uqcrq/Ndufb9/Cox5a/Cox7a2/Ndufs3	14
GO:0060260	BP	GO:0060260	regulation of transcription initiation by RNA polymerase II	14/1626	77/28564	0.000101419383253602	0.000839998004238771	0.000520095456970165	Sub1/Hmgb1/Nfkbia/Med28/Nfkb1/Taf7/Med13/Ercc6/Znhit1/Med30/Pcid2/Med8/Med25/Med27	14
GO:0001961	BP	GO:0001961	positive regulation of cytokine-mediated signaling pathway	12/1626	59/28564	0.000102488712915688	0.000846415404941629	0.00052406887230481	Zbp1/Cd74/Irgm1/Parp14/Casp1/Igtp/Csf1/Hspa1a/Casp4/Ube2k/Irf7/Cxcr4	12
GO:2000630	BP	GO:2000630	positive regulation of miRNA metabolic process	12/1626	59/28564	0.000102488712915688	0.000846415404941629	0.00052406887230481	Jun/Ets1/Spi1/Tgfbr1/Ctcf/Stat3/Nfkb1/Srebf2/Zswim8/Tnf/Gata3/Foxo3	12
GO:0032387	BP	GO:0032387	negative regulation of intracellular transport	13/1626	68/28564	0.000104438497626021	0.000858816143568481	0.000531746947479221	Gbp4/Rangap1/Itgb1bp1/Inpp5k/Pkig/Ube2g2/Gdi1/Sumo1/Sp100/Txn1/Arfip1/Hdac3/Abca2	13
GO:0032608	BP	GO:0032608	interferon-beta production	13/1626	68/28564	0.000104438497626021	0.000858816143568481	0.000531746947479221	Isg15/Zc3hav1/Hmgb1/Polr3c/Oas2/Oas1a/Rel/Irf1/Tlr2/Oas3/Tlr4/Polr3d/Irf7	13
GO:0032648	BP	GO:0032648	regulation of interferon-beta production	13/1626	68/28564	0.000104438497626021	0.000858816143568481	0.000531746947479221	Isg15/Zc3hav1/Hmgb1/Polr3c/Oas2/Oas1a/Rel/Irf1/Tlr2/Oas3/Tlr4/Polr3d/Irf7	13
GO:0032956	BP	GO:0032956	regulation of actin cytoskeleton organization	39/1626	362/28564	0.000106029490708794	0.000870653589420214	0.000539076252761554	Tgfbr1/Wasf2/Arpc3/Tlr2/Dstn/Id1/Itgb1bp1/Inpp5k/Capn1/Twf2/Rgcc/Tsc1/Washc1/Rdx/Grb2/Dapk3/Ptk2b/Actg1/Gmfg/Capza1/Rhog/Icam1/Swap70/Cdc42ep2/C9orf72/Pak1/Flii/Mkks/Notch2/Arfip1/Tacstd2/Stmn1/Shank1/Gpr65/Arfgef1/Arfip2/Cyrib/Pak2/Hcls1	39
GO:0010951	BP	GO:0010951	negative regulation of endopeptidase activity	25/1626	193/28564	0.000107076005221017	0.00087799269331014	0.000543620352357174	Cd44/Cst3/Lamtor5/Nr4a1/Ifi209/Fcmr/Gapdh/Cflar/Akt1/Stfa2/Serpina3f/Serpinb9/Mmp9/Picalm/Pcid2/Bcl2a1d/Tnf/Ifi213/Ifi204/Ifi211/Ifi214/Ifi206/Tmed10/Plaur/Pak2	25
GO:0097428	BP	GO:0097428	protein maturation by iron-sulfur cluster transfer	6/1626	15/28564	0.000108006603289197	0.000884361760265388	0.000547563841236728	Ciao2b/Cisd1/Bola3/Isca2/Mms19/Ciao1	6
GO:0019395	BP	GO:0019395	fatty acid oxidation	18/1626	117/28564	0.000109558011614008	0.000892040559932584	0.000552318267796958	Etfb/Acadl/Phyh/Etfdh/Irs2/Adh5/Auh/Etfa/Hadh/Akt1/Echs1/Nucb2/Ppard/Hadha/Acads/Acaa2/Mapk14/Acat1	18
GO:0002577	BP	GO:0002577	regulation of antigen processing and presentation	7/1626	21/28564	0.000109565176637509	0.000892040559932584	0.000552318267796958	H2-Ab1/Fgl2/Cd74/H2-Oa/Cd68/Hfe/Tapbpl	7
GO:1901673	BP	GO:1901673	regulation of mitotic spindle assembly	7/1626	21/28564	0.000109565176637509	0.000892040559932584	0.000552318267796958	Chmp4b/Chmp1b/Chmp2a/Chmp1a/Hspa1a/Vps4b/Hnrnpu	7
GO:1990182	BP	GO:1990182	exosomal secretion	7/1626	21/28564	0.000109565176637509	0.000892040559932584	0.000552318267796958	Cops5/Pdcd6ip/Rab7/Chmp2a/Vps4b/Rab11a/Sdcbp	7
GO:0001503	BP	GO:0001503	ossification	44/1626	427/28564	0.000111974200161532	0.000910364501454717	0.000563663769442625	H3f3b/Cebpb/Srgn/Isg15/Smad7/Tob1/Rsad2/Atp2b1/Id1/Tmem38b/Trpm4/P2rx7/Klf10/Mapk8/Sbno2/Bcl2/Mapk1/Tob2/Egr2/Ccdc134/Sik3/Id3/Sirt7/Ptk2b/Sp3/Ifitm1/Csf1/Akt1/Snx10/Mmp9/Tmem64/Rest/Pdlim7/Sgms2/Tnf/Ifi204/Mapk14/Lmna/Xylt1/Phospho1/Fbxl15/Pam16/Txlng/Junb	44
GO:1903321	BP	GO:1903321	negative regulation of protein modification by small protein conjugation or removal	16/1626	97/28564	0.00011237004381646	0.000910393243192803	0.000563681565255625	Isg15/Gbp4/Vps28/Smad7/Sqstm1/Rpl37rt/Tspo/Parp10/Otub1/Prr7/Sirt7/Akt1/Gtpbp4/Hspa1a/Bag5/Tnfaip3	16
GO:1903203	BP	GO:1903203	regulation of oxidative stress-induced neuron death	9/1626	35/28564	0.000112452888424998	0.000910393243192803	0.000563681565255625	Mcl1/Slc7a11/Ncoa7/Tsc1/Rest/Tlr4/Tnf/Tlr6/Nono	9
GO:2000515	BP	GO:2000515	negative regulation of CD4-positive, alpha-beta T cell activation	9/1626	35/28564	0.000112452888424998	0.000910393243192803	0.000563681565255625	Cd274/Cd44/Smad7/Hmgb1/Irf1/Anxa1/Bcl6/Lgals9/Runx1	9
GO:0046640	BP	GO:0046640	regulation of alpha-beta T cell proliferation	11/1626	51/28564	0.000113392618609333	0.000914138529826711	0.00056600050715015	Cd274/Cd44/Cd24a/Irf1/Il18/Syk/Rasal3/Il12rb2/Lgals9/Btla/Cd28	11
GO:0090199	BP	GO:0090199	regulation of release of cytochrome c from mitochondria	11/1626	51/28564	0.000113392618609333	0.000914138529826711	0.00056600050715015	Fas/Bcl2l11/Parl/Pdcd5/Casp1/Akt1/Mmp9/Bcl2l1/Bad/Lmna/Plaur	11
GO:1903202	BP	GO:1903202	negative regulation of oxidative stress-induced cell death	11/1626	51/28564	0.000113392618609333	0.000914138529826711	0.00056600050715015	Nfe2l2/Sod2/Slc7a11/Ncoa7/Tsc1/Rnf146/Txn1/Rest/Hk3/Bag5/Nono	11
GO:0043280	BP	GO:0043280	positive regulation of cysteine-type endopeptidase activity involved in apoptotic process	19/1626	128/28564	0.00011671904391051	0.000939637345094696	0.000581788423207187	Stat1/Vcp/Hmgb1/Ndufa13/Fas/Bcl2l11/Pdcd5/S100a9/Syk/Casp1/Xdh/Dap/Prr7/Malt1/Rest/Bad/Tnf/Tnfrsf23/Rps27l	19
GO:0007015	BP	GO:0007015	actin filament organization	46/1626	454/28564	0.000117729587912232	0.000946447092754557	0.00058600476515459	Marcksl1/Tgfbr1/Wasf2/Arpc3/Tlr2/Dstn/Id1/Itgb1bp1/Inpp5k/Capn1/Twf2/Hsp90b1/Rnd1/Cul3/Bcl2/Rgcc/Tsc1/Washc1/Rdx/Grb2/Ptk2b/Actg1/Gmfg/Capza1/Rhog/Icam1/Swap70/Cdc42ep2/C9orf72/Pak1/Flii/Mkks/Pdlim1/Arfip1/Tacstd2/Casp4/Stmn1/Shank1/Gpr65/Arfgef1/Myo19/Arfip2/Zyx/Cyrib/Pak2/Hcls1	46
GO:0032735	BP	GO:0032735	positive regulation of interleukin-12 production	10/1626	43/28564	0.000118317040543109	0.000949841269611435	0.000588106312961261	Hmgb1/Cd40lg/Rel/Irf1/Tlr2/Syk/Plcg2/Tlr4/Tlr6/Mapk14	10
GO:0006925	BP	GO:0006925	inflammatory cell apoptotic process	8/1626	28/28564	0.00012075253611061	0.000968041251832337	0.000599375063627648	Cd44/Ccl5/Fas/Slc7a11/Il18/Anxa1/Itpkb/Plekho2	8
GO:0032271	BP	GO:0032271	regulation of protein polymerization	26/1626	206/28564	0.000121292810624388	0.000969667698844201	0.000600382098998689	Mapre1/Arpc3/Tlr2/Capn1/Twf2/Mapk8/Washc1/Eml2/Rdx/Clip1/Grb2/Fkbp4/Ptk2b/Capza1/Icam1/Prune1/Cdc42ep2/Pak1/Flii/Mkks/Hspa1a/Gda/Stmn1/Arfgef1/Cyrib/Hcls1	26
GO:0071902	BP	GO:0071902	positive regulation of protein serine/threonine kinase activity	26/1626	206/28564	0.000121292810624388	0.000969667698844201	0.000600382098998689	Cd24a/Irgm1/Hsp90ab1/Syk/P2rx7/Adam8/Map2k1/Cab39/Rgcc/Ccnd3/Ppp2ca/Ptk2b/Igtp/Il1rn/Pim1/Il1b/Akt1/Rapgef2/Pak1/Irak1/Zeb2/Tlr4/Tnf/Magi3/Tlr6/Map2k7	26
GO:0051928	BP	GO:0051928	positive regulation of calcium ion transport	21/1626	150/28564	0.000123630434025486	0.00098698296497013	0.000611103066432995	Ccl5/Gimap3/Tspo/Cxcl10/Oga/Atp2b1/Orai1/P2rx7/Vmp1/Creb3/Gimap5/Ppp3r1/Calm1/Sumo1/Plcg2/Stim2/Nipsnap2/Atp1b1/Ppp3cc/Cxcr4/Calm3	21
GO:0001824	BP	GO:0001824	blastocyst development	22/1626	161/28564	0.000123974021707487	0.000988353227149282	0.000611951481703791	Sf3b6/Skil/Tgfbr1/Phf6/Cul3/Zfp830/Bysl/Sp3/Dad1/Rpl7l1/Cops2/Cnot3/Lpar6/Asf1b/Atp1b1/Ndel1/Chek1/Ndufa2/Rtf1/Psmc4/Emg1/Junb	22
GO:0042886	BP	GO:0042886	amide transport	44/1626	429/28564	0.000124491984187094	0.000990368268210906	0.0006131991200273	Cd74/Ccl5/Nadk/Dynll1/Slc15a3/Oga/Prkar1a/Serp1/S100a9/Slc7a11/Eny2/Anxa1/Orai1/Trpm4/Stxbp3/P2rx7/Irs2/Cyb5r4/Glul/Foxo1/Pfkl/Sidt2/Oxct1/Hadh/Il1rn/Il1b/Pak1/Abcc5/Kmo/Rest/Nucb2/Psmd9/Ppard/Rab1a/Cert1/Bad/Klf7/Tnf/Car2/Hfe/Septin2/Abca2/Pde3b/Tap1	44
GO:0035304	BP	GO:0035304	regulation of protein dephosphorylation	15/1626	88/28564	0.000124571374028616	0.000990368268210906	0.0006131991200273	Ppp2r5a/Ppp1r11/Hsp90b1/Tsc1/Camta1/Sppl3/Calm1/Arpp19/Ppp1r2/Swap70/Ppp1r7/Tnf/Ppp1r8/Ankle2/Calm3	15
GO:0009062	BP	GO:0009062	fatty acid catabolic process	17/1626	108/28564	0.000126295347202669	0.0010026873697803	0.000620826648578399	Etfb/Acadl/Phyh/Etfdh/Irs2/Auh/Acot2/Etfa/Hadh/Akt1/Echs1/Ppard/Acot7/Hadha/Acads/Acaa2/Acat1	17
GO:0043087	BP	GO:0043087	regulation of GTPase activity	38/1626	353/28564	0.000131249326203641	0.00104058086485315	0.000644288888413084	Ccl5/Myo9b/Rangap1/Itgb1bp1/Rapgef1/Map2k1/Rasa2/Tsc1/Rdx/Ptk2b/Rasal3/Ccl3/Rhog/Icam1/Rapgef2/C9orf72/Rasa3/Mkks/Bcl6/Picalm/Abr/Rasgef1b/Tbc1d9b/Stmn1/Plxnc1/Tbc1d10a/Tax1bp3/Pip5k1a/Arap2/Ndel1/Gpr65/Net1/Vav1/Arfgef1/Rcc2/Wnk1/Smcr8/Rap1a	38
GO:0006289	BP	GO:0006289	nucleotide-excision repair	14/1626	79/28564	0.000135071321622083	0.00106793666669014	0.000661226581342595	Actb/Hmgb1/Rpa1/Arid1a/Gtf2h5/Commd1/Ercc6/Rpa3/Phf10/Ogg1/Arid2/Dpf2/Pold3/Cul4a	14
GO:0042773	BP	GO:0042773	ATP synthesis coupled electron transport	14/1626	79/28564	0.000135071321622083	0.00106793666669014	0.000661226581342595	Cox8a/Uqcrc2/Sdhaf2/Uqcrfs1/Sdhb/Ndufv1/Sdhd/Uqcc3/Ccnb1/Uqcrq/Ndufb9/Cox5a/Cox7a2/Ndufs3	14
GO:1904407	BP	GO:1904407	positive regulation of nitric oxide metabolic process	11/1626	52/28564	0.000136481000176684	0.00107759998491151	0.000667209747827313	Sod2/Tlr2/Ptk2b/Il1b/Icam1/Akt1/Clu/Tlr4/Tnf/Tlr6/Mmp8	11
GO:0009314	BP	GO:0009314	response to radiation	45/1626	444/28564	0.000137891520453299	0.00108724342875935	0.000673180608840669	Jun/Gadd45a/Gnb1/Stk11/Ppid/Sod2/Slc7a11/Ifi209/Anxa1/Pcna/Nabp1/Mapk8/Bcl2/Grb2/Gtf2h5/Nptn/Txn1/Akt1/Ercc6/Pde1b/Tmem109/Mmp9/Sprtn/Bcl2l1/Pnp/Ifi213/Ifi204/Ifi211/Gata3/Impact/Ifi214/Ogg1/Net1/Fbxl3/Mapk14/Plk3/Ifi206/Pold3/Map2k7/Cul4a/Chek1/Fbxl17/Dynlrb1/Bcl3/Crip1	45
GO:0042116	BP	GO:0042116	macrophage activation	17/1626	109/28564	0.000141808346799072	0.00111369548098328	0.00068955873369309	C5ar1/Jun/Hmgb1/Nampt/Tlr2/Syk/Casp1/Sbno2/Clu/Plcg2/Tlr4/Tnf/Lgals9/Tlr6/Mmp8/Rora/Ifi35	17
GO:0000768	BP	GO:0000768	syncytium formation by plasma membrane fusion	13/1626	70/28564	0.000142156786648598	0.00111369548098328	0.00068955873369309	Stat1/Cd44/Ehd1/Cxcl10/Casp1/Tnfsf14/Adam8/Sbno2/Flt3l/Cd9/Cflar/Cacna1s/Mapk14	13
GO:0042149	BP	GO:0042149	cellular response to glucose starvation	13/1626	70/28564	0.000142156786648598	0.00111369548098328	0.00068955873369309	Sh3glb1/Hspa5/Nfe2l2/Ifi209/Bcl2/Cpeb4/Becn1/Ifi213/Ifi204/Ifi211/Impact/Ifi214/Ifi206	13
GO:0140253	BP	GO:0140253	cell-cell fusion	13/1626	70/28564	0.000142156786648598	0.00111369548098328	0.00068955873369309	Stat1/Cd44/Ehd1/Cxcl10/Casp1/Tnfsf14/Adam8/Sbno2/Flt3l/Cd9/Cflar/Cacna1s/Mapk14	13
GO:0140632	BP	GO:0140632	inflammasome complex assembly	9/1626	36/28564	0.000142408868914877	0.00111369548098328	0.00068955873369309	Gbp5/Nek7/Mapk8/Trim30a/Ppp2ca/Eif2ak2/Plcg2/Tlr4/Tlr6	9
GO:2000406	BP	GO:2000406	positive regulation of T cell migration	9/1626	36/28564	0.000142408868914877	0.00111369548098328	0.00068955873369309	Ccl5/Cxcl10/Tnfsf14/Adam8/Selenok/Itga4/Adam10/Lgals9/Wnk1	9
GO:0051924	BP	GO:0051924	regulation of calcium ion transport	33/1626	292/28564	0.000143148686071353	0.00111796011893769	0.000692199238568714	Tspan13/Ccl5/Gimap3/Tspo/Cxcl10/1810037I17Rik/Oga/Atp2b1/Tmem38b/Orai1/P2rx7/Inpp5k/Vmp1/Bcl2/Ptpn6/Creb3/Gimap5/Ptk2b/Ppp3r1/Calm1/Sumo1/Icam1/Akt1/Plcg2/Stim2/Nipsnap2/Atp1b1/Ppp3cc/Tmbim6/Fkbp1a/Cxcr4/Calm3/Pde4b	33
GO:0001912	BP	GO:0001912	positive regulation of leukocyte mediated cytotoxicity	16/1626	99/28564	0.000143915123798265	0.00112089990730681	0.000694019445959113	B2m/H2-Q4/Lamp1/H2-D1/Gimap3/H2-K1/Spi1/H2-T22/P2rx7/Gimap5/Ap1g1/Pnp/Gm11127/Hfe/Vav1/Cyrib	16
GO:0009408	BP	GO:0009408	response to heat	16/1626	99/28564	0.000143915123798265	0.00112089990730681	0.000694019445959113	Vcp/Slu7/Ier5/Hsp90ab1/Polr2d/Dnaja4/Mapk8/Sumo1/Psip1/Akt1/Rasa3/Irak1/Hspa1a/Xylt1/Map2k7/Pde4b	16
GO:0015833	BP	GO:0015833	peptide transport	37/1626	342/28564	0.000144455150986262	0.00112358350185255	0.000695681027682574	Cd74/Ccl5/Nadk/Dynll1/Slc15a3/Oga/Prkar1a/Serp1/S100a9/Slc7a11/Eny2/Anxa1/Orai1/Trpm4/Stxbp3/Irs2/Cyb5r4/Glul/Foxo1/Pfkl/Sidt2/Oxct1/Hadh/Il1rn/Il1b/Rest/Nucb2/Psmd9/Ppard/Rab1a/Bad/Klf7/Tnf/Car2/Hfe/Pde3b/Tap1	37
GO:0050850	BP	GO:0050850	positive regulation of calcium-mediated signaling	10/1626	44/28564	0.000145363403437778	0.00112912005805452	0.000699109056931902	Cd24a/Syk/Itgal/Camta1/Sppl3/Ppp3r1/Plcg2/Nrg1/Tnf/Ppp3cc	10
GO:0045598	BP	GO:0045598	regulation of fat cell differentiation	21/1626	152/28564	0.000149502605928118	0.00115814148096337	0.000717078040350355	Cebpb/Sod2/Metrnl/Ddit3/Trpm4/Foxo1/Pim1/Akt1/Tmem64/Nucb2/Jdp2/Ppard/Tnf/Gata3/Tfe3/Mapk14/Rora/Zfp36/Zfp36l2/Dusp10/Hnrnpu	21
GO:0046328	BP	GO:0046328	regulation of JNK cascade	21/1626	152/28564	0.000149502605928118	0.00115814148096337	0.000717078040350355	Lmnb1/Gadd45b/Gadd45a/Hmgb1/Zfp622/Gstp1/Gadd45g/Cops5/Rapgef1/Rb1cc1/Ptk2b/Il1b/Akt1/Tlr4/Tnf/Magi3/Hdac3/Traf4/Mmp8/Map2k7/Dusp10	21
GO:0042542	BP	GO:0042542	response to hydrogen peroxide	18/1626	120/28564	0.000152463479683424	0.00117590559563874	0.000728076918077607	Nfe2l2/Kdm6b/Oser1/Sod2/Anxa1/Plekha1/Capn1/Mapk8/Bcl2/Ptk2b/Rnf146/Txn1/Stk24/Hk3/Foxo3/Impact/Net1/Tnfaip3	18
GO:0002283	BP	GO:0002283	neutrophil activation involved in immune response	7/1626	22/28564	0.000152818629078312	0.00117590559563874	0.000728076918077607	Ptafr/Stx11/Spi1/Fcer1g/Syk/Dnase1l3/Abr	7
GO:0007252	BP	GO:0007252	I-kappaB phosphorylation	7/1626	22/28564	0.000152818629078312	0.00117590559563874	0.000728076918077607	Saa3/Tlr2/Akt1/Plcg2/Tlr4/Tnf/Usp25	7
GO:0097734	BP	GO:0097734	extracellular exosome biogenesis	7/1626	22/28564	0.000152818629078312	0.00117590559563874	0.000728076918077607	Cops5/Pdcd6ip/Rab7/Chmp2a/Vps4b/Rab11a/Sdcbp	7
GO:1902410	BP	GO:1902410	mitotic cytokinetic process	7/1626	22/28564	0.000152818629078312	0.00117590559563874	0.000728076918077607	Chmp4b/Chmp1b/Pdcd6ip/Chmp2a/Chmp1a/Cep55/Vps4b	7
GO:0010721	BP	GO:0010721	negative regulation of cell development	35/1626	318/28564	0.000154385141852972	0.00118637138418567	0.000734556944279337	B2m/Cd44/Cd24a/Nme2/Fgl2/Lilrb4a/Smad7/Cd74/Hmgb1/Ifrd1/Fas/Socs1/Tspo/Inpp5d/Pilrb1/Rara/Irf1/Id1/Anxa1/Cers2/Tob2/Arhgap4/Pglyrp2/Gdi1/Il1b/Mafb/Rapgef2/Ulk2/Rest/Bcl6/Ctla4/Trim11/Runx1/Cul4a/Dusp10	35
GO:0072676	BP	GO:0072676	lymphocyte migration	17/1626	110/28564	0.00015896214617707	0.00121991243821869	0.00075532431484038	Ccl5/Gpr183/Cxcl10/Stk10/Tnfsf14/Adam8/Itgal/Ptk2b/Ccl3/Selenok/Icam1/Akt1/Itga4/Adam10/Lgals9/Gata3/Wnk1	17
GO:1902895	BP	GO:1902895	positive regulation of miRNA transcription	11/1626	53/28564	0.000163447445674057	0.00125266122364597	0.000775601142209104	Jun/Ets1/Spi1/Tgfbr1/Ctcf/Stat3/Nfkb1/Srebf2/Tnf/Gata3/Foxo3	11
GO:0060700	BP	GO:0060700	regulation of ribonuclease activity	6/1626	16/28564	0.000164489376214955	0.0012572937958558	0.000778469458262547	Oas2/Oas1a/Oas3/Oasl2/Oasl1/Tmbim6	6
GO:0072673	BP	GO:0072673	lamellipodium morphogenesis	6/1626	16/28564	0.000164489376214955	0.0012572937958558	0.000778469458262547	Cd44/Myo9b/Wasf2/Snx2/Snx1/Pdpn	6
GO:0090307	BP	GO:0090307	mitotic spindle assembly	13/1626	71/28564	0.000165052867890494	0.00125992547760234	0.000780098897515567	Chmp4b/Bccip/Chmp1b/Wrap73/Smc1a/Stag2/Chmp2a/Chmp1a/Smc3/Hspa1a/Vps4b/Rab11a/Hnrnpu	13
GO:0044091	BP	GO:0044091	membrane biogenesis	12/1626	62/28564	0.000168866537450154	0.00128732739690117	0.00079706514465862	Chmp4b/Chmp1b/Banf1/Pex16/Ugcg/Chmp2a/Mafb/Chmp1a/Picalm/Hdac3/Vps4b/Ankle2	12
GO:0018209	BP	GO:0018209	peptidyl-serine modification	37/1626	345/28564	0.00017224621885659	0.00131135267018236	0.00081194069843727	Cd44/Gadd45a/Smad7/Prkca/Irgm1/Tgfbr1/Csnk1d/Nek7/Hsp90ab1/Syk/Inpp5k/Mapk8/Cab39/Bcl2/Stk38/Mapk1/Pwp1/Igtp/Txn1/Akt1/Ercc6/Pak1/Ulk2/Sh2d3c/Smg1/Phip/Tnf/Csnk1g3/Mapkap1/Mapk14/Pdk3/Mknk1/Wnk1/Csnk2a2/Araf/Pak2/Hcls1	37
GO:0006399	BP	GO:0006399	tRNA metabolic process	23/1626	176/28564	0.000173710775689686	0.00132075335802158	0.000817761253977762	Rtcb/Lsm6/Trmt112/Pop5/Rpp25l/Rpp30/Mettl1/Dars/Kti12/Urm1/Rpp38/Gars/Tars2/Dtd1/Slfn9/Zbtb8os/Trmt1/Qtrt2/Tsen15/Rars/Trnt1/Rtraf/Nars	23
GO:0045931	BP	GO:0045931	positive regulation of mitotic cell cycle	19/1626	132/28564	0.000176501135884235	0.0013401962074803	0.000829799541715359	Lmnb1/Prkca/Hmgb1/Cpsf3/Anxa1/Cul3/Rgcc/Ccnd3/Rdx/Ube2c/Akt1/Ppp1r10/Eif4e/Ccnb1/Vps4b/Rab11a/Rcc2/Cul4a/Cdt1	19
GO:0016052	BP	GO:0016052	carbohydrate catabolic process	22/1626	165/28564	0.000177857212465563	0.00134652840700286	0.000833720203654666	Hmgb1/Eif6/Pgam1/Neu1/P2rx7/Khk/Stat3/Gm2a/Scarb2/Rb1cc1/Ppp2ca/Pfkl/Pygb/Gapdh/Mgam/Nudt5/Gabarapl1/Hk3/Bad/Ctbs/Ier3/Idnk	22
GO:0043488	BP	GO:0043488	regulation of mRNA stability	22/1626	165/28564	0.000177857212465563	0.00134652840700286	0.000833720203654666	Fus/Tob1/Polr2d/Rnasel/Khsrp/Samd4b/Tut4/Tut7/Tnrc6c/Taf15/Tnrc6a/Ythdf2/Cnot3/Ythdf3/Fxr1/Pcid2/Larp4b/Pan3/Zfp36/Zfp36l2/Hnrnpd/Hnrnpu	22
GO:0036475	BP	GO:0036475	neuron death in response to oxidative stress	9/1626	37/28564	0.000178740635793873	0.00134652840700286	0.000833720203654666	Mcl1/Slc7a11/Ncoa7/Tsc1/Rest/Tlr4/Tnf/Tlr6/Nono	9
GO:0045672	BP	GO:0045672	positive regulation of osteoclast differentiation	9/1626	37/28564	0.000178740635793873	0.00134652840700286	0.000833720203654666	Ccl5/Ninj1/Klf10/Ccl3/Csf1/Notch2/Tmem64/Tnf/Car2	9
GO:0046825	BP	GO:0046825	regulation of protein export from nucleus	9/1626	37/28564	0.000178740635793873	0.00134652840700286	0.000833720203654666	Ifi27/Rangap1/Rbm22/Sirt7/Xpo4/Sp100/Txn1/Hdac3/Emd	9
GO:0050869	BP	GO:0050869	negative regulation of B cell activation	9/1626	37/28564	0.000178740635793873	0.00134652840700286	0.000833720203654666	Cd24a/Lilrb4a/Fas/Inpp5d/Samsn1/Bcl6/Ctla4/Btla/Tnfaip3	9
GO:0002702	BP	GO:0002702	positive regulation of production of molecular mediator of immune response	20/1626	143/28564	0.00017976560257107	0.00135247733452685	0.000837403557857244	B2m/Cd74/Gimap3/Fcer1g/Rsad2/Tlr2/Il18/Syk/Casp1/P2rx7/Shld1/Mzb1/Gimap5/Il1b/Malt1/Plcg2/Tlr4/Casp4/Gata3/Cd28	20
GO:0044409	BP	GO:0044409	entry into host	16/1626	101/28564	0.000182912773659573	0.0013743563699284	0.00085095024113246	Ifitm3/Slc3a2/Ly6e/Cd74/Hmgb1/Trim30a/Ifitm1/Rnasek/Ifitm6/Vps18/Trim30b/Trim26/Trim25/Trim11/Exoc2/Lgals1	16
GO:0010827	BP	GO:0010827	regulation of glucose transmembrane transport	15/1626	91/28564	0.000183435258340345	0.00137468822026115	0.000851155710490232	Prkca/Nfe2l2/Oga/Stxbp3/Rnasel/Inpp5k/C3/Irs2/Aspscr1/Il1b/Akt1/Fabp5/Tnf/Mapk14/Rap1a	15
GO:0034109	BP	GO:0034109	homotypic cell-cell adhesion	15/1626	91/28564	0.000183435258340345	0.00137468822026115	0.000851155710490232	Cd24a/Prkca/Ccl5/Slc7a11/Syk/Stxbp3/Map2k1/Ptpn6/Rdx/Cd9/Rap2b/Sh2b3/Pdpn/Lgals1/Plaur	15
GO:0006949	BP	GO:0006949	syncytium formation	13/1626	72/28564	0.00019104599800722	0.00142985989133529	0.000885315952936419	Stat1/Cd44/Ehd1/Cxcl10/Casp1/Tnfsf14/Adam8/Sbno2/Flt3l/Cd9/Cflar/Cacna1s/Mapk14	13
GO:0018205	BP	GO:0018205	peptidyl-lysine modification	38/1626	360/28564	0.000196118630957101	0.00146591663295373	0.000907640943489096	Actb/H1f2/Ndufab1/Spi1/Meaf6/Sumo3/Phf20l1/Rangap1/Epc1/Eny2/Trmt112/Trpm4/Atf2/Dot1l/Morf4l2/Sf3b5/Taf7/Egr2/Msl2/Antkmt/Vps72/Kat2a/Phf20/Naa50/Sumo1/Ercc6/Ing3/Wbp2/Dmap1/Zfp335/Pbxip1/Vcpkmt/Lcor/Chek1/Mbd3/Mllt6/Nfkbiz/Rtf1	38
GO:1903169	BP	GO:1903169	regulation of calcium ion transmembrane transport	25/1626	201/28564	0.000204400899978369	0.00152269691970853	0.000942797180810631	Tspan13/Gimap3/Cxcl10/1810037I17Rik/Oga/Tmem38b/P2rx7/Vmp1/Bcl2/Ptpn6/Gimap5/Ptk2b/Ppp3r1/Calm1/Sumo1/Akt1/Plcg2/Stim2/Nipsnap2/Atp1b1/Ppp3cc/Tmbim6/Fkbp1a/Calm3/Pde4b	25
GO:0097202	BP	GO:0097202	activation of cysteine-type endopeptidase activity	8/1626	30/28564	0.000205370723761952	0.00152269691970853	0.000942797180810631	Ifi209/Bad/Ifi213/Ifi204/Ifi211/Tbc1d10a/Ifi214/Ifi206	8
GO:0046761	BP	GO:0046761	viral budding from plasma membrane	5/1626	11/28564	0.00020550440899045	0.00152269691970853	0.000942797180810631	Chmp4b/Chmp1b/Chmp2a/Chmp1a/Vps4b	5
GO:0051469	BP	GO:0051469	vesicle fusion with vacuole	5/1626	11/28564	0.00020550440899045	0.00152269691970853	0.000942797180810631	Chmp4b/Chmp1b/Chmp2a/Chmp1a/Chmp3	5
GO:0061763	BP	GO:0061763	multivesicular body-lysosome fusion	5/1626	11/28564	0.00020550440899045	0.00152269691970853	0.000942797180810631	Chmp4b/Chmp1b/Chmp2a/Chmp1a/Chmp3	5
GO:0070424	BP	GO:0070424	regulation of nucleotide-binding oligomerization domain containing signaling pathway	5/1626	11/28564	0.00020550440899045	0.00152269691970853	0.000942797180810631	Slc15a3/Hspa1a/Tlr4/Erbin/Tnfaip3	5
GO:0006520	BP	GO:0006520	amino acid metabolic process	31/1626	273/28564	0.00020583429133847	0.00152269691970853	0.000942797180810631	Hdc/Mthfs/Etfb/Slc7a11/Dars/Glul/Auh/Gars/Adss/Pycr2/Etfa/Tars2/Gls/Bckdha/Slc38a1/Got1/Kmo/Phgdh/Azin1/Gclm/Afmid/Txnrd1/Aldh4a1/Gfpt1/Aasdhppt/Rars/Blmh/Psat1/Acat1/Acy1/Nars	31
GO:0033002	BP	GO:0033002	muscle cell proliferation	31/1626	273/28564	0.00020583429133847	0.00152269691970853	0.000942797180810631	Ptafr/Jun/Prkca/Ccl5/Gna13/Nampt/Tgfbr1/Gstp1/Prkar1a/Sod2/Il18/Il15/Ddit3/Stat3/Mapk1/Vgll4/Pim1/Cflar/Akt1/Pak1/Irak1/Mmp9/Nrg1/Abcc4/Ppard/Tlr4/Tnf/Ccnb1/Arid2/Mapk14/Tnfaip3	31
GO:0061912	BP	GO:0061912	selective autophagy	15/1626	92/28564	0.000207791446697755	0.00153519953164357	0.000950538332140588	Retreg1/Sqstm1/Tlr2/Calr/Rb1cc1/Rab7/Tomm7/Ulk2/Becn1/Gabarapl1/Wdr81/Ufc1/Huwe1/Atg4b/Arfip2	15
GO:0002922	BP	GO:0002922	positive regulation of humoral immune response	7/1626	23/28564	0.000208918585724225	0.00153563175286809	0.000950805947413656	Acod1/H2-DMa/Gimap3/C3/Gimap5/Il1b/Tnf	7
GO:0009151	BP	GO:0009151	purine deoxyribonucleotide metabolic process	7/1626	23/28564	0.000208918585724225	0.00153563175286809	0.000950805947413656	Samhd1/Oga/Guk1/Xdh/Ak2/Gda/Pnp	7
GO:0043968	BP	GO:0043968	histone H2A acetylation	7/1626	23/28564	0.000208918585724225	0.00153563175286809	0.000950805947413656	Actb/Meaf6/Epc1/Morf4l2/Vps72/Ing3/Dmap1	7
GO:0070498	BP	GO:0070498	interleukin-1-mediated signaling pathway	7/1626	23/28564	0.000208918585724225	0.00153563175286809	0.000950805947413656	Il1r2/Zbp1/Rps6ka4/Il1rn/Il1b/Irak2/Irak1	7
GO:0051225	BP	GO:0051225	spindle assembly	18/1626	123/28564	0.00020943195531031	0.00153684641889116	0.000951558023343771	Chmp4b/Mapre1/Bccip/Chmp1b/Csnk1d/Wrap73/Washc1/Smc1a/Stag2/Chmp2a/Haus8/Chmp1a/Smc3/Hspa1a/Hdac3/Vps4b/Rab11a/Hnrnpu	18
GO:0016570	BP	GO:0016570	histone modification	43/1626	426/28564	0.00020961857905544	0.00153684641889116	0.000951558023343771	Actb/H1f2/Kdm6b/Spi1/Nsd3/Meaf6/Phf20l1/Epc1/Eny2/Trmt112/Atf2/Ube2e1/Dot1l/Morf4l2/Sf3b5/Wac/Taf7/Otub1/Msl2/Sirt7/Vps72/Kat2a/Phf20/Naa50/Ercc6/Znhit1/Jdp2/Bcl6/Ing3/Wbp2/Dmap1/Zfp335/Hdac3/Mbd2/Pbxip1/Huwe1/Lcor/Kdm3a/Chek1/Mbd3/Mllt6/Nfkbiz/Rtf1	43
GO:0140053	BP	GO:0140053	mitochondrial gene expression	22/1626	167/28564	0.000211852595776375	0.0015512467777358	0.000960474188829936	Aurkaip1/Mrpl30/Mrpl14/Mthfs/Chchd10/Mrpl32/Mrps34/Mtif2/Thap11/Mrpl13/Mrpl46/Mrps26/Gars/Mrpl34/Mrpl54/Mrps6/Ptcd3/Foxo3/Mrpl47/Trnt1/Mtg2/Mrps18c	22
GO:0050708	BP	GO:0050708	regulation of protein secretion	36/1626	336/28564	0.000213265006204349	0.00155960210644097	0.000965647496955811	Ccl5/Hcar2/Nadk/Dynll1/Ppid/Oga/Prkar1a/Serp1/Rsad2/Tlr2/Eny2/Anxa1/Kcnn4/Orai1/Trpm4/P2rx7/Irs2/Glul/Foxo1/Pfkl/Sidt2/Oxct1/Hadh/Il1b/Rest/Psmd9/Ppard/Myom1/Arfip1/Bad/Klf7/Tlr4/Tnf/Rhbdf2/Pde3b/Tmed10	36
GO:0016485	BP	GO:0016485	protein processing	32/1626	286/28564	0.000214969015352272	0.00157006594694391	0.000972126317001313	Srgn/Il1r2/Ctsz/Parl/Asprv1/Ifi209/Casp1/Fcmr/P2rx7/Metap2/Capn1/Hsp90b1/Plgrkt/Sppl3/Mafb/Tmem208/Adam10/Fam111a/Sprtn/Aph1a/Bad/Casp4/Ifi213/Ifi204/Ifi211/Anpep/Spon1/Tbc1d10a/Ifi214/Ifi206/Spcs1/Plaur	32
GO:0034198	BP	GO:0034198	cellular response to amino acid starvation	10/1626	46/28564	0.000215259343936592	0.00157019125500956	0.000972203903085251	Sh3glb1/Fas/Atf3/Atf2/Mapk8/Mapk1/Gcn1/Dap/Eif2ak2/Impact	10
GO:0030888	BP	GO:0030888	regulation of B cell proliferation	13/1626	73/28564	0.000220471914520239	0.00160617562061132	0.000994484081105901	Cd24a/Cd74/Gpr183/Inpp5d/Cd40lg/Irs2/Bcl2/Mzb1/Bcl6/Tlr4/Ctla4/Btla/Peli1	13
GO:0032506	BP	GO:0032506	cytokinetic process	9/1626	38/28564	0.000222467450352387	0.00161661555578447	0.00100094809986216	Chmp4b/Chmp1b/Anxa11/Pdcd6ip/Chmp2a/Chmp1a/Cep55/Vps4b/Snx33	9
GO:0045622	BP	GO:0045622	regulation of T-helper cell differentiation	9/1626	38/28564	0.000222467450352387	0.00161661555578447	0.00100094809986216	Smad7/Rara/Irf1/Il18/Anxa1/Malt1/Bcl6/Gata3/Nfkbiz	9
GO:0044262	BP	GO:0044262	cellular carbohydrate metabolic process	33/1626	299/28564	0.000222854007077523	0.00161737983924444	0.00100142131569525	Ptafr/Hmgb1/Igfbp4/Stk11/Khk/Inpp5k/Stat3/Irs2/Gk/Scarb2/Rb1cc1/Ppp2ca/Foxo1/Pygb/Sirt7/Ptk2b/Kat2a/Arpp19/Ppp1r2/Akt1/Mgam/Ranbp2/Got1/Galk2/Gabarapl1/Hk3/Bad/Phka1/Gfpt1/Ier3/Pdk3/Rora/Idnk	33
GO:0051648	BP	GO:0051648	vesicle localization	26/1626	214/28564	0.000225024677604872	0.00163107420791022	0.00100990035837535	Stk11/Cops5/Map2k1/Ap3d1/Mapk8/Cul3/Dctn2/Pdcd6ip/Trappc1/Rab7/Chmp2a/Itga4/Uso1/Bcl2l1/Picalm/Rab1a/Ap3s1/Vps4b/Ndel1/Rab11a/Myo19/Exoc2/F8a/Trappc10/Sdcbp/Tmed10	26
GO:0030336	BP	GO:0030336	negative regulation of cell migration	34/1626	312/28564	0.000229517264398014	0.00166154311808537	0.00102876557196034	Gadd45a/Cd74/Hmgb1/Gna13/Nfe2l2/Fas/Nisch/Gstp1/Rap2c/Itgb1bp1/Sap30/Dnaja4/Calr/Stat3/Bcl2/Rgcc/Cers2/Arhgap4/Ifitm1/Il1rn/Sp100/Akt1/Rap2b/Gtpbp4/Macir/Nrg1/Stk24/Ppard/Mitf/Abr/Tacstd2/Tnf/Arid2/Dusp10	34
GO:0061900	BP	GO:0061900	glial cell activation	11/1626	55/28564	0.000231103680600536	0.00166882406544206	0.00103327366319811	C5ar1/Jun/Nampt/Tlr2/Casp1/Il1b/Clu/Tlr4/Tnf/Tlr6/Mmp8	11
GO:0071709	BP	GO:0071709	membrane assembly	11/1626	55/28564	0.000231103680600536	0.00166882406544206	0.00103327366319811	Chmp4b/Chmp1b/Banf1/Ugcg/Chmp2a/Mafb/Chmp1a/Picalm/Hdac3/Vps4b/Ankle2	11
GO:0032722	BP	GO:0032722	positive regulation of chemokine production	14/1626	83/28564	0.000232156683932925	0.00167020489850365	0.00103412862356533	Cd74/Ccl5/Hmgb1/Oas1a/Tlr2/Il18/Syk/Oas3/Selenok/Il1b/Eif2ak2/Tlr4/Tnf/Lgals9	14
GO:0071479	BP	GO:0071479	cellular response to ionizing radiation	14/1626	83/28564	0.000232156683932925	0.00167020489850365	0.00103412862356533	Gadd45a/Ifi209/Grb2/Gtf2h5/Tmem109/Bcl2l1/Ifi213/Ifi204/Ifi211/Gata3/Ifi214/Net1/Mapk14/Ifi206	14
GO:0018210	BP	GO:0018210	peptidyl-threonine modification	18/1626	124/28564	0.000232166616893601	0.00167020489850365	0.00103412862356533	Smad7/Prkca/Irgm1/Stk11/Tgfbr1/Atf2/Inpp5k/Mapk8/Cab39/Bcl2/Mapk1/Igtp/Akt1/Phip/Ube2k/Wnk1/Csnk2a2/Chek1	18
GO:2000146	BP	GO:2000146	negative regulation of cell motility	35/1626	325/28564	0.000235001708012875	0.00168848727207251	0.00104544838788359	Gadd45a/Cd74/Hmgb1/Gna13/Nfe2l2/Fas/Nisch/Gstp1/Rap2c/Itgb1bp1/Sap30/Dnaja4/Calr/Stat3/Bcl2/Rgcc/Cers2/Arhgap4/Ifitm1/Il1rn/Sp100/Akt1/Rap2b/Gtpbp4/Macir/Nrg1/Stk24/Ppard/Mitf/Abr/Tacstd2/Tnf/Gata3/Arid2/Dusp10	35
GO:0050684	BP	GO:0050684	regulation of mRNA processing	20/1626	146/28564	0.000238600904746321	0.00171220724155038	0.0010601349089261	Son/Tra2b/Ncl/Nsrp1/Malat1/Tra2a/Srsf7/Hspa8/Rbm7/Ddx17/Sltm/Snrnp70/Sap18/Sf3b4/Rest/Fxr1/Ccnb1/Prdx6/Cpsf6/Hnrnpu	20
GO:0014074	BP	GO:0014074	response to purine-containing compound	17/1626	114/28564	0.000247011621535583	0.0017703526191852	0.00109613635964274	Ndufs4/Crem/Casp1/Tmem38b/Trpm4/Rapgef1/P2rx7/Inpp5k/Hsp90b1/Itpr2/Il1b/Rapgef2/Plcg2/Itpr3/Fdx1/Fkbp1a/Rap1a	17
GO:0032623	BP	GO:0032623	interleukin-2 production	13/1626	74/28564	0.000253692882335038	0.00181146172380348	0.00112158958506017	Lilrb4a/Fcer1g/Anxa1/Il1b/Malt1/Plcg2/Pnp/Gata3/Runx1/Tnfaip3/Zfp36/Cd28/Pde4b	13
GO:0034394	BP	GO:0034394	protein localization to cell surface	13/1626	74/28564	0.000253692882335038	0.00181146172380348	0.00112158958506017	Fcer1g/Washc1/Commd1/Kcnab2/Akt1/Picalm/Tnf/Tax1bp3/Hfe/Snx33/Rab11a/Abca2/Gga2	13
GO:0043506	BP	GO:0043506	regulation of JUN kinase activity	13/1626	74/28564	0.000253692882335038	0.00181146172380348	0.00112158958506017	Gstp1/Syk/Ptk2b/Il1rn/Il1b/Pak1/Irak1/Zeb2/Tnf/Magi3/Tlr6/Map2k7/Dusp10	13
GO:0048534	BP	GO:0048534	hematopoietic or lymphoid organ development	18/1626	125/28564	0.000257023682271691	0.00183296789788794	0.00113490540650462	Chaserr/Fas/Bcl2l11/Tgfbr1/Samd9l/Slc40a1/Il15/Map2k1/Bcl2/Nfkb1/Mapk1/Mafb/Polb/Pcid2/Gata3/Pdpn/Nfkbiz/Bcl3	18
GO:0001774	BP	GO:0001774	microglial cell activation	10/1626	47/28564	0.000259616008225682	0.00184687229614013	0.0011435144916767	C5ar1/Jun/Nampt/Tlr2/Casp1/Clu/Tlr4/Tnf/Tlr6/Mmp8	10
GO:0043620	BP	GO:0043620	regulation of DNA-templated transcription in response to stress	10/1626	47/28564	0.000259616008225682	0.00184687229614013	0.0011435144916767	Cebpb/Jun/Nfe2l2/Atf3/Ddit3/Bclaf1/Hif1an/Impact/Chek1/Tmbim6	10
GO:0070374	BP	GO:0070374	positive regulation of ERK1 and ERK2 cascade	27/1626	228/28564	0.000262139882870396	0.00186252168941785	0.00115320401273152	C5ar1/Cd44/Jun/Prkca/Cd74/Ccl5/Hmgb1/Gpr183/Rara/Tlr2/Acta2/Rapgef1/Map2k1/C3/Ptk2b/Nptn/Ccl3/Il1b/Cflar/Icam1/Rapgef2/Notch2/Nrg1/Tlr4/Map2k7/Cxcr4/Rap1a	27
GO:0090148	BP	GO:0090148	membrane fission	8/1626	31/28564	0.000263075936481108	0.00186631392176435	0.00115555202166159	Sh3glb1/Chmp4b/Chmp1b/Chmp2a/Chmp1a/Chmp3/Vps4b/Exoc2	8
GO:0018394	BP	GO:0018394	peptidyl-lysine acetylation	23/1626	181/28564	0.00026332299766021	0.00186631392176435	0.00115555202166159	Actb/Spi1/Meaf6/Phf20l1/Epc1/Eny2/Atf2/Morf4l2/Sf3b5/Taf7/Msl2/Vps72/Kat2a/Phf20/Naa50/Ercc6/Ing3/Wbp2/Dmap1/Pbxip1/Chek1/Mbd3/Nfkbiz	23
GO:2000401	BP	GO:2000401	regulation of lymphocyte migration	12/1626	65/28564	0.000268919897873059	0.00190363494208663	0.00117865980646722	Ccl5/Cxcl10/Stk10/Tnfsf14/Adam8/Ptk2b/Selenok/Akt1/Itga4/Adam10/Lgals9/Wnk1	12
GO:0070371	BP	GO:0070371	ERK1 and ERK2 cascade	37/1626	353/28564	0.000271302518235739	0.00191813883741577	0.00118764007788571	C5ar1/Cd44/Jun/Ywhaz/Prkca/Cd74/Ccl5/Hmgb1/Gpr183/Gstp1/Rara/Tlr2/Atf3/Acta2/Syk/Itgb1bp1/Rapgef1/Map2k1/C3/Mapk1/Ptpn6/Ptk2b/Nptn/Ccl3/Il1b/Cflar/Icam1/Rapgef2/Notch2/Nrg1/Dusp6/Tlr4/Map2k7/Zfp36l2/Cxcr4/Rap1a/Dusp10	37
GO:0051650	BP	GO:0051650	establishment of vesicle localization	24/1626	193/28564	0.000271977821888372	0.00191819450333051	0.00118767454414541	Stk11/Cops5/Map2k1/Ap3d1/Mapk8/Cul3/Dctn2/Pdcd6ip/Trappc1/Rab7/Chmp2a/Itga4/Picalm/Rab1a/Ap3s1/Vps4b/Ndel1/Rab11a/Myo19/Exoc2/F8a/Trappc10/Sdcbp/Tmed10	24
GO:1902806	BP	GO:1902806	regulation of cell cycle G1/S phase transition	24/1626	193/28564	0.000271977821888372	0.00191819450333051	0.00118767454414541	Actb/Ppp2r5c/Cpsf3/Anxa1/Bcl2/Rgcc/Wac/Ctdsp2/Ptpn6/Arid1a/Ccnd3/Ppp2ca/Rdx/Ecd/Slfn1/Akt1/Plcg2/Phf10/Pdpn/Arid2/Plk3/Dpf2/Cul4a/Rps27l	24
GO:0046605	BP	GO:0046605	regulation of centrosome cycle	11/1626	56/28564	0.000272958490323384	0.00192039828932535	0.00118903904629693	Chmp4b/Chmp1b/Mapk8/Pdcd6ip/Ccnl1/Kat2a/Chmp2a/Fbxw5/Chmp1a/Azin1/Vps4b	11
GO:0050435	BP	GO:0050435	amyloid-beta metabolic process	11/1626	56/28564	0.000272958490323384	0.00192039828932535	0.00118903904629693	Rtn3/Clu/Apeh/Adam10/Becn1/Aph1a/Picalm/Tnf/Spon1/Abca2/Tmed10	11
GO:0050931	BP	GO:0050931	pigment cell differentiation	9/1626	39/28564	0.000274715112616393	0.00192578145344581	0.0011923721008864	Sod2/Ap3d1/Bcl2/Ap1m1/Slc24a5/Lrmda/Zeb2/Ap1g1/Mitf	9
GO:0032231	BP	GO:0032231	regulation of actin filament bundle assembly	17/1626	115/28564	0.000274728739009319	0.00192578145344581	0.0011923721008864	Tgfbr1/Wasf2/Id1/Itgb1bp1/Inpp5k/Rgcc/Tsc1/Rdx/Actg1/Swap70/Pak1/Mkks/Tacstd2/Stmn1/Shank1/Gpr65/Pak2	17
GO:0048024	BP	GO:0048024	regulation of mRNA splicing, via spliceosome	17/1626	115/28564	0.000274728739009319	0.00192578145344581	0.0011923721008864	Son/Tra2b/Ncl/Nsrp1/Malat1/Tra2a/Srsf7/Hspa8/Rbm7/Ddx17/Snrnp70/Sap18/Sf3b4/Rest/Fxr1/Prdx6/Hnrnpu	17
GO:0051882	BP	GO:0051882	mitochondrial depolarization	7/1626	24/28564	0.000280513071582317	0.00196154396040773	0.00121451491230607	Atpif1/Tspo/Oga/Casp1/P2rx7/Got1/Gclm	7
GO:0140112	BP	GO:0140112	extracellular vesicle biogenesis	7/1626	24/28564	0.000280513071582317	0.00196154396040773	0.00121451491230607	Cops5/Pdcd6ip/Rab7/Chmp2a/Vps4b/Rab11a/Sdcbp	7
GO:0070372	BP	GO:0070372	regulation of ERK1 and ERK2 cascade	35/1626	329/28564	0.000296366137926778	0.00206988160486406	0.00128159354394121	C5ar1/Cd44/Jun/Ywhaz/Prkca/Cd74/Ccl5/Hmgb1/Gpr183/Gstp1/Rara/Tlr2/Atf3/Acta2/Syk/Itgb1bp1/Rapgef1/Map2k1/C3/Ptpn6/Ptk2b/Nptn/Ccl3/Il1b/Cflar/Icam1/Rapgef2/Notch2/Nrg1/Dusp6/Tlr4/Map2k7/Cxcr4/Rap1a/Dusp10	35
GO:0046683	BP	GO:0046683	response to organophosphorus	15/1626	95/28564	0.000298359895371055	0.00208127752256411	0.00128864947144805	Ndufs4/Crem/Casp1/Trpm4/Rapgef1/P2rx7/Inpp5k/Hsp90b1/Itpr2/Il1b/Rapgef2/Plcg2/Itpr3/Fdx1/Rap1a	15
GO:0016311	BP	GO:0016311	dephosphorylation	36/1626	342/28564	0.000300279144804047	0.00209212669616201	0.00129536687538435	Ptp4a1/Ppp4c/Sdhaf2/Stk11/Inpp5d/Ppp2r5c/Ppp2r5a/Ppp1r11/Inpp5k/Hsp90b1/Bcl2/Tsc1/Ctdsp2/Camta1/Ptpn6/Ppp2ca/Smg5/Sppl3/Pip4p2/Ppp3r1/Calm1/Ssu72/Arpp19/Ppp1r2/Swap70/Ppp1r7/Dusp6/Ppp1r42/Tnf/Ppp1r8/Timm50/Ppp3cc/Ankle2/Ptpre/Dusp10/Calm3	36
GO:0010959	BP	GO:0010959	regulation of metal ion transport	45/1626	460/28564	0.000304017790159158	0.00211548888188836	0.00130983187006273	B2m/Tspan13/Ccl5/Gimap3/Tspo/Cxcl10/1810037I17Rik/Oga/Atp2b1/Tmem38b/Orai1/P2rx7/Inpp5k/Vmp1/Bcl2/Ptpn6/Creb3/Slmap/Gimap5/Ptk2b/Commd1/Crbn/Ppp3r1/Kcnab2/Calm1/Sumo1/Icam1/Akt1/Plcg2/Stim2/Nipsnap2/Hfe/Hecw2/Slc31a2/Atp1b1/Ppp3cc/Wnk1/Mllt6/Tmbim6/Fkbp1a/Cxcr4/Fxyd5/Glrx/Calm3/Pde4b	45
GO:0045861	BP	GO:0045861	negative regulation of proteolysis	38/1626	368/28564	0.000304423615876866	0.00211548888188836	0.00130983187006273	Cd44/Il1r2/Ctsz/Cst3/Lamtor5/Nr4a1/Phf20l1/Hsp90ab1/Cstdc5/Ifi209/Fcmr/Wac/Gapdh/Cflar/Akt1/Stfa2/Serpina3f/Serpinb9/Mmp9/Picalm/Pcid2/Bcl2a1d/Anks1/Tnf/Ifi213/Ifi204/Ifi211/Hfe/Ifi214/Usp25/Ifi206/Csnk2a2/Bag5/Sdcbp/Tmed10/Cstdc4/Plaur/Pak2	38
GO:0030038	BP	GO:0030038	contractile actin filament bundle assembly	17/1626	116/28564	0.000305104433382994	0.00211548888188836	0.00130983187006273	Tgfbr1/Wasf2/Itgb1bp1/Inpp5k/Cul3/Rgcc/Tsc1/Ptk2b/Actg1/Pak1/Mkks/Pdlim1/Tacstd2/Stmn1/Gpr65/Zyx/Pak2	17
GO:0043149	BP	GO:0043149	stress fiber assembly	17/1626	116/28564	0.000305104433382994	0.00211548888188836	0.00130983187006273	Tgfbr1/Wasf2/Itgb1bp1/Inpp5k/Cul3/Rgcc/Tsc1/Ptk2b/Actg1/Pak1/Mkks/Pdlim1/Tacstd2/Stmn1/Gpr65/Zyx/Pak2	17
GO:0032720	BP	GO:0032720	negative regulation of tumor necrosis factor production	12/1626	66/28564	0.000311859552663257	0.00215972133579326	0.00133721895694924	Cd24a/Lilrb4a/Tspo/Gstp1/Rara/Trim30a/Ptpn6/Tlr4/Hdac3/Tlr6/Tnfaip3/Bcl3	12
GO:0072329	BP	GO:0072329	monocarboxylic acid catabolic process	19/1626	138/28564	0.000316248648545673	0.00218748162676357	0.00135440709447453	Etfb/Acadl/Phyh/Etfdh/Slc16a3/Irs2/Auh/Acot2/Etfa/Hadh/Akt1/Echs1/Ppard/Acot7/Hadha/Acads/Acaa2/Acat1/Idnk	19
GO:0043507	BP	GO:0043507	positive regulation of JUN kinase activity	11/1626	57/28564	0.000321025606709542	0.00221785479250775	0.00137321302667632	Syk/Ptk2b/Il1rn/Il1b/Pak1/Irak1/Zeb2/Tnf/Magi3/Tlr6/Map2k7	11
GO:0006109	BP	GO:0006109	regulation of carbohydrate metabolic process	25/1626	207/28564	0.000322340409205617	0.00222426491250167	0.00137718193406734	Ptafr/Hmgb1/Igfbp4/Eif6/Stk11/P2rx7/Khk/Inpp5k/Stat3/Irs2/Nfkb1/Scarb2/Ppp2ca/Foxo1/Sirt7/Ptk2b/Kat2a/Arpp19/Akt1/Ranbp2/Bad/Gfpt1/Ier3/Pdk3/Rora	25
GO:2001235	BP	GO:2001235	positive regulation of apoptotic signaling pathway	22/1626	172/28564	0.000323032292200406	0.0022263664455251	0.00137848312499	Mcl1/Sh3glb1/Ubb/Fas/Bcl2l11/Skil/Tgfbr1/S100a9/Atf3/Ddit3/Mapk8/Bclaf1/4930486L24Rik/Dapk3/Clu/Dedd2/Becn1/Plekhf1/Bad/Tnf/G0s2/Pak2	22
GO:0000082	BP	GO:0000082	G1/S transition of mitotic cell cycle	27/1626	231/28564	0.000323655361834161	0.00222798924529671	0.00137948790212581	Actb/Gpr132/Ppp2r5c/Cpsf3/Anxa1/Bcl2/Rgcc/Wac/Ctdsp2/Ptpn6/Arid1a/Ccnd3/Ppp2ca/Rdx/Pim2/Ecd/Slfn1/Akt1/Phf10/Eif4e/Pdpn/Arid2/Phf8/Plk3/Dpf2/Cul4a/Rps27l	27
GO:1901292	BP	GO:1901292	nucleoside phosphate catabolic process	13/1626	76/28564	0.000333108453155261	0.00228946528689345	0.00141755157583173	Upp1/Vcp/Samhd1/Xdh/Cant1/Nudt4/Nudt5/Nudt9/Gda/Acot7/Pnp/Itpa/Acat1	13
GO:2000737	BP	GO:2000737	negative regulation of stem cell differentiation	8/1626	32/28564	0.000333385183391729	0.00228946528689345	0.00141755157583173	Nfe2l2/Nelfb/Stat3/Ythdf2/Rest/Zfp36/Zfp36l2/Hnrnpu	8
GO:0050672	BP	GO:0050672	negative regulation of lymphocyte proliferation	15/1626	96/28564	0.00033527857640463	0.00228946528689345	0.00141755157583173	Cebpb/H2-Aa/Cd274/Cd44/Cd24a/Lilrb4a/Lst1/Inpp5d/Prkar1a/Ptpn6/Slfn1/Lgals9/Ctla4/Btla/Peli1	15
GO:0001781	BP	GO:0001781	neutrophil apoptotic process	5/1626	12/28564	0.000335772309821012	0.00228946528689345	0.00141755157583173	Cd44/Slc7a11/Il18/Anxa1/Itpkb	5
GO:0002468	BP	GO:0002468	dendritic cell antigen processing and presentation	5/1626	12/28564	0.000335772309821012	0.00228946528689345	0.00141755157583173	Fgl2/Cd74/Washc1/Cd68/Fcgr4	5
GO:0009215	BP	GO:0009215	purine deoxyribonucleoside triphosphate metabolic process	5/1626	12/28564	0.000335772309821012	0.00228946528689345	0.00141755157583173	Samhd1/Oga/Guk1/Ak2/Pnp	5
GO:0046753	BP	GO:0046753	non-lytic viral release	5/1626	12/28564	0.000335772309821012	0.00228946528689345	0.00141755157583173	Chmp4b/Chmp1b/Chmp2a/Chmp1a/Vps4b	5
GO:0097576	BP	GO:0097576	vacuole fusion	5/1626	12/28564	0.000335772309821012	0.00228946528689345	0.00141755157583173	Chmp4b/Chmp1b/Chmp2a/Chmp1a/Chmp3	5
GO:0032633	BP	GO:0032633	interleukin-4 production	9/1626	40/28564	0.000336719945673751	0.00229320645465962	0.00141986796747687	Cebpb/Cd40lg/Rara/Fcer1g/Syk/Ddit3/Notch2/Gata3/Cd28	9
GO:2000736	BP	GO:2000736	regulation of stem cell differentiation	14/1626	86/28564	0.000339761755289231	0.00231118410580177	0.00143099905902571	Nfe2l2/Nelfb/Stat3/Ythdf2/Pwp1/Eif2ak2/Rest/Tacstd2/Ap2a2/Kdm3a/Mbd3/Zfp36/Zfp36l2/Hnrnpu	14
GO:0050821	BP	GO:0050821	protein stabilization	24/1626	196/28564	0.000342608315589001	0.00232779266903733	0.00144128246236956	Lamp1/Smad7/Cd74/Irgm1/Hsp90ab1/Lamp2/Cct5/Calr/Tsc1/Ifi30/Pim2/Igtp/Sumo1/Pim1/Gapdh/Clu/Glmp/Gtpbp4/Wdr81/Hspa1a/Atp1b1/Cog7/Bag5/Ppib	24
GO:2001185	BP	GO:2001185	regulation of CD8-positive, alpha-beta T cell activation	6/1626	18/28564	0.000345538027738452	0.00234492630866661	0.00145189097344647	Cd274/Lilrb4a/Socs1/Irf1/Hfe/Runx1	6
GO:0035303	BP	GO:0035303	regulation of dephosphorylation	18/1626	128/28564	0.000346013486008308	0.00234538386506575	0.0014521742753154	Ppp2r5a/Ppp1r11/Inpp5k/Hsp90b1/Tsc1/Camta1/Smg5/Sppl3/Calm1/Arpp19/Ppp1r2/Swap70/Ppp1r7/Ppp1r42/Tnf/Ppp1r8/Ankle2/Calm3	18
GO:0030258	BP	GO:0030258	lipid modification	25/1626	208/28564	0.000346960059994394	0.00234902994681717	0.00145443179324412	Inpp5d/Etfb/Dgka/Acadl/Phyh/Etfdh/Inpp5k/Irs2/Adh5/Auh/Pla2g7/Pip4p2/Etfa/Hadh/Akt1/Slc35c1/Echs1/Nucb2/Ppard/Hadha/St3gal4/Acads/Acaa2/Mapk14/Acat1	25
GO:0051017	BP	GO:0051017	actin filament bundle assembly	22/1626	173/28564	0.000350574025597655	0.00237070529310038	0.00146785235980888	Tgfbr1/Wasf2/Id1/Itgb1bp1/Inpp5k/Hsp90b1/Cul3/Rgcc/Tsc1/Rdx/Ptk2b/Actg1/Swap70/Pak1/Mkks/Pdlim1/Tacstd2/Stmn1/Shank1/Gpr65/Zyx/Pak2	22
GO:0032663	BP	GO:0032663	regulation of interleukin-2 production	12/1626	67/28564	0.000360468845078711	0.00242904445663825	0.00150397379553418	Lilrb4a/Anxa1/Il1b/Malt1/Plcg2/Pnp/Gata3/Runx1/Tnfaip3/Zfp36/Cd28/Pde4b	12
GO:0070534	BP	GO:0070534	protein K63-linked ubiquitination	12/1626	67/28564	0.000360468845078711	0.00242904445663825	0.00150397379553418	Ube2v2/Arih2/Trim30a/Parp10/Otub1/Rnf115/Rnf126/Ube2e3/Trim30b/Traf4/Bfar/Peli1	12
GO:0072678	BP	GO:0072678	T cell migration	12/1626	67/28564	0.000360468845078711	0.00242904445663825	0.00150397379553418	Ccl5/Gpr183/Cxcl10/Tnfsf14/Adam8/Itgal/Selenok/Icam1/Itga4/Adam10/Lgals9/Wnk1	12
GO:0072331	BP	GO:0072331	signal transduction by p53 class mediator	21/1626	162/28564	0.000364123477647884	0.00245079830154571	0.00151744296552138	Cd44/Sh3glb1/Cd74/Ubb/Rpl37rt/Stk11/Ppp2r5c/Ifi209/Sp100/Tifab/Znhit1/Tmem109/Ifi213/Ifi204/Ifi211/Foxo3/Ifi214/Ifi206/Usp10/Bcl3/Rps27l	21
GO:0051457	BP	GO:0051457	maintenance of protein location in nucleus	7/1626	25/28564	0.000370557227330305	0.00249118472829777	0.0015424487357387	Chchd10/Rangap1/Sun1/Sp100/Txn1/Hdac3/Hnrnpu	7
GO:0030490	BP	GO:0030490	maturation of SSU-rRNA	10/1626	49/28564	0.000371455926076223	0.00249430918584828	0.00154438328340348	Lsm6/Utp3/Kri1/Gtf2h5/Bysl/Utp4/Nop9/Wdr46/Utp23/Snu13	10
GO:0043491	BP	GO:0043491	protein kinase B signaling	25/1626	209/28564	0.000373219616561203	0.00250322795331832	0.00154990545181285	Ccl5/Stk11/Tgfbr1/Rara/Hsp90ab1/Il18/Itgb1bp1/Ddit3/Plekha1/Rapgef1/Xdh/Adam8/Inpp5k/Ppp2ca/Il1b/Akt1/Sh2b3/Nrg1/Mydgf/Tnf/Gata3/Plk3/Arfgef1/Cd28/Hcls1	25
GO:0033059	BP	GO:0033059	cellular pigmentation	11/1626	58/28564	0.000376017244410939	0.00250470616917735	0.00155082070797872	Map2k1/Ap3d1/Bcl2/Dctn2/Ap1m1/Zeb2/Ap1g1/Rab1a/Ap3s1/Lyst/Rab11a	11
GO:0045058	BP	GO:0045058	T cell selection	11/1626	58/28564	0.000376017244410939	0.00250470616917735	0.00155082070797872	H2-DMa/Cd74/Fas/Stk11/Il15/Syk/Itpkb/Stat3/Bcl2/Gata3/Cd28	11
GO:0070229	BP	GO:0070229	negative regulation of lymphocyte apoptotic process	11/1626	58/28564	0.000376017244410939	0.00250470616917735	0.00155082070797872	Cd44/Cd74/Ccl5/Fcmr/Irs2/Bcl2/Serpinb9/St3gal1/Pnp/Bcl2a1a/Bcl3	11
GO:0032945	BP	GO:0032945	negative regulation of mononuclear cell proliferation	15/1626	97/28564	0.000376054527487831	0.00250470616917735	0.00155082070797872	Cebpb/H2-Aa/Cd274/Cd44/Cd24a/Lilrb4a/Lst1/Inpp5d/Prkar1a/Ptpn6/Slfn1/Lgals9/Ctla4/Btla/Peli1	15
GO:0046718	BP	GO:0046718	viral entry into host cell	15/1626	97/28564	0.000376054527487831	0.00250470616917735	0.00155082070797872	Ifitm3/Slc3a2/Ly6e/Cd74/Hmgb1/Trim30a/Ifitm1/Rnasek/Ifitm6/Vps18/Trim30b/Trim26/Trim25/Trim11/Lgals1	15
GO:1901992	BP	GO:1901992	positive regulation of mitotic cell cycle phase transition	15/1626	97/28564	0.000376054527487831	0.00250470616917735	0.00155082070797872	Lmnb1/Cpsf3/Anxa1/Cul3/Rgcc/Ccnd3/Rdx/Ube2c/Akt1/Ccnb1/Vps4b/Rab11a/Rcc2/Cul4a/Cdt1	15
GO:0009306	BP	GO:0009306	protein secretion	43/1626	438/28564	0.000379452409144038	0.0025244125552777	0.00156302216778264	Ccl5/Hcar2/Nadk/Dynll1/Ppid/Oga/Prkar1a/Serp1/Rsad2/Tlr2/Eny2/Anxa1/Kcnn4/Orai1/Trpm4/Stxbp3/P2rx7/Irs2/Cyb5r4/Glul/Foxo1/Pfkl/Sidt2/Oxct1/Hadh/Il1rn/Il1b/Gsdmd/Rest/Ap1g1/Psmd9/Ppard/Myom1/Arfip1/Bad/Klf7/Tlr4/Tnf/Lyst/Rhbdf2/Pde3b/Mia2/Tmed10	43
GO:0042770	BP	GO:0042770	signal transduction in response to DNA damage	22/1626	174/28564	0.000380149871391213	0.00252612885636612	0.00156408483744897	Cd44/Gadd45a/Cd74/Ppp2r5c/Atf2/Dot1l/Wac/Grb2/Zfp830/Sp100/Ercc6/Znhit1/Ppp1r10/Foxo3/Mapk14/Ier3/Cul4a/Usp10/Chek1/Syf2/Bcl3/Rps27l	22
GO:0045576	BP	GO:0045576	mast cell activation	14/1626	87/28564	0.000384016727271371	0.00254887776946402	0.00157817011657288	Lilrb4a/Ywhaz/Lat/Fcer1g/Fcgr3/Syk/Ptpn6/Crlf2/Ndrg1/Tlr4/Lat2/Cd48/Snx4/Ptpre	14
GO:0006816	BP	GO:0006816	calcium ion transport	44/1626	452/28564	0.000391543217255852	0.00259524331914441	0.00160687793686175	Tspan13/Ccl5/Gimap3/Tspo/Cxcl10/1810037I17Rik/Oga/Atp2b1/Kcnn4/Tmem38b/Ddit3/Orai1/Trpm4/P2rx7/Inpp5k/Orai2/Vmp1/Bcl2/Itpr2/Ptpn6/Slc24a5/Creb3/Gimap5/Ptk2b/Ppp3r1/Calm1/Sumo1/Selenok/Icam1/Akt1/Plcg2/Micu1/Stim2/Nipsnap2/Cacna1s/Micu2/Atp1b1/Ppp3cc/Itpr3/Tmbim6/Fkbp1a/Cxcr4/Calm3/Pde4b	44
GO:0033044	BP	GO:0033044	regulation of chromosome organization	28/1626	246/28564	0.000391905219383673	0.00259524331914441	0.00160687793686175	H3f3b/Actb/Sub1/Macroh2a1/Nfrkb/Naa10/Nek7/Cct5/Cul3/Mapk1/Arid1a/Smg5/Ube2c/Becn1/Phf10/Ppp1r10/Smg1/Pcid2/Ccnb1/Hecw2/Arid2/Lmna/Resf1/Dpf2/Map2k7/Cdt1/Hnrnpd/Hnrnpu	28
GO:0035592	BP	GO:0035592	establishment of protein localization to extracellular region	43/1626	439/28564	0.00039804620989496	0.00263287642632478	0.00163017895421823	Ccl5/Hcar2/Nadk/Dynll1/Ppid/Oga/Prkar1a/Serp1/Rsad2/Tlr2/Eny2/Anxa1/Kcnn4/Orai1/Trpm4/Stxbp3/P2rx7/Irs2/Cyb5r4/Glul/Foxo1/Pfkl/Sidt2/Oxct1/Hadh/Il1rn/Il1b/Gsdmd/Rest/Ap1g1/Psmd9/Ppard/Myom1/Arfip1/Bad/Klf7/Tlr4/Tnf/Lyst/Rhbdf2/Pde3b/Mia2/Tmed10	43
GO:0002446	BP	GO:0002446	neutrophil mediated immunity	9/1626	41/28564	0.000409832238965115	0.002707719206404	0.00167651881420575	Ptafr/Trem1/Stx11/Spi1/Trem3/Syk/Dnase1l3/Abr/Lyst	9
GO:0051047	BP	GO:0051047	positive regulation of secretion	44/1626	453/28564	0.000410347131417029	0.00270800839424234	0.00167669786853704	Ptafr/Lamp1/Prkca/Hcar2/Nadk/Dynll1/Ppid/Rab9/Oga/Prkar1a/Serp1/Fcer1g/S100a9/Tlr2/Syk/Kcnn4/Orai1/Trpm4/P2rx7/Irs2/Rgcc/Pdcd6ip/Glul/Tmf1/Oxct1/Rab7/Chmp2a/Il1b/Kmo/Nucb2/Ap1g1/Psmd9/Ppard/Myom1/Bcl2l1/Bad/Tlr4/Hfe/Vps4b/Snx4/Runx1/Exoc2/Sdcbp/Tmed10	44
GO:0010675	BP	GO:0010675	regulation of cellular carbohydrate metabolic process	22/1626	175/28564	0.000411884795394228	0.00271503876597021	0.00168105081268455	Ptafr/Hmgb1/Igfbp4/Stk11/Khk/Inpp5k/Stat3/Irs2/Scarb2/Ppp2ca/Foxo1/Sirt7/Ptk2b/Kat2a/Arpp19/Akt1/Ranbp2/Bad/Gfpt1/Ier3/Pdk3/Rora	22
GO:1901989	BP	GO:1901989	positive regulation of cell cycle phase transition	17/1626	119/28564	0.000414330881721504	0.00272803425903231	0.0016890971376384	Lmnb1/Cpsf3/Anxa1/Cul3/Rgcc/Ccnd3/Rdx/Ube2c/Akt1/Plcg2/Ppp1r10/Ccnb1/Vps4b/Rab11a/Rcc2/Cul4a/Cdt1	17
GO:0060261	BP	GO:0060261	positive regulation of transcription initiation by RNA polymerase II	12/1626	68/28564	0.000415332490961431	0.00273150018083101	0.00169124310723907	Sub1/Nfkbia/Med28/Nfkb1/Taf7/Med13/Ercc6/Znhit1/Med30/Med8/Med25/Med27	12
GO:0008286	BP	GO:0008286	insulin receptor signaling pathway	19/1626	141/28564	0.000416779363374537	0.00273788317791639	0.00169519522113601	Prkca/Ncl/Socs1/Map2k1/Inpp5k/Irs2/Mzb1/Mapk1/Ccnd3/Foxo1/Grb2/Il1b/Akt1/Pak1/Nucb2/Phip/Tnf/Ndel1/Ptpre	19
GO:0002828	BP	GO:0002828	regulation of type 2 immune response	8/1626	33/28564	0.000418277512402354	0.00274145854194838	0.00169740895328855	Cd74/Rara/Irf1/Rsad2/Il18/Anxa1/Bcl6/Gata3	8
GO:0032673	BP	GO:0032673	regulation of interleukin-4 production	8/1626	33/28564	0.000418277512402354	0.00274145854194838	0.00169740895328855	Cebpb/Cd40lg/Rara/Fcer1g/Syk/Ddit3/Gata3/Cd28	8
GO:0002437	BP	GO:0002437	inflammatory response to antigenic stimulus	13/1626	78/28564	0.000432763773312058	0.00282995013537851	0.00175219964980309	Cd24a/Lilrb4a/Fcer1g/Fcgr3/C3/Il1rn/Icam1/Serpinb9/Cd68/Notch2/Tnf/Cd28/Psma1	13
GO:0150076	BP	GO:0150076	neuroinflammatory response	13/1626	78/28564	0.000432763773312058	0.00282995013537851	0.00175219964980309	C5ar1/Jun/Nampt/Tlr2/Casp1/Il1b/Clu/Plcg2/Tnfrsf1b/Tlr4/Tnf/Tlr6/Mmp8	13
GO:0071214	BP	GO:0071214	cellular response to abiotic stimulus	36/1626	349/28564	0.000440798869629723	0.00286678688981217	0.00177500759521938	Actb/Gadd45a/Stk11/Ppid/Ifi209/Casp1/Pcna/Grb2/Gtf2h5/Tifab/Akt1/Ybx3/Tmem109/Got1/Mmp9/Rest/Micu1/Bcl2l1/Bad/Lrrc8d/Ifi213/Ifi204/Ifi211/Gata3/Impact/Ifi214/Net1/Mapk14/Slc12a6/Scnn1a/Ifi206/Pold3/Map2k7/Cul4a/Chek1/Crip1	36
GO:0104004	BP	GO:0104004	cellular response to environmental stimulus	36/1626	349/28564	0.000440798869629723	0.00286678688981217	0.00177500759521938	Actb/Gadd45a/Stk11/Ppid/Ifi209/Casp1/Pcna/Grb2/Gtf2h5/Tifab/Akt1/Ybx3/Tmem109/Got1/Mmp9/Rest/Micu1/Bcl2l1/Bad/Lrrc8d/Ifi213/Ifi204/Ifi211/Gata3/Impact/Ifi214/Net1/Mapk14/Slc12a6/Scnn1a/Ifi206/Pold3/Map2k7/Cul4a/Chek1/Crip1	36
GO:0045663	BP	GO:0045663	positive regulation of myoblast differentiation	10/1626	50/28564	0.000440890676860466	0.00286678688981217	0.00177500759521938	Actb/Btg1/Tnfsf14/Arid1a/Hif1an/Flt3l/Zfhx3/Phf10/Arid2/Mapk14	10
GO:0070232	BP	GO:0070232	regulation of T cell apoptotic process	10/1626	50/28564	0.000440890676860466	0.00286678688981217	0.00177500759521938	Cd274/Ccl5/Bcl2l11/P2rx7/Adam8/Bcl2/Serpinb9/St3gal1/Pnp/Bcl3	10
GO:1901021	BP	GO:1901021	positive regulation of calcium ion transmembrane transporter activity	10/1626	50/28564	0.000440890676860466	0.00286678688981217	0.00177500759521938	Vmp1/Ppp3r1/Calm1/Sumo1/Plcg2/Stim2/Nipsnap2/Atp1b1/Ppp3cc/Calm3	10
GO:0050921	BP	GO:0050921	positive regulation of chemotaxis	20/1626	153/28564	0.000445329910218649	0.00289238002704722	0.00179085391192299	C5ar1/Prkca/Cd74/Ccl5/Hmgb1/Trem1/Cxcl10/Spi1/Tnfsf14/Calr/Mapk1/Pla2g7/Creb3/Ptk2b/Il1b/Csf1/Swap70/Adam10/Wnk1/Cxcr4	20
GO:0061572	BP	GO:0061572	actin filament bundle organization	22/1626	176/28564	0.00044590965535202	0.00289287663539889	0.00179116139330543	Tgfbr1/Wasf2/Id1/Itgb1bp1/Inpp5k/Hsp90b1/Cul3/Rgcc/Tsc1/Rdx/Ptk2b/Actg1/Swap70/Pak1/Mkks/Pdlim1/Tacstd2/Stmn1/Shank1/Gpr65/Zyx/Pak2	22
GO:0051099	BP	GO:0051099	positive regulation of binding	24/1626	200/28564	0.000461586809415002	0.00299120741884716	0.0018520441495664	B2m/Sub1/Mapre1/Hmgb1/Lamtor5/Rara/Hsp90ab1/Sppl3/Calm1/Txn1/Rapgef2/Mmp9/Tlr4/Stmn1/Spon1/Lgals9/Hfe/Gata3/Mbd2/Med25/Mmp8/Cdt1/Plaur/Derl1	24
GO:0006473	BP	GO:0006473	protein acetylation	25/1626	212/28564	0.000462774870742218	0.00299552923088544	0.00185472005450384	Actb/Spi1/Meaf6/Phf20l1/Naa10/Epc1/Eny2/Atf2/Morf4l2/Sf3b5/Taf7/Msl2/Vps72/Kat2a/Phf20/Naa50/Ercc6/Ing3/Wbp2/Dmap1/Pbxip1/Naa25/Chek1/Mbd3/Nfkbiz	25
GO:0061082	BP	GO:0061082	myeloid leukocyte cytokine production	12/1626	69/28564	0.000477076723421334	0.00308463105312242	0.00190988858195196	Cd74/Fcer1g/Tlr2/Syk/Litaf/Casp1/P2rx7/Il1b/Plcg2/Bcl6/Tlr4/Casp4	12
GO:0070486	BP	GO:0070486	leukocyte aggregation	6/1626	19/28564	0.000480783464577568	0.00309759482274734	0.00191791526493586	Cd44/Gstp1/Stk10/S100a9/Adam8/Il1b	6
GO:0071639	BP	GO:0071639	positive regulation of monocyte chemotactic protein-1 production	6/1626	19/28564	0.000480783464577568	0.00309759482274734	0.00191791526493586	Hmgb1/Oas1a/Syk/Oas3/Selenok/Il1b	6
GO:1902774	BP	GO:1902774	late endosome to lysosome transport	6/1626	19/28564	0.000480783464577568	0.00309759482274734	0.00191791526493586	Chmp4b/Chmp1b/Chmp2a/C9orf72/Chmp1a/Vps4b	6
GO:0016226	BP	GO:0016226	iron-sulfur cluster assembly	7/1626	26/28564	0.000482315129846707	0.00309759482274734	0.00191791526493586	Ndufab1/Ciao2b/Xdh/Ciapin1/Isca2/Mms19/Ciao1	7
GO:0031163	BP	GO:0031163	metallo-sulfur cluster assembly	7/1626	26/28564	0.000482315129846707	0.00309759482274734	0.00191791526493586	Ndufab1/Ciao2b/Xdh/Ciapin1/Isca2/Mms19/Ciao1	7
GO:0032753	BP	GO:0032753	positive regulation of interleukin-4 production	7/1626	26/28564	0.000482315129846707	0.00309759482274734	0.00191791526493586	Cebpb/Cd40lg/Rara/Fcer1g/Syk/Gata3/Cd28	7
GO:0001667	BP	GO:0001667	ameboidal-type cell migration	45/1626	470/28564	0.000483393671477652	0.00310105672282762	0.00192005874443837	Jun/Ets1/Lrg1/Gadd45a/Prkca/Hmgb1/Gna13/Nfe2l2/Tgfbr1/Nr4a1/Wasf2/S100a9/Acta2/Itgb1bp1/Anxa1/Dnaja4/Adam8/Calr/Arid5b/Irs2/Rgcc/Glul/Arhgap4/Ptk2b/Gfus/Sp100/Cap1/Akt1/Itga4/Pak1/Plcg2/Macir/Zeb2/Mmp9/Ppard/Pdlim1/Ythdf3/Tacstd2/Tnf/Gata3/Pip5k1a/Rab11a/Rcc2/Cxcr4/Dusp10	45
GO:0031333	BP	GO:0031333	negative regulation of protein-containing complex assembly	20/1626	154/28564	0.000484925228952047	0.00310741384171278	0.00192399483551824	Mapre1/Hmgb1/Xaf1/Tlr2/Lamp2/Capn1/Twf2/Trim30a/Eml2/Rdx/Fkbp4/Crbn/Capza1/Clu/Flii/Mkks/Stmn1/Impact/Arfgef1/Cyrib	20
GO:0071478	BP	GO:0071478	cellular response to radiation	23/1626	189/28564	0.000491951785766428	0.00314892969330226	0.00194969990350052	Gadd45a/Stk11/Ppid/Ifi209/Pcna/Grb2/Gtf2h5/Tmem109/Mmp9/Bcl2l1/Ifi213/Ifi204/Ifi211/Gata3/Impact/Ifi214/Net1/Mapk14/Ifi206/Pold3/Cul4a/Chek1/Crip1	23
GO:0043618	BP	GO:0043618	regulation of transcription from RNA polymerase II promoter in response to stress	9/1626	42/28564	0.000495519105061692	0.00316823561278599	0.00196165340930107	Cebpb/Jun/Nfe2l2/Atf3/Ddit3/Hif1an/Impact/Chek1/Tmbim6	9
GO:0009132	BP	GO:0009132	nucleoside diphosphate metabolic process	19/1626	143/28564	0.000498266225808911	0.00318226029549958	0.00197033697012857	Nme2/Eif6/Guk1/Pgam1/P2rx7/Khk/Dtymk/Stat3/Cant1/Ppp2ca/Ak2/Pfkl/Cmpk1/Gapdh/Nudt5/Nudt9/Hk3/Bad/Ier3	19
GO:0070588	BP	GO:0070588	calcium ion transmembrane transport	35/1626	339/28564	0.00051649513340578	0.00328942407994176	0.00203668879139345	Tspan13/Gimap3/Cxcl10/1810037I17Rik/Oga/Atp2b1/Tmem38b/Ddit3/Orai1/Trpm4/P2rx7/Vmp1/Bcl2/Itpr2/Ptpn6/Slc24a5/Gimap5/Ptk2b/Ppp3r1/Calm1/Sumo1/Akt1/Plcg2/Micu1/Stim2/Nipsnap2/Cacna1s/Micu2/Atp1b1/Ppp3cc/Itpr3/Tmbim6/Fkbp1a/Calm3/Pde4b	35
GO:0032816	BP	GO:0032816	positive regulation of natural killer cell activation	8/1626	34/28564	0.000519915055468704	0.00328942407994176	0.00203668879139345	Lamp1/Irf1/Il18/Il15/Flt3l/Ap1g1/Il12rb2/Lyst	8
GO:0009200	BP	GO:0009200	deoxyribonucleoside triphosphate metabolic process	5/1626	13/28564	0.00052008049334237	0.00328942407994176	0.00203668879139345	Samhd1/Oga/Guk1/Ak2/Pnp	5
GO:0033539	BP	GO:0033539	fatty acid beta-oxidation using acyl-CoA dehydrogenase	5/1626	13/28564	0.00052008049334237	0.00328942407994176	0.00203668879139345	Etfb/Acadl/Etfdh/Etfa/Acads	5
GO:0034145	BP	GO:0034145	positive regulation of toll-like receptor 4 signaling pathway	5/1626	13/28564	0.00052008049334237	0.00328942407994176	0.00203668879139345	Hmgb1/Ninj1/Cd14/Peli1/Ifi35	5
GO:0045628	BP	GO:0045628	regulation of T-helper 2 cell differentiation	5/1626	13/28564	0.00052008049334237	0.00328942407994176	0.00203668879139345	Rara/Irf1/Il18/Anxa1/Bcl6	5
GO:0002269	BP	GO:0002269	leukocyte activation involved in inflammatory response	10/1626	51/28564	0.000520768252043668	0.00328942407994176	0.00203668879139345	C5ar1/Jun/Nampt/Tlr2/Casp1/Clu/Tlr4/Tnf/Tlr6/Mmp8	10
GO:0038066	BP	GO:0038066	p38MAPK cascade	10/1626	51/28564	0.000520768252043668	0.00328942407994176	0.00203668879139345	Gadd45b/Gadd45a/Spi1/Gadd45g/Xdh/Atf2/Il1b/Mapk14/Zfp36/Dusp10	10
GO:0042088	BP	GO:0042088	T-helper 1 type immune response	10/1626	51/28564	0.000520768252043668	0.00328942407994176	0.00203668879139345	H2-Ab1/Hmgb1/Irf1/Gadd45g/Il18/Il18bp/Anxa1/Il1b/Nfkbiz/Bcl3	10
GO:1990928	BP	GO:1990928	response to amino acid starvation	10/1626	51/28564	0.000520768252043668	0.00328942407994176	0.00203668879139345	Sh3glb1/Fas/Atf3/Atf2/Mapk8/Mapk1/Gcn1/Dap/Eif2ak2/Impact	10
GO:0120162	BP	GO:0120162	positive regulation of cold-induced thermogenesis	15/1626	100/28564	0.000524862733486674	0.00331164763126389	0.00205044878608636	Plac8/Cebpb/Kdm6b/Gadd45g/Il18/Syk/Acadl/Hadh/Prkab1/Fabp5/Cnot3/Hdac3/Kdm3a/G0s2/Cxcr4	15
GO:0071692	BP	GO:0071692	protein localization to extracellular region	43/1626	445/28564	0.000527711094890049	0.00332596861121491	0.0020593158031201	Ccl5/Hcar2/Nadk/Dynll1/Ppid/Oga/Prkar1a/Serp1/Rsad2/Tlr2/Eny2/Anxa1/Kcnn4/Orai1/Trpm4/Stxbp3/P2rx7/Irs2/Cyb5r4/Glul/Foxo1/Pfkl/Sidt2/Oxct1/Hadh/Il1rn/Il1b/Gsdmd/Rest/Ap1g1/Psmd9/Ppard/Myom1/Arfip1/Bad/Klf7/Tlr4/Tnf/Lyst/Rhbdf2/Pde3b/Mia2/Tmed10	43
GO:0140694	BP	GO:0140694	non-membrane-bounded organelle assembly	39/1626	392/28564	0.000534828672323656	0.00336713604437719	0.00208480514339803	Chmp4b/Mapre1/Bccip/Eif6/Chmp1b/Csnk1d/Prkar1a/Wrap73/Mapk8/Washc1/Smc1a/Mrto4/Ythdf2/G3bp2/Nip7/Stag2/Kat2a/Actg1/Chmp2a/Cflar/Cenpa/Cenpn/C9orf72/Haus8/Flii/Tnnt1/Chmp1a/Smc3/Hspa1a/Ythdf3/Tnf/Hdac3/Vps4b/Pan3/Rab11a/Ddx6/Rps27l/Lsm4/Hnrnpu	39
GO:1903036	BP	GO:1903036	positive regulation of response to wounding	13/1626	80/28564	0.000556623544434478	0.00350051655734068	0.00216738938584933	Cd24a/Hmgb1/Nfe2l2/S100a9/Clec7a/Anxa1/Actg1/Nrg1/Stk24/St3gal4/Ndel1/Arfgef1/Cxcr4	13
GO:0071824	BP	GO:0071824	protein-DNA complex subunit organization	24/1626	203/28564	0.000573174215820186	0.00360066163118517	0.00222939548310388	H3f3b/Macroh2a1/H1f2/Hmgb1/Brd2/Med28/Taf7/Gtf2f2/Arid1a/Gtf2h5/Hp1bp3/Cenpa/Cenpn/Med30/Chrac1/Taf1/Asf1b/Hjurp/Med8/Med25/Arid2/Med27/Cdt1/Nfkbiz	24
GO:0000288	BP	GO:0000288	nuclear-transcribed mRNA catabolic process, deadenylation-dependent decay	11/1626	61/28564	0.000590499867522912	0.00370141029282628	0.00229177529942601	Tob1/Polr2d/Samd4b/Tnrc6c/Tnrc6a/Cnot3/Pan3/Zfp36/Zfp36l2/Hnrnpd/Hnrnpu	11
GO:1900015	BP	GO:1900015	regulation of cytokine production involved in inflammatory response	11/1626	61/28564	0.000590499867522912	0.00370141029282628	0.00229177529942601	Il1r2/Lilrb4a/Gbp5/Clec7a/Stat3/Pld4/Macir/Tlr4/Tnf/Tlr6/Mapk14	11
GO:0046434	BP	GO:0046434	organophosphate catabolic process	19/1626	145/28564	0.000593189061780324	0.00371421647833693	0.00229970441219961	Upp1/Vcp/Samhd1/Gdpd3/Xdh/Gpcpd1/Cant1/Pla2g7/Nudt4/Plbd2/Nudt5/Nudt9/Plcg2/Gda/Acot7/Pnp/Prdx6/Itpa/Acat1	19
GO:0006623	BP	GO:0006623	protein targeting to vacuole	9/1626	43/28564	0.000595366710375434	0.00371570885042127	0.00230062843337258	Vps37b/Hspa8/Lamp2/Ap3d1/Scarb2/Vps13a/Rab7/Clu/Becn1	9
GO:0060338	BP	GO:0060338	regulation of type I interferon-mediated signaling pathway	9/1626	43/28564	0.000595366710375434	0.00371570885042127	0.00230062843337258	Isg15/Zbp1/Samhd1/Oas1a/Oas3/Ythdf2/Ythdf3/Ube2k/Irf7	9
GO:0061081	BP	GO:0061081	positive regulation of myeloid leukocyte cytokine production involved in immune response	9/1626	43/28564	0.000595366710375434	0.00371570885042127	0.00230062843337258	Cd74/Fcer1g/Tlr2/Syk/Casp1/P2rx7/Plcg2/Tlr4/Casp4	9
GO:0065004	BP	GO:0065004	protein-DNA complex assembly	22/1626	180/28564	0.00060774123379996	0.00378882495865745	0.00234589920250904	H3f3b/Macroh2a1/H1f2/Hmgb1/Brd2/Med28/Taf7/Gtf2f2/Gtf2h5/Hp1bp3/Cenpa/Cenpn/Med30/Chrac1/Taf1/Asf1b/Hjurp/Med8/Med25/Med27/Cdt1/Nfkbiz	22
GO:0034764	BP	GO:0034764	positive regulation of transmembrane transport	30/1626	278/28564	0.000610739229703887	0.00380339013254382	0.00235491741532627	Ptafr/Nfe2l2/Gimap3/Cxcl10/Oga/P2rx7/Rnasel/C3/Vmp1/Irs2/Gimap5/Antkmt/Ppp3r1/Calm1/Sumo1/Akt1/Slc38a1/Plcg2/Azin1/Stim2/Nipsnap2/Car2/Atp1b1/Ppp3cc/Mapk14/Wnk1/Cox17/Rap1a/Glrx/Calm3	30
GO:2000351	BP	GO:2000351	regulation of endothelial cell apoptotic process	10/1626	52/28564	0.000612265216773903	0.00380876673811298	0.00235824640910522	Nfe2l2/Cd40lg/Id1/Rgcc/Icam1/Itga4/Tnf/Gata3/Foxo3/Tnfaip3	10
GO:0046578	BP	GO:0046578	regulation of Ras protein signal transduction	24/1626	204/28564	0.000615269247617691	0.0038233163624935	0.00236725499424798	Myo9b/Itpkb/Rapgef1/Map2k1/Rasa2/Cul3/Rdx/Rasal3/Cyth2/Gabarap/Csf1/Rasa3/Notch2/Nrg1/Bcl6/Lpar6/Stmn1/Mapkap1/Gpr65/Net1/Arfgef1/Psd4/Arfgef2/Prag1	24
GO:0000289	BP	GO:0000289	nuclear-transcribed mRNA poly(A) tail shortening	7/1626	27/28564	0.000619358169695006	0.00383215366997513	0.00237272672566859	Tob1/Samd4b/Tnrc6c/Tnrc6a/Cnot3/Pan3/Zfp36	7
GO:0072567	BP	GO:0072567	chemokine (C-X-C motif) ligand 2 production	7/1626	27/28564	0.000619358169695006	0.00383215366997513	0.00237272672566859	Cd74/Ccl5/Hmgb1/Oas1a/Oas3/Tlr4/Tnf	7
GO:0098581	BP	GO:0098581	detection of external biotic stimulus	7/1626	27/28564	0.000619358169695006	0.00383215366997513	0.00237272672566859	Clec7a/Tlr2/Pglyrp2/Ly96/Clec4n/Tlr4/Tlr6	7
GO:2000341	BP	GO:2000341	regulation of chemokine (C-X-C motif) ligand 2 production	7/1626	27/28564	0.000619358169695006	0.00383215366997513	0.00237272672566859	Cd74/Ccl5/Hmgb1/Oas1a/Oas3/Tlr4/Tnf	7
GO:0001913	BP	GO:0001913	T cell mediated cytotoxicity	13/1626	81/28564	0.000629011651706708	0.00387519718543425	0.00239937766618196	B2m/H2-Q4/H2-D1/Stx11/H2-K1/H2-T22/P2rx7/Gfus/Serpinb9/Pnp/Gm11127/Hfe/Cyrib	13
GO:0030433	BP	GO:0030433	ubiquitin-dependent ERAD pathway	13/1626	81/28564	0.000629011651706708	0.00387519718543425	0.00239937766618196	Ubxn4/Hspa5/Vcp/Stt3b/Calr/Hsp90b1/Ube2g2/Fbxo6/Ube2j2/Trim25/Rnf103/Faf2/Derl1	13
GO:0042130	BP	GO:0042130	negative regulation of T cell proliferation	13/1626	81/28564	0.000629011651706708	0.00387519718543425	0.00239937766618196	Cebpb/H2-Aa/Cd274/Cd44/Cd24a/Lilrb4a/Prkar1a/Ptpn6/Slfn1/Lgals9/Ctla4/Btla/Peli1	13
GO:0045123	BP	GO:0045123	cellular extravasation	13/1626	81/28564	0.000629011651706708	0.00387519718543425	0.00239937766618196	Ptafr/Ccl5/Trem1/Trem3/Adam8/Jaml/Capn1/Itgal/Icam1/Itga4/Abr/St3gal4/Tnf	13
GO:0000462	BP	GO:0000462	maturation of SSU-rRNA from tricistronic rRNA transcript (SSU-rRNA, 5.8S rRNA, LSU-rRNA)	8/1626	35/28564	0.000640644586444615	0.00394263927503602	0.00244113529445423	Utp3/Kri1/Gtf2h5/Bysl/Utp4/Nop9/Wdr46/Utp23	8
GO:0043543	BP	GO:0043543	protein acylation	28/1626	254/28564	0.000653624076671453	0.00399436565530078	0.00247316234123941	Actb/Spi1/Meaf6/Phf20l1/Naa10/Epc1/Eny2/Atf2/Morf4l2/Sf3b5/Taf7/Glul/Msl2/Vps72/Kat2a/Phf20/Naa50/Selenok/Ercc6/Ing3/Wbp2/Dmap1/Zdhhc16/Pbxip1/Naa25/Chek1/Mbd3/Nfkbiz	28
GO:0002755	BP	GO:0002755	MyD88-dependent toll-like receptor signaling pathway	6/1626	20/28564	0.000653914071266185	0.00399436565530078	0.00247316234123941	Irf1/Tlr2/Irak2/Tlr4/Tlr6/Irf7	6
GO:0030150	BP	GO:0030150	protein import into mitochondrial matrix	6/1626	20/28564	0.000653914071266185	0.00399436565530078	0.00247316234123941	Dnajc19/Grpel2/Tomm7/Grpel1/Timm50/Pam16	6
GO:0045019	BP	GO:0045019	negative regulation of nitric oxide biosynthetic process	6/1626	20/28564	0.000653914071266185	0.00399436565530078	0.00247316234123941	Gimap3/Dynll1/Tspo/Khsrp/Gimap5/Gla	6
GO:0070886	BP	GO:0070886	positive regulation of calcineurin-NFAT signaling cascade	6/1626	20/28564	0.000653914071266185	0.00399436565530078	0.00247316234123941	Camta1/Sppl3/Ppp3r1/Nrg1/Tnf/Ppp3cc	6
GO:0106058	BP	GO:0106058	positive regulation of calcineurin-mediated signaling	6/1626	20/28564	0.000653914071266185	0.00399436565530078	0.00247316234123941	Camta1/Sppl3/Ppp3r1/Nrg1/Tnf/Ppp3cc	6
GO:1904406	BP	GO:1904406	negative regulation of nitric oxide metabolic process	6/1626	20/28564	0.000653914071266185	0.00399436565530078	0.00247316234123941	Gimap3/Dynll1/Tspo/Khsrp/Gimap5/Gla	6
GO:0009185	BP	GO:0009185	ribonucleoside diphosphate metabolic process	17/1626	124/28564	0.00067152953756039	0.00409761335657869	0.00253708946976386	Eif6/Guk1/Pgam1/P2rx7/Khk/Stat3/Cant1/Ppp2ca/Ak2/Pfkl/Cmpk1/Gapdh/Nudt5/Nudt9/Hk3/Bad/Ier3	17
GO:0032655	BP	GO:0032655	regulation of interleukin-12 production	11/1626	62/28564	0.000681440389695468	0.00415367906677577	0.00257180326791358	Hmgb1/Cd40lg/Rel/Irf1/Tlr2/Syk/Nfkb1/Plcg2/Tlr4/Tlr6/Mapk14	11
GO:1904062	BP	GO:1904062	regulation of monoatomic cation transmembrane transport	37/1626	371/28564	0.000699748995636055	0.00425688182300525	0.00263570256813917	Tspan13/Gimap3/Cxcl10/1810037I17Rik/Oga/Tmem38b/P2rx7/Vmp1/Bcl2/Ptpn6/Slmap/Gimap5/Antkmt/Ptk2b/Commd1/Crbn/Ppp3r1/Kcnab2/Calm1/Sumo1/Akt1/Plcg2/Mmp9/Stim2/Nipsnap2/Hecw2/Slc31a2/Atp1b1/Ppp3cc/Wnk1/Tmbim6/Cox17/Fkbp1a/Fxyd5/Glrx/Calm3/Pde4b	37
GO:0007204	BP	GO:0007204	positive regulation of cytosolic calcium ion concentration	25/1626	218/28564	0.000699852700546271	0.00425688182300525	0.00263570256813917	C5ar1/Cxcl2/Cd24a/Fpr2/Hmgb1/Gna13/Gnb1/Gimap3/Oga/Fpr1/Trpm4/P2rx7/Bcl2/Gimap5/Ptk2b/Sppl3/Nptn/Ccl3/Il1b/Swap70/Plcg2/Lpar6/Gpr65/Itpr3/Tmbim6	25
GO:0006469	BP	GO:0006469	negative regulation of protein kinase activity	24/1626	206/28564	0.000707606161095961	0.00429789532425502	0.00266109659951402	Actb/Gadd45b/Macroh2a1/Lilrb4a/Gadd45a/Prkca/Gstp1/Prkar1a/Gadd45g/Itgb1bp1/Inpp5k/Stk38/Pkig/Taf7/Ptpn6/Il1b/Akt1/Sh2b3/Zfyve28/Smcr8/Rtraf/Tnfaip3/Dusp10/Rgs2	24
GO:0009620	BP	GO:0009620	response to fungus	12/1626	72/28564	0.000710502759648458	0.00429789532425502	0.00266109659951402	Clec4d/Clec4e/Zbp1/Spi1/Clec7a/Tlr2/Syk/Gapdh/Malt1/Clec4a2/Plcg2/Clec4n	12
GO:2001244	BP	GO:2001244	positive regulation of intrinsic apoptotic signaling pathway	12/1626	72/28564	0.000710502759648458	0.00429789532425502	0.00266109659951402	Mcl1/Sh3glb1/Ubb/Bcl2l11/Skil/S100a9/Ddit3/Bclaf1/Clu/Becn1/Plekhf1/Bad	12
GO:0008631	BP	GO:0008631	intrinsic apoptotic signaling pathway in response to oxidative stress	9/1626	44/28564	0.000711081846445116	0.00429789532425502	0.00266109659951402	Mcl1/Nfe2l2/Zfp622/Sod2/Bcl2/Aldh2/Stk24/Bag5/Nono	9
GO:0050691	BP	GO:0050691	regulation of defense response to virus by host	9/1626	44/28564	0.000711081846445116	0.00429789532425502	0.00266109659951402	Stat1/Zc3hav1/Ccl5/Il15/Cgas/Creb3/Selenok/Il1b/Ercc6	9
GO:1901998	BP	GO:1901998	toxin transport	9/1626	44/28564	0.000711081846445116	0.00429789532425502	0.00266109659951402	Cd274/Hspa5/Cct5/Casp1/Arid1a/Adam10/Vamp4/Scfd1/Copz1	9
GO:0048066	BP	GO:0048066	developmental pigmentation	10/1626	53/28564	0.000716641442611073	0.00432694854215173	0.00267908526920393	Bcl2l11/Sod2/Ap3d1/Bcl2/Ap1m1/Slc24a5/Lrmda/Zeb2/Ap1g1/Mitf	10
GO:0006970	BP	GO:0006970	response to osmotic stress	15/1626	103/28564	0.000721253853392491	0.00434566787138369	0.00269067558018318	Prkca/Casp1/Atf2/Mapk8/Ptk2b/Tifab/Ybx3/Kmo/Micu1/Bad/Lrrc8d/Slc12a6/Plk3/Mknk1/Map2k7	15
GO:0045921	BP	GO:0045921	positive regulation of exocytosis	15/1626	103/28564	0.000721253853392491	0.00434566787138369	0.00269067558018318	Ptafr/Lamp1/Prkca/Rab9/Fcer1g/Syk/Pdcd6ip/Rab7/Chmp2a/Ap1g1/Bcl2l1/Vps4b/Snx4/Exoc2/Sdcbp	15
GO:0035967	BP	GO:0035967	cellular response to topologically incorrect protein	16/1626	114/28564	0.000736795467577691	0.00443002128413867	0.00274290406945626	Hspa5/Vcp/Nfe2l2/Serp1/Hspa8/Atf3/Ddit3/Cops5/Cul3/Creb3/Rnf126/Eif2ak2/Hspa1a/Bfar/Tmbim6/Derl1	16
GO:0043473	BP	GO:0043473	pigmentation	16/1626	114/28564	0.000736795467577691	0.00443002128413867	0.00274290406945626	Bcl2l11/Sod2/Map2k1/Ap3d1/Bcl2/Dctn2/Ap1m1/Slc24a5/Lrmda/Zeb2/Ap1g1/Mitf/Rab1a/Ap3s1/Lyst/Rab11a	16
GO:0009266	BP	GO:0009266	response to temperature stimulus	21/1626	171/28564	0.000750753436469101	0.00450922753691159	0.00279194562910634	Plac8/Vcp/Slu7/Ier5/Hsp90ab1/Acadl/Metrnl/Polr2d/Dnaja4/Mapk8/Sumo1/Psip1/Akt1/Rasa3/Irak1/Hspa1a/Tlr4/Xylt1/Map2k7/Cxcr4/Pde4b	21
GO:0070301	BP	GO:0070301	cellular response to hydrogen peroxide	14/1626	93/28564	0.000766516559959911	0.00459833119013325	0.00284711529023194	Nfe2l2/Kdm6b/Oser1/Anxa1/Plekha1/Capn1/Mapk8/Rnf146/Txn1/Hk3/Foxo3/Impact/Net1/Tnfaip3	14
GO:0002318	BP	GO:0002318	myeloid progenitor cell differentiation	5/1626	14/28564	0.000771188459862291	0.00459833119013325	0.00284711529023194	Hmgb1/Spi1/Sp3/Runx1/Dpf2	5
GO:0046598	BP	GO:0046598	positive regulation of viral entry into host cell	5/1626	14/28564	0.000771188459862291	0.00459833119013325	0.00284711529023194	Cd74/Hmgb1/Trim30a/Trim11/Lgals1	5
GO:0075294	BP	GO:0075294	positive regulation by symbiont of entry into host	5/1626	14/28564	0.000771188459862291	0.00459833119013325	0.00284711529023194	Cd74/Hmgb1/Trim30a/Trim11/Lgals1	5
GO:1902036	BP	GO:1902036	regulation of hematopoietic stem cell differentiation	5/1626	14/28564	0.000771188459862291	0.00459833119013325	0.00284711529023194	Nfe2l2/Ythdf2/Eif2ak2/Ap2a2/Zfp36	5
GO:1902902	BP	GO:1902902	negative regulation of autophagosome assembly	5/1626	14/28564	0.000771188459862291	0.00459833119013325	0.00284711529023194	Chmp4b/Sec22b/Becn1/Scfd1/Smcr8	5
GO:2000343	BP	GO:2000343	positive regulation of chemokine (C-X-C motif) ligand 2 production	5/1626	14/28564	0.000771188459862291	0.00459833119013325	0.00284711529023194	Cd74/Ccl5/Hmgb1/Tlr4/Tnf	5
GO:0009914	BP	GO:0009914	hormone transport	40/1626	413/28564	0.000774095219284145	0.00461088012481375	0.00285488512287941	Slc3a2/Ywhaz/Ccl5/Hcar2/Nadk/Dynll1/Tspo/Oga/Prkar1a/Serp1/Eny2/Anxa1/Orai1/Trpm4/Stxbp3/Irs2/Cyb5r4/Glul/Tmf1/Foxo1/Pfkl/Sidt2/Oxct1/Hadh/Il1rn/Il1b/Rest/Nucb2/Nrg1/Psmd9/Ppard/Rab1a/Bad/Klf7/Tnf/Hfe/Gata3/Snx4/Runx1/Pde3b	40
GO:0032369	BP	GO:0032369	negative regulation of lipid transport	8/1626	36/28564	0.000782997648595971	0.00465426110044431	0.00288174500615357	Tspo/Atp5j/Irs2/Srebf2/Akt1/Irak1/Nrg1/Abca2	8
GO:1904994	BP	GO:1904994	regulation of leukocyte adhesion to vascular endothelial cell	8/1626	36/28564	0.000782997648595971	0.00465426110044431	0.00288174500615357	Ptafr/Ets1/Capn1/Icam1/Itga4/Irak1/St3gal4/Tnf	8
GO:0045061	BP	GO:0045061	thymic T cell selection	7/1626	28/28564	0.000785560047556473	0.00465985464742477	0.00288520832196886	H2-DMa/Cd74/Fas/Stk11/Itpkb/Gata3/Cd28	7
GO:0046823	BP	GO:0046823	negative regulation of nucleocytoplasmic transport	7/1626	28/28564	0.000785560047556473	0.00465985464742477	0.00288520832196886	Gbp4/Rangap1/Pkig/Sumo1/Sp100/Txn1/Hdac3	7
GO:0032874	BP	GO:0032874	positive regulation of stress-activated MAPK cascade	18/1626	137/28564	0.000790690795885732	0.00468545432448576	0.00290105868788894	Lmnb1/Gadd45b/Gadd45a/Hmgb1/Zfp622/Spi1/Gadd45g/Xdh/Rb1cc1/Ptk2b/Il1b/Eif2ak2/Tlr4/Tnf/Igfbp6/Traf4/Mmp8/Map2k7	18
GO:1901136	BP	GO:1901136	carbohydrate derivative catabolic process	20/1626	160/28564	0.00079281330435977	0.00469319348451077	0.00290585048733306	Cd44/Upp1/Samhd1/Cst3/Stt3b/Amdhd2/Neu1/Xdh/Gm2a/Pglyrp2/Nudt4/Gla/Nudt9/Fbxo6/Gda/Ctbs/Acot7/Pnp/Itpa/Acat1	20
GO:0032272	BP	GO:0032272	negative regulation of protein polymerization	13/1626	83/28564	0.000797766137568978	0.00471765407278445	0.0029209955719306	Mapre1/Tlr2/Capn1/Twf2/Eml2/Rdx/Fkbp4/Capza1/Flii/Mkks/Stmn1/Arfgef1/Cyrib	13
GO:0050730	BP	GO:0050730	regulation of peptidyl-tyrosine phosphorylation	29/1626	270/28564	0.000803659580319481	0.00474762103563862	0.00293954999844233	Cd44/Cd24a/Lilrb4a/Prkca/Cd74/Ccl5/Ncl/Socs1/Parp14/Samsn1/Irf1/Tnfrsf1a/Rap2c/Il18/Il15/Syk/Ptpn6/Ptk2b/Icam1/Rap2b/Sh2b3/Plcg2/Clec4n/Nrg1/Tlr4/Tnf/Zfyve28/Pak2/Hcls1	29
GO:0008333	BP	GO:0008333	endosome to lysosome transport	12/1626	73/28564	0.000806902270165482	0.00476188321243449	0.00294838060675402	Chmp4b/Vcp/Chmp1b/Ap3d1/Rab7/Chmp2a/Chmp1a/Vps18/Chmp3/Plekhf1/Lyst/Vps4b	12
GO:1904035	BP	GO:1904035	regulation of epithelial cell apoptotic process	16/1626	115/28564	0.00081147291865945	0.00478394496046618	0.00296204041888	Nfe2l2/Cd40lg/Id1/Bcl2/Rgcc/Tmf1/Cflar/Icam1/Itga4/Bad/Tnf/Hdac3/Gata3/Foxo3/Tnfaip3/Zfp36	16
GO:1901342	BP	GO:1901342	regulation of vasculature development	32/1626	309/28564	0.000831582961903687	0.00489747834530983	0.00303233605931446	Stat1/C5ar1/Btg1/Ets1/Lrg1/Gadd45a/Prkca/Ccl5/Hmgb1/Ninj1/Nfe2l2/Cxcl10/Tnfrsf1a/Id1/Cybb/Atf2/C3/Stat3/Rgcc/Glul/Ptk2b/Sp100/Il1b/Sh2b3/Mmp9/Htatip2/Adam10/Mydgf/Tnf/Runx1/Pde3b/Cxcr4	32
GO:0006509	BP	GO:0006509	membrane protein ectodomain proteolysis	9/1626	45/28564	0.000844492814820176	0.00495320887712895	0.00306684232750485	P2rx7/Adam8/Il1b/Adam10/Sppl2a/Tnfrsf1b/Aph1a/Tnf/Snx33	9
GO:0045840	BP	GO:0045840	positive regulation of mitotic nuclear division	9/1626	45/28564	0.000844492814820176	0.00495320887712895	0.00306684232750485	Cul3/Rgcc/Il1b/Phip/Tnf/Nusap1/Sh2b1/Cdt1/Cd28	9
GO:0048147	BP	GO:0048147	negative regulation of fibroblast proliferation	9/1626	45/28564	0.000844492814820176	0.00495320887712895	0.00306684232750485	Socs1/Gstp1/Fth1/Sod2/Parp10/Ifi30/Mmp9/Med25/Emd	9
GO:0097178	BP	GO:0097178	ruffle assembly	9/1626	45/28564	0.000844492814820176	0.00495320887712895	0.00306684232750485	Inpp5k/Rdx/Rhog/Icam1/Snx10/Tacstd2/Pip5k1a/Ndel1/Rcc2	9
GO:0090087	BP	GO:0090087	regulation of peptide transport	29/1626	271/28564	0.000852145146307093	0.00499299724869844	0.00309147780424302	Cd74/Ccl5/Nadk/Dynll1/Oga/Prkar1a/Serp1/S100a9/Eny2/Orai1/Trpm4/Irs2/Glul/Foxo1/Pfkl/Sidt2/Oxct1/Hadh/Il1b/Rest/Nucb2/Psmd9/Ppard/Bad/Klf7/Tnf/Car2/Hfe/Pde3b	29
GO:0002281	BP	GO:0002281	macrophage activation involved in immune response	6/1626	21/28564	0.000871653629117652	0.00507111848195168	0.00313984756024588	Hmgb1/Syk/Sbno2/Plcg2/Tnf/Ifi35	6
GO:0002863	BP	GO:0002863	positive regulation of inflammatory response to antigenic stimulus	6/1626	21/28564	0.000871653629117652	0.00507111848195168	0.00313984756024588	Cd24a/Fcer1g/Fcgr3/C3/Tnf/Cd28	6
GO:0010522	BP	GO:0010522	regulation of calcium ion transport into cytosol	6/1626	21/28564	0.000871653629117652	0.00507111848195168	0.00313984756024588	Gimap3/Oga/P2rx7/Bcl2/Gimap5/Tmbim6	6
GO:0045624	BP	GO:0045624	positive regulation of T-helper cell differentiation	6/1626	21/28564	0.000871653629117652	0.00507111848195168	0.00313984756024588	Rara/Irf1/Il18/Anxa1/Malt1/Nfkbiz	6
GO:0061760	BP	GO:0061760	antifungal innate immune response	6/1626	21/28564	0.000871653629117652	0.00507111848195168	0.00313984756024588	Clec4d/Clec4e/Spi1/Clec4a2/Plcg2/Clec4n	6
GO:0070230	BP	GO:0070230	positive regulation of lymphocyte apoptotic process	6/1626	21/28564	0.000871653629117652	0.00507111848195168	0.00313984756024588	Cd274/Cd24a/Ccl5/Bcl2l11/P2rx7/Adam8	6
GO:1901623	BP	GO:1901623	regulation of lymphocyte chemotaxis	6/1626	21/28564	0.000871653629117652	0.00507111848195168	0.00313984756024588	Ccl5/Cxcl10/Tnfsf14/Ptk2b/Adam10/Wnk1	6
GO:0006906	BP	GO:0006906	vesicle fusion	17/1626	127/28564	0.000883649455878934	0.00513570988108404	0.00317984014722652	Chmp4b/Stx11/Chmp1b/Samd9l/Rab20/Bet1/Anxa1/Sec22b/Stx16/Stx6/Rab7/Chmp2a/Chmp1a/Vamp4/Chmp3/Uso1/Vamp3	17
GO:0044843	BP	GO:0044843	cell cycle G1/S phase transition	28/1626	259/28564	0.000885873173387423	0.00514343333397061	0.00318462222139594	Actb/Gpr132/Ppp2r5c/Cpsf3/Anxa1/Bcl2/Rgcc/Wac/Ctdsp2/Ptpn6/Arid1a/Ccnd3/Ppp2ca/Rdx/Pim2/Ecd/Slfn1/Akt1/Plcg2/Phf10/Eif4e/Pdpn/Arid2/Phf8/Plk3/Dpf2/Cul4a/Rps27l	28
GO:1904659	BP	GO:1904659	glucose transmembrane transport	16/1626	116/28564	0.000892491876303682	0.00517663300201167	0.00320517821847443	Prkca/Nfe2l2/Oga/Stxbp3/Rnasel/Inpp5k/C3/Irs2/Aspscr1/Tsc1/Il1b/Akt1/Fabp5/Tnf/Mapk14/Rap1a	16
GO:0032615	BP	GO:0032615	interleukin-12 production	11/1626	64/28564	0.000898420350178425	0.0052057663032516	0.00322321647278571	Hmgb1/Cd40lg/Rel/Irf1/Tlr2/Syk/Nfkb1/Plcg2/Tlr4/Tlr6/Mapk14	11
GO:0043462	BP	GO:0043462	regulation of ATP-dependent activity	12/1626	74/28564	0.000913975054906859	0.00529056255347898	0.00327571915051687	Zc3hav1/Atpif1/1810037I17Rik/Vmp1/Tsc1/Napa/Sumo1/Tmem64/Atp1b1/Vcpkmt/Pam16/Hnrnpu	12
GO:0070304	BP	GO:0070304	positive regulation of stress-activated protein kinase signaling cascade	18/1626	139/28564	0.000938430684033677	0.00542665952899957	0.00335998532533926	Lmnb1/Gadd45b/Gadd45a/Hmgb1/Zfp622/Spi1/Gadd45g/Xdh/Rb1cc1/Ptk2b/Il1b/Eif2ak2/Tlr4/Tnf/Igfbp6/Traf4/Mmp8/Map2k7	18
GO:0032535	BP	GO:0032535	regulation of cellular component size	39/1626	404/28564	0.000950665589979764	0.00548637129638924	0.00339695662621177	Ifrd1/Tmem123/Lamtor5/Ist1/Arpc3/Hsp90ab1/Tlr2/Dstn/Kcnn4/P2rx7/Capn1/Twf2/Tsc1/Rb1cc1/Washc1/Rdx/Arhgap4/Grb2/Ptk2b/Gdi1/Hp1bp3/Capza1/Icam1/Akt1/Swap70/Cdc42ep2/Pak1/Flii/Ulk2/Mkks/Borcs7/Chmp3/Picalm/Ndel1/Slc12a6/Rab11a/Arfgef1/Cyrib/Hcls1	39
GO:0046879	BP	GO:0046879	hormone secretion	39/1626	404/28564	0.000950665589979764	0.00548637129638924	0.00339695662621177	Ywhaz/Ccl5/Hcar2/Nadk/Dynll1/Tspo/Oga/Prkar1a/Serp1/Eny2/Anxa1/Orai1/Trpm4/Stxbp3/Irs2/Cyb5r4/Glul/Tmf1/Foxo1/Pfkl/Sidt2/Oxct1/Hadh/Il1rn/Il1b/Rest/Nucb2/Nrg1/Psmd9/Ppard/Rab1a/Bad/Klf7/Tnf/Hfe/Gata3/Snx4/Runx1/Pde3b	39
GO:0034605	BP	GO:0034605	cellular response to heat	10/1626	55/28564	0.000969494008811325	0.0055838192010496	0.00345729273683271	Vcp/Slu7/Ier5/Hsp90ab1/Polr2d/Sumo1/Rasa3/Irak1/Hspa1a/Xylt1	10
GO:0072577	BP	GO:0072577	endothelial cell apoptotic process	10/1626	55/28564	0.000969494008811325	0.0055838192010496	0.00345729273683271	Nfe2l2/Cd40lg/Id1/Rgcc/Icam1/Itga4/Tnf/Gata3/Foxo3/Tnfaip3	10
GO:2000060	BP	GO:2000060	positive regulation of ubiquitin-dependent protein catabolic process	15/1626	106/28564	0.000976792822941402	0.00562022537163882	0.00347983408078066	Smad7/Vcp/Ube2v2/Sumo3/Csnk1d/Arih2/Mapk8/Arih1/Ptk2b/Sumo1/Gabarap/Akt1/Clu/Hspa1a/Plk3	15
GO:0008645	BP	GO:0008645	hexose transmembrane transport	16/1626	117/28564	0.000980277151744466	0.00562900406416303	0.00348526952000425	Prkca/Nfe2l2/Oga/Stxbp3/Rnasel/Inpp5k/C3/Irs2/Aspscr1/Tsc1/Il1b/Akt1/Fabp5/Tnf/Mapk14/Rap1a	16
GO:0030101	BP	GO:0030101	natural killer cell activation	16/1626	117/28564	0.000980277151744466	0.00562900406416303	0.00348526952000425	Lilrb4a/Lamp1/Stx11/Irf1/Il18/Il15/Flt3l/Pglyrp2/Sp3/Slamf7/Ap1g1/Il12rb2/Lgals9/Lyst/Gata3/Dcaf15	16
GO:0046639	BP	GO:0046639	negative regulation of alpha-beta T cell differentiation	7/1626	29/28564	0.000985088500450294	0.00563972978146244	0.00349191048440181	Smad7/Hmgb1/Socs1/Irf1/Anxa1/Bcl6/Runx1	7
GO:0051984	BP	GO:0051984	positive regulation of chromosome segregation	7/1626	29/28564	0.000985088500450294	0.00563972978146244	0.00349191048440181	Ncaph2/Becn1/Ccnb1/Rcc2/Cdt1/Ncapd3/Hnrnpu	7
GO:2000819	BP	GO:2000819	regulation of nucleotide-excision repair	7/1626	29/28564	0.000985088500450294	0.00563972978146244	0.00349191048440181	Actb/Hmgb1/Arid1a/Phf10/Arid2/Dpf2/Cul4a	7
GO:0031346	BP	GO:0031346	positive regulation of cell projection organization	43/1626	459/28564	0.000986294403755233	0.00564101515700008	0.00349270634102796	Cd24a/Sh3glb1/Nme2/Ehd1/Hspa5/Nfe2l2/Dynll1/Ube2v2/Skil/Stk11/Tgfbr1/Ist1/Wasf2/S100a9/Ddx56/Neu1/Rapgef1/P2rx7/Map2k1/Wrap73/Twf2/Scarb2/Clip1/Ptk2b/Nptn/Gdi1/Kat2a/Cflar/Cdc42ep2/Rapgef2/Pak1/Fbxo38/Zeb2/Nrg1/Stk24/Septin9/Picalm/Plxnc1/Sf3a2/Ndel1/Rala/Rap1a/Rgs2	43
GO:0033028	BP	GO:0033028	myeloid cell apoptotic process	9/1626	46/28564	0.000997549605035099	0.00569971682876913	0.00352905222833909	Cd44/Ccl5/Fcer1g/Slc7a11/Il18/Anxa1/Itpkb/Plekho2/Bcl2	9
GO:0043299	BP	GO:0043299	leukocyte degranulation	13/1626	85/28564	0.00100298783787286	0.00572509840327033	0.00354476755328297	Ptafr/Ywhaz/Lamp1/Lat/Stx11/Spi1/Fcer1g/Syk/Ap1g1/Abr/Lat2/Lgals9/Snx4	13
GO:0032388	BP	GO:0032388	positive regulation of intracellular transport	22/1626	187/28564	0.00101514065316297	0.00578871872458407	0.00358415888507101	Sh3glb1/Ehd1/Pdcd5/Stk11/Hsp90ab1/Tnfrsf1a/Itgb1bp1/Rbm22/Mapk1/Rdx/Commd1/Xpo4/Tomm7/Pak1/Dmap1/Hdac3/Pcnt/Mapk14/Plk3/Cpsf6/Emd/Hcls1	22
GO:0006611	BP	GO:0006611	protein export from nucleus	11/1626	65/28564	0.00102665192379619	0.00584276758215891	0.00361762392324639	Ifi27/Rangap1/Rbm22/Calr/Egr2/Sirt7/Xpo4/Sp100/Txn1/Hdac3/Emd	11
GO:0043967	BP	GO:0043967	histone H4 acetylation	11/1626	65/28564	0.00102665192379619	0.00584276758215891	0.00361762392324639	Actb/Meaf6/Epc1/Atf2/Morf4l2/Taf7/Msl2/Vps72/Phf20/Ing3/Dmap1	11
GO:0090174	BP	GO:0090174	organelle membrane fusion	17/1626	129/28564	0.00105476901024842	0.00599684695440942	0.0037130241279087	Chmp4b/Stx11/Chmp1b/Samd9l/Rab20/Bet1/Anxa1/Sec22b/Stx16/Stx6/Rab7/Chmp2a/Chmp1a/Vamp4/Chmp3/Uso1/Vamp3	17
GO:0036503	BP	GO:0036503	ERAD pathway	15/1626	107/28564	0.00107737963389991	0.00611934598385046	0.00378887096132264	Ubxn4/Hspa5/Vcp/Stt3b/Calr/Hsp90b1/Ube2g2/Fbxo6/Ube2j2/Rnft1/Trim25/Rnf103/Faf2/Usp25/Derl1	15
GO:0010631	BP	GO:0010631	epithelial cell migration	33/1626	327/28564	0.00108225649298704	0.00614097761272409	0.00380226445969676	Jun/Ets1/Lrg1/Gadd45a/Prkca/Hmgb1/Nfe2l2/Tgfbr1/Nr4a1/S100a9/Itgb1bp1/Anxa1/Dnaja4/Adam8/Calr/Irs2/Rgcc/Glul/Ptk2b/Gfus/Sp100/Akt1/Plcg2/Macir/Zeb2/Mmp9/Ppard/Tacstd2/Tnf/Gata3/Rab11a/Cxcr4/Dusp10	33
GO:0051494	BP	GO:0051494	negative regulation of cytoskeleton organization	21/1626	176/28564	0.00109063941293727	0.00617635009415116	0.00382416578184175	Mapre1/Wasf2/Tlr2/Inpp5k/Capn1/Twf2/Eml2/Rdx/Fkbp4/Kat2a/Gmfg/Capza1/Swap70/Flii/Mkks/Tacstd2/Stmn1/Shank1/Arfgef1/Cyrib/Pak2	21
GO:0051896	BP	GO:0051896	regulation of protein kinase B signaling	21/1626	176/28564	0.00109063941293727	0.00617635009415116	0.00382416578184175	Stk11/Tgfbr1/Rara/Hsp90ab1/Il18/Itgb1bp1/Ddit3/Plekha1/Rapgef1/Xdh/Adam8/Inpp5k/Ppp2ca/Sh2b3/Nrg1/Mydgf/Tnf/Gata3/Arfgef1/Cd28/Hcls1	21
GO:0010819	BP	GO:0010819	regulation of T cell chemotaxis	5/1626	15/28564	0.00110277938814884	0.00622058481165801	0.00385155427026622	Ccl5/Cxcl10/Tnfsf14/Adam10/Wnk1	5
GO:0018119	BP	GO:0018119	peptidyl-cysteine S-nitrosylation	5/1626	15/28564	0.00110277938814884	0.00622058481165801	0.00385155427026622	S100a9/Ncoa7/Adh5/Txn1/Gapdh	5
GO:0038094	BP	GO:0038094	Fc-gamma receptor signaling pathway	5/1626	15/28564	0.00110277938814884	0.00622058481165801	0.00385155427026622	Clec4d/Clec4e/Fcer1g/Rapgef1/Rap1a	5
GO:1903543	BP	GO:1903543	positive regulation of exosomal secretion	5/1626	15/28564	0.00110277938814884	0.00622058481165801	0.00385155427026622	Pdcd6ip/Rab7/Chmp2a/Vps4b/Sdcbp	5
GO:0032456	BP	GO:0032456	endocytic recycling	13/1626	86/28564	0.00112109659230557	0.00631152126598671	0.00390785873352765	Ehd1/Vps29/Stx16/Washc1/Acap2/Stx6/Commd1/Rab7/Ankrd50/Vamp4/Rab35/Snx4/Rab11a	13
GO:1902117	BP	GO:1902117	positive regulation of organelle assembly	13/1626	86/28564	0.00112109659230557	0.00631152126598671	0.00390785873352765	Sh3glb1/Dynll1/Wrap73/Mapk8/Pdcd6ip/G3bp2/Becn1/Septin9/Tnf/Vps4b/Pan3/Snx4/Sdcbp	13
GO:0002790	BP	GO:0002790	peptide secretion	33/1626	328/28564	0.00113918542919867	0.00638203815394714	0.00395152016234393	Cd74/Ccl5/Nadk/Dynll1/Oga/Prkar1a/Serp1/S100a9/Eny2/Anxa1/Orai1/Trpm4/Stxbp3/Irs2/Cyb5r4/Glul/Foxo1/Pfkl/Sidt2/Oxct1/Hadh/Il1rn/Il1b/Rest/Nucb2/Psmd9/Ppard/Rab1a/Bad/Klf7/Tnf/Hfe/Pde3b	33
GO:0010818	BP	GO:0010818	T cell chemotaxis	6/1626	22/28564	0.00114121675413241	0.00638203815394714	0.00395152016234393	Ccl5/Gpr183/Cxcl10/Tnfsf14/Adam10/Wnk1	6
GO:0042790	BP	GO:0042790	nucleolar large rRNA transcription by RNA polymerase I	6/1626	22/28564	0.00114121675413241	0.00638203815394714	0.00395152016234393	Macroh2a1/Ncl/Sirt7/Gtf2h5/Pwp1/Ercc6	6
GO:0046931	BP	GO:0046931	pore complex assembly	6/1626	22/28564	0.00114121675413241	0.00638203815394714	0.00395152016234393	P2rx7/Atp5g2/Nup107/Gsdmd/Adam10/Bad	6
GO:0009154	BP	GO:0009154	purine ribonucleotide catabolic process	8/1626	38/28564	0.00114361504846304	0.00638203815394714	0.00395152016234393	Xdh/Nudt4/Nudt9/Gda/Acot7/Pnp/Itpa/Acat1	8
GO:0033866	BP	GO:0033866	nucleoside bisphosphate biosynthetic process	8/1626	38/28564	0.00114361504846304	0.00638203815394714	0.00395152016234393	Pank2/Pdha1/Dlat/Acly/Acot7/Pank4/Pdk3/Acat1	8
GO:0034030	BP	GO:0034030	ribonucleoside bisphosphate biosynthetic process	8/1626	38/28564	0.00114361504846304	0.00638203815394714	0.00395152016234393	Pank2/Pdha1/Dlat/Acly/Acot7/Pank4/Pdk3/Acat1	8
GO:0034033	BP	GO:0034033	purine nucleoside bisphosphate biosynthetic process	8/1626	38/28564	0.00114361504846304	0.00638203815394714	0.00395152016234393	Pank2/Pdha1/Dlat/Acly/Acot7/Pank4/Pdk3/Acat1	8
GO:1902110	BP	GO:1902110	positive regulation of mitochondrial membrane permeability involved in apoptotic process	8/1626	38/28564	0.00114361504846304	0.00638203815394714	0.00395152016234393	Sh3glb1/Atpif1/Bcl2l11/Chchd10/Atf2/Bcl2l1/Acaa2/Ier3	8
GO:0098876	BP	GO:0098876	vesicle-mediated transport to the plasma membrane	19/1626	153/28564	0.00114535641957427	0.00638555644977004	0.00395369855998837	Ehd1/Vps29/Rab10/Stx16/Washc1/Acap2/Stx6/Commd1/Rab7/Ankrd50/Vamp4/Rab35/Snx4/Vamp3/Rab11a/Arfgef2/Gga2/Exoc2/Sys1	19
GO:0051983	BP	GO:0051983	regulation of chromosome segregation	17/1626	130/28564	0.00115038351165788	0.00640736862888515	0.0039672038483428	Actb/Ncaph2/Cul3/Arid1a/Ube2c/Becn1/Phf10/Pcid2/Ccnb1/Hecw2/Arid2/Dpf2/Rcc2/Csnk2a2/Cdt1/Ncapd3/Hnrnpu	17
GO:0010822	BP	GO:0010822	positive regulation of mitochondrion organization	12/1626	76/28564	0.00116377621283288	0.00646942521408454	0.00400562697301026	Sh3glb1/Atpif1/Fas/Bcl2l11/Pdcd5/Chchd10/Casp1/Mmp9/Bad/Marchf5/Rala/Plaur	12
GO:2001021	BP	GO:2001021	negative regulation of response to DNA damage stimulus	12/1626	76/28564	0.00116377621283288	0.00646942521408454	0.00400562697301026	Cd44/Cd74/Smchd1/Rnf169/Shld1/Cgas/Otub1/Clu/Ercc6/Ppp1r10/Bcl2l1/Ogg1	12
GO:0009261	BP	GO:0009261	ribonucleotide catabolic process	9/1626	47/28564	0.00117232335164786	0.00649293080860897	0.00402018076107148	Upp1/Xdh/Nudt4/Nudt9/Gda/Acot7/Pnp/Itpa/Acat1	9
GO:0010824	BP	GO:0010824	regulation of centrosome duplication	9/1626	47/28564	0.00117232335164786	0.00649293080860897	0.00402018076107148	Chmp4b/Chmp1b/Pdcd6ip/Kat2a/Chmp2a/Fbxw5/Chmp1a/Azin1/Vps4b	9
GO:0048536	BP	GO:0048536	spleen development	9/1626	47/28564	0.00117232335164786	0.00649293080860897	0.00402018076107148	Fas/Bcl2l11/Samd9l/Slc40a1/Bcl2/Polb/Pcid2/Nfkbiz/Bcl3	9
GO:1903034	BP	GO:1903034	regulation of response to wounding	21/1626	177/28564	0.00117252299570913	0.00649293080860897	0.00402018076107148	Cd24a/Hmgb1/Nfe2l2/S100a9/Clec7a/Acta2/Anxa1/Map2k1/Cers2/Actg1/Cd9/Sh2b3/Nrg1/Stk24/St3gal4/Tnf/Ndel1/Xylt1/Arfgef1/Cxcr4/Plaur	21
GO:0006576	BP	GO:0006576	biogenic amine metabolic process	15/1626	108/28564	0.0011865569315424	0.00656432073388422	0.00406438274205445	Ly6e/Hdc/Ndufs4/Amd1/Gdpd3/Smox/Aldh2/Sat1/Pde1b/Kmo/Azin1/Afmid/Gch1/Gata3/Paox	15
GO:0090132	BP	GO:0090132	epithelium migration	33/1626	329/28564	0.00119870984651044	0.00662517711321347	0.00410206274397955	Jun/Ets1/Lrg1/Gadd45a/Prkca/Hmgb1/Nfe2l2/Tgfbr1/Nr4a1/S100a9/Itgb1bp1/Anxa1/Dnaja4/Adam8/Calr/Irs2/Rgcc/Glul/Ptk2b/Gfus/Sp100/Akt1/Plcg2/Macir/Zeb2/Mmp9/Ppard/Tacstd2/Tnf/Gata3/Rab11a/Cxcr4/Dusp10	33
GO:0032891	BP	GO:0032891	negative regulation of organic acid transport	7/1626	30/28564	0.00122239391074675	0.00671732332597735	0.00415911624457558	Atp5j/Irs2/Il1rn/Il1b/Akt1/Tnf/Rgs2	7
GO:0034067	BP	GO:0034067	protein localization to Golgi apparatus	7/1626	30/28564	0.00122239391074675	0.00671732332597735	0.00415911624457558	Gbp5/Csnk1d/Arl5b/Vps13a/Cog7/Sys1/Tmed10	7
GO:0036037	BP	GO:0036037	CD8-positive, alpha-beta T cell activation	7/1626	30/28564	0.00122239391074675	0.00671732332597735	0.00415911624457558	Cd274/Lilrb4a/Socs1/Irf1/Bcl2/Hfe/Runx1	7
GO:0050995	BP	GO:0050995	negative regulation of lipid catabolic process	7/1626	30/28564	0.00122239391074675	0.00671732332597735	0.00415911624457558	Hcar2/Gimap3/Gimap5/Il1b/Akt1/Tnf/Pde3b	7
GO:0060907	BP	GO:0060907	positive regulation of macrophage cytokine production	7/1626	30/28564	0.00122239391074675	0.00671732332597735	0.00415911624457558	Cd74/Tlr2/Casp1/P2rx7/Plcg2/Tlr4/Casp4	7
GO:0090200	BP	GO:0090200	positive regulation of release of cytochrome c from mitochondria	7/1626	30/28564	0.00122239391074675	0.00671732332597735	0.00415911624457558	Fas/Bcl2l11/Pdcd5/Casp1/Mmp9/Bad/Plaur	7
GO:0043467	BP	GO:0043467	regulation of generation of precursor metabolites and energy	19/1626	154/28564	0.00123830599455074	0.00679826442853642	0.0042092319585543	Macroh2a1/Vcp/Hmgb1/Eif6/Oas1a/Cisd1/P2rx7/Khk/Inpp5k/Stat3/Irs2/Ppp2ca/Akt1/Tnf/Ccnb1/Gfpt1/Ier3/Cox17/Cox7a2	19
GO:0032784	BP	GO:0032784	regulation of DNA-templated transcription elongation	13/1626	87/28564	0.00125058359562239	0.00685911689660067	0.00424690953876989	Eapp/Chaserr/Alyref/Med28/Map2k1/Nelfb/Setd5/Ercc6/Med30/Med8/Med25/Med27/Hnrnpu	13
GO:1903052	BP	GO:1903052	positive regulation of proteolysis involved in protein catabolic process	17/1626	131/28564	0.00125324766059501	0.00686717593241192	0.00425189939337888	Smad7/Vcp/Atpif1/Ube2v2/Sumo3/Csnk1d/Arih2/Mapk8/Arih1/Ptk2b/Sumo1/Gabarap/Akt1/Clu/Hspa1a/Rnft1/Plk3	17
GO:0030073	BP	GO:0030073	insulin secretion	28/1626	265/28564	0.00125685372370679	0.00688037638463487	0.00426007262140616	Ccl5/Nadk/Dynll1/Oga/Prkar1a/Serp1/Eny2/Anxa1/Orai1/Trpm4/Stxbp3/Irs2/Cyb5r4/Glul/Foxo1/Pfkl/Sidt2/Oxct1/Hadh/Il1rn/Il1b/Rest/Psmd9/Ppard/Bad/Klf7/Tnf/Pde3b	28
GO:0006413	BP	GO:0006413	translational initiation	16/1626	120/28564	0.0012887732125657	0.00704170002455098	0.00435995820660859	Mcts1/Eif6/Eif3i/Eif4a1/Polr2d/Mtif2/Bzw1/Eif3b/Eif5b/Ythdf2/Eif4g3/Tnf/Eif4e/Impact/Abcf1/Mknk1	16
GO:0015749	BP	GO:0015749	monosaccharide transmembrane transport	16/1626	120/28564	0.0012887732125657	0.00704170002455098	0.00435995820660859	Prkca/Nfe2l2/Oga/Stxbp3/Rnasel/Inpp5k/C3/Irs2/Aspscr1/Tsc1/Il1b/Akt1/Fabp5/Tnf/Mapk14/Rap1a	16
GO:0031113	BP	GO:0031113	regulation of microtubule polymerization	10/1626	57/28564	0.00129110395816607	0.00704773556651335	0.00436369518924324	Mapre1/Mapk8/Eml2/Clip1/Fkbp4/Prune1/Pak1/Hspa1a/Gda/Stmn1	10
GO:1904427	BP	GO:1904427	positive regulation of calcium ion transmembrane transport	15/1626	109/28564	0.00130489318039952	0.00710637851679176	0.00440000471839595	Gimap3/Cxcl10/Oga/P2rx7/Vmp1/Gimap5/Ppp3r1/Calm1/Sumo1/Plcg2/Stim2/Nipsnap2/Atp1b1/Ppp3cc/Calm3	15
GO:0002698	BP	GO:0002698	negative regulation of immune effector process	18/1626	143/28564	0.00130555596968199	0.00710637851679176	0.00440000471839595	Fgl2/Lilrb4a/Smad7/Spi1/Irf1/Anxa1/Ptpn6/Pglyrp2/Serpinb9/Bcl6/Abr/Tnf/Lgals9/Hfe/Tmbim6/Tnfaip3/Dusp10/Tap1	18
GO:0030278	BP	GO:0030278	regulation of ossification	18/1626	143/28564	0.00130555596968199	0.00710637851679176	0.00440000471839595	Srgn/Isg15/Smad7/Rsad2/Atp2b1/Trpm4/P2rx7/Bcl2/Mapk1/Tob2/Egr2/Ccdc134/Ptk2b/Csf1/Sgms2/Mapk14/Phospho1/Txlng	18
GO:0090130	BP	GO:0090130	tissue migration	33/1626	331/28564	0.00132593888621389	0.00721049831405626	0.00446447181625173	Jun/Ets1/Lrg1/Gadd45a/Prkca/Hmgb1/Nfe2l2/Tgfbr1/Nr4a1/S100a9/Itgb1bp1/Anxa1/Dnaja4/Adam8/Calr/Irs2/Rgcc/Glul/Ptk2b/Gfus/Sp100/Akt1/Plcg2/Macir/Zeb2/Mmp9/Ppard/Tacstd2/Tnf/Gata3/Rab11a/Cxcr4/Dusp10	33
GO:0002534	BP	GO:0002534	cytokine production involved in inflammatory response	11/1626	67/28564	0.00132854891735107	0.00721104738142962	0.00446481177830523	Il1r2/Lilrb4a/Gbp5/Clec7a/Stat3/Pld4/Macir/Tlr4/Tnf/Tlr6/Mapk14	11
GO:0009166	BP	GO:0009166	nucleotide catabolic process	11/1626	67/28564	0.00132854891735107	0.00721104738142962	0.00446481177830523	Upp1/Vcp/Samhd1/Xdh/Nudt4/Nudt9/Gda/Acot7/Pnp/Itpa/Acat1	11
GO:0045765	BP	GO:0045765	regulation of angiogenesis	31/1626	305/28564	0.00134364715122504	0.00728611681626558	0.00451129197447056	Stat1/C5ar1/Btg1/Ets1/Lrg1/Gadd45a/Prkca/Ccl5/Hmgb1/Ninj1/Nfe2l2/Cxcl10/Tnfrsf1a/Id1/Cybb/Atf2/C3/Stat3/Rgcc/Glul/Ptk2b/Sp100/Il1b/Sh2b3/Mmp9/Htatip2/Mydgf/Tnf/Runx1/Pde3b/Cxcr4	31
GO:0019722	BP	GO:0019722	calcium-mediated signaling	21/1626	179/28564	0.00135219010441608	0.00732553131025788	0.00453569596014758	Cd24a/Lat/Irgm1/Tmbim4/Syk/Tmem38b/Trpm4/Itgal/Camta1/Ptk2b/Sppl3/Ppp3r1/Igtp/Selenok/Plcg2/Nrg1/Tnf/Lat2/Atp1b1/Ppp3cc/Cxcr4	21
GO:0032543	BP	GO:0032543	mitochondrial translation	17/1626	132/28564	0.00136379246813575	0.00738143042075736	0.00457030660597382	Aurkaip1/Mrpl30/Mrpl14/Mrpl32/Mrps34/Mtif2/Mrpl13/Mrpl46/Mrps26/Gars/Mrpl34/Mrpl54/Mrps6/Ptcd3/Mrpl47/Mtg2/Mrps18c	17
GO:0001773	BP	GO:0001773	myeloid dendritic cell activation	8/1626	39/28564	0.00136784728997185	0.00738252227489035	0.00457098264135887	Clec4d/Hmgb1/Gimap3/Spi1/Pilrb1/Gimap5/Flt3l/Notch2	8
GO:0033032	BP	GO:0033032	regulation of myeloid cell apoptotic process	8/1626	39/28564	0.00136784728997185	0.00738252227489035	0.00457098264135887	Cd44/Ccl5/Fcer1g/Slc7a11/Il18/Anxa1/Itpkb/Bcl2	8
GO:0070266	BP	GO:0070266	necroptotic process	8/1626	39/28564	0.00136784728997185	0.00738252227489035	0.00457098264135887	Zbp1/Fas/Birc3/Cflar/Ybx3/Tnf/Tnfrsf23/Peli1	8
GO:0034205	BP	GO:0034205	amyloid-beta formation	9/1626	48/28564	0.00137100506273023	0.00739262392173863	0.00457723720459259	Rtn3/Clu/Adam10/Aph1a/Picalm/Tnf/Spon1/Abca2/Tmed10	9
GO:0042147	BP	GO:0042147	retrograde transport, endosome to Golgi	13/1626	88/28564	0.00139228058175996	0.00750030813866563	0.00464391125825523	Vps29/Rab9/Snx2/Stx16/Washc1/Stx6/Rnf126/Rab7/Snx1/Arfip1/Tbc1d10a/Vamp3/Trappc10	13
GO:0002444	BP	GO:0002444	myeloid leukocyte mediated immunity	16/1626	121/28564	0.00140826613855622	0.00757932000413966	0.00469283246053477	Ptafr/Ywhaz/Lat/Trem1/Stx11/Spi1/Trem3/Fcer1g/Fcgr3/Syk/C3/Dnase1l3/Abr/Lat2/Lyst/Snx4	16
GO:0006892	BP	GO:0006892	post-Golgi vesicle-mediated transport	14/1626	99/28564	0.00143056344594188	0.00769212225189329	0.00476267540813303	Lamp1/Vps29/Rab10/Ap3d1/Commd1/Ap1g1/Vamp4/Ap3s1/Scfd1/Vamp3/Arfgef2/Gga2/Exoc2/Sys1	14
GO:1900180	BP	GO:1900180	regulation of protein localization to nucleus	19/1626	156/28564	0.00144359392720066	0.00775493261079381	0.00480156524138261	Gbp4/Lilrb4a/Lamtor5/Stk11/Sumo3/Hsp90ab1/Tnfrsf1a/Rbm22/Pkig/Mapk1/Glul/Sumo1/Akt1/Otud7b/Dmap1/Hdac3/Mapk14/Lmna/Hcls1	19
GO:1904029	BP	GO:1904029	regulation of cyclin-dependent protein kinase activity	12/1626	78/28564	0.00146765612925933	0.00786146295917173	0.00486752486264506	Actb/Bccip/Hsp90ab1/Rgcc/Ccnd3/Ccnl1/Pim1/Akt1/Gtpbp4/Ccnb1/Cnppd1/Tnfaip3	12
GO:0044790	BP	GO:0044790	suppression of viral release by host	6/1626	23/28564	0.00147026316651176	0.00786146295917173	0.00486752486264506	Marchf2/Trim30a/Trim30b/Trim26/Trim25/Trim11	6
GO:0051204	BP	GO:0051204	protein insertion into mitochondrial membrane	6/1626	23/28564	0.00147026316651176	0.00786146295917173	0.00486752486264506	Sh3glb1/Ndufa13/Pdcd5/Timm13/Cox18/Timm10	6
GO:0071276	BP	GO:0071276	cellular response to cadmium ion	6/1626	23/28564	0.00147026316651176	0.00786146295917173	0.00486752486264506	Jun/Mapk8/Mapk1/Sumo1/Akt1/Mmp9	6
GO:1903209	BP	GO:1903209	positive regulation of oxidative stress-induced cell death	6/1626	23/28564	0.00147026316651176	0.00786146295917173	0.00486752486264506	Mcl1/Rest/Tlr4/Tnf/Tlr6/Foxo3	6
GO:0031529	BP	GO:0031529	ruffle organization	10/1626	58/28564	0.00148174702353172	0.00791550361641293	0.00490098482347949	Plekha1/Inpp5k/Rdx/Rhog/Icam1/Snx10/Tacstd2/Pip5k1a/Ndel1/Rcc2	10
GO:0032886	BP	GO:0032886	regulation of microtubule-based process	28/1626	268/28564	0.00148822606081344	0.0079427329596617	0.00491784421796437	Chmp4b/Mapre1/Lamp1/Stk11/Chmp1b/Mapk8/Rae1/Pdcd6ip/Eml2/Clip1/Fkbp4/Ccnl1/Kat2a/Chmp2a/Prune1/Patj/Fbxw5/Pak1/Mkks/Chmp1a/Azin1/Hsph1/Hspa1a/Gda/Stmn1/Vps4b/Klhl42/Hnrnpu	28
GO:0040013	BP	GO:0040013	negative regulation of locomotion	35/1626	360/28564	0.00149170202946956	0.00795389913301578	0.0049247578963349	Gadd45a/Cd74/Hmgb1/Gna13/Nfe2l2/Fas/Nisch/Gstp1/Rap2c/Itgb1bp1/Sap30/Dnaja4/Calr/Stat3/Bcl2/Rgcc/Cers2/Arhgap4/Ifitm1/Il1rn/Sp100/Akt1/Rap2b/Gtpbp4/Macir/Nrg1/Stk24/Ppard/Mitf/Abr/Tacstd2/Tnf/Gata3/Arid2/Dusp10	35
GO:0006536	BP	GO:0006536	glutamate metabolic process	7/1626	31/28564	0.00150219498657422	0.00798761959558616	0.00494563634997561	Mthfs/Slc7a11/Glul/Gls/Got1/Gclm/Aldh4a1	7
GO:0090169	BP	GO:0090169	regulation of spindle assembly	7/1626	31/28564	0.00150219498657422	0.00798761959558616	0.00494563634997561	Chmp4b/Chmp1b/Chmp2a/Chmp1a/Hspa1a/Vps4b/Hnrnpu	7
GO:2000780	BP	GO:2000780	negative regulation of double-strand break repair	7/1626	31/28564	0.00150219498657422	0.00798761959558616	0.00494563634997561	Smchd1/Rnf169/Shld1/Cgas/Otub1/Ercc6/Ogg1	7
GO:0002224	BP	GO:0002224	toll-like receptor signaling pathway	11/1626	68/28564	0.00150478366630346	0.00799398938439213	0.00494958028579822	Irf1/Tlr2/Trim30a/Irak2/Plcg2/Ly96/Tasl/Tlr4/Tlr6/Nfkbiz/Irf7	11
GO:0017014	BP	GO:0017014	protein nitrosylation	5/1626	16/28564	0.00152927484811878	0.00807929395862755	0.00500239769880961	S100a9/Ncoa7/Adh5/Txn1/Gapdh	5
GO:0043312	BP	GO:0043312	neutrophil degranulation	5/1626	16/28564	0.00152927484811878	0.00807929395862755	0.00500239769880961	Ptafr/Stx11/Spi1/Syk/Abr	5
GO:0051044	BP	GO:0051044	positive regulation of membrane protein ectodomain proteolysis	5/1626	16/28564	0.00152927484811878	0.00807929395862755	0.00500239769880961	Adam8/Il1b/Tnfrsf1b/Tnf/Snx33	5
GO:0070234	BP	GO:0070234	positive regulation of T cell apoptotic process	5/1626	16/28564	0.00152927484811878	0.00807929395862755	0.00500239769880961	Cd274/Ccl5/Bcl2l11/P2rx7/Adam8	5
GO:0097212	BP	GO:0097212	lysosomal membrane organization	5/1626	16/28564	0.00152927484811878	0.00807929395862755	0.00500239769880961	Chmp4b/Chmp1b/Chmp2a/Chmp1a/Chmp3	5
GO:2000232	BP	GO:2000232	regulation of rRNA processing	5/1626	16/28564	0.00152927484811878	0.00807929395862755	0.00500239769880961	Ncl/Trmt112/Ythdf2/Sirt7/Bud23	5
GO:0090316	BP	GO:0090316	positive regulation of intracellular protein transport	18/1626	145/28564	0.00153074427714169	0.00807963095042282	0.00500260635156934	Sh3glb1/Pdcd5/Hsp90ab1/Tnfrsf1a/Itgb1bp1/Rbm22/Mapk1/Commd1/Xpo4/Tomm7/Pak1/Dmap1/Hdac3/Pcnt/Mapk14/Plk3/Emd/Hcls1	18
GO:0008033	BP	GO:0008033	tRNA processing	16/1626	122/28564	0.00153694746534603	0.00810493030349449	0.0050182707680685	Rtcb/Lsm6/Trmt112/Pop5/Rpp25l/Rpp30/Mettl1/Kti12/Urm1/Rpp38/Zbtb8os/Trmt1/Qtrt2/Tsen15/Trnt1/Rtraf	16
GO:0050848	BP	GO:0050848	regulation of calcium-mediated signaling	13/1626	89/28564	0.00154705715270335	0.00815076490718502	0.00504664984638914	Cd24a/Tmbim4/Syk/Itgal/Camta1/Ptk2b/Sppl3/Ppp3r1/Selenok/Plcg2/Nrg1/Tnf/Ppp3cc	13
GO:0043271	BP	GO:0043271	negative regulation of monoatomic ion transport	19/1626	157/28564	0.00155663066927202	0.00819369330309121	0.00507322950916591	Prkca/1810037I17Rik/Inpp5k/Bcl2/Ywhaq/Ptk2b/Commd1/Crbn/Ppp3r1/Calm1/Sumo1/Icam1/Akt1/Mmp9/Hecw2/Ppp3cc/Wnk1/Tmbim6/Calm3	19
GO:0072659	BP	GO:0072659	protein localization to plasma membrane	31/1626	308/28564	0.00156962255745259	0.00825452009170858	0.00511089118962508	Actb/Rilpl2/Ehd1/Rab10/Sqstm1/Ppp2r5a/Fcer1g/Tnfrsf1a/Itgb1bp1/Inpp5k/Washc1/Rdx/Slmap/Commd1/Rab7/Rhog/Akt1/Rapgef2/Vamp4/Bcl2l1/Plekhf1/Picalm/Tnf/Rhbdf2/Atp1b1/Pip5k1a/Vamp3/Rab11a/Gga2/Sys1/Rap1a	31
GO:0002791	BP	GO:0002791	regulation of peptide secretion	28/1626	269/28564	0.0015731117802474	0.00826530759859422	0.00511757041183149	Cd74/Ccl5/Nadk/Dynll1/Oga/Prkar1a/Serp1/S100a9/Eny2/Orai1/Trpm4/Irs2/Glul/Foxo1/Pfkl/Sidt2/Oxct1/Hadh/Il1b/Rest/Nucb2/Psmd9/Ppard/Bad/Klf7/Tnf/Hfe/Pde3b	28
GO:0032091	BP	GO:0032091	negative regulation of protein binding	14/1626	100/28564	0.00157800309680668	0.00828343543419618	0.00512879449200038	B2m/Actb/Ctsz/Id1/Itgb1bp1/Mapk8/Ifit2/Pim2/Tle5/Ppp1r2/Akt1/Itga4/Hfe/Tmbim6	14
GO:0006195	BP	GO:0006195	purine nucleotide catabolic process	9/1626	49/28564	0.00159590361847738	0.00836212761987967	0.00517751776046829	Samhd1/Xdh/Nudt4/Nudt9/Gda/Acot7/Pnp/Itpa/Acat1	9
GO:0006739	BP	GO:0006739	NADP metabolic process	9/1626	49/28564	0.00159590361847738	0.00836212761987967	0.00517751776046829	Nadk/Tkt/Prdx5/Cyb5r4/Pgls/Kcnab2/Taldo1/Txnrd1/Fdx1	9
GO:0006284	BP	GO:0006284	base-excision repair	8/1626	40/28564	0.00162562912604638	0.00847923431625642	0.00525002586222447	Hmgb1/Pcna/Rpa1/Ercc6/Polb/Rpa3/Ogg1/Huwe1	8
GO:0032743	BP	GO:0032743	positive regulation of interleukin-2 production	8/1626	40/28564	0.00162562912604638	0.00847923431625642	0.00525002586222447	Anxa1/Il1b/Malt1/Plcg2/Pnp/Runx1/Cd28/Pde4b	8
GO:1902686	BP	GO:1902686	mitochondrial outer membrane permeabilization involved in programmed cell death	8/1626	40/28564	0.00162562912604638	0.00847923431625642	0.00525002586222447	Sh3glb1/Atpif1/Bcl2l11/Chchd10/Atf2/Bcl2l1/Acaa2/Ier3	8
GO:1990089	BP	GO:1990089	response to nerve growth factor	8/1626	40/28564	0.00162562912604638	0.00847923431625642	0.00525002586222447	Ehd1/Rapgef1/Nfkb1/Acap2/Akt1/Rapgef2/Rab35/Rap1a	8
GO:1990090	BP	GO:1990090	cellular response to nerve growth factor stimulus	8/1626	40/28564	0.00162562912604638	0.00847923431625642	0.00525002586222447	Ehd1/Rapgef1/Nfkb1/Acap2/Akt1/Rapgef2/Rab35/Rap1a	8
GO:0010038	BP	GO:0010038	response to metal ion	31/1626	309/28564	0.00165192193681237	0.00857853581048655	0.00531150964642256	B2m/Fus/Jun/Nfe2l2/Fas/Nek7/Slc40a1/Itpkb/P2rx7/Khk/Xdh/Mapk8/Cpne3/Anxa11/Bcl2/Mapk1/Gdi1/Calm1/Sumo1/Akt1/Ggh/Plcg2/Mmp9/Hfe/Itpr3/Wnk1/Hnrnpa1/Hnrnpd/Calm3/Junb/Crip1	31
GO:0051053	BP	GO:0051053	negative regulation of DNA metabolic process	18/1626	146/28564	0.00165512801684461	0.00857853581048655	0.00531150964642256	Sub1/H1f2/Smchd1/Rnf169/Shld1/Gzma/Cgas/Otub1/Zfp830/Dffa/Ercc6/Gtpbp4/Bcl6/Gata3/Ogg1/Cdt1/Chek1/Hnrnpu	18
GO:0002315	BP	GO:0002315	marginal zone B cell differentiation	4/1626	10/28564	0.00166480132676342	0.00857853581048655	0.00531150964642256	Ptk2b/Notch2/Tnfaip3/Bcl3	4
GO:0006388	BP	GO:0006388	tRNA splicing, via endonucleolytic cleavage and ligation	4/1626	10/28564	0.00166480132676342	0.00857853581048655	0.00531150964642256	Rtcb/Zbtb8os/Tsen15/Rtraf	4
GO:0009221	BP	GO:0009221	pyrimidine deoxyribonucleotide biosynthetic process	4/1626	10/28564	0.00166480132676342	0.00857853581048655	0.00531150964642256	Nme2/Dtymk/Cmpk1/Tbpl1	4
GO:0015937	BP	GO:0015937	coenzyme A biosynthetic process	4/1626	10/28564	0.00166480132676342	0.00857853581048655	0.00531150964642256	Pank2/Acot7/Pank4/Acat1	4
GO:0030853	BP	GO:0030853	negative regulation of granulocyte differentiation	4/1626	10/28564	0.00166480132676342	0.00857853581048655	0.00531150964642256	Inpp5d/Rara/Runx1/Cul4a	4
GO:0031666	BP	GO:0031666	positive regulation of lipopolysaccharide-mediated signaling pathway	4/1626	10/28564	0.00166480132676342	0.00857853581048655	0.00531150964642256	Prkca/Cd14/Ly86/Ly96	4
GO:0032661	BP	GO:0032661	regulation of interleukin-18 production	4/1626	10/28564	0.00166480132676342	0.00857853581048655	0.00531150964642256	Gbp5/Tlr2/Gsdmd/Tnf	4
GO:0043320	BP	GO:0043320	natural killer cell degranulation	4/1626	10/28564	0.00166480132676342	0.00857853581048655	0.00531150964642256	Lamp1/Stx11/Ap1g1/Lgals9	4
GO:0070391	BP	GO:0070391	response to lipoteichoic acid	4/1626	10/28564	0.00166480132676342	0.00857853581048655	0.00531150964642256	Cd14/Tlr2/Tlr4/Mapk14	4
GO:0071223	BP	GO:0071223	cellular response to lipoteichoic acid	4/1626	10/28564	0.00166480132676342	0.00857853581048655	0.00531150964642256	Cd14/Tlr2/Tlr4/Mapk14	4
GO:1903332	BP	GO:1903332	regulation of protein folding	4/1626	10/28564	0.00166480132676342	0.00857853581048655	0.00531150964642256	Pdcd5/Pofut2/St13/Bag5	4
GO:0062013	BP	GO:0062013	positive regulation of small molecule metabolic process	21/1626	182/28564	0.00166556123251618	0.00857853581048655	0.00531150964642256	Ptafr/Vcp/Cd74/Hmgb1/Stk11/Anxa1/P2rx7/Map2k1/Stat3/Irs2/Ppp2ca/Foxo1/Kat2a/Srebf2/Arpp19/Il1b/Akt1/Nucb2/Ppard/Bcl2l1/Tnf	21
GO:1905953	BP	GO:1905953	negative regulation of lipid localization	10/1626	59/28564	0.00169461358625004	0.0087203571116967	0.0053993201103627	Tspo/Nfkbia/Atp5j/Irs2/Srebf2/Akt1/Irak1/Nrg1/Abca2/Pnpla2	10
GO:0050920	BP	GO:0050920	regulation of chemotaxis	25/1626	232/28564	0.00169704312565611	0.00872307038779963	0.00540100006980012	C5ar1/Prkca/Cd74/Ccl5/Hmgb1/Trem1/Ninj1/Gpr183/Cxcl10/Spi1/Gstp1/Tnfsf14/Calr/Mapk1/Pla2g7/Creb3/Ptk2b/Il1b/Csf1/Swap70/Adam10/Mpp1/Wnk1/Cxcr4/Cyrib	25
GO:0006801	BP	GO:0006801	superoxide metabolic process	11/1626	69/28564	0.00169969360374662	0.00872307038779963	0.00540100006980012	Fpr2/Ncf4/Nfe2l2/Gstp1/Sod2/Il18/Syk/Cybb/Cyb5r4/Akt1/Gch1	11
GO:0009064	BP	GO:0009064	glutamine family amino acid metabolic process	11/1626	69/28564	0.00169969360374662	0.00872307038779963	0.00540100006980012	Mthfs/Slc7a11/Glul/Pycr2/Gls/Slc38a1/Got1/Phgdh/Gclm/Aldh4a1/Gfpt1	11
GO:0046883	BP	GO:0046883	regulation of hormone secretion	33/1626	337/28564	0.00178065775661234	0.00913043780999798	0.00565322679478504	Ccl5/Hcar2/Nadk/Dynll1/Tspo/Oga/Prkar1a/Serp1/Eny2/Anxa1/Orai1/Trpm4/Irs2/Glul/Tmf1/Foxo1/Pfkl/Sidt2/Oxct1/Hadh/Il1b/Rest/Nucb2/Nrg1/Psmd9/Ppard/Bad/Klf7/Tnf/Hfe/Snx4/Runx1/Pde3b	33
GO:0007596	BP	GO:0007596	blood coagulation	21/1626	183/28564	0.00178288288205942	0.00913369947065733	0.00565524629350116	Lilrb4a/Prkca/Gna13/Nfe2l2/Cd40lg/Fcer1g/S100a9/Slc7a11/Syk/Stxbp3/C3/Ptpn6/Cd9/Rap2b/Sh2b3/Tlr4/St3gal4/Lyst/Pdpn/Lnpk/Plaur	21
GO:0031295	BP	GO:0031295	T cell costimulation	7/1626	32/28564	0.00182946173146532	0.00934732980663349	0.00578751823540048	Cd274/Cd24a/Lilrb4a/Tnfsf14/Cd5/Lgals1/Cd28	7
GO:0045662	BP	GO:0045662	negative regulation of myoblast differentiation	7/1626	32/28564	0.00182946173146532	0.00934732980663349	0.00578751823540048	Cxcl10/Il18/Ddit3/Id3/Zfhx3/Ppard/Tnf	7
GO:0045738	BP	GO:0045738	negative regulation of DNA repair	7/1626	32/28564	0.00182946173146532	0.00934732980663349	0.00578751823540048	Smchd1/Rnf169/Shld1/Cgas/Otub1/Ercc6/Ogg1	7
GO:0043547	BP	GO:0043547	positive regulation of GTPase activity	27/1626	259/28564	0.00184590995179546	0.00942299325303758	0.0058343662213896	Ccl5/Myo9b/Rangap1/Rapgef1/Map2k1/Tsc1/Ptk2b/Ccl3/Rhog/Icam1/Rapgef2/C9orf72/Picalm/Abr/Rasgef1b/Tbc1d9b/Tbc1d10a/Tax1bp3/Pip5k1a/Arap2/Ndel1/Gpr65/Net1/Vav1/Rcc2/Smcr8/Rap1a	27
GO:2000404	BP	GO:2000404	regulation of T cell migration	9/1626	50/28564	0.00184944304468598	0.00943265183749334	0.00584034645690308	Ccl5/Cxcl10/Tnfsf14/Adam8/Selenok/Itga4/Adam10/Lgals9/Wnk1	9
GO:0034143	BP	GO:0034143	regulation of toll-like receptor 4 signaling pathway	6/1626	24/28564	0.00186684653148825	0.00946264009082403	0.00585891406568437	Acod1/Hmgb1/Ninj1/Cd14/Peli1/Ifi35	6
GO:0035459	BP	GO:0035459	vesicle cargo loading	6/1626	24/28564	0.00186684653148825	0.00946264009082403	0.00585891406568437	Sec23b/Ap3d1/Picalm/Rab1a/Ap3s1/Mia2	6
GO:0043371	BP	GO:0043371	negative regulation of CD4-positive, alpha-beta T cell differentiation	6/1626	24/28564	0.00186684653148825	0.00946264009082403	0.00585891406568437	Smad7/Hmgb1/Irf1/Anxa1/Bcl6/Runx1	6
GO:0060339	BP	GO:0060339	negative regulation of type I interferon-mediated signaling pathway	6/1626	24/28564	0.00186684653148825	0.00946264009082403	0.00585891406568437	Isg15/Samhd1/Oas1a/Oas3/Ythdf2/Ythdf3	6
GO:0097398	BP	GO:0097398	cellular response to interleukin-17	6/1626	24/28564	0.00186684653148825	0.00946264009082403	0.00585891406568437	Cxcl10/Stat3/Nfkb1/Il1b/Usp25/Nfkbiz	6
GO:1903428	BP	GO:1903428	positive regulation of reactive oxygen species biosynthetic process	6/1626	24/28564	0.00186684653148825	0.00946264009082403	0.00585891406568437	Sod2/Plcg2/Tlr4/Tlr6/Foxo3/Mmp8	6
GO:2000010	BP	GO:2000010	positive regulation of protein localization to cell surface	6/1626	24/28564	0.00186684653148825	0.00946264009082403	0.00585891406568437	Fcer1g/Washc1/Commd1/Akt1/Tnf/Snx33	6
GO:0032869	BP	GO:0032869	cellular response to insulin stimulus	24/1626	221/28564	0.00187094448924376	0.00946671560226509	0.00586143747047179	Prkca/Ncl/Socs1/Rab10/Atp2b1/Map2k1/Inpp5k/Irs2/Mzb1/Mapk1/Ccnd3/Foxo1/Grb2/H2az1/Il1b/Akt1/Pak1/Nucb2/Uso1/Phip/Tnf/Ndel1/Pde3b/Ptpre	24
GO:0050796	BP	GO:0050796	regulation of insulin secretion	24/1626	221/28564	0.00187094448924376	0.00946671560226509	0.00586143747047179	Ccl5/Nadk/Dynll1/Oga/Prkar1a/Serp1/Eny2/Orai1/Trpm4/Irs2/Glul/Foxo1/Pfkl/Sidt2/Oxct1/Hadh/Il1b/Rest/Psmd9/Ppard/Bad/Klf7/Tnf/Pde3b	24
GO:0009636	BP	GO:0009636	response to toxic substance	17/1626	136/28564	0.00189200232639091	0.00956484553394453	0.00592219586680337	Ccl5/Nfe2l2/Fas/Sod2/Slc7a11/Bcl2/Aldh2/Mapk1/Adh5/Mtarc2/Pim1/Eif2ak2/Ercc6/Rdh12/Gch1/Prdx6/Blmh	17
GO:0032436	BP	GO:0032436	positive regulation of proteasomal ubiquitin-dependent protein catabolic process	13/1626	91/28564	0.0018995173125359	0.00959439851709698	0.00594049397251308	Smad7/Vcp/Ube2v2/Csnk1d/Arih2/Mapk8/Arih1/Sumo1/Gabarap/Akt1/Clu/Hspa1a/Plk3	13
GO:0001885	BP	GO:0001885	endothelial cell development	11/1626	70/28564	0.00191471994448114	0.00966269555827706	0.00598278095493805	Tnfrsf1a/Rap2c/Id1/Rapgef1/Rdx/Vezf1/Il1b/Icam1/Rapgef2/Tnf/Rap1a	11
GO:0045601	BP	GO:0045601	regulation of endothelial cell differentiation	8/1626	41/28564	0.0019203677653388	0.00967421026745614	0.00598991043370128	Btg1/Tgfbr1/Tnfrsf1a/Id1/Xdh/Vezf1/Il1b/Tnf	8
GO:0060236	BP	GO:0060236	regulation of mitotic spindle organization	8/1626	41/28564	0.0019203677653388	0.00967421026745614	0.00598991043370128	Chmp4b/Chmp1b/Rae1/Chmp2a/Chmp1a/Hspa1a/Vps4b/Hnrnpu	8
GO:0043388	BP	GO:0043388	positive regulation of DNA binding	10/1626	60/28564	0.00193155613758562	0.00972205313383726	0.00601953295343072	Hmgb1/Lamtor5/Calm1/Txn1/Mmp9/Tlr4/Lgals9/Gata3/Mmp8/Plaur	10
GO:1901215	BP	GO:1901215	negative regulation of neuron death	28/1626	273/28564	0.00195572879478291	0.00983510858478757	0.00608953267501131	Cebpb/C5ar1/Jun/Chmp4b/Retreg1/Ccl5/Ube2v2/Tmbim4/Rel/Hsp90ab1/Sod2/Slc7a11/Adam8/Thap11/Stat3/Ncoa7/Bcl2/Tsc1/Ptk2b/Cpeb4/Csf1/Gclm/Rest/Hsph1/Tnfrsf1b/Bcl2l1/Ppt1/Nono	28
GO:0045453	BP	GO:0045453	bone resorption	12/1626	81/28564	0.0020437212025103	0.0102621722964365	0.00635395460833091	Prkca/Inpp5d/Syk/P2rx7/Adam8/Ptk2b/Tpp1/Rab7/Snx10/Tmem64/Car2/Fcgr4	12
GO:0030100	BP	GO:0030100	regulation of endocytosis	26/1626	248/28564	0.00204850276597761	0.0102621722964365	0.00635395460833091	B2m/Actb/Vps28/Rab5c/Prkca/Cd14/Syk/C3/Siglece/Ppp3r1/Actg1/Clu/Plcg2/Nrg1/Vamp4/Bcl2l1/Picalm/Siglecf/Hfe/Ppt1/Snx33/Rufy1/Ppp3cc/Rala/Abca2/Sdcbp	26
GO:0043270	BP	GO:0043270	positive regulation of monoatomic ion transport	28/1626	274/28564	0.0020630025516101	0.0102621722964365	0.00635395460833091	Ptafr/Ccl5/Gimap3/Tspo/Cxcl10/Oga/Atp2b1/Orai1/P2rx7/Vmp1/Creb3/Gimap5/Antkmt/Ppp3r1/Calm1/Sumo1/Akt1/Plcg2/Stim2/Nipsnap2/Atp1b1/Ppp3cc/Wnk1/Mllt6/Cox17/Cxcr4/Glrx/Calm3	28
GO:0007250	BP	GO:0007250	activation of NF-kappaB-inducing kinase activity	5/1626	17/28564	0.00206564602417833	0.0102621722964365	0.00635395460833091	Cops8/Malt1/Irak1/Tlr4/Traf4	5
GO:0009263	BP	GO:0009263	deoxyribonucleotide biosynthetic process	5/1626	17/28564	0.00206564602417833	0.0102621722964365	0.00635395460833091	Nme2/Guk1/Dtymk/Cmpk1/Tbpl1	5
GO:0009265	BP	GO:0009265	2'-deoxyribonucleotide biosynthetic process	5/1626	17/28564	0.00206564602417833	0.0102621722964365	0.00635395460833091	Nme2/Guk1/Dtymk/Cmpk1/Tbpl1	5
GO:0009313	BP	GO:0009313	oligosaccharide catabolic process	5/1626	17/28564	0.00206564602417833	0.0102621722964365	0.00635395460833091	Neu1/Gm2a/Mgam/Ctbs/Idnk	5
GO:0034134	BP	GO:0034134	toll-like receptor 2 signaling pathway	5/1626	17/28564	0.00206564602417833	0.0102621722964365	0.00635395460833091	Acod1/Hmgb1/Tlr2/Irak1/Tlr6	5
GO:0044406	BP	GO:0044406	adhesion of symbiont to host	5/1626	17/28564	0.00206564602417833	0.0102621722964365	0.00635395460833091	Gbp2b/Gbp3/Gbp6/Icam1/Gbp2	5
GO:0046385	BP	GO:0046385	deoxyribose phosphate biosynthetic process	5/1626	17/28564	0.00206564602417833	0.0102621722964365	0.00635395460833091	Nme2/Guk1/Dtymk/Cmpk1/Tbpl1	5
GO:0071731	BP	GO:0071731	response to nitric oxide	5/1626	17/28564	0.00206564602417833	0.0102621722964365	0.00635395460833091	Mapk8/Foxo1/Txn1/Cflar/Hnrnpd	5
GO:0090336	BP	GO:0090336	positive regulation of brown fat cell differentiation	5/1626	17/28564	0.00206564602417833	0.0102621722964365	0.00635395460833091	Metrnl/Pim1/Tfe3/Mapk14/Hnrnpu	5
GO:1902563	BP	GO:1902563	regulation of neutrophil activation	5/1626	17/28564	0.00206564602417833	0.0102621722964365	0.00635395460833091	Ptafr/Spi1/Syk/Abr/Tnf	5
GO:1903541	BP	GO:1903541	regulation of exosomal secretion	5/1626	17/28564	0.00206564602417833	0.0102621722964365	0.00635395460833091	Pdcd6ip/Rab7/Chmp2a/Vps4b/Sdcbp	5
GO:0003254	BP	GO:0003254	regulation of membrane depolarization	9/1626	51/28564	0.00213415907168076	0.0105660175228432	0.00654208424801907	B2m/Smad7/Tspo/Oga/Trpm4/P2rx7/Slmap/Got1/Gclm	9
GO:0061028	BP	GO:0061028	establishment of endothelial barrier	9/1626	51/28564	0.00213415907168076	0.0105660175228432	0.00654208424801907	Tnfrsf1a/Rap2c/Rapgef1/Rdx/Il1b/Icam1/Rapgef2/Tnf/Rap1a	9
GO:0061462	BP	GO:0061462	protein localization to lysosome	9/1626	51/28564	0.00213415907168076	0.0105660175228432	0.00654208424801907	Lamtor5/Hspa8/Lamp2/Ap3d1/Scarb2/Rab7/Clu/Glmp/Becn1	9
GO:1902041	BP	GO:1902041	regulation of extrinsic apoptotic signaling pathway via death domain receptors	9/1626	51/28564	0.00213415907168076	0.0105660175228432	0.00654208424801907	Skil/Itprip/Atf3/Sp100/Cflar/Icam1/Bcl2l1/Tnfrsf23/Tnfaip3	9
GO:0051056	BP	GO:0051056	regulation of small GTPase mediated signal transduction	25/1626	236/28564	0.00214489740559701	0.0106100432765676	0.00656934335385767	Myo9b/Itpkb/Rapgef1/Map2k1/Rasa2/Cul3/Rdx/Rasal3/Cyth2/Gabarap/Csf1/Rasa3/Notch2/Nrg1/Bcl6/Lpar6/Stmn1/Mapkap1/Gpr65/Net1/Arfgef1/Psd4/Arfgef2/Prag1/Cyrib	25
GO:0019080	BP	GO:0019080	viral gene expression	11/1626	71/28564	0.00215136538497283	0.0106237527773401	0.00657783176577423	Jun/Ccl5/Mcts1/Inpp5k/Eif3b/Sp100/Rest/Ubp1/Trim11/Zfp36/Spcs1	11
GO:0046324	BP	GO:0046324	regulation of glucose import	11/1626	71/28564	0.00215136538497283	0.0106237527773401	0.00657783176577423	Prkca/Nfe2l2/Oga/Stxbp3/Rnasel/Irs2/Aspscr1/Akt1/Tnf/Mapk14/Rap1a	11
GO:0048145	BP	GO:0048145	regulation of fibroblast proliferation	16/1626	126/28564	0.00215478370187388	0.0106314993290739	0.00658262814188894	Jun/Ndufs4/Cd74/Fosl2/Socs1/Tgif1/Gstp1/Fth1/Sod2/Parp10/Ifi30/Mmp9/Phip/Ccnb1/Med25/Emd	16
GO:0007599	BP	GO:0007599	hemostasis	21/1626	186/28564	0.00217782967859832	0.0107176070141979	0.00663594281123011	Lilrb4a/Prkca/Gna13/Nfe2l2/Cd40lg/Fcer1g/S100a9/Slc7a11/Syk/Stxbp3/C3/Ptpn6/Cd9/Rap2b/Sh2b3/Tlr4/St3gal4/Lyst/Pdpn/Lnpk/Plaur	21
GO:0050817	BP	GO:0050817	coagulation	21/1626	186/28564	0.00217782967859832	0.0107176070141979	0.00663594281123011	Lilrb4a/Prkca/Gna13/Nfe2l2/Cd40lg/Fcer1g/S100a9/Slc7a11/Syk/Stxbp3/C3/Ptpn6/Cd9/Rap2b/Sh2b3/Tlr4/St3gal4/Lyst/Pdpn/Lnpk/Plaur	21
GO:0071897	BP	GO:0071897	DNA biosynthetic process	21/1626	186/28564	0.00217782967859832	0.0107176070141979	0.00663594281123011	Vcp/Meaf6/Nek7/Cct5/Pcna/Rgcc/Rpa1/Mapk1/Parp10/Ptk2b/Gar1/Polb/Sprtn/Tnf/Pold3/Sh2b1/Map2k7/Chek1/Pam16/Hnrnpd/Hnrnpu	21
GO:0097696	BP	GO:0097696	receptor signaling pathway via STAT	23/1626	211/28564	0.00218983993215415	0.0107674935243987	0.00666683067904479	Stat1/Gadd45a/Ccl5/Socs1/Parp14/Irf1/Tnfrsf1a/Il18/Il15/Csf2ra/Dot1l/Stat3/Ifnar2/Gbp3/Ptk2b/Pwp1/Crlf2/Ercc6/Sh2b3/Tnf/Il12rb2/Bcl3/Hcls1	23
GO:0018212	BP	GO:0018212	peptidyl-tyrosine modification	32/1626	328/28564	0.00219359662569488	0.0107720187710212	0.00666963254309464	Cd44/Cd24a/Lilrb4a/Prkca/Cd74/Ccl5/Ncl/Socs1/Parp14/Clk3/Samsn1/Irf1/Tnfrsf1a/Rap2c/Il18/Il15/Syk/Ptpn6/Ptk2b/Icam1/Rap2b/Sh2b3/Plcg2/Clec4n/Nrg1/Tpst1/Tlr4/Tnf/Il12rb2/Zfyve28/Pak2/Hcls1	32
GO:0001916	BP	GO:0001916	positive regulation of T cell mediated cytotoxicity	10/1626	61/28564	0.00219450834740184	0.0107720187710212	0.00666963254309464	B2m/H2-Q4/H2-D1/H2-K1/H2-T22/P2rx7/Pnp/Gm11127/Hfe/Cyrib	10
GO:0051238	BP	GO:0051238	sequestering of metal ion	7/1626	33/28564	0.00220939594428997	0.010835842907661	0.00670915006973629	Fth1/Anxa1/Ap3d1/Ciapin1/Nrg1/Cox17/Ftl1	7
GO:0050852	BP	GO:0050852	T cell receptor signaling pathway	17/1626	138/28564	0.00221467264840947	0.0108524623896485	0.00671944023356434	Lilrb4a/Stk11/Kcnn4/Mapk1/Ptpn6/Sppl3/Tespa1/Malt1/Plcg2/Bcl2a1d/Gata3/Ctla4/Wnk1/Nfkbiz/Elf1/Cd28/Pde4b	17
GO:0070507	BP	GO:0070507	regulation of microtubule cytoskeleton organization	19/1626	162/28564	0.00224085857505922	0.0109593457215886	0.00678561840909261	Chmp4b/Mapre1/Chmp1b/Mapk8/Rae1/Eml2/Clip1/Fkbp4/Chmp2a/Prune1/Patj/Pak1/Chmp1a/Hsph1/Hspa1a/Gda/Stmn1/Vps4b/Hnrnpu	19
GO:0032200	BP	GO:0032200	telomere organization	18/1626	150/28564	0.00224143385606526	0.0109593457215886	0.00678561840909261	H3f3b/Nfrkb/Nek7/Cct5/Pcna/Shld1/Rpa1/Mapk1/Smg5/Gar1/Sp100/Ppp1r10/Hspa1a/Smg1/Lmna/Map2k7/Hnrnpd/Hnrnpu	18
GO:0034766	BP	GO:0034766	negative regulation of monoatomic ion transmembrane transport	15/1626	115/28564	0.00224220434387408	0.0109593457215886	0.00678561840909261	Prkca/1810037I17Rik/Bcl2/Ywhaq/Commd1/Crbn/Ppp3r1/Calm1/Sumo1/Akt1/Mmp9/Hecw2/Ppp3cc/Tmbim6/Calm3	15
GO:0030261	BP	GO:0030261	chromosome condensation	8/1626	42/28564	0.0022556262736393	0.0109968955223738	0.00680886784623407	H3f3b/H1f2/Ncaph2/Chmp1a/Prm1/Nusap1/Ccnb1/Ncapd3	8
GO:0060218	BP	GO:0060218	hematopoietic stem cell differentiation	8/1626	42/28564	0.0022556262736393	0.0109968955223738	0.00680886784623407	Nfe2l2/Bcl2/Ythdf2/Eif2ak2/Sh2b3/Lmbr1l/Ap2a2/Zfp36	8
GO:2000785	BP	GO:2000785	regulation of autophagosome assembly	8/1626	42/28564	0.0022556262736393	0.0109968955223738	0.00680886784623407	Sh3glb1/Chmp4b/Sec22b/C9orf72/Becn1/Scfd1/Snx4/Smcr8	8
GO:0046330	BP	GO:0046330	positive regulation of JNK cascade	14/1626	104/28564	0.00230017103104131	0.0112045619376487	0.00693744715071423	Lmnb1/Gadd45b/Gadd45a/Hmgb1/Zfp622/Gadd45g/Rb1cc1/Ptk2b/Il1b/Tlr4/Tnf/Traf4/Mmp8/Map2k7	14
GO:0034620	BP	GO:0034620	cellular response to unfolded protein	13/1626	93/28564	0.00231567950050005	0.0112705552657699	0.00697830775987402	Hspa5/Nfe2l2/Serp1/Hspa8/Atf3/Ddit3/Cops5/Creb3/Eif2ak2/Hspa1a/Bfar/Tmbim6/Derl1	13
GO:0043409	BP	GO:0043409	negative regulation of MAPK cascade	21/1626	187/28564	0.00232491684446664	0.0113059407969495	0.00700021716193937	Rnf149/Lilrb4a/Prkca/Dok2/Gstp1/Atf3/Itgb1bp1/Rapgef1/P2rx7/Inpp5k/Stk38/Ptpn6/Foxo1/Il1b/Akt1/Sh2b3/Dusp6/Tlr4/Hdac3/Dusp10/Rgs2	21
GO:0000413	BP	GO:0000413	protein peptidyl-prolyl isomerization	6/1626	25/28564	0.0023393589433276	0.0113187165035749	0.00700812740332323	Ppid/Fkbp4/Nktr/Ranbp2/Cwc27/Ppib	6
GO:0034114	BP	GO:0034114	regulation of heterotypic cell-cell adhesion	6/1626	25/28564	0.0023393589433276	0.0113187165035749	0.00700812740332323	Cd44/Il1rn/Il1b/Tnf/Wnk1/Tnfaip3	6
GO:0060333	BP	GO:0060333	type II interferon-mediated signaling pathway	6/1626	25/28564	0.0023393589433276	0.0113187165035749	0.00700812740332323	Stat1/Irgm1/Socs1/Parp14/Irf1/Igtp	6
GO:1901028	BP	GO:1901028	regulation of mitochondrial outer membrane permeabilization involved in apoptotic signaling pathway	6/1626	25/28564	0.0023393589433276	0.0113187165035749	0.00700812740332323	Sh3glb1/Atpif1/Chchd10/Bcl2l1/Acaa2/Ier3	6
GO:1901739	BP	GO:1901739	regulation of myoblast fusion	6/1626	25/28564	0.0023393589433276	0.0113187165035749	0.00700812740332323	Ehd1/Cxcl10/Tnfsf14/Flt3l/Cflar/Mapk14	6
GO:1903306	BP	GO:1903306	negative regulation of regulated secretory pathway	6/1626	25/28564	0.0023393589433276	0.0113187165035749	0.00700812740332323	Spi1/Stxbp3/Rest/Abr/Lgals9/Rap1a	6
GO:0010761	BP	GO:0010761	fibroblast migration	11/1626	72/28564	0.00241119307150674	0.0116564657485456	0.00721724914768208	Gna13/Acta2/Itgb1bp1/Arid5b/Arhgap4/Akt1/Pak1/Macir/Pdlim1/Pip5k1a/Rcc2	11
GO:0002526	BP	GO:0002526	acute inflammatory response	15/1626	116/28564	0.00244265669054296	0.0117986476111268	0.00730528285778482	Ccl5/Trem1/Saa3/Gstp1/Fcer1g/Fcgr3/Adam8/C3/Stat3/Il1rn/Il1b/Icam1/Serpinb9/Dnase1l3/Tnf	15
GO:0010934	BP	GO:0010934	macrophage cytokine production	9/1626	52/28564	0.00245269499480079	0.0118272574078146	0.00732299697758873	Cd74/Tlr2/Litaf/Casp1/P2rx7/Il1b/Plcg2/Tlr4/Casp4	9
GO:0043029	BP	GO:0043029	T cell homeostasis	9/1626	52/28564	0.00245269499480079	0.0118272574078146	0.00732299697758873	Cd24a/Fas/Bcl2l11/Gimap3/P2rx7/Bcl2/Gimap5/Akt1/Tnfrsf23	9
GO:0000338	BP	GO:0000338	protein deneddylation	4/1626	11/28564	0.00249868527977654	0.0119687024901296	0.00741057450081096	Cops5/Cops8/Cops2/Gps1	4
GO:0000394	BP	GO:0000394	RNA splicing, via endonucleolytic cleavage and ligation	4/1626	11/28564	0.00249868527977654	0.0119687024901296	0.00741057450081096	Rtcb/Zbtb8os/Tsen15/Rtraf	4
GO:0002317	BP	GO:0002317	plasma cell differentiation	4/1626	11/28564	0.00249868527977654	0.0119687024901296	0.00741057450081096	Lilrb4a/Bcl6/Nfkbiz/Lgals1	4
GO:0009133	BP	GO:0009133	nucleoside diphosphate biosynthetic process	4/1626	11/28564	0.00249868527977654	0.0119687024901296	0.00741057450081096	Guk1/Dtymk/Ak2/Cmpk1	4
GO:0032490	BP	GO:0032490	detection of molecule of bacterial origin	4/1626	11/28564	0.00249868527977654	0.0119687024901296	0.00741057450081096	Tlr2/Ly96/Tlr4/Tlr6	4
GO:0046784	BP	GO:0046784	viral mRNA export from host cell nucleus	4/1626	11/28564	0.00249868527977654	0.0119687024901296	0.00741057450081096	Alyref/Thoc7/Thoc3/Thoc2l	4
GO:0071732	BP	GO:0071732	cellular response to nitric oxide	4/1626	11/28564	0.00249868527977654	0.0119687024901296	0.00741057450081096	Mapk8/Foxo1/Cflar/Hnrnpd	4
GO:0097201	BP	GO:0097201	negative regulation of transcription from RNA polymerase II promoter in response to stress	4/1626	11/28564	0.00249868527977654	0.0119687024901296	0.00741057450081096	Jun/Hif1an/Impact/Tmbim6	4
GO:0045786	BP	GO:0045786	negative regulation of cell cycle	36/1626	385/28564	0.00250686718520352	0.0119978955708159	0.00742864976832737	Btg1/Ets1/Macroh2a1/Gpr132/Nr4a1/Ppp2r5c/Naa10/Nabp1/Atf2/Dot1l/Bcl2/Rgcc/Wac/Ctdsp2/Zfp830/Kat2a/Slfn1/Chmp2a/Ercc6/Znhit1/Ppp1r10/Pcid2/Tnf/Ccnb1/Gata3/Mapk14/Plk3/Trp53i13/Ier3/Cul4a/Cdt1/Chek1/Syf2/Tnfaip3/Zfp36l2/Rps27l	36
GO:0044042	BP	GO:0044042	glucan metabolic process	12/1626	83/28564	0.00252175109667518	0.0120590892709559	0.00746653862672633	Hmgb1/Khk/Inpp5k/Irs2/Rb1cc1/Pygb/Ppp1r2/Akt1/Mgam/Gabarapl1/Phka1/Gfpt1	12
GO:0031503	BP	GO:0031503	protein-containing complex localization	25/1626	239/28564	0.00254364143546986	0.0121536583300754	0.0075250922634848	Tnfaip2/Lmnb1/Smad7/Dynll1/Eif6/Sh3glb2/Map2k1/Ap3d1/Rdx/Fkbp4/Nptn/Ppp3r1/Sdad1/Cep112/Nrg1/Adam10/Nop9/Ap2a2/Fcgr4/Lmna/Rab11a/Rala/Rcc2/Rap1a/Hnrnpu	25
GO:0033135	BP	GO:0033135	regulation of peptidyl-serine phosphorylation	19/1626	164/28564	0.00257776365766081	0.0123064663656431	0.00761970530385662	Cd44/Gadd45a/Smad7/Irgm1/Hsp90ab1/Inpp5k/Bcl2/Pwp1/Igtp/Txn1/Akt1/Ercc6/Pak1/Sh2d3c/Phip/Tnf/Mapkap1/Araf/Hcls1	19
GO:0009309	BP	GO:0009309	amine biosynthetic process	8/1626	43/28564	0.0026351141738139	0.0125245348578765	0.0077547251866975	Hdc/Amd1/Aldh2/Sat1/Azin1/Gch1/Gata3/Paox	8
GO:0010939	BP	GO:0010939	regulation of necrotic cell death	8/1626	43/28564	0.0026351141738139	0.0125245348578765	0.0077547251866975	Zbp1/Tspo/Fth1/Slc6a6/Birc3/Cflar/Ybx3/Peli1	8
GO:0035794	BP	GO:0035794	positive regulation of mitochondrial membrane permeability	8/1626	43/28564	0.0026351141738139	0.0125245348578765	0.0077547251866975	Sh3glb1/Atpif1/Bcl2l11/Chchd10/Atf2/Bcl2l1/Acaa2/Ier3	8
GO:0042401	BP	GO:0042401	biogenic amine biosynthetic process	8/1626	43/28564	0.0026351141738139	0.0125245348578765	0.0077547251866975	Hdc/Amd1/Aldh2/Sat1/Azin1/Gch1/Gata3/Paox	8
GO:0050714	BP	GO:0050714	positive regulation of protein secretion	21/1626	189/28564	0.00264435369148351	0.0125245348578765	0.0077547251866975	Hcar2/Nadk/Dynll1/Ppid/Oga/Prkar1a/Serp1/Tlr2/Kcnn4/Orai1/Trpm4/P2rx7/Irs2/Glul/Oxct1/Psmd9/Ppard/Myom1/Bad/Tlr4/Tmed10	21
GO:0002675	BP	GO:0002675	positive regulation of acute inflammatory response	7/1626	34/28564	0.00264740950805844	0.0125245348578765	0.0077547251866975	Ccl5/Fcer1g/Fcgr3/Adam8/C3/Il1b/Tnf	7
GO:0031294	BP	GO:0031294	lymphocyte costimulation	7/1626	34/28564	0.00264740950805844	0.0125245348578765	0.0077547251866975	Cd274/Cd24a/Lilrb4a/Tnfsf14/Cd5/Lgals1/Cd28	7
GO:0071404	BP	GO:0071404	cellular response to low-density lipoprotein particle stimulus	7/1626	34/28564	0.00264740950805844	0.0125245348578765	0.0077547251866975	Fcer1g/Syk/Cd9/Akt1/Cd68/Tlr4/Tlr6	7
GO:0090322	BP	GO:0090322	regulation of superoxide metabolic process	7/1626	34/28564	0.00264740950805844	0.0125245348578765	0.0077547251866975	Fpr2/Nfe2l2/Gstp1/Il18/Syk/Akt1/Gch1	7
GO:1901099	BP	GO:1901099	negative regulation of signal transduction in absence of ligand	7/1626	34/28564	0.00264740950805844	0.0125245348578765	0.0077547251866975	Mcl1/Zc3hc1/Bcl2/Il1b/Nrg1/Hspa1a/Tnf	7
GO:2001240	BP	GO:2001240	negative regulation of extrinsic apoptotic signaling pathway in absence of ligand	7/1626	34/28564	0.00264740950805844	0.0125245348578765	0.0077547251866975	Mcl1/Zc3hc1/Bcl2/Il1b/Nrg1/Hspa1a/Tnf	7
GO:0000079	BP	GO:0000079	regulation of cyclin-dependent protein serine/threonine kinase activity	11/1626	73/28564	0.00269582531045438	0.0127430952997465	0.00789004966641817	Actb/Bccip/Rgcc/Ccnd3/Ccnl1/Pim1/Akt1/Gtpbp4/Ccnb1/Cnppd1/Tnfaip3	11
GO:0043405	BP	GO:0043405	regulation of MAP kinase activity	22/1626	202/28564	0.00272560557428877	0.0128177393124336	0.00793626645704466	Cd24a/Gstp1/Syk/P2rx7/Adam8/Inpp5k/Stk38/Ptpn6/Ptk2b/Il1rn/Il1b/Sh2b3/Pak1/Irak1/Zeb2/Tlr4/Tnf/Magi3/Tlr6/Map2k7/Dusp10/Rgs2	22
GO:0002830	BP	GO:0002830	positive regulation of type 2 immune response	5/1626	18/28564	0.00272722602280903	0.0128177393124336	0.00793626645704466	Cd74/Rara/Rsad2/Il18/Gata3	5
GO:0033631	BP	GO:0033631	cell-cell adhesion mediated by integrin	5/1626	18/28564	0.00272722602280903	0.0128177393124336	0.00793626645704466	Cd24a/Ccl5/Itga4/Swap70/Wnk1	5
GO:0043217	BP	GO:0043217	myelin maintenance	5/1626	18/28564	0.00272722602280903	0.0128177393124336	0.00793626645704466	Degs1/Akt1/Clu/Ndrg1/Cxcr4	5
GO:0047484	BP	GO:0047484	regulation of response to osmotic stress	5/1626	18/28564	0.00272722602280903	0.0128177393124336	0.00793626645704466	Prkca/Tifab/Ybx3/Micu1/Bad	5
GO:0140131	BP	GO:0140131	positive regulation of lymphocyte chemotaxis	5/1626	18/28564	0.00272722602280903	0.0128177393124336	0.00793626645704466	Ccl5/Tnfsf14/Ptk2b/Adam10/Wnk1	5
GO:2001267	BP	GO:2001267	regulation of cysteine-type endopeptidase activity involved in apoptotic signaling pathway	5/1626	18/28564	0.00272722602280903	0.0128177393124336	0.00793626645704466	Fas/Prr7/Mmp9/Tnfrsf23/Plaur	5
GO:0009308	BP	GO:0009308	amine metabolic process	16/1626	129/28564	0.00274346363607315	0.0128730032491008	0.00797048382690727	Ly6e/Hdc/Ndufs4/Amd1/Slc7a11/Gdpd3/Smox/Aldh2/Sat1/Pde1b/Kmo/Azin1/Afmid/Gch1/Gata3/Paox	16
GO:0034219	BP	GO:0034219	carbohydrate transmembrane transport	16/1626	129/28564	0.00274346363607315	0.0128730032491008	0.00797048382690727	Prkca/Nfe2l2/Oga/Stxbp3/Rnasel/Inpp5k/C3/Irs2/Aspscr1/Tsc1/Il1b/Akt1/Fabp5/Tnf/Mapk14/Rap1a	16
GO:0014855	BP	GO:0014855	striated muscle cell proliferation	12/1626	84/28564	0.00279279906957117	0.0130938083620678	0.00810719812331085	Tgfbr1/Prkar1a/Stat3/Mapk1/Vgll4/Pim1/Cflar/Nrg1/Ppard/Ccnb1/Arid2/Mapk14	12
GO:0007520	BP	GO:0007520	myoblast fusion	9/1626	53/28564	0.00280779685774869	0.0131319905112608	0.00813083908701839	Ehd1/Cxcl10/Casp1/Tnfsf14/Flt3l/Cd9/Cflar/Cacna1s/Mapk14	9
GO:0048247	BP	GO:0048247	lymphocyte chemotaxis	9/1626	53/28564	0.00280779685774869	0.0131319905112608	0.00813083908701839	Ccl5/Gpr183/Cxcl10/Tnfsf14/Adam8/Ptk2b/Ccl3/Adam10/Wnk1	9
GO:1990748	BP	GO:1990748	cellular detoxification	9/1626	53/28564	0.00280779685774869	0.0131319905112608	0.00813083908701839	Nfe2l2/Sod2/Aldh2/Adh5/Mtarc2/Pim1/Rdh12/Gch1/Prdx6	9
GO:0030072	BP	GO:0030072	peptide hormone secretion	31/1626	320/28564	0.00283322926993668	0.0132401641004846	0.00819781614176802	Ccl5/Nadk/Dynll1/Oga/Prkar1a/Serp1/Eny2/Anxa1/Orai1/Trpm4/Stxbp3/Irs2/Cyb5r4/Glul/Foxo1/Pfkl/Sidt2/Oxct1/Hadh/Il1rn/Il1b/Rest/Nucb2/Psmd9/Ppard/Rab1a/Bad/Klf7/Tnf/Hfe/Pde3b	31
GO:0010466	BP	GO:0010466	negative regulation of peptidase activity	27/1626	267/28564	0.0028390335674217	0.0132565109224532	0.00820793748467465	Cd44/Cst3/Lamtor5/Nr4a1/Cstdc5/Ifi209/Fcmr/Gapdh/Cflar/Akt1/Stfa2/Serpina3f/Serpinb9/Mmp9/Picalm/Pcid2/Bcl2a1d/Tnf/Ifi213/Ifi204/Ifi211/Ifi214/Ifi206/Tmed10/Cstdc4/Plaur/Pak2	27
GO:0002726	BP	GO:0002726	positive regulation of T cell cytokine production	6/1626	26/28564	0.00289647208737186	0.0134276210830633	0.00831388251874099	B2m/Rsad2/Il18/Il1b/Malt1/Gata3	6
GO:0007064	BP	GO:0007064	mitotic sister chromatid cohesion	6/1626	26/28564	0.00289647208737186	0.0134276210830633	0.00831388251874099	Macroh2a1/Naa10/Smc1a/Naa50/Pttg1/Smc3	6
GO:0010829	BP	GO:0010829	negative regulation of glucose transmembrane transport	6/1626	26/28564	0.00289647208737186	0.0134276210830633	0.00831388251874099	Prkca/Stxbp3/Inpp5k/Il1b/Fabp5/Tnf	6
GO:0035278	BP	GO:0035278	miRNA-mediated gene silencing by inhibition of translation	6/1626	26/28564	0.00289647208737186	0.0134276210830633	0.00831388251874099	Eif6/Tnrc6c/Tnrc6a/Ago3/Ddx6/Zfp36	6
GO:0035739	BP	GO:0035739	CD4-positive, alpha-beta T cell proliferation	6/1626	26/28564	0.00289647208737186	0.0134276210830633	0.00831388251874099	Cd274/Cd44/Cd24a/Lilrb4a/Lgals9/Cd28	6
GO:0045838	BP	GO:0045838	positive regulation of membrane potential	6/1626	26/28564	0.00289647208737186	0.0134276210830633	0.00831388251874099	Vcp/Gimap3/Gimap5/Akt1/Bad/Glrx	6
GO:0046426	BP	GO:0046426	negative regulation of receptor signaling pathway via JAK-STAT	6/1626	26/28564	0.00289647208737186	0.0134276210830633	0.00831388251874099	Socs1/Parp14/Irf1/Gbp3/Sh2b3/Bcl3	6
GO:1900151	BP	GO:1900151	regulation of nuclear-transcribed mRNA catabolic process, deadenylation-dependent decay	6/1626	26/28564	0.00289647208737186	0.0134276210830633	0.00831388251874099	Tob1/Tnrc6c/Zfp36/Zfp36l2/Hnrnpd/Hnrnpu	6
GO:0007259	BP	GO:0007259	receptor signaling pathway via JAK-STAT	22/1626	203/28564	0.00289670322599139	0.0134276210830633	0.00831388251874099	Stat1/Gadd45a/Ccl5/Socs1/Parp14/Irf1/Tnfrsf1a/Il18/Il15/Csf2ra/Dot1l/Stat3/Ifnar2/Gbp3/Ptk2b/Pwp1/Ercc6/Sh2b3/Tnf/Il12rb2/Bcl3/Hcls1	22
GO:0006631	BP	GO:0006631	fatty acid metabolic process	41/1626	458/28564	0.00293184528437937	0.0135795702615734	0.00840796378683291	Cd74/Ndufab1/Eif6/Pank2/Etfb/Gstp1/Tnfrsf1a/Acadl/Lypla2/Anxa1/Phyh/Etfdh/C3/Irs2/Gk/Degs1/Adh5/Auh/Acot2/Ptges2/Etfa/Hadh/Prkab1/Il1b/Akt1/Ptgr2/Fabp5/Echs1/Acly/Nucb2/Ppard/Acot7/Hadha/Aloxe3/Acads/Alkbh7/Acaa2/Pdpn/Mapk14/Pdk3/Acat1	41
GO:0032922	BP	GO:0032922	circadian regulation of gene expression	11/1626	74/28564	0.00300694202174045	0.0138938124927364	0.00860253086436323	Nampt/Crem/Csnk1d/Id1/Id3/Zfhx3/Hdac3/Gfpt1/Huwe1/Rora/Hnrnpu	11
GO:0034243	BP	GO:0034243	regulation of transcription elongation by RNA polymerase II	11/1626	74/28564	0.00300694202174045	0.0138938124927364	0.00860253086436323	Eapp/Chaserr/Med28/Map2k1/Nelfb/Ercc6/Med30/Med8/Med25/Med27/Hnrnpu	11
GO:0042274	BP	GO:0042274	ribosomal small subunit biogenesis	11/1626	74/28564	0.00300694202174045	0.0138938124927364	0.00860253086436323	Lsm6/Utp3/Kri1/Gtf2h5/Bysl/Utp4/Nop9/Wdr46/Utp23/Snu13/Rps27l	11
GO:0006890	BP	GO:0006890	retrograde vesicle-mediated transport, Golgi to endoplasmic reticulum	8/1626	44/28564	0.00306267691322918	0.0141172950258551	0.00874090291953561	Use1/Sec22b/Atp9b/Scfd1/Copz1/Kdelr1/Cog7/Pitpnb	8
GO:0046627	BP	GO:0046627	negative regulation of insulin receptor signaling pathway	8/1626	44/28564	0.00306267691322918	0.0141172950258551	0.00874090291953561	Prkca/Ncl/Socs1/Inpp5k/Il1b/Nucb2/Tnf/Ptpre	8
GO:1902108	BP	GO:1902108	regulation of mitochondrial membrane permeability involved in apoptotic process	8/1626	44/28564	0.00306267691322918	0.0141172950258551	0.00874090291953561	Sh3glb1/Atpif1/Bcl2l11/Chchd10/Atf2/Bcl2l1/Acaa2/Ier3	8
GO:0042593	BP	GO:0042593	glucose homeostasis	29/1626	295/28564	0.00307646569614165	0.0141639099587762	0.00876976514863247	Tra2b/Nadk/Dynll1/Stk11/Oas1a/Eny2/Trpm4/Stxbp3/Map2k1/Inpp5k/Stat3/Gk/Cyb5r4/Aspscr1/Foxo1/Sidt2/Oxct1/Icam1/Akt1/Fabp5/Ppard/Hk3/Bad/Klf7/Lrrc8d/Foxo3/Slc12a6/Pdk3/Pde3b	29
GO:1901019	BP	GO:1901019	regulation of calcium ion transmembrane transporter activity	13/1626	96/28564	0.00307771808255246	0.0141639099587762	0.00876976514863247	1810037I17Rik/Vmp1/Ppp3r1/Calm1/Sumo1/Plcg2/Stim2/Nipsnap2/Atp1b1/Ppp3cc/Fkbp1a/Calm3/Pde4b	13
GO:0032607	BP	GO:0032607	interferon-alpha production	7/1626	35/28564	0.00314910073846189	0.0144461540659848	0.00894452018040044	Stat1/Gbp4/Zc3hav1/Hmgb1/Ap3d1/Tlr4/Irf7	7
GO:0055094	BP	GO:0055094	response to lipoprotein particle	7/1626	35/28564	0.00314910073846189	0.0144461540659848	0.00894452018040044	Fcer1g/Syk/Cd9/Akt1/Cd68/Tlr4/Tlr6	7
GO:0060142	BP	GO:0060142	regulation of syncytium formation by plasma membrane fusion	7/1626	35/28564	0.00314910073846189	0.0144461540659848	0.00894452018040044	Stat1/Ehd1/Cxcl10/Tnfsf14/Flt3l/Cflar/Mapk14	7
GO:0072576	BP	GO:0072576	liver morphogenesis	7/1626	35/28564	0.00314910073846189	0.0144461540659848	0.00894452018040044	Cebpb/Il18/Cul3/Cflar/Notch2/Tnf/Tnfaip3	7
GO:0050873	BP	GO:0050873	brown fat cell differentiation	10/1626	64/28564	0.00315993015717481	0.0144842731606386	0.00896812210308742	Plac8/Cebpb/Lrg1/Metrnl/Pim1/Tfe3/Mapk14/Dusp10/Rgs2/Hnrnpu	10
GO:0033120	BP	GO:0033120	positive regulation of RNA splicing	9/1626	54/28564	0.00320230798492564	0.0146434894967006	0.00906670292428389	Tra2b/Ncl/Tra2a/Hspa8/Rbm22/Smn1/Snrnp70/Sf3b4/Prdx6	9
GO:0046189	BP	GO:0046189	phenol-containing compound biosynthetic process	9/1626	54/28564	0.00320230798492564	0.0146434894967006	0.00906670292428389	Hdc/Ddt/Slc7a11/Aldh2/Slc24a5/Rapgef2/Zeb2/Gch1/Gata3	9
GO:0061756	BP	GO:0061756	leukocyte adhesion to vascular endothelial cell	9/1626	54/28564	0.00320230798492564	0.0146434894967006	0.00906670292428389	Ptafr/Ets1/Lrg1/Capn1/Icam1/Itga4/Irak1/St3gal4/Tnf	9
GO:0008643	BP	GO:0008643	carbohydrate transport	18/1626	155/28564	0.00321015531931602	0.0146677049089257	0.00908169620501001	Prkca/Nfe2l2/Oga/Stxbp3/Rnasel/Inpp5k/C3/Irs2/Aspscr1/Tsc1/Il1b/Akt1/Slc35c1/Fabp5/Slc35a1/Tnf/Mapk14/Rap1a	18
GO:0033500	BP	GO:0033500	carbohydrate homeostasis	29/1626	296/28564	0.00323010087691968	0.0147471166326722	0.00913086498462895	Tra2b/Nadk/Dynll1/Stk11/Oas1a/Eny2/Trpm4/Stxbp3/Map2k1/Inpp5k/Stat3/Gk/Cyb5r4/Aspscr1/Foxo1/Sidt2/Oxct1/Icam1/Akt1/Fabp5/Ppard/Hk3/Bad/Klf7/Lrrc8d/Foxo3/Slc12a6/Pdk3/Pde3b	29
GO:0046849	BP	GO:0046849	bone remodeling	14/1626	108/28564	0.00327550004412198	0.0149425192488993	0.00925185100181821	Prkca/Inpp5d/Syk/P2rx7/Adam8/Ptk2b/Tpp1/Rab7/Snx10/Notch2/Tmem64/Mitf/Car2/Fcgr4	14
GO:0006900	BP	GO:0006900	vesicle budding from membrane	11/1626	75/28564	0.00334627893796663	0.0152412134195184	0.00943679129974576	Chmp4b/Sec23b/P2rx7/Ap3d1/Cul3/Trappc1/Picalm/Rab1a/Ap3s1/Trappc10/Tmed10	11
GO:0046824	BP	GO:0046824	positive regulation of nucleocytoplasmic transport	11/1626	75/28564	0.00334627893796663	0.0152412134195184	0.00943679129974576	Hsp90ab1/Tnfrsf1a/Rbm22/Mapk1/Xpo4/Dmap1/Hdac3/Mapk14/Cpsf6/Emd/Hcls1	11
GO:0031398	BP	GO:0031398	positive regulation of protein ubiquitination	15/1626	120/28564	0.0033985539617119	0.015467053184418	0.00957662286498139	Hspa5/Smad7/Ubb/Ube2v2/Birc3/Mapk8/Cul3/Ndfip2/Commd1/Gabarap/Sprtn/Hdac3/Huwe1/Peli1/Derl1	15
GO:0022406	BP	GO:0022406	membrane docking	12/1626	86/28564	0.00340581213162178	0.0154755795514324	0.00958190207365363	Stx11/Cep83/Stxbp3/Vmp1/Stx16/Pex16/Stx6/Calm1/Rab7/Vps18/Uso1/Exoc2	12
GO:0032729	BP	GO:0032729	positive regulation of type II interferon production	12/1626	86/28564	0.00340581213162178	0.0154755795514324	0.00958190207365363	Isg15/Cd14/Cd40lg/Il18/Il1b/Tlr4/Tnf/Il12rb2/Runx1/Bcl3/Cyrib/Pde4b	12
GO:0032823	BP	GO:0032823	regulation of natural killer cell differentiation	5/1626	19/28564	0.00352952693646314	0.0158663491625349	0.00982385205261885	Irf1/Il15/Flt3l/Pglyrp2/Lgals9	5
GO:0034111	BP	GO:0034111	negative regulation of homotypic cell-cell adhesion	5/1626	19/28564	0.00352952693646314	0.0158663491625349	0.00982385205261885	Cd24a/Map2k1/Rdx/Cd9/Sh2b3	5
GO:0051132	BP	GO:0051132	NK T cell activation	5/1626	19/28564	0.00352952693646314	0.0158663491625349	0.00982385205261885	Il18/Il15/Rasal3/Hsph1/Il12rb2	5
GO:0051315	BP	GO:0051315	attachment of mitotic spindle microtubules to kinetochore	5/1626	19/28564	0.00352952693646314	0.0158663491625349	0.00982385205261885	Mapre1/Becn1/Champ1/Cdt1/Hnrnpu	5
GO:0010935	BP	GO:0010935	regulation of macrophage cytokine production	8/1626	45/28564	0.00354228428585816	0.0158663491625349	0.00982385205261885	Cd74/Tlr2/Litaf/Casp1/P2rx7/Plcg2/Tlr4/Casp4	8
GO:0042554	BP	GO:0042554	superoxide anion generation	8/1626	45/28564	0.00354228428585816	0.0158663491625349	0.00982385205261885	Fpr2/Ncf4/Gstp1/Sod2/Il18/Syk/Cybb/Akt1	8
GO:0090224	BP	GO:0090224	regulation of spindle organization	8/1626	45/28564	0.00354228428585816	0.0158663491625349	0.00982385205261885	Chmp4b/Chmp1b/Rae1/Chmp2a/Chmp1a/Hspa1a/Vps4b/Hnrnpu	8
GO:0006582	BP	GO:0006582	melanin metabolic process	6/1626	27/28564	0.00354707606385096	0.0158663491625349	0.00982385205261885	Ddt/Slc7a11/Bcl2/Slc24a5/Rapgef2/Zeb2	6
GO:0090151	BP	GO:0090151	establishment of protein localization to mitochondrial membrane	6/1626	27/28564	0.00354707606385096	0.0158663491625349	0.00982385205261885	Sh3glb1/Ndufa13/Pdcd5/Timm13/Cox18/Timm10	6
GO:0090335	BP	GO:0090335	regulation of brown fat cell differentiation	6/1626	27/28564	0.00354707606385096	0.0158663491625349	0.00982385205261885	Metrnl/Pim1/Tfe3/Mapk14/Dusp10/Hnrnpu	6
GO:0097396	BP	GO:0097396	response to interleukin-17	6/1626	27/28564	0.00354707606385096	0.0158663491625349	0.00982385205261885	Cxcl10/Stat3/Nfkb1/Il1b/Usp25/Nfkbiz	6
GO:0051785	BP	GO:0051785	positive regulation of nuclear division	10/1626	65/28564	0.00354779892688002	0.0158663491625349	0.00982385205261885	Cul3/Rgcc/Eif4g3/Il1b/Phip/Tnf/Nusap1/Sh2b1/Cdt1/Cd28	10
GO:0070897	BP	GO:0070897	transcription preinitiation complex assembly	10/1626	65/28564	0.00354779892688002	0.0158663491625349	0.00982385205261885	Hmgb1/Med28/Taf7/Gtf2f2/Med30/Taf1/Med8/Med25/Med27/Nfkbiz	10
GO:0098926	BP	GO:0098926	postsynaptic signal transduction	10/1626	65/28564	0.00354779892688002	0.0158663491625349	0.00982385205261885	Ly6e/Orai1/Ly6i/Stat3/Prr7/Ly6c1/Nrg1/Ly6g/Ly6c2/Ly6a	10
GO:0031392	BP	GO:0031392	regulation of prostaglandin biosynthetic process	4/1626	12/28564	0.00358014176475431	0.0158663491625349	0.00982385205261885	Cd74/Anxa1/Il1b/Fabp5	4
GO:0032621	BP	GO:0032621	interleukin-18 production	4/1626	12/28564	0.00358014176475431	0.0158663491625349	0.00982385205261885	Gbp5/Tlr2/Gsdmd/Tnf	4
GO:0032650	BP	GO:0032650	regulation of interleukin-1 alpha production	4/1626	12/28564	0.00358014176475431	0.0158663491625349	0.00982385205261885	Il1r2/S100a13/Casp1/P2rx7	4
GO:0032819	BP	GO:0032819	positive regulation of natural killer cell proliferation	4/1626	12/28564	0.00358014176475431	0.0158663491625349	0.00982385205261885	Il18/Il15/Flt3l/Il12rb2	4
GO:0033632	BP	GO:0033632	regulation of cell-cell adhesion mediated by integrin	4/1626	12/28564	0.00358014176475431	0.0158663491625349	0.00982385205261885	Cd24a/Ccl5/Swap70/Wnk1	4
GO:0036005	BP	GO:0036005	response to macrophage colony-stimulating factor	4/1626	12/28564	0.00358014176475431	0.0158663491625349	0.00982385205261885	Tlr2/Csf1/Pde1b/Tlr4	4
GO:0036006	BP	GO:0036006	cellular response to macrophage colony-stimulating factor stimulus	4/1626	12/28564	0.00358014176475431	0.0158663491625349	0.00982385205261885	Tlr2/Csf1/Pde1b/Tlr4	4
GO:0036295	BP	GO:0036295	cellular response to increased oxygen levels	4/1626	12/28564	0.00358014176475431	0.0158663491625349	0.00982385205261885	Fas/Atp6v1g1/Foxo1/Atp6v1a	4
GO:0043313	BP	GO:0043313	regulation of neutrophil degranulation	4/1626	12/28564	0.00358014176475431	0.0158663491625349	0.00982385205261885	Ptafr/Spi1/Syk/Abr	4
GO:0044417	BP	GO:0044417	translocation of molecules into host	4/1626	12/28564	0.00358014176475431	0.0158663491625349	0.00982385205261885	Alyref/Thoc7/Thoc3/Thoc2l	4
GO:0046054	BP	GO:0046054	dGMP metabolic process	4/1626	12/28564	0.00358014176475431	0.0158663491625349	0.00982385205261885	Guk1/Xdh/Gda/Pnp	4
GO:0051987	BP	GO:0051987	positive regulation of attachment of spindle microtubules to kinetochore	4/1626	12/28564	0.00358014176475431	0.0158663491625349	0.00982385205261885	Becn1/Ccnb1/Rcc2/Hnrnpu	4
GO:0061684	BP	GO:0061684	chaperone-mediated autophagy	4/1626	12/28564	0.00358014176475431	0.0158663491625349	0.00982385205261885	Hspa8/Lamp2/Clu/Plk3	4
GO:0090713	BP	GO:0090713	immunological memory process	4/1626	12/28564	0.00358014176475431	0.0158663491625349	0.00982385205261885	Fgl2/Tsc1/St3gal1/Bcl6	4
GO:0097011	BP	GO:0097011	cellular response to granulocyte macrophage colony-stimulating factor stimulus	4/1626	12/28564	0.00358014176475431	0.0158663491625349	0.00982385205261885	Akt1/Pde1b/Zfp36/Zfp36l2	4
GO:0106049	BP	GO:0106049	regulation of cellular response to osmotic stress	4/1626	12/28564	0.00358014176475431	0.0158663491625349	0.00982385205261885	Tifab/Ybx3/Micu1/Bad	4
GO:0140052	BP	GO:0140052	cellular response to oxidised low-density lipoprotein particle stimulus	4/1626	12/28564	0.00358014176475431	0.0158663491625349	0.00982385205261885	Akt1/Cd68/Tlr4/Tlr6	4
GO:2000009	BP	GO:2000009	negative regulation of protein localization to cell surface	4/1626	12/28564	0.00358014176475431	0.0158663491625349	0.00982385205261885	Commd1/Picalm/Tax1bp3/Snx33	4
GO:0032715	BP	GO:0032715	negative regulation of interleukin-6 production	9/1626	55/28564	0.00363916289329584	0.0161030856895031	0.00997043048679814	Cd24a/Lilrb4a/Inpp5d/Tnfrsf1a/Trim30a/Ptpn6/Tlr4/Tnf/Tnfaip3	9
GO:0072523	BP	GO:0072523	purine-containing compound catabolic process	9/1626	55/28564	0.00363916289329584	0.0161030856895031	0.00997043048679814	Samhd1/Xdh/Nudt4/Nudt9/Gda/Acot7/Pnp/Itpa/Acat1	9
GO:0034765	BP	GO:0034765	regulation of monoatomic ion transmembrane transport	43/1626	492/28564	0.00364952186537446	0.0161365012939788	0.00999112018366887	Tspan13/Ptafr/Prkca/Gimap3/Cxcl10/1810037I17Rik/Oga/Tmem38b/P2rx7/Cybb/Vmp1/Bcl2/Ywhaq/Ptpn6/Slmap/Gimap5/Antkmt/Ptk2b/Commd1/Crbn/Ppp3r1/Kcnab2/Calm1/Sumo1/Akt1/Tmem109/Plcg2/Mmp9/Stim2/Nipsnap2/Cacna1s/Hecw2/Slc31a2/Atp1b1/Ppp3cc/Wnk1/Tmbim6/Cox17/Fkbp1a/Fxyd5/Glrx/Calm3/Pde4b	43
GO:0048639	BP	GO:0048639	positive regulation of developmental growth	23/1626	220/28564	0.0037135183205712	0.0164068434332385	0.0101585059604768	Sh3glb1/Smad7/Ist1/Serp1/C3/Twf2/Bcl2/Mapk1/Gdi1/Pim1/Csf1/Akt1/Ybx3/Pak1/Mkks/Nrg1/Ppard/Picalm/Ccnb1/Ndel1/Mapk14/Cxcr4/Ppib	23
GO:0000723	BP	GO:0000723	telomere maintenance	17/1626	145/28564	0.00372767497858167	0.0164567402280241	0.0101894001961231	Nfrkb/Nek7/Cct5/Pcna/Shld1/Rpa1/Mapk1/Smg5/Gar1/Sp100/Ppp1r10/Hspa1a/Smg1/Lmna/Map2k7/Hnrnpd/Hnrnpu	17
GO:0018108	BP	GO:0018108	peptidyl-tyrosine phosphorylation	31/1626	326/28564	0.00373922350897353	0.0164950550495624	0.0102131233056021	Cd44/Cd24a/Lilrb4a/Prkca/Cd74/Ccl5/Ncl/Socs1/Parp14/Clk3/Samsn1/Irf1/Tnfrsf1a/Rap2c/Il18/Il15/Syk/Ptpn6/Ptk2b/Icam1/Rap2b/Sh2b3/Plcg2/Clec4n/Nrg1/Tlr4/Tnf/Il12rb2/Zfyve28/Pak2/Hcls1	31
GO:0034103	BP	GO:0034103	regulation of tissue remodeling	12/1626	87/28564	0.00375064869738169	0.0165200986303065	0.0102286293574087	Cd24a/Prkca/Cst3/Inpp5d/Il18/Syk/P2rx7/Adam8/Tmem64/Abr/Car2/Fcgr4	12
GO:0046323	BP	GO:0046323	glucose import	12/1626	87/28564	0.00375064869738169	0.0165200986303065	0.0102286293574087	Prkca/Nfe2l2/Oga/Stxbp3/Rnasel/Irs2/Aspscr1/Tsc1/Akt1/Tnf/Mapk14/Rap1a	12
GO:1902074	BP	GO:1902074	response to salt	32/1626	340/28564	0.00380952873516453	0.0167665935449661	0.0103812498215453	B2m/Fus/Ly6e/Jun/Fas/Tspo/Nek7/Casp1/Itpkb/Orai1/Trpm4/P2rx7/Ly6i/Hsp90b1/Cpne3/Anxa11/Gdi1/Calm1/Il1b/Ly6c1/Plcg2/Ly6g/Scnn1a/Itpr3/Wnk1/Ly6c2/Tmbim6/Ly6a/Hnrnpa1/Hnrnpd/Calm3/Junb	32
GO:0010948	BP	GO:0010948	negative regulation of cell cycle process	29/1626	300/28564	0.00391144427986343	0.0172019753027199	0.0106508219789943	Macroh2a1/Gpr132/Ppp2r5c/Naa10/Nabp1/Atf2/Dot1l/Bcl2/Rgcc/Wac/Ctdsp2/Zfp830/Kat2a/Slfn1/Chmp2a/Ercc6/Znhit1/Ppp1r10/Pcid2/Ccnb1/Mapk14/Plk3/Ier3/Cul4a/Cdt1/Chek1/Syf2/Zfp36l2/Rps27l	29
GO:0000086	BP	GO:0000086	G2/M transition of mitotic cell cycle	16/1626	134/28564	0.00401737050817313	0.0176543162698617	0.0109308946468158	Lmnb1/Gpr132/Nabp1/Zfp830/Calm1/Arpp19/Cenpf/Ccnb1/Vps4b/Rab11a/Ier3/Fbxl15/Rcc2/Chek1/Syf2/Calm3	16
GO:0045638	BP	GO:0045638	negative regulation of myeloid cell differentiation	13/1626	99/28564	0.00403246652211458	0.0176801049344886	0.010946862026793	Nme2/Lilrb4a/Nfkbia/Inpp5d/Pilrb1/Rara/Itpkb/Tob2/Ptk2b/Mafb/Runx1/Cul4a/Zfp36	13
GO:0051492	BP	GO:0051492	regulation of stress fiber assembly	13/1626	99/28564	0.00403246652211458	0.0176801049344886	0.010946862026793	Tgfbr1/Wasf2/Itgb1bp1/Inpp5k/Rgcc/Tsc1/Actg1/Pak1/Mkks/Tacstd2/Stmn1/Gpr65/Pak2	13
GO:1900542	BP	GO:1900542	regulation of purine nucleotide metabolic process	13/1626	99/28564	0.00403246652211458	0.0176801049344886	0.010946862026793	Macroh2a1/Vcp/Atpif1/Tspo/Eif6/P2rx7/Map2k1/Stat3/Ppp2ca/Antkmt/Bcl2l1/Ier3/Pdk3	13
GO:1905952	BP	GO:1905952	regulation of lipid localization	21/1626	196/28564	0.0040679289241204	0.017821993487686	0.0110347141306571	Ehd1/Tspo/Nfkbia/Atp5j/Syk/P2rx7/C3/Irs2/Lamtor1/Washc1/Tmf1/Commd1/Srebf2/Il1b/Akt1/Irak1/Nucb2/Nrg1/Runx1/Abca2/Pnpla2	21
GO:0044088	BP	GO:0044088	regulation of vacuole organization	8/1626	46/28564	0.00407801790287354	0.0178390006892824	0.0110452443560165	Sh3glb1/Chmp4b/Sec22b/C9orf72/Becn1/Scfd1/Snx4/Smcr8	8
GO:1905710	BP	GO:1905710	positive regulation of membrane permeability	8/1626	46/28564	0.00407801790287354	0.0178390006892824	0.0110452443560165	Sh3glb1/Atpif1/Bcl2l11/Chchd10/Atf2/Bcl2l1/Acaa2/Ier3	8
GO:0002377	BP	GO:0002377	immunoglobulin production	26/1626	261/28564	0.00410064223433411	0.0179107078745839	0.0110896427725833	B2m/H2-Ab1/H2-Aa/H2-Ea/H2-DMa/H2-Eb1/Fgl2/Lilrb4a/Samhd1/Fas/Cd40lg/H2-Oa/H2-DMb1/Shld1/Mzb1/Cgas/H2-DMb2/Crlf2/Swap70/Polb/Bcl6/Tnf/Tmbim6/Nfkbiz/Tnfaip3/Cd28	26
GO:0090257	BP	GO:0090257	regulation of muscle system process	26/1626	261/28564	0.00410064223433411	0.0179107078745839	0.0110896427725833	Ptafr/Smad7/Prkca/Ndufs4/Nr4a1/Oga/Atp2b1/Tnfrsf1a/Tmem38b/Trpm4/Map2k1/Foxo1/Calm1/Sumo1/Tifab/Pak1/Tnnt1/Becn1/Tnfrsf1b/Cacna1s/Foxo3/Atp1b1/Lmna/Rgs2/Calm3/Pde4b	26
GO:0061025	BP	GO:0061025	membrane fusion	19/1626	171/28564	0.00410895047321347	0.0179333692635011	0.0111036738599966	Chmp4b/Stx11/Chmp1b/Samd9l/Rab20/Bet1/Anxa1/Adam8/Sec22b/Stx16/Stx6/Rab7/Chmp2a/Cd9/Chmp1a/Vamp4/Chmp3/Uso1/Vamp3	19
GO:0060761	BP	GO:0060761	negative regulation of response to cytokine stimulus	11/1626	77/28564	0.00411682282504549	0.0179540952946597	0.0111165066460177	Isg15/Il1r2/Samhd1/Parp14/Oas1a/Oas3/Ythdf2/Il1rn/Tle5/Sh2b3/Ythdf3	11
GO:0072698	BP	GO:0072698	protein localization to microtubule cytoskeleton	9/1626	56/28564	0.00412138061832483	0.0179603455603723	0.0111203765775957	Mapre1/Cep83/Csnk1d/Wrap73/Dctn2/Snx10/Abhd17b/Champ1/Hnrnpu	9
GO:0070828	BP	GO:0070828	heterochromatin organization	14/1626	111/28564	0.00420971169829297	0.0183313809407485	0.0113501078564023	H3f3b/Lmnb1/Hmgb1/Smchd1/Ctcf/Hp1bp3/Bcl6/Pcid2/Mbd2/Phf8/Lmna/Resf1/Znfx1/Mbd3	14
GO:0070646	BP	GO:0070646	protein modification by small protein removal	18/1626	159/28564	0.00421549055887647	0.0183426493053913	0.0113570848078101	Vcp/Usp18/Eny2/Cops5/Mindy2/Psmd14/Sf3b5/Taf7/Otub1/Cops8/Josd2/Kat2a/Cops2/Otud7b/Gps1/Usp25/Usp10/Tnfaip3	18
GO:0045780	BP	GO:0045780	positive regulation of bone resorption	6/1626	28/28564	0.00430021679556765	0.0186548272761682	0.0115503737722457	Prkca/Syk/Adam8/Tmem64/Car2/Fcgr4	6
GO:1900242	BP	GO:1900242	regulation of synaptic vesicle endocytosis	6/1626	28/28564	0.00430021679556765	0.0186548272761682	0.0115503737722457	Actb/Actg1/Vamp4/Bcl2l1/Picalm/Ppp3cc	6
GO:1900745	BP	GO:1900745	positive regulation of p38MAPK cascade	6/1626	28/28564	0.00430021679556765	0.0186548272761682	0.0115503737722457	Gadd45b/Gadd45a/Spi1/Gadd45g/Xdh/Il1b	6
GO:1903902	BP	GO:1903902	positive regulation of viral life cycle	6/1626	28/28564	0.00430021679556765	0.0186548272761682	0.0115503737722457	Vps37b/Cd74/Hmgb1/Trim30a/Trim11/Lgals1	6
GO:1902075	BP	GO:1902075	cellular response to salt	21/1626	197/28564	0.00431558216644994	0.0187073652283215	0.0115829033140964	B2m/Fus/Ly6e/Jun/Fas/Nek7/Itpkb/Orai1/Trpm4/Ly6i/Hsp90b1/Cpne3/Ly6c1/Plcg2/Ly6g/Scnn1a/Wnk1/Ly6c2/Ly6a/Hnrnpa1/Junb	21
GO:0010632	BP	GO:0010632	regulation of epithelial cell migration	25/1626	249/28564	0.00435658313802593	0.0188708665240189	0.011684137222596	Jun/Ets1/Gadd45a/Prkca/Hmgb1/Nfe2l2/Itgb1bp1/Anxa1/Dnaja4/Calr/Irs2/Rgcc/Glul/Ptk2b/Gfus/Sp100/Akt1/Plcg2/Macir/Mmp9/Tacstd2/Tnf/Gata3/Rab11a/Dusp10	25
GO:0007549	BP	GO:0007549	dosage compensation	7/1626	37/28564	0.00436668836467011	0.0188719734737773	0.0116848226046297	Macroh2a1/Smchd1/Rlim/Ctcf/Msl2/Phf20/Hnrnpu	7
GO:0019674	BP	GO:0019674	NAD metabolic process	7/1626	37/28564	0.00436668836467011	0.0188719734737773	0.0116848226046297	Macroh2a1/Vcp/Nampt/Nadk/Mdh2/Idh3g/Kmo	7
GO:0048026	BP	GO:0048026	positive regulation of mRNA splicing, via spliceosome	7/1626	37/28564	0.00436668836467011	0.0188719734737773	0.0116848226046297	Tra2b/Ncl/Tra2a/Hspa8/Snrnp70/Sf3b4/Prdx6	7
GO:0048545	BP	GO:0048545	response to steroid hormone	24/1626	236/28564	0.00438235435870999	0.0189254491764576	0.0117179327666562	Acod1/Hmgb1/Fas/Anxa1/Map2k1/Calr/Bcl2/Ddx17/Taf7/Arid1a/Tmf1/Fkbp4/Il1rn/Pak1/Rest/Vps18/Wbp2/Tnf/Eif4e/Scnn1a/Kdm3a/Zfp36/Zfp36l2/Hnrnpu	24
GO:0006140	BP	GO:0006140	regulation of nucleotide metabolic process	13/1626	100/28564	0.00439922542474681	0.0189555830145762	0.0117365905161122	Macroh2a1/Vcp/Atpif1/Tspo/Eif6/P2rx7/Map2k1/Stat3/Ppp2ca/Antkmt/Bcl2l1/Ier3/Pdk3	13
GO:0031960	BP	GO:0031960	response to corticosteroid	13/1626	100/28564	0.00439922542474681	0.0189555830145762	0.0117365905161122	Hmgb1/Fas/Anxa1/Map2k1/Bcl2/Il1rn/Rest/Tnf/Eif4e/Scnn1a/Zfp36/Zfp36l2/Hnrnpu	13
GO:0051341	BP	GO:0051341	regulation of oxidoreductase activity	13/1626	100/28564	0.00439922542474681	0.0189555830145762	0.0117365905161122	Gstp1/Prdx5/Gzma/Nfkb1/Ptk2b/Il1b/Akt1/Gla/Tnf/Lgals9/Gch1/Fdx1/Cox17	13
GO:0000966	BP	GO:0000966	RNA 5'-end processing	5/1626	20/28564	0.00448806455819545	0.0192805643352074	0.0119378068375886	Pop5/Rpp25l/Rpp30/Rpp38/Nop9	5
GO:0006085	BP	GO:0006085	acetyl-CoA biosynthetic process	5/1626	20/28564	0.00448806455819545	0.0192805643352074	0.0119378068375886	Pdha1/Dlat/Acly/Pdk3/Acat1	5
GO:0035457	BP	GO:0035457	cellular response to interferon-alpha	5/1626	20/28564	0.00448806455819545	0.0192805643352074	0.0119378068375886	Oas1a/Ifit1/Ifit3/Ifit2/Ifi204	5
GO:0038093	BP	GO:0038093	Fc receptor signaling pathway	5/1626	20/28564	0.00448806455819545	0.0192805643352074	0.0119378068375886	Clec4d/Clec4e/Fcer1g/Rapgef1/Rap1a	5
GO:0046785	BP	GO:0046785	microtubule polymerization	12/1626	89/28564	0.00452447177260907	0.0194224523890642	0.0120256586322796	Mapre1/Csnk1d/Mapk8/Eml2/Clip1/Fkbp4/Prune1/Pak1/Hspa1a/Gda/Stmn1/Ndel1	12
GO:0000380	BP	GO:0000380	alternative mRNA splicing, via spliceosome	11/1626	78/28564	0.00455176064077157	0.0195104550060813	0.0120801465728236	Tra2b/Nsrp1/Malat1/Slu7/Rbm7/Ddx17/Sap18/Rest/Fxr1/Hnrnpa1/Hnrnpu	11
GO:0007568	BP	GO:0007568	aging	11/1626	78/28564	0.00455176064077157	0.0195104550060813	0.0120801465728236	Ifi27l2a/Gna13/Serp1/Mapk1/Grb2/Akt1/Cd68/Mmp9/Foxo3/Ogg1/Polg	11
GO:0010976	BP	GO:0010976	positive regulation of neuron projection development	24/1626	237/28564	0.00462020502765008	0.019774339909853	0.0122435342700826	Cd24a/Nme2/Ehd1/Hspa5/Nfe2l2/Ube2v2/S100a9/Ddx56/Neu1/Rapgef1/Twf2/Scarb2/Clip1/Ptk2b/Nptn/Cflar/Rapgef2/Fbxo38/Nrg1/Stk24/Sf3a2/Ndel1/Rap1a/Rgs2	24
GO:0050679	BP	GO:0050679	positive regulation of epithelial cell proliferation	24/1626	237/28564	0.00462020502765008	0.019774339909853	0.0122435342700826	C5ar1/Jun/Lrg1/Prkca/Ccl5/Hmgb1/Nr4a1/Id1/Il18/Jaml/Stat3/Irs2/Glul/Cflar/Akt1/Itga4/Azin1/Notch2/Mydgf/Bad/Phip/Tnf/Wdr48/Tnfaip3	24
GO:0002673	BP	GO:0002673	regulation of acute inflammatory response	9/1626	57/28564	0.0046520574921046	0.0198662900925834	0.0123004663961881	Ccl5/Gstp1/Fcer1g/Fcgr3/Adam8/C3/Il1b/Dnase1l3/Tnf	9
GO:0030225	BP	GO:0030225	macrophage differentiation	9/1626	57/28564	0.0046520574921046	0.0198662900925834	0.0123004663961881	Prkca/Socs1/Spi1/Tlr2/Il15/Csf1/Tlr4/Gata3/Hcls1	9
GO:0043300	BP	GO:0043300	regulation of leukocyte degranulation	9/1626	57/28564	0.0046520574921046	0.0198662900925834	0.0123004663961881	Ptafr/Lamp1/Spi1/Fcer1g/Syk/Ap1g1/Abr/Lgals9/Snx4	9
GO:0030851	BP	GO:0030851	granulocyte differentiation	8/1626	47/28564	0.00467405781081726	0.0199010994789464	0.0123220190708563	Spi1/Inpp5d/Rara/Lbr/Sp3/Runx1/Cul4a/Hcls1	8
GO:0050685	BP	GO:0050685	positive regulation of mRNA processing	8/1626	47/28564	0.00467405781081726	0.0199010994789464	0.0123220190708563	Tra2b/Ncl/Tra2a/Hspa8/Snrnp70/Sf3b4/Ccnb1/Prdx6	8
GO:0120163	BP	GO:0120163	negative regulation of cold-induced thermogenesis	8/1626	47/28564	0.00467405781081726	0.0199010994789464	0.0123220190708563	Stk11/Id1/Il15/Ddit3/Rheb/Lnpep/Tlr4/Tfe3	8
GO:2001239	BP	GO:2001239	regulation of extrinsic apoptotic signaling pathway in absence of ligand	8/1626	47/28564	0.00467405781081726	0.0199010994789464	0.0123220190708563	Mcl1/Zc3hc1/Bcl2/Dapk3/Il1b/Nrg1/Hspa1a/Tnf	8
GO:0090276	BP	GO:0090276	regulation of peptide hormone secretion	26/1626	264/28564	0.00476432117558226	0.0202704057122478	0.0125506797262407	Ccl5/Nadk/Dynll1/Oga/Prkar1a/Serp1/Eny2/Orai1/Trpm4/Irs2/Glul/Foxo1/Pfkl/Sidt2/Oxct1/Hadh/Il1b/Rest/Nucb2/Psmd9/Ppard/Bad/Klf7/Tnf/Hfe/Pde3b	26
GO:0006672	BP	GO:0006672	ceramide metabolic process	13/1626	101/28564	0.00479237926878016	0.0203747012107606	0.0126152556117609	Neu1/P2rx7/Degs1/Gm2a/Cers2/Ugcg/Sgms1/Gla/St3gal1/Cert1/Sgms2/Aloxe3/Abca2	13
GO:0010876	BP	GO:0010876	lipid localization	43/1626	500/28564	0.00485309908155827	0.0206176005327398	0.0127656498189198	Osbpl9/Ehd1/Tspo/Nfkbia/Atp5j/Syk/Anxa1/Kcnn4/P2rx7/C3/Vmp1/Irs2/Gm2a/Scarb2/Lamtor1/Washc1/Tmf1/Vps13a/Ugcg/Commd1/Srebf2/Il1b/Apof/Akt1/Irak1/Fabp5/Atp9b/Soat1/Nucb2/Apobr/Nrg1/Abcc4/Ppard/Cert1/Tnf/Alkbh7/Vps4b/Runx1/Mest/Abca2/Pitpnb/Pnpla2/Pitpna	43
GO:0031032	BP	GO:0031032	actomyosin structure organization	22/1626	212/28564	0.00488441682317352	0.0207200205901117	0.0128290645011844	Tgfbr1/Wasf2/Prkar1a/Itgb1bp1/Inpp5k/Cul3/Rgcc/Tsc1/Pdcd6ip/Ptk2b/Actg1/Cflar/Pak1/Flii/Mkks/Tnnt1/Pdlim1/Tacstd2/Stmn1/Gpr65/Zyx/Pak2	22
GO:0048771	BP	GO:0048771	tissue remodeling	22/1626	212/28564	0.00488441682317352	0.0207200205901117	0.0128290645011844	Cd24a/Prkca/Cst3/Inpp5d/Il18/Syk/P2rx7/Adam8/Capn1/Nfkb1/Ptk2b/Tpp1/Rab7/Itga4/Snx10/Mmp9/Notch2/Tmem64/Mitf/Abr/Car2/Fcgr4	22
GO:0001682	BP	GO:0001682	tRNA 5'-leader removal	4/1626	13/28564	0.00494016899649296	0.020761222333141	0.0128545750848532	Pop5/Rpp25l/Rpp30/Rpp38	4
GO:0006122	BP	GO:0006122	mitochondrial electron transport, ubiquinol to cytochrome c	4/1626	13/28564	0.00494016899649296	0.020761222333141	0.0128545750848532	Uqcrc2/Uqcrfs1/Uqcc3/Uqcrq	4
GO:0032610	BP	GO:0032610	interleukin-1 alpha production	4/1626	13/28564	0.00494016899649296	0.020761222333141	0.0128545750848532	Il1r2/S100a13/Casp1/P2rx7	4
GO:0043922	BP	GO:0043922	negative regulation by host of viral transcription	4/1626	13/28564	0.00494016899649296	0.020761222333141	0.0128545750848532	Jun/Ccl5/Inpp5k/Rest	4
GO:0051135	BP	GO:0051135	positive regulation of NK T cell activation	4/1626	13/28564	0.00494016899649296	0.020761222333141	0.0128545750848532	Il18/Rasal3/Hsph1/Il12rb2	4
GO:0060213	BP	GO:0060213	positive regulation of nuclear-transcribed mRNA poly(A) tail shortening	4/1626	13/28564	0.00494016899649296	0.020761222333141	0.0128545750848532	Tob1/Tnrc6c/Tnrc6a/Zfp36	4
GO:0097012	BP	GO:0097012	response to granulocyte macrophage colony-stimulating factor	4/1626	13/28564	0.00494016899649296	0.020761222333141	0.0128545750848532	Akt1/Pde1b/Zfp36/Zfp36l2	4
GO:0099532	BP	GO:0099532	synaptic vesicle endosomal processing	4/1626	13/28564	0.00494016899649296	0.020761222333141	0.0128545750848532	Ap3d1/Stx6/Vamp4/Bcl2l1	4
GO:1902170	BP	GO:1902170	cellular response to reactive nitrogen species	4/1626	13/28564	0.00494016899649296	0.020761222333141	0.0128545750848532	Mapk8/Foxo1/Cflar/Hnrnpd	4
GO:0001914	BP	GO:0001914	regulation of T cell mediated cytotoxicity	10/1626	68/28564	0.0049417598899299	0.020761222333141	0.0128545750848532	B2m/H2-Q4/H2-D1/H2-K1/H2-T22/P2rx7/Pnp/Gm11127/Hfe/Cyrib	10
GO:0060612	BP	GO:0060612	adipose tissue development	10/1626	68/28564	0.0049417598899299	0.020761222333141	0.0128545750848532	Chaserr/Ubb/Spi1/Trpm4/Atf2/Arid5b/Csf1/Ppard/Klf7/Lmna	10
GO:0009135	BP	GO:0009135	purine nucleoside diphosphate metabolic process	14/1626	113/28564	0.00494469613327592	0.020761222333141	0.0128545750848532	Eif6/Guk1/Pgam1/P2rx7/Khk/Stat3/Ppp2ca/Ak2/Pfkl/Gapdh/Nudt9/Hk3/Bad/Ier3	14
GO:0009179	BP	GO:0009179	purine ribonucleoside diphosphate metabolic process	14/1626	113/28564	0.00494469613327592	0.020761222333141	0.0128545750848532	Eif6/Guk1/Pgam1/P2rx7/Khk/Stat3/Ppp2ca/Ak2/Pfkl/Gapdh/Nudt9/Hk3/Bad/Ier3	14
GO:0045814	BP	GO:0045814	negative regulation of gene expression, epigenetic	14/1626	113/28564	0.00494469613327592	0.020761222333141	0.0128545750848532	H3f3b/Lmnb1/Macroh2a1/Hmgb1/Smchd1/Epc1/Ctcf/Bcl6/Mbd2/Phf8/Lmna/Resf1/Znfx1/Mbd3	14
GO:0042267	BP	GO:0042267	natural killer cell mediated cytotoxicity	12/1626	90/28564	0.00495657190959989	0.0207807259929833	0.012866651024114	Lamp1/Stx11/Gimap3/Il18/Ptpn6/Gimap5/Serpinb9/Ap1g1/Lgals9/Lyst/Vav1/Tap1	12
GO:0051384	BP	GO:0051384	response to glucocorticoid	12/1626	90/28564	0.00495657190959989	0.0207807259929833	0.012866651024114	Hmgb1/Fas/Anxa1/Map2k1/Bcl2/Il1rn/Rest/Tnf/Eif4e/Zfp36/Zfp36l2/Hnrnpu	12
GO:0006644	BP	GO:0006644	phospholipid metabolic process	33/1626	360/28564	0.00498459462189322	0.0208829809669404	0.0129299634928809	Sh3glb1/Socs1/Inpp5d/Dnajc19/Cept1/Dgka/Gdpd3/Pigk/Tmem38b/Itpkb/Lpcat2/Inpp5k/Gpcpd1/Pla2g7/Pip4p2/Gpat3/Sgms1/Pcyt1a/Plbd2/Fabp5/Plcg2/Becn1/Serinc5/Ppard/Smg1/Chkb/Sgms2/Hadha/Lyst/Prdx6/Pip5k1a/Dhdds/Abca2	33
GO:0007098	BP	GO:0007098	centrosome cycle	16/1626	137/28564	0.00499050179301694	0.0208925013155582	0.0129358581379156	Chmp4b/Gadd45a/Chmp1b/Mapk8/Pdcd6ip/Ccnl1/Kat2a/Chmp2a/Fbxw5/Haus8/Chmp1a/Azin1/Vps4b/Ndel1/Chek1/Odf2	16
GO:0016239	BP	GO:0016239	positive regulation of macroautophagy	11/1626	79/28564	0.00502237504765117	0.020995354017381	0.0129995406974994	Sh3glb1/Irgm1/Tlr2/Wac/Tsc1/Pim2/Igtp/C9orf72/Becn1/Snx4/Smcr8	11
GO:0042306	BP	GO:0042306	regulation of protein import into nucleus	11/1626	79/28564	0.00502237504765117	0.020995354017381	0.0129995406974994	Gbp4/Hsp90ab1/Tnfrsf1a/Rbm22/Pkig/Mapk1/Sumo1/Dmap1/Hdac3/Mapk14/Hcls1	11
GO:0000423	BP	GO:0000423	mitophagy	7/1626	38/28564	0.00509447911349107	0.0212042476063336	0.0131288798221832	Retreg1/Sqstm1/Tomm7/Becn1/Huwe1/Atg4b/Arfip2	7
GO:0001556	BP	GO:0001556	oocyte maturation	7/1626	38/28564	0.00509447911349107	0.0212042476063336	0.0131288798221832	Tut4/Tut7/Washc1/Ythdf2/Ptk2b/Ccnb1/Foxo3	7
GO:0044342	BP	GO:0044342	type B pancreatic cell proliferation	7/1626	38/28564	0.00509447911349107	0.0212042476063336	0.0131288798221832	Igfbp4/Nr4a1/Map2k1/Irs2/Sidt2/Bad/Phip	7
GO:0044743	BP	GO:0044743	protein transmembrane import into intracellular organelle	7/1626	38/28564	0.00509447911349107	0.0212042476063336	0.0131288798221832	Dnajc19/Pex16/Grpel2/Tomm7/Grpel1/Timm50/Pam16	7
GO:0071402	BP	GO:0071402	cellular response to lipoprotein particle stimulus	7/1626	38/28564	0.00509447911349107	0.0212042476063336	0.0131288798221832	Fcer1g/Syk/Cd9/Akt1/Cd68/Tlr4/Tlr6	7
GO:1902003	BP	GO:1902003	regulation of amyloid-beta formation	7/1626	38/28564	0.00509447911349107	0.0212042476063336	0.0131288798221832	Rtn3/Clu/Picalm/Tnf/Spon1/Abca2/Tmed10	7
GO:0043393	BP	GO:0043393	regulation of protein binding	23/1626	226/28564	0.00515854295692271	0.0213740885179589	0.0132340389845839	B2m/Actb/Sub1/Ctsz/Mapre1/Tgfbr1/Hsp90ab1/Id1/Itgb1bp1/Mapk8/Ifit2/Pim2/Sppl3/Tle5/Ppp1r2/Akt1/Itga4/Rapgef2/Mmp9/Spon1/Hfe/Tmbim6/Derl1	23
GO:0002507	BP	GO:0002507	tolerance induction	6/1626	29/28564	0.00516503287255479	0.0213740885179589	0.0132340389845839	Cd274/Acod1/Lilrb4a/Hmgb1/Runx1/Tnfaip3	6
GO:0006301	BP	GO:0006301	postreplication repair	6/1626	29/28564	0.00516503287255479	0.0213740885179589	0.0132340389845839	Vcp/Ube2v2/Pcna/Parp10/Sprtn/Pold3	6
GO:0006622	BP	GO:0006622	protein targeting to lysosome	6/1626	29/28564	0.00516503287255479	0.0213740885179589	0.0132340389845839	Hspa8/Lamp2/Scarb2/Rab7/Clu/Becn1	6
GO:0010742	BP	GO:0010742	macrophage derived foam cell differentiation	6/1626	29/28564	0.00516503287255479	0.0213740885179589	0.0132340389845839	Stat1/Nfkbia/Il18/Selenok/Csf1/Soat1	6
GO:1900017	BP	GO:1900017	positive regulation of cytokine production involved in inflammatory response	6/1626	29/28564	0.00516503287255479	0.0213740885179589	0.0132340389845839	Gbp5/Clec7a/Stat3/Tlr4/Tnf/Tlr6	6
GO:1900027	BP	GO:1900027	regulation of ruffle assembly	6/1626	29/28564	0.00516503287255479	0.0213740885179589	0.0132340389845839	Rdx/Rhog/Icam1/Tacstd2/Ndel1/Rcc2	6
GO:1904893	BP	GO:1904893	negative regulation of receptor signaling pathway via STAT	6/1626	29/28564	0.00516503287255479	0.0213740885179589	0.0132340389845839	Socs1/Parp14/Irf1/Gbp3/Sh2b3/Bcl3	6
GO:0007229	BP	GO:0007229	integrin-mediated signaling pathway	13/1626	102/28564	0.00521325851470908	0.0215117085014701	0.0133192481491906	Isg15/Lat/Cd40lg/Fcer1g/Syk/Itgb1bp1/Cul3/Itgal/Ptk2b/Itga4/Vav1/Rcc2/Zyx	13
GO:0030168	BP	GO:0030168	platelet activation	13/1626	102/28564	0.00521325851470908	0.0215117085014701	0.0133192481491906	Prkca/Gna13/Cd40lg/Fcer1g/Slc7a11/Syk/Stxbp3/Ptpn6/Cd9/Rap2b/Sh2b3/Tlr4/Pdpn	13
GO:0090630	BP	GO:0090630	activation of GTPase activity	13/1626	102/28564	0.00521325851470908	0.0215117085014701	0.0133192481491906	Rangap1/Rapgef1/Tsc1/Ptk2b/Rhog/Abr/Tbc1d9b/Tbc1d10a/Tax1bp3/Pip5k1a/Ndel1/Gpr65/Rcc2	13
GO:1904063	BP	GO:1904063	negative regulation of cation transmembrane transport	13/1626	102/28564	0.00521325851470908	0.0215117085014701	0.0133192481491906	1810037I17Rik/Bcl2/Commd1/Crbn/Ppp3r1/Calm1/Sumo1/Akt1/Mmp9/Hecw2/Ppp3cc/Tmbim6/Calm3	13
GO:0006692	BP	GO:0006692	prostanoid metabolic process	9/1626	58/28564	0.00523435941490371	0.0215215292681449	0.0133253288018895	Cd74/Gstp1/Tnfrsf1a/Anxa1/Ptges2/Il1b/Ptgr2/Fabp5/Pdpn	9
GO:0006693	BP	GO:0006693	prostaglandin metabolic process	9/1626	58/28564	0.00523435941490371	0.0215215292681449	0.0133253288018895	Cd74/Gstp1/Tnfrsf1a/Anxa1/Ptges2/Il1b/Ptgr2/Fabp5/Pdpn	9
GO:0043687	BP	GO:0043687	post-translational protein modification	9/1626	58/28564	0.00523435941490371	0.0215215292681449	0.0133253288018895	Prkca/Irgm1/Parp14/Rps6ka4/Stt3b/Parp10/Igtp/Stt3a/Abca2	9
GO:0050732	BP	GO:0050732	negative regulation of peptidyl-tyrosine phosphorylation	9/1626	58/28564	0.00523435941490371	0.0215215292681449	0.0133253288018895	Lilrb4a/Socs1/Parp14/Samsn1/Irf1/Il18/Ptpn6/Sh2b3/Zfyve28	9
GO:0065002	BP	GO:0065002	intracellular protein transmembrane transport	9/1626	58/28564	0.00523435941490371	0.0215215292681449	0.0133253288018895	Hspa5/Dnajc19/Tram1/Pex16/Grpel2/Tomm7/Grpel1/Timm50/Pam16	9
GO:1990778	BP	GO:1990778	protein localization to cell periphery	35/1626	389/28564	0.00523854593692978	0.0215233467087008	0.0133264540933446	Actb/Rilpl2/Ehd1/Rab10/Sqstm1/Ppp2r5a/Fcer1g/Tnfrsf1a/Itgb1bp1/Map2k1/Inpp5k/Washc1/Rdx/Clip1/Slmap/Commd1/Rab7/Rhog/Akt1/Rapgef2/Adam10/Vamp4/Bcl2l1/Plekhf1/Picalm/Tnf/Rhbdf2/Atp1b1/Pip5k1a/Vamp3/Rab11a/Abca2/Gga2/Sys1/Rap1a	35
GO:0044839	BP	GO:0044839	cell cycle G2/M phase transition	17/1626	150/28564	0.005262963075452	0.0216082226840701	0.0133790061339122	Lmnb1/Macroh2a1/Gpr132/Nabp1/Zfp830/Calm1/Arpp19/Cenpf/Ccnb1/Vps4b/Rab11a/Ier3/Fbxl15/Rcc2/Chek1/Syf2/Calm3	17
GO:0042789	BP	GO:0042789	mRNA transcription by RNA polymerase II	8/1626	48/28564	0.00533466836043468	0.0218713792694569	0.0135419428835721	C5ar1/Rara/Atf2/Stat3/Taf7/Hltf/Nfkbiz/Hnrnpd	8
GO:0043124	BP	GO:0043124	negative regulation of I-kappaB kinase/NF-kappaB signaling	8/1626	48/28564	0.00533466836043468	0.0218713792694569	0.0135419428835721	Stat1/Lilrb4a/Gstp1/Olfm4/Otud7b/Usp10/Rora/Tnfaip3	8
GO:1901800	BP	GO:1901800	positive regulation of proteasomal protein catabolic process	14/1626	114/28564	0.00534917138373089	0.0219152082064755	0.0135690801278419	Smad7/Vcp/Ube2v2/Csnk1d/Arih2/Mapk8/Arih1/Sumo1/Gabarap/Akt1/Clu/Hspa1a/Rnft1/Plk3	14
GO:0009123	BP	GO:0009123	nucleoside monophosphate metabolic process	10/1626	69/28564	0.00549126265029995	0.0224493440355079	0.0138997971256002	Nme2/Upp1/Guk1/Paics/Xdh/Ak2/Adss/Cmpk1/Gda/Pnp	10
GO:0042440	BP	GO:0042440	pigment metabolic process	10/1626	69/28564	0.00549126265029995	0.0224493440355079	0.0138997971256002	Ddt/Atpif1/Blvrb/Slc7a11/Cyb5r4/Bcl2/Slc24a5/Rapgef2/Zeb2/Alas1	10
GO:0061951	BP	GO:0061951	establishment of protein localization to plasma membrane	10/1626	69/28564	0.00549126265029995	0.0224493440355079	0.0138997971256002	Rilpl2/Washc1/Rdx/Commd1/Rab7/Vamp4/Vamp3/Rab11a/Gga2/Sys1	10
GO:1903578	BP	GO:1903578	regulation of ATP metabolic process	11/1626	80/28564	0.00553064526356217	0.0225942778784331	0.0139895347593639	Vcp/Atpif1/Tspo/Eif6/P2rx7/Map2k1/Stat3/Ppp2ca/Antkmt/Bcl2l1/Ier3	11
GO:0045055	BP	GO:0045055	regulated exocytosis	25/1626	254/28564	0.00560800423609683	0.0228060545281521	0.0141206589678208	Ptafr/Ywhaz/Lamp1/Prkca/Lat/Stx11/Rab10/Spi1/Fcer1g/Syk/Stxbp3/P2rx7/Syngr2/Napa/Rest/Ap1g1/Vps18/Bcl2l1/Abr/Lat2/Lgals9/Snx4/Vamp3/Tmed10/Rap1a	25
GO:0050830	BP	GO:0050830	defense response to Gram-positive bacterium	19/1626	176/28564	0.00561089675340672	0.0228060545281521	0.0141206589678208	B2m/C5ar1/Gbp2b/Gbp4/Gbp8/Tlr2/Il18/P2rx7/Ppp1r11/Gbp3/Gbp6/Pglyrp2/Il1b/Gsdmd/Casp4/Rnase4/Tnf/Gbp10/Gbp2	19
GO:0071248	BP	GO:0071248	cellular response to metal ion	19/1626	176/28564	0.00561089675340672	0.0228060545281521	0.0141206589678208	B2m/Fus/Jun/Nfe2l2/Fas/Nek7/Slc40a1/Itpkb/Mapk8/Cpne3/Mapk1/Sumo1/Akt1/Plcg2/Mmp9/Hfe/Wnk1/Hnrnpa1/Junb	19
GO:0006896	BP	GO:0006896	Golgi to vacuole transport	5/1626	21/28564	0.00561819297353226	0.0228060545281521	0.0141206589678208	Lamp1/Vps29/Ap3d1/Ap1g1/Ap3s1	5
GO:0009219	BP	GO:0009219	pyrimidine deoxyribonucleotide metabolic process	5/1626	21/28564	0.00561819297353226	0.0228060545281521	0.0141206589678208	Nme2/Upp1/Dtymk/Cmpk1/Tbpl1	5
GO:0019985	BP	GO:0019985	translesion synthesis	5/1626	21/28564	0.00561819297353226	0.0228060545281521	0.0141206589678208	Vcp/Pcna/Parp10/Sprtn/Pold3	5
GO:0043374	BP	GO:0043374	CD8-positive, alpha-beta T cell differentiation	5/1626	21/28564	0.00561819297353226	0.0228060545281521	0.0141206589678208	Lilrb4a/Socs1/Irf1/Bcl2/Runx1	5
GO:0051900	BP	GO:0051900	regulation of mitochondrial depolarization	5/1626	21/28564	0.00561819297353226	0.0228060545281521	0.0141206589678208	Tspo/Oga/P2rx7/Got1/Gclm	5
GO:0098543	BP	GO:0098543	detection of other organism	5/1626	21/28564	0.00561819297353226	0.0228060545281521	0.0141206589678208	Clec7a/Tlr2/Pglyrp2/Clec4n/Tlr6	5
GO:0031123	BP	GO:0031123	RNA 3'-end processing	13/1626	103/28564	0.00566322262324462	0.0229726207751659	0.0142237905799428	Cpsf3/Wdr33/Usb1/Cpsf4/Polr2d/Tut4/Tut7/Cpsf2/Ssu72/Ints6/Ccnb1/Trnt1/Cpsf6	13
GO:0008064	BP	GO:0008064	regulation of actin polymerization or depolymerization	18/1626	164/28564	0.00582323774034936	0.023605056792333	0.0146153713904841	Arpc3/Tlr2/Dstn/Capn1/Twf2/Washc1/Rdx/Grb2/Ptk2b/Capza1/Icam1/Swap70/Cdc42ep2/Flii/Mkks/Arfgef1/Cyrib/Hcls1	18
GO:0002548	BP	GO:0002548	monocyte chemotaxis	9/1626	59/28564	0.00587151366406136	0.0237505000288703	0.0147054244217871	Ccl5/Hmgb1/Ninj1/Cxcl10/Myo9b/Anxa1/Pla2g7/Creb3/Ccl3	9
GO:0051123	BP	GO:0051123	RNA polymerase II preinitiation complex assembly	9/1626	59/28564	0.00587151366406136	0.0237505000288703	0.0147054244217871	Hmgb1/Med28/Taf7/Gtf2f2/Med30/Taf1/Med8/Med25/Med27	9
GO:0140353	BP	GO:0140353	lipid export from cell	9/1626	59/28564	0.00587151366406136	0.0237505000288703	0.0147054244217871	Tspo/Atp5j/P2rx7/Tmf1/Il1b/Nucb2/Nrg1/Abcc4/Runx1	9
GO:0009167	BP	GO:0009167	purine ribonucleoside monophosphate metabolic process	7/1626	39/28564	0.0059096798248859	0.0238712857578666	0.0147802104434214	Guk1/Paics/Xdh/Ak2/Adss/Gda/Pnp	7
GO:0071320	BP	GO:0071320	cellular response to cAMP	7/1626	39/28564	0.0059096798248859	0.0238712857578666	0.0147802104434214	Rapgef1/Inpp5k/Itpr2/Rapgef2/Itpr3/Fdx1/Rap1a	7
GO:0050709	BP	GO:0050709	negative regulation of protein secretion	12/1626	92/28564	0.00591920535186348	0.0238929721646849	0.0147936378582573	Rsad2/Eny2/Anxa1/Foxo1/Pfkl/Hadh/Il1b/Rest/Psmd9/Klf7/Rhbdf2/Pde3b	12
GO:0031023	BP	GO:0031023	microtubule organizing center organization	17/1626	152/28564	0.00600615979361631	0.0242269519254081	0.0150004256784611	Chmp4b/Gadd45a/Chmp1b/Mapk8/Pdcd6ip/Ccnl1/Kat2a/Chmp2a/Patj/Fbxw5/Haus8/Chmp1a/Azin1/Vps4b/Ndel1/Chek1/Odf2	17
GO:0030890	BP	GO:0030890	positive regulation of B cell proliferation	8/1626	49/28564	0.00606418343203609	0.0244096123020612	0.0151135221758175	Cd74/Gpr183/Cd40lg/Irs2/Bcl2/Bcl6/Tlr4/Peli1	8
GO:1900077	BP	GO:1900077	negative regulation of cellular response to insulin stimulus	8/1626	49/28564	0.00606418343203609	0.0244096123020612	0.0151135221758175	Prkca/Ncl/Socs1/Inpp5k/Il1b/Nucb2/Tnf/Ptpre	8
GO:1905521	BP	GO:1905521	regulation of macrophage migration	8/1626	49/28564	0.00606418343203609	0.0244096123020612	0.0151135221758175	C5ar1/Ccl5/Trem1/Mapk1/Ptk2b/Cd9/Csf1/Abr	8
GO:0042273	BP	GO:0042273	ribosomal large subunit biogenesis	10/1626	70/28564	0.00608735310126974	0.024468605332936	0.0151500484618277	Zfp622/Eif6/Gtf3a/Mrto4/Nip7/Nifk/Rpl7l1/Gtpbp4/Sdad1/Znhit6	10
GO:0045600	BP	GO:0045600	positive regulation of fat cell differentiation	10/1626	70/28564	0.00608735310126974	0.024468605332936	0.0151500484618277	Cebpb/Metrnl/Trpm4/Pim1/Akt1/Tmem64/Tfe3/Mapk14/Zfp36/Hnrnpu	10
GO:0019216	BP	GO:0019216	regulation of lipid metabolic process	35/1626	393/28564	0.00612436458503787	0.0245344768491068	0.0151908336495679	Sh3glb1/Macroh2a1/Cd74/Hcar2/Gimap3/Tspo/Eif6/Dnajc19/Pank2/Ppp2r5a/Acadl/Anxa1/C3/Irs2/Gk/Nfkb1/Washc1/Cers2/Gimap5/Ptk2b/Srebf2/Il1b/Akt1/Fabp5/Plcg2/Rest/Nucb2/Ppard/Tnf/Nr1d2/Pdk3/Abca2/Pde3b/Rora/Pnpla2	35
GO:0033045	BP	GO:0033045	regulation of sister chromatid segregation	13/1626	104/28564	0.00614365856498794	0.0245344768491068	0.0151908336495679	Actb/Cul3/Arid1a/Ube2c/Becn1/Phf10/Pcid2/Ccnb1/Hecw2/Arid2/Dpf2/Cdt1/Hnrnpu	13
[truncated: 736 more rows]
