# Supplementary material for: Single-Cell Transcriptome Profiling Reveals the Immune Dysregulation Characteristics of Mice Infected With Brucella abortus
Source: J Infect Dis. 2025 Oct 11;233(1):e55–66. doi: 10.1093/infdis/jiaf522 (PMC12811882; doi:10.1093/infdis/jiaf522)
Supplement: jiaf522_Supplementary_Data [file jiaf522_supplementary_data.zip › Supplementary File 4_DCs_2308 vs Ctrl_L14_Go Up.xlsx]

## Sheet: DC_GO_Up all_06232024
	ONTOLOGY	ID	Description	GeneRatio	BgRatio	pvalue	p.adjust	qvalue	geneID	Count
GO:0008380	BP	GO:0008380	RNA splicing	114/2205	430/28564	1.60367e-32	9.44881e-29	6.0146e-29	Hspa8/Lgals3/Lsm5/Hnrnpa3/Snrpd1/Lsm4/Srrm2/Clk1/Hnrnpa2b1/Ubl5/Slc38a2/Rbm39/Snrnp25/Prpf38a/Isy1/Raly/Tardbp/Fxr1/Rnps1/Srek1ip1/Phf5a/Strap/Dnajc17/Zc3h13/Supt20/Hnrnpc/Snrnp27/Bud31/Snrpb2/Lsm8/Cd2bp2/BC005624/Tsen34/U2af1l4/Cwf19l2/Grsf1/Jmjd6/Dyrk1a/Rnf113a2/Sf3a3/Zrsr2/Gemin7/Taf6l/Prpf31/Ppwd1/Usp4/Hnrnpll/Cwc25/Dhx15/Srsf7/Sf3b1/Alyref/Lsm6/Prpf4/Mfap1a/Tada3/Hnrnph3/Dbr1/Rbm15/Tia1/Rbmx…	114
GO:0006397	BP	GO:0006397	mRNA processing	120/2205	479/28564	1.20443e-31	3.54826e-28	2.25863e-28	Hspa8/Lgals3/Lsm5/Hnrnpa3/Snrpd1/Lsm4/Srrm2/Hnrnpa2b1/Ubl5/Rbm39/Snrnp25/Prpf38a/Isy1/Raly/Tardbp/Fxr1/Rnps1/Srek1ip1/Srrt/Phf5a/Strap/Dnajc17/Zc3h13/Hnrnpc/Snrnp27/Bud31/Snrpb2/Lsm8/Cd2bp2/BC005624/Tsen34/Rbm26/U2af1l4/Cwf19l2/Grsf1/Jmjd6/Dyrk1a/Rnf113a2/Sf3a3/Zrsr2/Gemin7/Prpf31/Ppwd1/Usp4/Hnrnpll/Cwc25/Dhx15/Srsf7/Sf3b1/Alyref/Lsm6/Prpf4/Mfap1a/Phrf1/Dbr1/Rbm15/Tia1/Akap8l/Rbmx2/Trub1/Ptbp2/Ah…	120
GO:0034470	BP	GO:0034470	ncRNA processing	100/2205	403/28564	3.32046e-26	6.52138e-23	4.15115e-23	Hnrnpa2b1/Mrto4/Ssb/Exosc3/Tsnax/Ints11/Srrt/Wdr46/Pin4/Stat3/Znhit6/Fam207a/Gar1/Tsen34/Wdr43/Adat2/Rpp30/Grsf1/Las1l/Ddx56/Trit1/Rnf113a2/Spout1/Exosc1/Dus2/Nop9/Rpf1/Rpl26/Abt1/Osgep/Lsm6/Ints9/Prorp/Wdr12/Wdr6/Dcaf13/Exosc9/Cdkal1/Pelp1/Utp15/Ctu2/Trmt61a/Trub1/Bms1/Utp6/Nob1/Trnt1/Trmt6/Tprkb/Qtrt1/Dalrd3/Tent4b/Ddx52/Pus1/Ddx1/Rtraf/Pop7/Ebna1bp2/Fcf1/Ngdn/Osgepl1/Trmt1l/Wdr4/Mettl15/Wdr36/…	100
GO:0007059	BP	GO:0007059	chromosome segregation	98/2205	429/28564	7.99081e-23	1.17705e-19	7.49243e-20	Ube2c/Birc5/Pttg1/Spc24/Cenpw/Chmp5/Ccnb2/Drg1/Chmp2a/Slc25a5/Cdc20/Flna/Cdca8/Top2a/Haus8/Chmp2b/Anapc15/Actr3/BC005624/Dpf2/Mad2l1/Nde1/Cenpq/Tacc3/Knstrn/Incenp/Mis18a/Ciao1/Haus7/Cep63/Numa1/Hspa1a/Smarcd2/Nusap1/Cenph/Cdca5/Smc2/Chmp7/Pbrm1/Cdt1/Pinx1/Rhoa/Nuf2/Spc25/Akap8l/Mnd1/Mad2l1bp/Ehmt2/Arl8a/Rcc1/Ccdc69/Haus1/Trappc12/Prc1/Ino80/Rb1/Tubb5/Mzt1/Chmp1a/Aurka/Syce2/Bub1b/Mapre2/Rmi2/Sac…	98
GO:0022613	BP	GO:0022613	ribonucleoprotein complex biogenesis	93/2205	419/28564	8.35105e-21	9.84087e-18	6.26416e-18	Snrpd1/Lsm4/Mrto4/Exosc3/Gtf3a/Isy1/Wdr46/Pin4/Strap/Znhit6/Fam207a/Eif3a/Gar1/Wdr43/Rpp30/Las1l/Noc4l/Ddx56/Sf3a3/Hsp90aa1/Gemin7/Prpf31/Exosc1/Xpo1/Nop9/Rpf1/Tma16/Rpl26/Usp4/Abt1/Sf3b1/Lsm6/Gnl2/Wdr12/Dcaf13/Exosc9/Pelp1/Utp15/Cul4b/Ipo4/Bms1/Ptbp2/Utp6/Nob1/Tent4b/Ddx52/Pop7/Ebna1bp2/Fcf1/Zfp622/Ngdn/Taf9/Gemin2/Cpsf7/Mettl15/Wdr36/Ngrn/Rrn3/Mrm1/Ddx10/Cdkn2a/Adar/Cul4a/Tsr2/Trmt2b/Traf7/Nudt…	93
GO:0044772	BP	GO:0044772	mitotic cell cycle phase transition	97/2205	450/28564	1.0922e-20	1.07254e-17	6.8272e-18	Aif1/Ube2c/Birc5/Spc24/Ccnb2/Cdk1/Chmp2a/Calm1/Rrm2/Lmnb1/Cdc20/Tcf3/Brcc3/Nasp/Cdca8/Cks2/Taok3/Ddb1/Anapc15/Dpf2/Rnaseh2b/Mad2l1/Rrm1/Tacc3/Incenp/Smarcd2/Aven/Cdca5/Tcf19/Chmp7/Pbrm1/Rpa2/Cdt1/Pinx1/Rpl26/Eif4g1/Cks1b/Rdx/Camk2g/Cdc14a/Cdkn2c/Ezh2/Nuf2/Spc25/Ccna2/Mad2l1bp/Rcc1/Cul4b/Ino80/Rb1/Calm2/Anp32b/Ppp6c/Ankrd17/Bub1b/Usp37/Miip/Ctc1/Ndc80/Hus1/Fbxo5/Dbf4/Ppm1d/Rbbp8/Cdkn2a/E2f1/Aurkb/…	97
GO:0007051	BP	GO:0007051	spindle organization	57/2205	189/28564	8.66867e-20	7.29655e-17	4.64458e-17	Birc5/Chmp5/Ccnb2/Drg1/Chmp2a/Cdc20/Flna/Cdca8/Haus8/Chmp2b/Tacc3/Knstrn/Incenp/Haus7/Numa1/Fam110a/Hspa1a/Cenph/Ptpa/Chmp7/Tacc1/Rhoa/Nuf2/Kiz/Spc25/Rcc1/Ccdc69/Haus1/Prc1/Tbce/Ino80/Dctn1/Limk2/Tubb5/Stmn1/Mzt1/Chmp1a/Aurka/Mapre2/Sac3d1/Ndc80/Kif23/Kif3b/Fbxo5/Nup62/Dlgap5/Aurkb/Tpx2/Racgap1/Sbds/Rae1/Chmp4b/Ranbp1/Dctn2/Mapre1/Chmp1b/Ripor2	57
GO:0033044	BP	GO:0033044	regulation of chromosome organization	66/2205	246/28564	1.1583e-19	8.53089e-17	5.4303e-17	Sub1/Ube2c/Hnrnpa2b1/Birc5/H3f3b/Spc24/Cct6a/Cdc20/Cdca8/Top2a/Anapc15/Hnrnpc/Lmna/Dpf2/Pnkp/Mad2l1/Tacc3/Incenp/Ino80b/Gnl3/Numa1/Mapk3/Smarcd2/Fbxo4/Cdca5/Smc2/Pbrm1/Cdt1/Smg1/Pinx1/Nuf2/Spc25/Resf1/Mad2l1bp/Hmbox1/Trappc12/Ino80/Rb1/Dcp2/Tnks2/Tent4b/Mapk1/Fen1/Bub1b/Ino80e/Rmi2/Ctc1/Ndc80/Fbxo5/Slx4/Xrcc1/Ncapd2/Aurkb/Cdk2/Rad21/Stn1/Cdc26/Smarcb1/Cct3/Cct4/Bmyc/Bcl7c/Ten1/Smarce1/Mcrs1/Psmg2	66
GO:0009165	BP	GO:0009165	nucleotide biosynthetic process	68/2205	266/28564	5.5148e-19	3.61035e-16	2.29815e-16	Atp5j2/Atp5l/Atp5pb/Atp5c1/Atp5b/Pnp/Prps1l3/Kynu/Ndufb9/Rrm2/Mpc1/Ndufa11/Tk1/Upp1/Stat3/Atp5h/Coasy/Tyms/Rrm1/Gmps/Cmpk1/Atp5g1/Nampt/Atpsckmt/Ak2/Aldoa/G6pdx/Acsl4/Nme4/Ndufa13/Vdac1/Atp5a1/Ndufs3/Ndufc1/Flad1/Dhodh/Ndufa12/Mapk1/Ndufs5/Atp5g3/Ndufa7/Ndufb7/Ndufa10/Shmt1/Mlycd/Slc25a13/Acss1/Ampd3/Nadk2/Papss1/Mmut/Ada/Stoml2/Tbpl1/Ndufv3/Pkm/Acot7/Dck/Pdk3/Hprt/Aprt/Ndufs6/Ndufa5/Mpc2/Atp5k/N…	68
GO:1902850	BP	GO:1902850	microtubule cytoskeleton organization involved in mitosis	50/2205	156/28564	8.75191e-19	5.15663e-16	3.28243e-16	Pafah1b1/Birc5/Chmp5/Drg1/Chmp2a/Cdc20/Flna/Cdca8/Arhgef2/Chmp2b/Mad2l1/Nde1/Tacc3/Incenp/Numa1/Fam110a/Hspa1a/Nusap1/Cenph/Ptpa/Chmp7/Tacc1/Rhoa/Nuf2/Spc25/Rcc1/Prc1/Tbce/Dctn1/Stmn1/Mzt1/Chmp1a/Aurka/Ndc80/Kif23/Kif3b/Nup62/Dlgap5/Aurkb/Tpx2/Racgap1/Fbxw11/Sbds/Rae1/Cenpa/Chmp4b/Dctn2/Mapre1/Chmp1b/Ripor2	50
GO:1901293	BP	GO:1901293	nucleoside phosphate biosynthetic process	68/2205	271/28564	1.61126e-18	8.63047e-16	5.49369e-16	Atp5j2/Atp5l/Atp5pb/Atp5c1/Atp5b/Pnp/Prps1l3/Kynu/Ndufb9/Rrm2/Mpc1/Ndufa11/Tk1/Upp1/Stat3/Atp5h/Coasy/Tyms/Rrm1/Gmps/Cmpk1/Atp5g1/Nampt/Atpsckmt/Ak2/Aldoa/G6pdx/Acsl4/Nme4/Ndufa13/Vdac1/Atp5a1/Ndufs3/Ndufc1/Flad1/Dhodh/Ndufa12/Mapk1/Ndufs5/Atp5g3/Ndufa7/Ndufb7/Ndufa10/Shmt1/Mlycd/Slc25a13/Acss1/Ampd3/Nadk2/Papss1/Mmut/Ada/Stoml2/Tbpl1/Ndufv3/Pkm/Acot7/Dck/Pdk3/Hprt/Aprt/Ndufs6/Ndufa5/Mpc2/Atp5k/N…	68
GO:0140694	BP	GO:0140694	non-membrane-bounded organelle assembly	85/2205	392/28564	1.85361e-18	9.10123e-16	5.79335e-16	Csrp1/Lcp1/Lsm4/Birc5/Mrto4/Cenpw/Chmp5/Ccnb2/Ubap2l/Drg1/Chmp2a/Cdc20/Flna/Cdca8/Haus8/Arhgef2/Cnot7/Chmp2b/Asb2/Hdac2/Incenp/Haus7/Cep63/Numa1/Hspa1a/Prkar1a/Cenph/Chmp7/Abt1/Rhoa/Mapk9/Tia1/Cnot1/Rcc1/Csrp2/Ccdc69/Haus1/Trappc12/Cnot6/Prc1/Ino80/Tubb5/Mzt1/Chmp1a/Aurka/Prkaa1/Mapre2/Sac3d1/Tpm1/Ndc80/Kif23/Kif3b/Cenpt/Fbxo5/Mapk8/Bscl2/Ngrn/Nup62/Srf/Dlgap5/Aurkb/Tpx2/Racgap1/Cdk2/Sh3pxd2b/Tra…	85
GO:0042254	BP	GO:0042254	ribosome biogenesis	72/2205	305/28564	6.00842e-18	2.7232e-15	1.73344e-15	Mrto4/Exosc3/Gtf3a/Wdr46/Pin4/Znhit6/Fam207a/Gar1/Wdr43/Rpp30/Las1l/Noc4l/Ddx56/Exosc1/Xpo1/Nop9/Rpf1/Tma16/Rpl26/Abt1/Lsm6/Gnl2/Wdr12/Dcaf13/Exosc9/Pelp1/Utp15/Cul4b/Ipo4/Bms1/Utp6/Nob1/Tent4b/Ddx52/Pop7/Ebna1bp2/Fcf1/Zfp622/Ngdn/Mettl15/Wdr36/Ngrn/Rrn3/Mrm1/Ddx10/Cdkn2a/Cul4a/Tsr2/Trmt2b/Traf7/Sbds/Ythdf2/Frg1/Nsa2/Nop58/Utp23/Lyar/Pa2g4/Esf1/Wbp11/Nop56/Imp4/Mrps11/Brix1/Pten/Nop16/Wdr18/Pih1d…	72
GO:0006914	BP	GO:0006914	autophagy	96/2205	485/28564	7.82574e-18	3.07395e-15	1.95671e-15	Hspa8/Tnfaip3/Emc6/Vamp8/Chmp5/Chmp2a/Slc25a5/Fundc2/Calm1/Xpa/Stat3/Mtmr4/Chmp2b/Sesn3/Stk11/Vps51/Tm9sf1/Tspo/Nampt/Plaa/Rubcnl/Tbc1d17/Ddit3/Atg101/Tecpr1/Snap29/Mapk3/Kdm4a/Vps41/Chmp7/Rab3gap2/Casp1/Adrb2/Atg7/Rragc/Eif4g1/Vdac1/Cisd2/Hmox1/Wdr6/Ulk3/Atp13a2/Stk3/Scfd1/Ehmt2/Dnm1l/Snx18/Ogt/Gba/Atg2b/Trp53inp1/Qsox1/Tigar/Sptlc2/Bag3/Dhrsx/Map1lc3b/Cisd1/Gabarap/Chmp1a/Prkaa1/Rnf41/Stx17/Pip…	96
GO:0061919	BP	GO:0061919	process utilizing autophagic mechanism	96/2205	485/28564	7.82574e-18	3.07395e-15	1.95671e-15	Hspa8/Tnfaip3/Emc6/Vamp8/Chmp5/Chmp2a/Slc25a5/Fundc2/Calm1/Xpa/Stat3/Mtmr4/Chmp2b/Sesn3/Stk11/Vps51/Tm9sf1/Tspo/Nampt/Plaa/Rubcnl/Tbc1d17/Ddit3/Atg101/Tecpr1/Snap29/Mapk3/Kdm4a/Vps41/Chmp7/Rab3gap2/Casp1/Adrb2/Atg7/Rragc/Eif4g1/Vdac1/Cisd2/Hmox1/Wdr6/Ulk3/Atp13a2/Stk3/Scfd1/Ehmt2/Dnm1l/Snx18/Ogt/Gba/Atg2b/Trp53inp1/Qsox1/Tigar/Sptlc2/Bag3/Dhrsx/Map1lc3b/Cisd1/Gabarap/Chmp1a/Prkaa1/Rnf41/Stx17/Pip…	96
GO:0006260	BP	GO:0006260	DNA replication	67/2205	273/28564	9.96731e-18	3.67046e-15	2.33642e-15	Ssrp1/Meaf6/Jun/Rpa3/Pclaf/Rac1/Pcna/Cdk1/Lig1/Nasp/Rnaseh2a/Lrwd1/Rrm1/Ino80b/Ilkap/Rpa1/Prim1/Gins2/Nfic/Rpa2/Cdt1/Atg7/Orc6/Mcm4/Samhd1/Alyref/Mcm6/Fbh1/Pold2/Ccna2/Rfc4/Ehmt2/Wrnip1/Atf1/Map2k4/Rfc3/Ino80/Prim2/Fen1/Ankrd17/Ino80e/Rmi2/Usp37/Ctc1/Tspyl2/Fbxo5/Tnfaip1/Mapk8/Dbf4/Rbbp8/Endog/Slx4/Recql/Cdk2/Wrn/Pold3/Tbrg1/Stn1/Rbbp4/Nucks1/Senp2/Supt16/Mcm5/Dnajc2/Wdr18/Mcm3/Mcrs1	67
GO:0019693	BP	GO:0019693	ribose phosphate metabolic process	93/2205	464/28564	1.10181e-17	3.81873e-15	2.43079e-15	Atp5j2/Hspa8/Gapdh/Atp5l/Pgk1/Atp5pb/Atp5c1/Atp5b/Pnp/Prps1l3/Kynu/Nudt14/Ndufb9/Eno3/Nt5c2/Mpc1/Ndufa11/Upp1/Stat3/Itpa/Atp5h/Cs/Hmgcs1/Coasy/Hk3/Rnaseh2b/Gmps/Cmpk1/Tspo/Atp5g1/Nudt18/Atpsckmt/Hspa1a/Prxl2c/Ak2/Aldoa/G6pdx/Ogdh/Acsl4/Nme4/Slc25a25/Ndufa13/Vdac1/Atp5a1/Rhoa/Ndufs3/Ndufc1/Pmvk/Parg/Far1/Gpat4/Dnm1l/Dhodh/Ogt/Tigar/Ndufa12/Ndufs5/Atp5g3/Ndufa7/Ndufb7/Ndufa10/Prkaa1/Mvd/Mlycd/Hsd17…	93
GO:0098813	BP	GO:0098813	nuclear chromosome segregation	76/2205	338/28564	1.39451e-17	4.36357e-15	2.77761e-15	Ube2c/Birc5/Pttg1/Spc24/Chmp5/Ccnb2/Drg1/Chmp2a/Cdc20/Flna/Cdca8/Top2a/Chmp2b/Anapc15/Actr3/BC005624/Dpf2/Mad2l1/Cenpq/Tacc3/Knstrn/Incenp/Cep63/Numa1/Hspa1a/Smarcd2/Nusap1/Cdca5/Smc2/Chmp7/Pbrm1/Cdt1/Pinx1/Rhoa/Nuf2/Spc25/Akap8l/Mnd1/Mad2l1bp/Ehmt2/Trappc12/Prc1/Ino80/Rb1/Mzt1/Chmp1a/Aurka/Syce2/Bub1b/Rmi2/Gem/Nsl1/Zcwpw1/Ndc80/Kif23/Kif3b/Fbxo5/Slx4/Ncapd2/Nup62/Aurkb/Tpx2/Racgap1/Rad21/Cdc26/S…	76
GO:0000375	BP	GO:0000375	RNA splicing, via transesterification reactions	69/2205	289/28564	1.55524e-17	4.36357e-15	2.77761e-15	Hspa8/Lsm5/Snrpd1/Lsm4/Srrm2/Hnrnpa2b1/Ubl5/Rbm39/Snrnp25/Prpf38a/Isy1/Fxr1/Rnps1/Phf5a/Strap/Dnajc17/Hnrnpc/Bud31/Snrpb2/Lsm8/BC005624/U2af1l4/Cwf19l2/Jmjd6/Dyrk1a/Rnf113a2/Sf3a3/Zrsr2/Gemin7/Prpf31/Usp4/Cwc25/Srsf7/Sf3b1/Lsm6/Prpf4/Mfap1a/Dbr1/Rbm15/Tia1/Rbmx2/Ptbp2/Wbp4/Rbmxl1/Gemin2/Mfap1b/Yju2/Dhx38/Zmat2/Sf3b6/Magoh/Rbm17/Snrnp70/Eif4a3/Scaf11/Zbtb7a/Ptbp3/Ythdc1/Tra2b/Srsf3/Srpk2/Ddx39a/Rb…	69
GO:0000377	BP	GO:0000377	RNA splicing, via transesterification reactions with bulged adenosine as nucleophile	69/2205	289/28564	1.55524e-17	4.36357e-15	2.77761e-15	Hspa8/Lsm5/Snrpd1/Lsm4/Srrm2/Hnrnpa2b1/Ubl5/Rbm39/Snrnp25/Prpf38a/Isy1/Fxr1/Rnps1/Phf5a/Strap/Dnajc17/Hnrnpc/Bud31/Snrpb2/Lsm8/BC005624/U2af1l4/Cwf19l2/Jmjd6/Dyrk1a/Rnf113a2/Sf3a3/Zrsr2/Gemin7/Prpf31/Usp4/Cwc25/Srsf7/Sf3b1/Lsm6/Prpf4/Mfap1a/Dbr1/Rbm15/Tia1/Rbmx2/Ptbp2/Wbp4/Rbmxl1/Gemin2/Mfap1b/Yju2/Dhx38/Zmat2/Sf3b6/Magoh/Rbm17/Snrnp70/Eif4a3/Scaf11/Zbtb7a/Ptbp3/Ythdc1/Tra2b/Srsf3/Srpk2/Ddx39a/Rb…	69
GO:0000398	BP	GO:0000398	mRNA splicing, via spliceosome	69/2205	289/28564	1.55524e-17	4.36357e-15	2.77761e-15	Hspa8/Lsm5/Snrpd1/Lsm4/Srrm2/Hnrnpa2b1/Ubl5/Rbm39/Snrnp25/Prpf38a/Isy1/Fxr1/Rnps1/Phf5a/Strap/Dnajc17/Hnrnpc/Bud31/Snrpb2/Lsm8/BC005624/U2af1l4/Cwf19l2/Jmjd6/Dyrk1a/Rnf113a2/Sf3a3/Zrsr2/Gemin7/Prpf31/Usp4/Cwc25/Srsf7/Sf3b1/Lsm6/Prpf4/Mfap1a/Dbr1/Rbm15/Tia1/Rbmx2/Ptbp2/Wbp4/Rbmxl1/Gemin2/Mfap1b/Yju2/Dhx38/Zmat2/Sf3b6/Magoh/Rbm17/Snrnp70/Eif4a3/Scaf11/Zbtb7a/Ptbp3/Ythdc1/Tra2b/Srsf3/Srpk2/Ddx39a/Rb…	69
GO:0000819	BP	GO:0000819	sister chromatid segregation	62/2205	243/28564	2.17089e-17	5.81403e-15	3.7009e-15	Ube2c/Birc5/Pttg1/Spc24/Chmp5/Drg1/Chmp2a/Cdc20/Flna/Cdca8/Top2a/Chmp2b/Anapc15/Dpf2/Mad2l1/Tacc3/Knstrn/Incenp/Numa1/Hspa1a/Smarcd2/Nusap1/Cdca5/Smc2/Chmp7/Pbrm1/Cdt1/Pinx1/Rhoa/Nuf2/Spc25/Akap8l/Mad2l1bp/Prc1/Ino80/Rb1/Mzt1/Chmp1a/Bub1b/Rmi2/Nsl1/Ndc80/Kif23/Kif3b/Fbxo5/Ncapd2/Nup62/Aurkb/Tpx2/Racgap1/Rad21/Cdc26/Smarcb1/Bcl7c/Chmp4b/Seh1l/Dctn2/Smarce1/Mapre1/Chmp1b/Psmg2/Ripor2	62
GO:0051656	BP	GO:0051656	establishment of organelle localization	91/2205	454/28564	2.47038e-17	6.32848e-15	4.02837e-15	Fcer1g/Pafah1b1/Birc5/Vamp8/Chp1/Chmp5/Trappc1/Chmp2a/Borcs8/Lmnb1/Dpysl2/Cdca8/Arhgef2/Tsg101/Chmp2b/Trappc5/Trappc3/Lmna/Stk11/Mad2l1/Nde1/Cenpq/Tacc3/Incenp/Stk25/Cep63/Numa1/Tmem230/Nusap1/Kit/Mreg/Cdca5/Chmp7/Xpo1/Nop9/Cdt1/Tacc1/Borcs7/Pinx1/Actn4/Exoc5/Hmox1/Ap3s2/Ap1ar/Tesk1/Nuf2/Atp13a2/Dnm1l/Trappc12/Exoc6/Exoc4/Exoc2/Dctn1/Vamp7/Limk2/Itga4/Chmp1a/Picalm/Gem/Ndc80/Mapk8/Agtpbp1/Ap3m1/W…	91
GO:0006091	BP	GO:0006091	generation of precursor metabolites and energy	94/2205	478/28564	2.69308e-17	6.61152e-15	4.20853e-15	Cox8a/Atp5j2/Gapdh/Cox5b/Pgk1/Mdh1/Cox4i1/Cycs/Atp5pb/Atp5c1/Sdhaf4/Ldha/Cox6a1/Atp5b/Taldo1/Chchd10/Fdx1/Fh1/Cox6c/Cox5a/Cdk1/Ndufb9/Uqcr10/Cox7a2/Eno3/Ndufa11/Stat3/Norad/Atp5h/Idh3g/Cs/Hk3/Uqcrq/Rubcnl/Atpsckmt/Prxl2c/Aldoa/Cox17/Ugp2/G6pdx/Ogdh/Acadm/Slc25a25/Ndufa13/Atp5a1/Rhoa/Ndufs3/Ndufc1/Gnpda1/Msh2/Ogt/Pygb/Gba/Aco1/Por/Tigar/Ndufa12/Ndufs5/Ndufa7/Cisd1/Ndufb7/Ndufa10/Prkaa1/Phka2/Pde12…	94
GO:0140014	BP	GO:0140014	mitotic nuclear division	67/2205	280/28564	4.04013e-17	9.52177e-15	6.06104e-15	Ube2c/Birc5/Pttg1/Spc24/Chmp5/Drg1/Chmp2a/Cdc20/Flna/Cdca8/Chmp2b/Anapc15/Mad2l1/Nde1/Il1b/Knstrn/Incenp/Numa1/Hspa1a/Nusap1/Cdca5/Smc2/Chmp7/Cdt1/Pinx1/Rhoa/Cdc14a/Nuf2/Spc25/Akap8l/Mad2l1bp/Rcc1/Reep4/Prc1/Ino80/Reep3/Fbxw5/Rb1/Mzt1/Ywhah/Chmp1a/Aurka/Bub1b/Nsl1/Ndc80/Kif23/Kif3b/Fbxo5/Ncapd2/Mki67/Nup62/Aurkb/Tpx2/Racgap1/Rad21/Cdkn1b/Phb2/Chmp4b/Seh1l/Ranbp1/Cdk11b/Dctn2/Mapre1/Chmp1b/Ube2s/P…	67
GO:0009259	BP	GO:0009259	ribonucleotide metabolic process	90/2205	453/28564	6.61637e-17	1.49937e-14	9.54418e-15	Atp5j2/Hspa8/Gapdh/Atp5l/Pgk1/Atp5pb/Atp5c1/Atp5b/Pnp/Kynu/Ndufb9/Eno3/Nt5c2/Mpc1/Ndufa11/Upp1/Stat3/Itpa/Atp5h/Cs/Hmgcs1/Coasy/Hk3/Rnaseh2b/Gmps/Cmpk1/Tspo/Atp5g1/Nudt18/Atpsckmt/Hspa1a/Prxl2c/Ak2/Aldoa/Ogdh/Acsl4/Nme4/Slc25a25/Ndufa13/Vdac1/Atp5a1/Rhoa/Ndufs3/Ndufc1/Pmvk/Parg/Far1/Gpat4/Dnm1l/Dhodh/Ogt/Tigar/Ndufa12/Ndufs5/Atp5g3/Ndufa7/Ndufb7/Ndufa10/Prkaa1/Mvd/Mlycd/Hsd17b4/Slc25a13/Tkfc/Acss…	90
GO:0007052	BP	GO:0007052	mitotic spindle organization	42/2205	125/28564	7.58081e-17	1.6543e-14	1.05304e-14	Birc5/Chmp5/Drg1/Chmp2a/Cdc20/Flna/Cdca8/Chmp2b/Tacc3/Incenp/Numa1/Fam110a/Hspa1a/Cenph/Ptpa/Chmp7/Tacc1/Rhoa/Nuf2/Spc25/Rcc1/Prc1/Tbce/Dctn1/Stmn1/Mzt1/Chmp1a/Aurka/Ndc80/Kif23/Kif3b/Nup62/Dlgap5/Aurkb/Tpx2/Racgap1/Sbds/Rae1/Chmp4b/Dctn2/Chmp1b/Ripor2	42
GO:1901990	BP	GO:1901990	regulation of mitotic cell cycle phase transition	75/2205	342/28564	9.8824e-17	2.07954e-14	1.32372e-14	Aif1/Ube2c/Birc5/Spc24/Cdk1/Rrm2/Lmnb1/Cdc20/Tcf3/Brcc3/Cdca8/Taok3/Ddb1/Anapc15/Dpf2/Rnaseh2b/Mad2l1/Rrm1/Incenp/Smarcd2/Aven/Cdca5/Pbrm1/Rpa2/Cdt1/Pinx1/Rpl26/Eif4g1/Rdx/Cdc14a/Cdkn2c/Ezh2/Nuf2/Spc25/Mad2l1bp/Cul4b/Ino80/Rb1/Anp32b/Ankrd17/Bub1b/Miip/Ctc1/Ndc80/Hus1/Fbxo5/Dbf4/Rbbp8/Cdkn2a/E2f1/Aurkb/Cul4a/Klhl18/Cradd/Camk2d/Pbx1/Ints3/Cdk2/Ctdsp2/Rad21/Anxa1/Cdc26/Smarcb1/Cdkn1b/Bcl7c/Crlf3/P…	75
GO:0022411	BP	GO:0022411	cellular component disassembly	89/2205	450/28564	1.32011e-16	2.68211e-14	1.70728e-14	Hspa8/Lcp1/Pafah1b1/Napa/Ssrp1/Plek/Vamp8/Dnase1l3/Chmp5/Cdk1/Chmp2a/Slc25a5/Fundc2/Calm1/Top2a/Arhgef2/Dnajc17/Chmp2b/Cd24a/Tspo/Rubcnl/Tecpr1/Snap29/Smarcd2/Capg/Chmp7/Dnase2a/Adrb2/Atg7/Vdac1/Cisd2/Etf1/Vrk1/Rdx/Specc1l/Ulk3/Akap8l/Dnm1l/Chka/Ogt/Gba/Nedd9/Atg2b/Dctn1/Tigar/Shfl/Map1lc3b/Stmn1/Gabarap/Chmp1a/Aurka/Prkaa1/Mapre2/Rnf41/Stx17/Tpm1/Tbc1d25/Tom1/Mtrf1l/Swap70/Mul1/Atg4d/Endog/Pelo/…	89
GO:0043161	BP	GO:0043161	proteasome-mediated ubiquitin-dependent protein catabolic process	86/2205	430/28564	2.1471e-16	4.2169e-14	2.68425e-14	Ube2c/Usp19/Nub1/Ube2j1/Cdc20/Fbxo6/Armc8/Ube2g1/Rnf19b/Ddb1/Asb2/Derl2/Rnf19a/Siah2/Plaa/Cd2ap/Ddit3/Hspbp1/Hspa1a/Pcnp/Fbxo4/Pbk/Cul5/Erlec1/Nrros/Xpo1/Atg7/Psmd10/Edem1/Otud5/Psmb5/Psmd6/Kctd5/Mapk9/Rnf216/Ogt/Gba/Gclc/Fbxw5/Znrf2/Ascc3/Dnajc10/Fem1b/Gabarap/Taf9/Aurka/Fbxl8/Bag5/Ecpas/Ankib1/Ubxn2a/Usp9x/Itch/Tnfaip1/Mapk8/Anapc10/Usp5/Marchf6/Axin1/Gid4/Ube4b/Rmnd5a/Det1/Cul4a/Fbxo38/Fbxw11/…	86
GO:0051054	BP	GO:0051054	positive regulation of DNA metabolic process	72/2205	326/28564	2.72922e-16	5.18727e-14	3.30194e-14	Hnrnpa2b1/Meaf6/Jun/Pnp/Rac1/Cct6a/Pcna/Exosc3/Fh1/Cdk1/Ptk2b/Brcc3/Dpf2/Pnkp/Ino80b/Gnl3/Mapk3/Smarcd2/Hsp90aa1/Fbxo4/Gins2/Pbrm1/Cdt1/Dmap1/Hmces/Parg/Rif1/Anxa3/Msh2/Rfc4/Hmbox1/Atf1/Tox/Map2k4/Rfc3/Ino80/Prim2/Tigar/Trrap/Tnks2/Mapk1/Fus/Ino80e/Tmem161a/Zcwpw1/Ctc1/Usp9x/Tnfaip1/Mapk8/Dbf4/Rad51ap1/Rbbp8/Endog/Slx4/Vps72/Xrcc1/Aurkb/Camk2d/Cd40/Kmt5c/Epc2/Cdk2/Wrn/Stn1/Smarcb1/Cct3/Cct4/Bmyc/…	72
GO:0009150	BP	GO:0009150	purine ribonucleotide metabolic process	86/2205	434/28564	3.83125e-16	7.05429e-14	4.49038e-14	Atp5j2/Hspa8/Gapdh/Atp5l/Pgk1/Atp5pb/Atp5c1/Atp5b/Pnp/Kynu/Ndufb9/Eno3/Nt5c2/Mpc1/Ndufa11/Stat3/Itpa/Atp5h/Cs/Hmgcs1/Coasy/Hk3/Gmps/Tspo/Atp5g1/Nudt18/Atpsckmt/Hspa1a/Prxl2c/Ak2/Aldoa/Ogdh/Acsl4/Nme4/Slc25a25/Ndufa13/Vdac1/Atp5a1/Rhoa/Ndufs3/Ndufc1/Pmvk/Parg/Far1/Gpat4/Dnm1l/Ogt/Tigar/Ndufa12/Ndufs5/Atp5g3/Ndufa7/Ndufb7/Ndufa10/Prkaa1/Mvd/Mlycd/Hsd17b4/Slc25a13/Tkfc/Acss1/Ampd3/Enpp1/Papss1/Foxk1…	86
GO:0010639	BP	GO:0010639	negative regulation of organelle organization	79/2205	381/28564	4.3735e-16	7.80869e-14	4.97059e-14	Sub1/Birc5/H3f3b/Spc24/Bak1/Slc25a5/Cdc20/Cdca8/Top2a/Arhgef2/Anapc15/Hnrnpc/Dnm2/Lmna/Mad2l1/Tspo/Mkks/Incenp/Dyrk1a/Ankrd27/Capg/Eml2/Tbcd/Pecam1/Cdt1/Psmd10/Pinx1/Rdx/Nubp1/Specc1l/Tmsb15b1/Tesk1/Nuf2/Spc25/Rad1/Mad2l1bp/Scfd1/Ehmt2/Dnm1l/Arfgef1/Gclc/Tigar/Limk2/Dcp2/Tnks2/Tent4b/Arhgef18/Stmn1/Bub1b/Rnf41/Tpm1/Ctc1/Ndc80/Swap70/Fbxo5/Mul1/Slx4/Xrcc1/Aurkb/Slc35f6/Tpx2/Ppfia1/Rad21/Stn1/Cib1/…	79
GO:0045333	BP	GO:0045333	cellular respiration	61/2205	252/28564	5.77151e-16	9.89814e-14	6.30061e-14	Cox8a/Atp5j2/Cox5b/Mdh1/Cox4i1/Cycs/Atp5pb/Atp5c1/Sdhaf4/Cox6a1/Atp5b/Chchd10/Fh1/Cox6c/Cox5a/Cdk1/Ndufb9/Uqcr10/Cox7a2/Ndufa11/Norad/Atp5h/Idh3g/Cs/Uqcrq/Atpsckmt/Ogdh/Slc25a25/Ndufa13/Atp5a1/Rhoa/Ndufs3/Ndufc1/Msh2/Gba/Aco1/Ndufa12/Ndufs5/Ndufa7/Cisd1/Ndufb7/Ndufa10/Pde12/Slc25a13/Chchd4/Shmt2/Ifnar1/Uqcrb/Stoml2/Uqcrc1/Ndufv3/Mdh2/Trap1/Coq10b/Etfa/Ndufs6/Idh3b/Ndufa5/Atp5k/Ndufc2/Pank2	61
GO:1901987	BP	GO:1901987	regulation of cell cycle phase transition	86/2205	437/28564	5.87975e-16	9.89814e-14	6.30061e-14	Aif1/Ube2c/Birc5/Spc24/Cdk1/Rrm2/Lmnb1/Cdc20/Tcf3/Brcc3/Cdca8/Taok3/Ddb1/Anapc15/Dpf2/Rnaseh2b/Mad2l1/Rrm1/Plcg2/Incenp/Smarcd2/Aven/Fbxo4/Cdca5/Pbrm1/Rpa2/Cdt1/Pinx1/Rpl26/Eif4g1/Rdx/Cdc14a/Cdkn2c/Ezh2/Nuf2/Spc25/Msh2/Rad1/Mad2l1bp/Cul4b/Ino80/Rb1/Trrap/Fem1b/Anp32b/Ankrd17/Aurka/Bub1b/Miip/Ctc1/Ndc80/Hus1/Map3k20/Fbxo5/Dbf4/Rbbp8/Ccnq/Cdkn2a/E2f1/Ints7/Aurkb/Cul4a/Klhl18/Cradd/Camk2d/Pbx1/Ints3…	86
GO:0006364	BP	GO:0006364	rRNA processing	55/2205	212/28564	6.28558e-16	1.02874e-13	6.54839e-14	Mrto4/Exosc3/Wdr46/Pin4/Znhit6/Fam207a/Gar1/Wdr43/Rpp30/Las1l/Ddx56/Exosc1/Nop9/Rpf1/Rpl26/Abt1/Lsm6/Wdr12/Dcaf13/Exosc9/Pelp1/Utp15/Bms1/Utp6/Nob1/Tent4b/Ddx52/Pop7/Ebna1bp2/Fcf1/Ngdn/Mettl15/Wdr36/Mrm1/Ddx10/Cdkn2a/Tsr2/Trmt2b/Sbds/Ythdf2/Frg1/Nsa2/Utp23/Lyar/Pa2g4/Esf1/Wbp11/Imp4/Mrps11/Brix1/Wdr18/Pih1d1/Ddx18/Rpf2/Rrp1	55
GO:0000280	BP	GO:0000280	nuclear division	88/2205	456/28564	9.23016e-16	1.46984e-13	9.35621e-14	Ube2c/Birc5/Pttg1/Spc24/Chmp5/Ccnb2/Drg1/Chmp2a/Cdc20/Flna/Cdca8/Cks2/Top2a/Chmp2b/Anapc15/Actr3/BC005624/Mad2l1/Nde1/Eif4g3/Il1b/Knstrn/Incenp/Cep63/Numa1/Hspa1a/Psmd13/Nusap1/Cdca5/Smc2/Chmp7/Cdt1/Pinx1/Rhoa/Cdc14a/Nuf2/Spc25/Rad51d/Akap8l/Mnd1/Rad1/Mad2l1bp/Ehmt2/Rcc1/Fanca/Reep4/Prc1/Spin1/Ino80/Reep3/Fbxw5/Rb1/Mzt1/Ywhah/Chmp1a/Aurka/Syce2/Bub1b/Nsl1/Zcwpw1/Ndc80/Kif23/Kif3b/Fbxo5/Rad51ap1/S…	88
GO:0072522	BP	GO:0072522	purine-containing compound biosynthetic process	59/2205	241/28564	9.96532e-16	1.54515e-13	9.83557e-14	Atp5j2/Atp5l/Atp5pb/Atp5c1/Atp5b/Pnp/Prps1l3/Kynu/Ndufb9/Mpc1/Ndufa11/Stat3/Atp5h/Coasy/Gmps/Atp5g1/Nampt/Atpsckmt/Ak2/Aldoa/G6pdx/Acsl4/Nme4/Ndufa13/Vdac1/Atp5a1/Ndufs3/Ndufc1/Ndufa12/Ndufs5/Atp5g3/Ndufa7/Ndufb7/Ndufa10/Shmt1/Mlycd/Slc25a13/Shmt2/Acss1/Ampd3/Nadk2/Papss1/Mmut/Ada/Stoml2/Ndufv3/Pkm/Acot7/Dck/Pdk3/Hprt/Aprt/Ndufs6/Ndufa5/Mpc2/Atp5k/Nadk/Ndufc2/Pank2	59
GO:0016072	BP	GO:0016072	rRNA metabolic process	60/2205	249/28564	1.25097e-15	1.80878e-13	1.15137e-13	Mrto4/Exosc3/Wdr46/Pin4/Znhit6/Fam207a/Gar1/Wdr43/Rpp30/Las1l/Ddx56/Exosc1/Tcof1/Nop9/Rpf1/Rpl26/Abt1/Lsm6/Wdr12/Dcaf13/Exosc9/Pelp1/Utp15/Spin1/Bms1/Utp6/Nob1/Tent4b/Ddx52/Pop7/Ebna1bp2/Fcf1/Ngdn/Mars1/Mettl15/Wdr36/Mrm1/Pelo/Ddx10/Cdkn2a/Tsr2/Trmt2b/Sbds/Ythdf2/Smarcb1/Frg1/Nsa2/Utp23/Lyar/Pa2g4/Esf1/Wbp11/Imp4/Mrps11/Brix1/Wdr18/Pih1d1/Ddx18/Rpf2/Rrp1	60
GO:1903320	BP	GO:1903320	regulation of protein modification by small protein conjugation or removal	60/2205	249/28564	1.25097e-15	1.80878e-13	1.15137e-13	Tnfaip3/Birc5/Chp1/Marchf7/Svbp/Cdc20/Mad2l1/Uba2/Otub1/Tspo/Siah2/Plaa/Gnl3/Hspbp1/Hspa1a/Hsp90aa1/Fbxo4/Hmg20b/Wbp1l/Atg7/Psmd10/Pinx1/Usp4/Ube2l3/Xiap/Mapk9/Ogt/Kdm1a/Zmiz1/Gclc/Gabarap/Bub1b/Bag5/Ubxn2a/Fbxo5/Itch/Mapk8/Mul1/Axin1/Cdkn2a/Rwdd3/Trim21/Traf7/Ivns1abp/Sqstm1/Hspa5/Smad7/Gbp4/Pdcd6/Bcl10/Senp2/Sumo2/Isg15/Pten/Huwe1/Dcun1d1/Cdk5rap3/Dcun1d5/Ube2i/Ube2s	60
GO:2001020	BP	GO:2001020	regulation of response to DNA damage stimulus	69/2205	313/28564	1.25866e-15	1.80878e-13	1.15137e-13	Meaf6/Pnp/Pcna/Fh1/Marchf7/Fxr1/Brcc3/Supt20/Skil/Pmaip1/Dpf2/Pnkp/Rnaseh2b/Usp1/Otub1/Ino80b/Dyrk1a/Smarcd2/Fbxo4/Taf6l/Pbrm1/Cd44/Rpa2/Smg1/Taf7/Dmap1/Psmd10/Rpl26/Dek/Fbh1/Parg/Tada3/Rif1/Cops3/Kdm1a/Ino80/Tigar/Trrap/Fem1b/Nsmce4a/Fus/Taf9/Ino80e/Rmi2/Tmem161a/Taf12/Zcwpw1/Smyd2/Map3k20/Fbxo5/Rad51ap1/Rbbp8/Endog/Vps72/Cdkn2a/Xrcc1/Cul4a/Kmt5c/Epc2/Bcl2l12/Smarcb1/Bmyc/Bcl7c/Actr2/Eny2/Znhit1…	69
GO:0000070	BP	GO:0000070	mitotic sister chromatid segregation	51/2205	190/28564	1.57993e-15	2.21641e-13	1.41085e-13	Birc5/Pttg1/Spc24/Chmp5/Drg1/Chmp2a/Cdc20/Flna/Cdca8/Chmp2b/Anapc15/Mad2l1/Knstrn/Incenp/Numa1/Hspa1a/Nusap1/Cdca5/Smc2/Chmp7/Cdt1/Pinx1/Rhoa/Nuf2/Spc25/Akap8l/Mad2l1bp/Prc1/Ino80/Rb1/Mzt1/Chmp1a/Bub1b/Nsl1/Ndc80/Kif23/Kif3b/Fbxo5/Ncapd2/Nup62/Aurkb/Tpx2/Racgap1/Rad21/Chmp4b/Seh1l/Dctn2/Mapre1/Chmp1b/Psmg2/Ripor2	51
GO:0048872	BP	GO:0048872	homeostasis of number of cells	79/2205	391/28564	1.9937e-15	2.73184e-13	1.73894e-13	B2m/Hcls1/Hmgb2/Fcer1g/Tnfaip3/Bak1/Rac1/Fh1/Prdx1/Ccnb2/Zfp36/Alas1/Ubap2l/Slc25a5/Tcf3/Sh2b3/Stat3/Cd24a/Skil/Pmaip1/Sfxn1/Fas/Siva1/Jmjd6/Sp1/Hspa1a/Rpa1/Flt3/Rassf2/G6pdx/Kit/Ppp2r3c/Cd44/Dnase2a/Stat5a/Card11/Pde4b/Hmox1/Xiap/Ezh2/Slc25a38/Gba/Exoc6/Kdm1a/Rb1/Flt3l/Kif3a/Fech/Fcgr2b/Ccl2/Rc3h2/Rrn3/Axin1/Flvcr1/Ext1/Srf/Ampd3/Adar/Enpp1/Sp3/Bcl2l11/Ap3b1/Racgap1/Ada/Anxa1/Ccr7/Lyn/Bcl10/Zbtb…	79
GO:0072594	BP	GO:0072594	establishment of protein localization to organelle	85/2205	439/28564	2.34173e-15	3.13579e-13	1.99607e-13	Hspa8/Hcls1/Tnfaip3/Vps37b/Cct6a/Chp1/Immp1l/Cdk1/Tardbp/Pkig/Ppp3r1/Flna/Stat3/Tsg101/Pex12/Kpna3/Pmaip1/Lrwd1/Lmna/Pmpcb/Tspo/Kpna4/Lonp2/Ddit3/Hsp90aa1/Vps41/Rab3gap2/Vps37a/Ipo5/Nup153/Dmap1/Pex13/Edem1/Ndufa13/Nup35/Pxk/Stk3/Nup50/Ipo4/Vamp7/Bag3/Mapk1/Prkaa1/Sec63/Pex5/Usp9x/Mdfic/Cdkn2a/Chchd4/Bcl3/Nup62/Rangrf/Srprb/Adar/Nedd4/Pex19/Gcc2/Ap3b1/Agk/Pex2/Tomm70a/Timm23/Sqstm1/Ubl4a/Cct3/Hsp…	85
GO:0000281	BP	GO:0000281	mitotic cytokinesis	31/2205	77/28564	2.55046e-15	3.3394e-13	2.12568e-13	Birc5/Chmp5/Chmp2a/Cdca8/Chmp2b/Incenp/Nusap1/Chmp7/Rock2/Kif20a/Exoc5/Rhoa/Snx18/Exoc6/Exoc4/Exoc2/Usp8/Stmn1/Chmp1a/Cep55/Rhoc/Kif23/Nup62/Stx2/Aurkb/Racgap1/Cenpa/Chmp4b/Septin7/Chmp1b/Pdcd6ip	31
GO:0009141	BP	GO:0009141	nucleoside triphosphate metabolic process	64/2205	281/28564	2.60972e-15	3.34271e-13	2.12778e-13	Atp5j2/Hspa8/Gapdh/Atp5l/Pgk1/Atp5pb/Atp5c1/Atp5b/Pnp/Ndufb9/Dctpp1/Eno3/Ndufa11/Stat3/Itpa/Atp5h/Hk3/Cmpk1/Tspo/Atp5g1/Atpsckmt/Hspa1a/Prxl2c/Ak2/Aldoa/Ogdh/Nme4/Slc25a25/Ndufa13/Atp5a1/Rhoa/Samhd1/Ndufs3/Ndufc1/Parg/Dnm1l/Ogt/Tigar/Ndufa12/Ndufs5/Atp5g3/Ndufa7/Ndufb7/Ndufa10/Prkaa1/Slc25a13/Tkfc/Ampd3/Enpp1/Foxk1/Ada/Stoml2/Pfkp/Tbpl1/Atp6v1b2/Ndufv3/Tpi1/Zbtb7a/Pkm/Pfkl/Ndufs6/Ndufa5/Atp5k/Ndu…	64
GO:0044270	BP	GO:0044270	cellular nitrogen compound catabolic process	85/2205	440/28564	2.68746e-15	3.36904e-13	2.14455e-13	Lsm5/Lsm4/Mrto4/Ssb/Pnp/Myd88/Dnase1l3/Exosc3/Zfp36/Kynu/Dctpp1/Tardbp/Fxr1/Rnps1/Upf3a/Nt5c2/Upp1/Rnaseh2a/Cnot7/Itpa/Hnrnpc/Carhsp1/Tnfrsf1b/Rnaseh2b/Larp4b/Acadl/Nudt18/Grsf1/Nudt1/Hspa1a/Tob1/Blvrb/Snd1/Exosc1/Rock2/Dnase2a/Smg1/Upf2/Samhd1/Etf1/Lsm6/Fbh1/Hmox1/Nt5m/Exosc9/Dnph1/Dera/Traf2/Cnot1/Cnot6/Por/Dcp2/Tent4b/Fus/Fen1/Rnaseh2c/Smg9/Mlycd/Rc3h2/Pde12/Endog/Pelo/Cdkn2a/E2f1/Wdr82/Ampd3/…	85
GO:0006164	BP	GO:0006164	purine nucleotide biosynthetic process	57/2205	233/28564	3.14734e-15	3.86336e-13	2.45921e-13	Atp5j2/Atp5l/Atp5pb/Atp5c1/Atp5b/Pnp/Prps1l3/Kynu/Ndufb9/Mpc1/Ndufa11/Stat3/Atp5h/Coasy/Gmps/Atp5g1/Nampt/Atpsckmt/Ak2/Aldoa/G6pdx/Acsl4/Nme4/Ndufa13/Vdac1/Atp5a1/Ndufs3/Ndufc1/Ndufa12/Ndufs5/Atp5g3/Ndufa7/Ndufb7/Ndufa10/Mlycd/Slc25a13/Acss1/Ampd3/Nadk2/Papss1/Mmut/Ada/Stoml2/Ndufv3/Pkm/Acot7/Dck/Pdk3/Hprt/Aprt/Ndufs6/Ndufa5/Mpc2/Atp5k/Nadk/Ndufc2/Pank2	57
GO:0046390	BP	GO:0046390	ribose phosphate biosynthetic process	55/2205	220/28564	3.54279e-15	4.18388e-13	2.66323e-13	Atp5j2/Atp5l/Atp5pb/Atp5c1/Atp5b/Pnp/Prps1l3/Ndufb9/Mpc1/Ndufa11/Upp1/Stat3/Atp5h/Coasy/Gmps/Cmpk1/Atp5g1/Atpsckmt/Ak2/Aldoa/G6pdx/Acsl4/Nme4/Ndufa13/Vdac1/Atp5a1/Ndufs3/Ndufc1/Dhodh/Ndufa12/Ndufs5/Atp5g3/Ndufa7/Ndufb7/Ndufa10/Mlycd/Slc25a13/Acss1/Ampd3/Papss1/Mmut/Ada/Stoml2/Ndufv3/Pkm/Acot7/Pdk3/Hprt/Aprt/Ndufs6/Ndufa5/Mpc2/Atp5k/Ndufc2/Pank2	55
GO:0016032	BP	GO:0016032	viral process	71/2205	334/28564	3.55047e-15	4.18388e-13	2.66323e-13	Hspa8/Ifi205/Jun/Ssb/Vps37b/Hdac1/Bsg/Bst2/Vamp8/Ifitm2/Chmp5/Zfp36/Chmp2a/Tardbp/Jpt2/Top2a/Icam1/Cnot7/Tsg101/Ddb1/Chmp2b/Eif3a/Ciita/Ubp1/Dynlt1f/Slc3a2/Ccl5/Ddx56/Sp1/Hexim1/Ccnt1/Chmp7/Atg7/Trim27/Trim59/Mvb12b/Tbc1d20/Oasl1/Ccl8/Resf1/Shfl/Pkn2/Ifi211/Chmp1a/Zfp809/Ifi204/Hcfc1/Mdfic/Pde12/Gbp3/Adar/Ilf3/Bcl2l11/Rsf1/Nedd4/Trim21/Ifitm3/Psmc3/Smarcb1/Vapb/Gsn/Nucks1/Chmp4b/Isg15/Snf8/Srpk2/…	71
GO:0009144	BP	GO:0009144	purine nucleoside triphosphate metabolic process	61/2205	262/28564	3.99247e-15	4.61248e-13	2.93605e-13	Atp5j2/Hspa8/Gapdh/Atp5l/Pgk1/Atp5pb/Atp5c1/Atp5b/Pnp/Ndufb9/Eno3/Ndufa11/Stat3/Itpa/Atp5h/Hk3/Tspo/Atp5g1/Atpsckmt/Hspa1a/Prxl2c/Ak2/Aldoa/Ogdh/Nme4/Slc25a25/Ndufa13/Atp5a1/Rhoa/Samhd1/Ndufs3/Ndufc1/Parg/Dnm1l/Ogt/Tigar/Ndufa12/Ndufs5/Atp5g3/Ndufa7/Ndufb7/Ndufa10/Prkaa1/Slc25a13/Tkfc/Ampd3/Enpp1/Foxk1/Ada/Stoml2/Pfkp/Atp6v1b2/Ndufv3/Tpi1/Zbtb7a/Pkm/Pfkl/Ndufs6/Ndufa5/Atp5k/Ndufc2	61
GO:0000910	BP	GO:0000910	cytokinesis	48/2205	176/28564	5.43992e-15	6.04755e-13	3.84954e-13	Birc5/Chmp5/Chmp2a/Calm1/Septin2/Cdca8/Chmp2b/Actr3/Incenp/Nusap1/Chmp7/Rock2/Kif20a/Exoc5/Dctn3/Rhoa/Cdc14a/Snx18/Exoc6/Exoc4/Prc1/Exoc2/Pkp4/Pkn2/Calm2/Usp8/Stmn1/Chmp1a/Aurka/Entr1/Cep55/Rhoc/Kif23/Kif3b/Nup62/Stx2/Aurkb/Racgap1/Cetn2/Bin3/Cenpa/Actr2/Chmp4b/Pstpip1/Septin7/Chmp1b/Pdcd6ip/Calm3	48
GO:0006399	BP	GO:0006399	tRNA metabolic process	48/2205	176/28564	5.43992e-15	6.04755e-13	3.84954e-13	Ssb/Exosc3/Aarsd1/Tsen34/Farsa/Adat2/Rpp30/Grsf1/Gatc/Trit1/Dus2/Dars2/Osgep/Lsm6/Prorp/Wdr6/Exosc9/Cdkal1/Ctu2/Trmt61a/Trub1/Hars2/Trnt1/Trmt6/Tprkb/Qtrt1/Dalrd3/Pus1/Ddx1/Rtraf/Pop7/Osgepl1/Trmt1l/Wdr4/Mars1/Iars/Lars2/Aars/Yars2/Trmt2b/Tsen54/Alkbh8/Gon7/Zbtb8os/Qars/Nars/Urm1/Dars	48
GO:0034655	BP	GO:0034655	nucleobase-containing compound catabolic process	80/2205	408/28564	7.56583e-15	8.25516e-13	5.25478e-13	Lsm5/Lsm4/Mrto4/Ssb/Pnp/Myd88/Dnase1l3/Exosc3/Zfp36/Dctpp1/Tardbp/Fxr1/Rnps1/Upf3a/Nt5c2/Upp1/Rnaseh2a/Cnot7/Itpa/Hnrnpc/Carhsp1/Tnfrsf1b/Rnaseh2b/Larp4b/Nudt18/Grsf1/Nudt1/Hspa1a/Tob1/Snd1/Exosc1/Rock2/Dnase2a/Smg1/Upf2/Samhd1/Etf1/Lsm6/Fbh1/Nt5m/Exosc9/Dnph1/Dera/Traf2/Cnot1/Cnot6/Dcp2/Tent4b/Fus/Fen1/Rnaseh2c/Smg9/Mlycd/Rc3h2/Pde12/Endog/Pelo/Cdkn2a/E2f1/Wdr82/Ampd3/Ncf2/Enpp1/Cdadc1/Ada/Cnot6…	80
GO:0009260	BP	GO:0009260	ribonucleotide biosynthetic process	53/2205	211/28564	9.06273e-15	9.70866e-13	6.18e-13	Atp5j2/Atp5l/Atp5pb/Atp5c1/Atp5b/Pnp/Ndufb9/Mpc1/Ndufa11/Upp1/Stat3/Atp5h/Coasy/Gmps/Cmpk1/Atp5g1/Atpsckmt/Ak2/Aldoa/Acsl4/Nme4/Ndufa13/Vdac1/Atp5a1/Ndufs3/Ndufc1/Dhodh/Ndufa12/Ndufs5/Atp5g3/Ndufa7/Ndufb7/Ndufa10/Mlycd/Slc25a13/Acss1/Ampd3/Papss1/Mmut/Ada/Stoml2/Ndufv3/Pkm/Acot7/Pdk3/Hprt/Aprt/Ndufs6/Ndufa5/Mpc2/Atp5k/Ndufc2/Pank2	53
GO:0140053	BP	GO:0140053	mitochondrial gene expression	46/2205	167/28564	1.33162e-14	1.40106e-12	8.91838e-13	Chchd10/Mrpl54/Mrpl40/Mrpl55/Mrpl2/Mrpl9/Mrps30/Gatc/Trit1/Mrpl37/Dars2/Mrpl35/Mrps34/Mrpl13/Mrps18c/Prorp/Mtg2/Trnt1/Ndufa7/Mrpl33/Chchd1/Prkaa1/Mrps27/Mrpl50/Mtrf1l/Ngrn/Mrps6/Shmt2/Lars2/Yars2/Mrps31/Mterf1a/Mrpl48/Mrpl18/Mrpl24/Mrpl21/Mrpl19/Mrpl43/Mrpl27/Mrps10/Mrpl17/Fastk/Mrps11/Mrpl46/Mrpl22/Mrps17	46
GO:0009060	BP	GO:0009060	aerobic respiration	50/2205	193/28564	1.38477e-14	1.43142e-12	9.11163e-13	Cox8a/Atp5j2/Cox5b/Mdh1/Cox4i1/Cycs/Atp5pb/Atp5c1/Cox6a1/Atp5b/Chchd10/Fh1/Cox6c/Cox5a/Cdk1/Ndufb9/Uqcr10/Cox7a2/Ndufa11/Atp5h/Idh3g/Cs/Uqcrq/Atpsckmt/Ogdh/Ndufa13/Atp5a1/Rhoa/Ndufs3/Ndufc1/Msh2/Aco1/Ndufa12/Ndufs5/Ndufa7/Ndufb7/Ndufa10/Pde12/Shmt2/Uqcrb/Stoml2/Uqcrc1/Ndufv3/Mdh2/Ndufs6/Idh3b/Ndufa5/Atp5k/Ndufc2/Pank2	50
GO:0006338	BP	GO:0006338	chromatin remodeling	73/2205	358/28564	1.41642e-14	1.43889e-12	9.15918e-13	Ssrp1/H3f3b/Hdac1/Tspyl1/Lmnb1/Nasp/Hat1/Hdac2/Lmna/Dpf2/Ino80b/Mis18a/Actr6/Dyrk1a/Smarcd2/Kdm4a/Hmg20b/Asf1a/Rbbp5/Pbrm1/Hells/Dmap1/Mta2/H1f2/Dek/Sf3b1/Rif1/Ezh2/Resf1/Ash2l/Kdm2b/Chd1l/Brd3/Kmt2d/Kdm1a/Ss18/Ino80/Rb1/Dpy30/Anp32b/Cbx3/Ino80e/Tspyl2/Hcfc1/Ppm1d/Axin1/Vps72/Ehmt1/Phf2/Suv39h2/Mysm1/Rsf1/Cdk2/H1f0/H1f4/Smarcb1/Rbbp4/Bmyc/Bcl7c/Pak1/Cenpa/Zbtb7a/Gatad2b/Nap1l1/Asf1b/Chd4/Supt16/Z…	73
GO:0009205	BP	GO:0009205	purine ribonucleoside triphosphate metabolic process	59/2205	256/28564	1.81695e-14	1.81448e-12	1.155e-12	Atp5j2/Hspa8/Gapdh/Atp5l/Pgk1/Atp5pb/Atp5c1/Atp5b/Pnp/Ndufb9/Eno3/Ndufa11/Stat3/Itpa/Atp5h/Hk3/Tspo/Atp5g1/Atpsckmt/Hspa1a/Prxl2c/Ak2/Aldoa/Ogdh/Nme4/Slc25a25/Ndufa13/Atp5a1/Rhoa/Ndufs3/Ndufc1/Parg/Dnm1l/Ogt/Tigar/Ndufa12/Ndufs5/Atp5g3/Ndufa7/Ndufb7/Ndufa10/Prkaa1/Slc25a13/Tkfc/Ampd3/Enpp1/Foxk1/Stoml2/Pfkp/Atp6v1b2/Ndufv3/Tpi1/Zbtb7a/Pkm/Pfkl/Ndufs6/Ndufa5/Atp5k/Ndufc2	59
GO:0046700	BP	GO:0046700	heterocycle catabolic process	83/2205	440/28564	2.30314e-14	2.26168e-12	1.43966e-12	Lsm5/Lsm4/Mrto4/Ssb/Pnp/Myd88/Dnase1l3/Exosc3/Zfp36/Kynu/Dctpp1/Tardbp/Fxr1/Rnps1/Upf3a/Nt5c2/Upp1/Rnaseh2a/Cnot7/Itpa/Hnrnpc/Carhsp1/Tnfrsf1b/Rnaseh2b/Larp4b/Nudt18/Grsf1/Nudt1/Hspa1a/Tob1/Blvrb/Snd1/Exosc1/Rock2/Dnase2a/Smg1/Upf2/Samhd1/Etf1/Lsm6/Fbh1/Hmox1/Nt5m/Exosc9/Dnph1/Dera/Traf2/Cnot1/Cnot6/Dcp2/Tent4b/Fus/Fen1/Rnaseh2c/Smg9/Mlycd/Rc3h2/Pde12/Endog/Pelo/Cdkn2a/E2f1/Wdr82/Ampd3/Ncf2/Enpp1…	83
GO:0016236	BP	GO:0016236	macroautophagy	59/2205	258/28564	2.62125e-14	2.51509e-12	1.60097e-12	Emc6/Vamp8/Chmp5/Chmp2a/Slc25a5/Calm1/Chmp2b/Sesn3/Plaa/Rubcnl/Atg101/Tecpr1/Snap29/Mapk3/Vps41/Chmp7/Rab3gap2/Adrb2/Atg7/Vdac1/Hmox1/Ulk3/Atp13a2/Stk3/Scfd1/Ehmt2/Snx18/Ogt/Gba/Atg2b/Trp53inp1/Qsox1/Tigar/Sptlc2/Bag3/Map1lc3b/Gabarap/Chmp1a/Rnf41/Stx17/Pip4k2c/Tbc1d25/Tom1/Pex5/Tbc1d5/Ubxn2a/Pip4k2b/Atg4d/Nod1/Pex2/Sqstm1/Ift20/Phb2/Chmp4b/Rab19/Scoc/Ddrgk1/Huwe1/Chmp1b	59
GO:0061640	BP	GO:0061640	cytoskeleton-dependent cytokinesis	35/2205	104/28564	2.64657e-14	2.51509e-12	1.60097e-12	Birc5/Chmp5/Chmp2a/Septin2/Cdca8/Chmp2b/Actr3/Incenp/Nusap1/Chmp7/Rock2/Kif20a/Exoc5/Dctn3/Rhoa/Snx18/Exoc6/Exoc4/Exoc2/Usp8/Stmn1/Chmp1a/Cep55/Rhoc/Kif23/Nup62/Stx2/Aurkb/Racgap1/Cenpa/Actr2/Chmp4b/Septin7/Chmp1b/Pdcd6ip	35
GO:0042176	BP	GO:0042176	regulation of protein catabolic process	73/2205	364/28564	3.45417e-14	3.23047e-12	2.05634e-12	Tnfaip3/Azin1/Usp19/Nub1/Gga1/Marchf7/Cdc20/Flna/Rnf19b/Ddb1/Tnfrsf1b/Psmd3/Snx12/Mad2l1/Rnf19a/Il1b/Pithd1/Hspbp1/Hspa1a/Hsp90aa1/Anxa2/Pbk/Serpinb1a/Usp25/Xpo1/Atg7/Psmd10/Egln2/Crebrf/Ndufa13/Rdx/Laptm4b/Atp13a2/Mapk9/Ogt/Gba/Rnft1/Cul4b/Gclc/Usp8/Gabarap/Taf9/Aurka/Adam8/Rnf41/Bag5/Ankib1/Ubxn2a/Usp9x/Itch/Mapk8/Usp5/Axin1/Det1/Cul4a/Nedd4/Nsf/Fbxo11/Wdr91/Usp14/Odc1/Smad7/Psmf1/Sumo2/Sgta/Ph…	73
GO:0046034	BP	GO:0046034	ATP metabolic process	55/2205	232/28564	3.96575e-14	3.65097e-12	2.32401e-12	Atp5j2/Hspa8/Gapdh/Atp5l/Pgk1/Atp5pb/Atp5c1/Atp5b/Ndufb9/Eno3/Ndufa11/Stat3/Atp5h/Hk3/Tspo/Atp5g1/Atpsckmt/Hspa1a/Prxl2c/Ak2/Aldoa/Ogdh/Slc25a25/Ndufa13/Atp5a1/Ndufs3/Ndufc1/Parg/Dnm1l/Ogt/Tigar/Ndufa12/Ndufs5/Atp5g3/Ndufa7/Ndufb7/Ndufa10/Prkaa1/Slc25a13/Tkfc/Ampd3/Enpp1/Foxk1/Stoml2/Pfkp/Atp6v1b2/Ndufv3/Tpi1/Zbtb7a/Pkm/Pfkl/Ndufs6/Ndufa5/Atp5k/Ndufc2	55
GO:0045787	BP	GO:0045787	positive regulation of cell cycle	71/2205	350/28564	4.26443e-14	3.86554e-12	2.46059e-12	Aif1/Pafah1b1/Ube2c/Birc5/Azin1/Usp19/Cdk1/Rrm2/Lmnb1/Tcf3/Cdca8/Mad2l1/Rrm1/Eif4g3/Il1b/Plcg2/Incenp/Numa1/Nusap1/Cdca5/Smc2/Rock2/Cdt1/Stat5a/Psmd10/Eif4g1/Rhoa/Rdx/Cdc14a/Ezh2/Mad2l1bp/Pggt1b/Cul4b/Ino80/Rb1/Flt3l/Pkp4/Pkn2/Anp32b/Fen1/Ankrd17/Aurka/Ndc80/Kif23/Kif3b/Map3k20/Fbxo5/Dbf4/Rad51ap1/Ncapd2/Nup62/Aurkb/Cul4a/Klhl18/Bcl2l11/Camk2d/Pbx1/Trim21/Racgap1/Rad21/Anxa1/Prkca/Cdkn1b/Phb2/Ran…	71
GO:0051225	BP	GO:0051225	spindle assembly	38/2205	123/28564	4.78935e-14	4.27559e-12	2.72161e-12	Birc5/Chmp5/Ccnb2/Drg1/Chmp2a/Cdc20/Flna/Cdca8/Haus8/Chmp2b/Incenp/Haus7/Numa1/Hspa1a/Chmp7/Rhoa/Rcc1/Ccdc69/Haus1/Prc1/Ino80/Tubb5/Mzt1/Chmp1a/Aurka/Mapre2/Sac3d1/Ndc80/Kif23/Kif3b/Fbxo5/Aurkb/Tpx2/Racgap1/Chmp4b/Mapre1/Chmp1b/Ripor2	38
GO:0009152	BP	GO:0009152	purine ribonucleotide biosynthetic process	50/2205	199/28564	5.08348e-14	4.47043e-12	2.84563e-12	Atp5j2/Atp5l/Atp5pb/Atp5c1/Atp5b/Pnp/Ndufb9/Mpc1/Ndufa11/Stat3/Atp5h/Coasy/Gmps/Atp5g1/Atpsckmt/Ak2/Aldoa/Acsl4/Nme4/Ndufa13/Vdac1/Atp5a1/Ndufs3/Ndufc1/Ndufa12/Ndufs5/Atp5g3/Ndufa7/Ndufb7/Ndufa10/Mlycd/Slc25a13/Acss1/Ampd3/Papss1/Mmut/Ada/Stoml2/Ndufv3/Pkm/Acot7/Pdk3/Hprt/Aprt/Ndufs6/Ndufa5/Mpc2/Atp5k/Ndufc2/Pank2	50
GO:0018205	BP	GO:0018205	peptidyl-lysine modification	72/2205	360/28564	5.97137e-14	5.17402e-12	3.2935e-12	Eid1/Meaf6/Fh1/Arid5a/Tcf3/Hat1/Rangap1/Supt20/Hdac2/Uba2/Gnl3/Phf1/Thap7/Jmjd6/Atpsckmt/Rnf113a2/Taf6l/Hmg20b/Mllt6/Bcl11a/Rbbp5/Taf7/Atg7/Dmap1/H1f2/Per1/Dek/Sf3b1/Tada3/Rif1/Ezh2/Ash2l/Kansl2/Ehmt2/Msl3/Ogt/Kmt2d/Kdm1a/Zmiz1/Por/Kif3a/Trrap/Taf9/Prkaa1/Taf12/Irf4/Smyd2/Hcfc1/Mul1/Dhps/Vps72/Cdkn2a/Ehmt1/Wdr82/Suv39h2/Cxxc1/Brpf1/Rwdd3/Kmt5c/Epc2/Traf7/H1f4/Smarcb1/Nelfe/Senp2/Sumo2/Eny2/Phf20l…	72
GO:0009199	BP	GO:0009199	ribonucleoside triphosphate metabolic process	59/2205	263/28564	6.42401e-14	5.48554e-12	3.4918e-12	Atp5j2/Hspa8/Gapdh/Atp5l/Pgk1/Atp5pb/Atp5c1/Atp5b/Pnp/Ndufb9/Eno3/Ndufa11/Stat3/Itpa/Atp5h/Hk3/Tspo/Atp5g1/Atpsckmt/Hspa1a/Prxl2c/Ak2/Aldoa/Ogdh/Nme4/Slc25a25/Ndufa13/Atp5a1/Rhoa/Ndufs3/Ndufc1/Parg/Dnm1l/Ogt/Tigar/Ndufa12/Ndufs5/Atp5g3/Ndufa7/Ndufb7/Ndufa10/Prkaa1/Slc25a13/Tkfc/Ampd3/Enpp1/Foxk1/Stoml2/Pfkp/Atp6v1b2/Ndufv3/Tpi1/Zbtb7a/Pkm/Pfkl/Ndufs6/Ndufa5/Atp5k/Ndufc2	59
GO:0015980	BP	GO:0015980	energy derivation by oxidation of organic compounds	70/2205	347/28564	8.57279e-14	7.21584e-12	4.59321e-12	Cox8a/Atp5j2/Cox5b/Mdh1/Cox4i1/Cycs/Atp5pb/Atp5c1/Sdhaf4/Ldha/Cox6a1/Atp5b/Chchd10/Fh1/Cox6c/Cox5a/Cdk1/Ndufb9/Uqcr10/Cox7a2/Ndufa11/Norad/Atp5h/Idh3g/Cs/Uqcrq/Rubcnl/Atpsckmt/Ugp2/Ogdh/Acadm/Slc25a25/Ndufa13/Atp5a1/Rhoa/Ndufs3/Ndufc1/Msh2/Pygb/Gba/Aco1/Tigar/Ndufa12/Ndufs5/Ndufa7/Cisd1/Ndufb7/Ndufa10/Phka2/Pde12/Slc25a13/Chchd4/Shmt2/Ifnar1/Enpp1/Uqcrb/Stoml2/Uqcrc1/Ndufv3/Mdh2/Gyg/Trap1/Coq10b/…	70
GO:0032200	BP	GO:0032200	telomere organization	42/2205	150/28564	1.00402e-13	8.33191e-12	5.30364e-12	Hnrnpa2b1/H3f3b/Cct6a/Pcna/Hat1/Hnrnpc/Gar1/Lmna/Pnkp/Ino80b/Gnl3/Hspa1a/Rpa1/Mapk3/Hsp90aa1/Fbxo4/Rpa2/Smg1/Pinx1/Rif1/Ezh2/Rad51d/Hmbox1/Ino80/Dcp2/Tnks2/Tent4b/Mapk1/Ino80e/Ctc1/Hus1/Slx4/Xrcc1/Aurkb/Dclre1c/Wrn/Stn1/Cct3/Cct4/Bmyc/Ten1/Mcrs1	42
GO:0032543	BP	GO:0032543	mitochondrial translation	39/2205	132/28564	1.1293e-13	9.24142e-12	5.88259e-12	Mrpl54/Mrpl40/Mrpl55/Mrpl2/Mrpl9/Mrps30/Gatc/Mrpl37/Dars2/Mrpl35/Mrps34/Mrpl13/Mrps18c/Mtg2/Ndufa7/Mrpl33/Chchd1/Mrps27/Mrpl50/Mtrf1l/Ngrn/Mrps6/Shmt2/Lars2/Yars2/Mrps31/Mrpl48/Mrpl18/Mrpl24/Mrpl21/Mrpl19/Mrpl43/Mrpl27/Mrps10/Mrpl17/Mrps11/Mrpl46/Mrpl22/Mrps17	39
GO:0030098	BP	GO:0030098	lymphocyte differentiation	86/2205	478/28564	1.27459e-13	1.02875e-11	6.54846e-12	B2m/Fcer1g/Tnfaip3/Adrm1/Pnp/Bak1/Ptk2b/Slc25a5/Fgl2/Tcf3/Tgfbr2/Sh2b3/Stat3/Cd24a/Irf2bp2/Stk11/Phf14/Fas/Cd83/Il1b/Plcg2/Sema4a/Nfkbid/Jmjd6/Fnip1/Smarcd2/Hsp90aa1/Flt3/Kit/Hmgb3/Ppp2r3c/Bcl11a/Pbrm1/Cd44/Hells/Stat5a/Ctla2a/Card11/Themis/Otud5/Rhoa/Socs1/Ezh2/Msh2/Ptger4/Gba/Fanca/Slamf6/Tox/Zmiz1/Flt3l/Ccr9/Gadd45g/Adam8/Mpzl2/Rnf41/Spib/Irf4/Rc3h2/Ctla4/Ly9/Ctsl/Cdkn2a/Bcl3/Srf/Tmem131l/Enpp…	86
GO:0006119	BP	GO:0006119	oxidative phosphorylation	41/2205	145/28564	1.37219e-13	1.09256e-11	6.95464e-12	Cox8a/Atp5j2/Cox5b/Cox4i1/Cycs/Atp5pb/Atp5c1/Cox6a1/Atp5b/Chchd10/Cox6c/Cox5a/Cdk1/Ndufb9/Uqcr10/Cox7a2/Ndufa11/Atp5h/Uqcrq/Atpsckmt/Ndufa13/Atp5a1/Rhoa/Ndufs3/Ndufc1/Msh2/Ndufa12/Ndufs5/Ndufa7/Ndufb7/Ndufa10/Pde12/Shmt2/Uqcrb/Stoml2/Uqcrc1/Ndufv3/Ndufs6/Ndufa5/Atp5k/Ndufc2	41
GO:0051090	BP	GO:0051090	regulation of DNA-binding transcription factor activity	82/2205	447/28564	1.60597e-13	1.26165e-11	8.03098e-12	Hcls1/Tnfaip3/Ifrd1/Myd88/Chp1/Tcf3/Flna/Psma6/Icam1/Arhgef2/Stat3/Irak1/Bud31/Hdac2/Tacc3/Il1b/Plcg2/Siva1/Nfkbid/Ddit3/Hspa1a/Mapk3/Jund/Kit/Tlr3/Bhlhe40/Psmd10/Card11/Rwdd1/Hmgn3/Trim27/Hmox1/Ezh2/Anxa3/Taf3/Stk3/Crtc3/Traf2/Fanca/Kdm1a/Rb1/Ar/Mapk1/Adam8/Prnp/Rnf41/Fcgr2b/Taf12/Itch/Nlrc4/Cdkn2a/E2f1/Bcl3/Srf/Nod1/Enpp1/Arid5b/Pbx1/Rwdd3/Havcr2/Cd40/Trim21/Otulin/Smarcb1/Anxa4/Cib1/Smad7/Chuk…	82
GO:0006913	BP	GO:0006913	nucleocytoplasmic transport	70/2205	352/28564	1.78021e-13	1.36221e-11	8.67107e-12	Txn1/Hcls1/Hnrnpa2b1/Ssb/Chp1/Cdk1/Tardbp/Pkig/Ppp3r1/Flna/Stat3/Rangap1/Kpna3/Lmna/Xpo6/Kpna4/Ranbp3/Hsp90aa1/Xpo1/Nop9/Ipo5/Nup153/Dmap1/Ctdspl2/Camk4/Alyref/Nup35/Gle1/Stk3/Akap8l/Adam10/Nup50/Ipo4/Ahcyl1/Bag3/Mapk1/Anp32b/Ncbp3/Nup210/Thoc2l/Mdfic/Axin1/Cdkn2a/Chchd4/Bcl3/Nup62/Rangrf/Nxf1/Adar/Nedd4/Stradb/Sqstm1/Chtop/Cdkn1b/Rae1/Magoh/Gbp4/Eif4a3/Phb2/Seh1l/Ranbp1/Eny2/Ythdc1/Srsf3/Elavl1/…	70
GO:0051169	BP	GO:0051169	nuclear transport	70/2205	352/28564	1.78021e-13	1.36221e-11	8.67107e-12	Txn1/Hcls1/Hnrnpa2b1/Ssb/Chp1/Cdk1/Tardbp/Pkig/Ppp3r1/Flna/Stat3/Rangap1/Kpna3/Lmna/Xpo6/Kpna4/Ranbp3/Hsp90aa1/Xpo1/Nop9/Ipo5/Nup153/Dmap1/Ctdspl2/Camk4/Alyref/Nup35/Gle1/Stk3/Akap8l/Adam10/Nup50/Ipo4/Ahcyl1/Bag3/Mapk1/Anp32b/Ncbp3/Nup210/Thoc2l/Mdfic/Axin1/Cdkn2a/Chchd4/Bcl3/Nup62/Rangrf/Nxf1/Adar/Nedd4/Stradb/Sqstm1/Chtop/Cdkn1b/Rae1/Magoh/Gbp4/Eif4a3/Phb2/Seh1l/Ranbp1/Eny2/Ythdc1/Srsf3/Elavl1/…	70
GO:0090068	BP	GO:0090068	positive regulation of cell cycle process	58/2205	262/28564	1.91224e-13	1.44447e-11	9.19474e-12	Aif1/Ube2c/Birc5/Azin1/Usp19/Cdk1/Rrm2/Lmnb1/Cdca8/Mad2l1/Rrm1/Eif4g3/Il1b/Plcg2/Incenp/Numa1/Nusap1/Cdca5/Smc2/Rock2/Cdt1/Eif4g1/Rhoa/Rdx/Cdc14a/Ezh2/Mad2l1bp/Cul4b/Ino80/Rb1/Pkp4/Pkn2/Anp32b/Fen1/Ankrd17/Aurka/Ndc80/Kif23/Kif3b/Map3k20/Fbxo5/Dbf4/Rad51ap1/Ncapd2/Nup62/Aurkb/Cul4a/Klhl18/Camk2d/Pbx1/Racgap1/Rad21/Anxa1/Phb2/Ranbp1/Ccnd1/Tmod3/Larp7	58
GO:0016570	BP	GO:0016570	histone modification	79/2205	426/28564	2.47895e-13	1.84886e-11	1.17688e-11	Eid1/Meaf6/Hdac1/Myd88/Fh1/Arid5a/Tcf3/Brcc3/Hat1/Ddb1/Mettl23/Supt20/Hdac2/Otub1/Phf1/Thap7/Jmjd6/Taf6l/Kdm4a/Mllt6/Rbbp5/Taf7/Atg7/Dmap1/Mta2/Jmjd1c/H1f2/Per1/Dek/Usp15/Sf3b1/Parg/Tada3/Rif1/Ezh2/Ash2l/Akap8l/Kansl2/Ehmt2/Ncor2/Msl3/Ogt/Kmt2d/Cul4b/Kdm1a/Trrap/Sin3b/Taf9/Mier2/Taf12/Brms1l/Uhrf1/Irf4/Smyd2/Hcfc1/Vps72/Ehmt1/Wdr82/Suv39h2/Cxxc1/Brpf1/Mysm1/Kmt5c/Epc2/H1f4/Chtop/Smarcb1/Ube2a/Rbb…	79
GO:0019439	BP	GO:0019439	aromatic compound catabolic process	83/2205	461/28564	3.27762e-13	2.40856e-11	1.53316e-11	Lsm5/Lsm4/Mrto4/Ssb/Pnp/Myd88/Dnase1l3/Exosc3/Zfp36/Kynu/Dctpp1/Tardbp/Fxr1/Rnps1/Upf3a/Nt5c2/Upp1/Rnaseh2a/Cnot7/Itpa/Hnrnpc/Carhsp1/Tnfrsf1b/Rnaseh2b/Larp4b/Nudt18/Grsf1/Nudt1/Hspa1a/Tob1/Blvrb/Snd1/Exosc1/Rock2/Dnase2a/Smg1/Upf2/Samhd1/Etf1/Lsm6/Fbh1/Hmox1/Nt5m/Exosc9/Dnph1/Dera/Traf2/Cnot1/Cnot6/Dcp2/Tent4b/Fus/Fen1/Rnaseh2c/Smg9/Mlycd/Rc3h2/Pde12/Endog/Pelo/Cdkn2a/E2f1/Wdr82/Ampd3/Ncf2/Enpp1…	83
GO:1901361	BP	GO:1901361	organic cyclic compound catabolic process	86/2205	486/28564	3.31116e-13	2.40856e-11	1.53316e-11	Lsm5/Lsm4/Mrto4/Ssb/Pnp/Myd88/Dnase1l3/Exosc3/Zfp36/Kynu/Dctpp1/Tardbp/Fxr1/Rnps1/Upf3a/Nt5c2/Upp1/Rnaseh2a/Cnot7/Itpa/Hnrnpc/Carhsp1/Tnfrsf1b/Rnaseh2b/Larp4b/Nudt18/Grsf1/Nudt1/Hspa1a/Tob1/Blvrb/Snd1/Hsd3b7/Exosc1/Rock2/Hsd17b11/Dnase2a/Smg1/Upf2/Samhd1/Etf1/Lsm6/Fbh1/Hmox1/Nt5m/Exosc9/Dnph1/Dera/Traf2/Cnot1/Cnot6/Dcp2/Tent4b/Fus/Ywhah/Fen1/Rnaseh2c/Smg9/Mlycd/Rc3h2/Pde12/Endog/Pelo/Cdkn2a/E2f1/…	86
GO:0006605	BP	GO:0006605	protein targeting	61/2205	290/28564	5.00401e-13	3.59556e-11	2.28874e-11	Hspa8/Vps37b/Immp1l/Pex12/Actr3/Vps51/Ywhag/Pmpcb/Lonp2/Rtp4/Hsp90aa1/Vps41/Vps37a/Vps52/Pex13/Edem1/Ndufa13/Pxk/Nucb1/Ogt/Exoc4/Zdhhc7/Vamp7/Bag3/Arl6ip1/Prkaa1/Prnp/Sec63/Pex5/Ccl2/Usp9x/Cdkn2a/Chchd4/Zdhhc6/Srprb/Nedd4/Pex19/Gcc2/Ap3b1/Agk/Pex2/Tomm70a/Timm23/Ubl4a/Cib1/Hspa5/Aip/Grpel1/Pak1/Srp14/Srp72/Get3/Chmp4b/Timm13/Sgta/Srp9/Ywhab/Sec62/Zdhhc18/Timm10/M6pr	61
GO:0030099	BP	GO:0030099	myeloid cell differentiation	84/2205	482/28564	1.45467e-12	1.03264e-10	6.57323e-11	B2m/Hcls1/Hmgb2/Fcer1g/Pafah1b1/Ifi205/Jun/Myd88/Zfp36/Alas1/Ptk2b/Lbr/Slc25a5/Tcf3/Tgfbr2/Flna/Sh2b3/Stat3/Sfxn1/Tmem64/Fas/Ccl5/Pithd1/Jmjd6/Sp1/Hspa1a/Gpr171/Cebpb/Rassf2/G6pdx/Kit/Hmgb3/Nrros/Dnase2a/Stat5a/Camk4/Socs1/Rbm15/Slc25a38/Eif2ak1/Gba/Exoc6/Nedd9/Kdm1a/Rb1/Fech/Ifi211/Adam8/Sbno2/Rnf41/Esrra/Spib/Irf4/Cnot4/Ifi204/Flvcr1/Sh3pxd2a/Srf/Adar/Cul4a/Enpp1/Sp3/Ap3b1/Runx1/Racgap1/Ccl19/P…	84
GO:0006979	BP	GO:0006979	response to oxidative stress	75/2205	408/28564	1.56792e-12	1.09978e-10	7.00061e-11	Txn1/Aif1/Atox1/Tnfaip3/Jun/Prdx1/Ptk2b/Lig1/Xpa/Txnrd1/Mapk13/Sesn3/Hdac2/Hk3/Pnkp/Oxsr1/Kpna4/Gch1/Stk25/Sp1/Mapk3/G6pdx/Msra/Usp25/Net1/Impact/Dhfr/Atg7/Rwdd1/Psmb5/Crk/Camk2g/Hmox1/Cd38/Ezh2/Atp13a2/Mapk9/Gclm/Txnrd2/Ero1a/Trp53inp1/Gclc/Ndufa12/Mapk1/Zfp622/Prkaa1/Prnp/Tmem161a/Pnpla8/Bag5/Mapk8/Endog/Cdkn2a/Xrcc1/Chchd4/Stx2/Lonp1/Oxr1/Wrn/Mapk7/Nono/Anxa1/Prkca/Ncoa7/Gstp1/Selenok/Aldh2/Tr…	75
GO:1902903	BP	GO:1902903	regulation of supramolecular fiber organization	73/2205	394/28564	2.09086e-12	1.44934e-10	9.22568e-11	Hspa8/Pfdn5/Hcls1/Plek/Rac1/Arhgap18/Drg1/Ptk2b/Flna/Icam1/Arhgef2/Actr3/Hdac2/Cyfip2/Pdlim4/Mkks/Dyrk1a/Numa1/Hspa1a/Baiap2/Vbp1/Rasa1/Capg/Eml2/Tbcd/Pecam1/Rock2/Cyria/Rhoa/Trim27/Rdx/Specc1l/Tmsb15b1/Ap1ar/Tesk1/Ptger4/Fchsd2/Arfgef1/Dctn1/Rb1/Arhgef18/Washc3/Usp8/Stmn1/Tpm1/Rhoc/Pxn/Washc4/Swap70/Mapk8/Wasl/Rangrf/Slain1/Tpx2/Sh3pxd2b/Ppfia1/Cdkn1b/Wdr1/Cib1/Gsn/Pak1/Dbnl/Bin1/Coro1b/Gmfb/Pyc…	73
GO:0030217	BP	GO:0030217	T cell differentiation	65/2205	331/28564	2.33681e-12	1.60099e-10	1.0191e-10	B2m/Fcer1g/Adrm1/Pnp/Fgl2/Tcf3/Tgfbr2/Sh2b3/Stat3/Stk11/Fas/Cd83/Il1b/Sema4a/Nfkbid/Jmjd6/Smarcd2/Hsp90aa1/Flt3/Kit/Bcl11a/Pbrm1/Cd44/Stat5a/Ctla2a/Card11/Themis/Otud5/Rhoa/Socs1/Ptger4/Gba/Fanca/Slamf6/Tox/Zmiz1/Ccr9/Gadd45g/Adam8/Mpzl2/Irf4/Rc3h2/Ctla4/Ly9/Ctsl/Cdkn2a/Bcl3/Srf/Tmem131l/Enpp1/Sp3/Ap3b1/Runx1/Ada/Ccl19/Anxa1/Smarcb1/Ccr7/Smad7/Il4ra/Zeb1/Vav1/Prdx2/Smarce1/Vsir	65
GO:0006275	BP	GO:0006275	regulation of DNA replication	38/2205	138/28564	2.60656e-12	1.76527e-10	1.12367e-10	Meaf6/Jun/Rac1/Pcna/Cdk1/Ino80b/Ilkap/Gins2/Cdt1/Atg7/Mcm4/Mcm6/Fbh1/Ccna2/Rfc4/Ehmt2/Wrnip1/Atf1/Map2k4/Rfc3/Ino80/Ankrd17/Ino80e/Usp37/Ctc1/Tspyl2/Fbxo5/Tnfaip1/Mapk8/Dbf4/Endog/Cdk2/Stn1/Nucks1/Senp2/Mcm5/Mcm3/Mcrs1	38
GO:0000723	BP	GO:0000723	telomere maintenance	39/2205	145/28564	3.02596e-12	2.02601e-10	1.28965e-10	Hnrnpa2b1/Cct6a/Pcna/Hnrnpc/Gar1/Lmna/Pnkp/Ino80b/Gnl3/Hspa1a/Rpa1/Mapk3/Hsp90aa1/Fbxo4/Rpa2/Smg1/Pinx1/Rif1/Rad51d/Hmbox1/Ino80/Dcp2/Tnks2/Tent4b/Mapk1/Ino80e/Ctc1/Hus1/Slx4/Xrcc1/Aurkb/Dclre1c/Wrn/Stn1/Cct3/Cct4/Bmyc/Ten1/Mcrs1	39
GO:2001251	BP	GO:2001251	negative regulation of chromosome organization	31/2205	97/28564	3.70388e-12	2.45205e-10	1.56084e-10	Sub1/Birc5/H3f3b/Spc24/Cdc20/Cdca8/Top2a/Anapc15/Hnrnpc/Mad2l1/Incenp/Cdt1/Pinx1/Nuf2/Spc25/Mad2l1bp/Dcp2/Tnks2/Tent4b/Bub1b/Ctc1/Ndc80/Fbxo5/Slx4/Xrcc1/Aurkb/Rad21/Stn1/Ten1/Mcrs1/Psmg2	31
GO:0031396	BP	GO:0031396	regulation of protein ubiquitination	49/2205	214/28564	3.77906e-12	2.47403e-10	1.57483e-10	Tnfaip3/Birc5/Chp1/Marchf7/Svbp/Cdc20/Mad2l1/Otub1/Tspo/Siah2/Plaa/Hspbp1/Hspa1a/Hsp90aa1/Fbxo4/Wbp1l/Atg7/Psmd10/Pinx1/Usp4/Ube2l3/Xiap/Mapk9/Ogt/Kdm1a/Gclc/Gabarap/Bub1b/Bag5/Ubxn2a/Fbxo5/Mapk8/Axin1/Cdkn2a/Ivns1abp/Sqstm1/Hspa5/Smad7/Gbp4/Pdcd6/Bcl10/Senp2/Isg15/Pten/Huwe1/Dcun1d1/Cdk5rap3/Dcun1d5/Ube2s	49
GO:0015986	BP	GO:0015986	proton motive force-driven ATP synthesis	26/2205	70/28564	4.07006e-12	2.63525e-10	1.67746e-10	Atp5j2/Atp5l/Atp5pb/Atp5c1/Atp5b/Ndufb9/Ndufa11/Atp5h/Atp5g1/Atpsckmt/Ndufa13/Atp5a1/Ndufs3/Ndufc1/Ndufa12/Ndufs5/Atp5g3/Ndufa7/Ndufb7/Ndufa10/Stoml2/Ndufv3/Ndufs6/Ndufa5/Atp5k/Ndufc2	26
GO:0006302	BP	GO:0006302	double-strand break repair	60/2205	297/28564	4.70458e-12	3.01298e-10	1.9179e-10	Meaf6/Rpa3/Fh1/Lig1/Brcc3/Dpf2/Pnkp/Paxx/Otub1/Aptx/Rpa1/Smarcd2/Cdca5/Gins2/Pbrm1/Rpa2/Dmap1/Mcm4/Dek/Samhd1/Mcm6/Fbh1/Hmces/Rif1/Rad51d/Msh2/Kdm1a/Ino80/Trrap/Ddx1/Fus/Rmi2/Zcwpw1/Hus1/Rad51ap1/Rbbp8/Slx4/Vps72/Xrcc1/Dclre1c/Recql/Ints3/Kmt5c/Epc2/Wrn/Tdp1/Rad21/Stn1/Zswim7/Smarcb1/Bcl7c/Nucks1/Zbtb7a/Actr2/Chd4/Smarce1/Mcm5/Mcm3/Hpf1/Swi5	60
GO:0002831	BP	GO:0002831	regulation of response to biotic stimulus	83/2205	485/28564	5.27645e-12	3.34288e-10	2.1279e-10	Hmgb2/Tnfaip3/Ifi205/Cadm1/Myd88/Fgl2/Cnot7/Irak1/Cd24a/Serpinb9/Ccl5/Il1b/Scimp/Plcg2/Hspa1a/Hexim1/Mapk3/Hsp90aa1/Serpinb1a/Wdfy1/Ppp2r3c/Tlr3/Casp1/Stat5a/Pik3ap1/Gbp5/Samhd1/Matr3/Usp15/Cd86/Treml4/Crk/Socs1/Oasl1/Rnf216/Slamf6/Tigar/Cd96/Zbp1/Ifi211/Ankrd17/Adam8/Parp14/Tasl/Irf4/Ifi204/Itch/Mul1/Nlrc4/Polr3d/Tifa/Pdpk1/Tkfc/Tlr11/Nod1/Adar/Ffar2/Havcr2/Cd40/Trim21/Ap3b1/Pspc1/Ddx60/Fbxo38/T…	83
GO:0006417	BP	GO:0006417	regulation of translation	74/2205	411/28564	6.25825e-12	3.92273e-10	2.49699e-10	Gapdh/Serp1/Ssb/Exosc3/Zfp36/Ptk2b/Tardbp/Fxr1/Upf3a/Mknk2/Cnot7/Tyms/Eif4g3/Larp4b/Tob1/Mapk3/Mknk1/Rock2/Tcof1/Dph5/Impact/Rpl26/Eif4g1/Per1/Eif4e2/Etf1/Mrpl13/Eif4e3/Exosc9/Dnajc1/Rnf139/Mtg2/Tia1/Cnot1/Eif2ak1/Secisbp2l/Cnot6/Cpeb4/Aco1/Cnot11/Shfl/Dcp2/Fech/Pstk/Tent4b/Mapk1/Ngdn/Mrps27/Shmt1/Rc3h2/Ngrn/Pde12/Pelo/Bcl3/Shmt2/Aars/Gcn1/Ilf3/Prkca/Cnot6l/Ythdf2/Magoh/Trap1/Mif4gd/Eif4a3/Pkm/Tm…	74
GO:0016050	BP	GO:0016050	vesicle organization	67/2205	355/28564	7.09621e-12	4.40114e-10	2.80153e-10	Pafah1b1/Srgn/Vamp8/Chp1/Chmp5/Trappc1/Atp6v1g1/Chmp2a/Stx8/Tsg101/Chmp2b/Trappc5/Trappc3/Pi4k2a/Rubcnl/Cd2ap/Snap29/Ankrd27/Stx3/Vps41/Chmp7/Uso1/Ap1s1/Laptm4b/Ap3s2/Hps3/Atp13a2/Tbc1d20/Trappc12/Tmcc1/Vamp7/Usp8/Gosr2/Ap2m1/Chmp1a/Picalm/Stx11/Stx17/Tom1/Mfsd14a/Washc4/Pip4k2b/Fbxo5/Rab13/Ap3m1/Wasl/Stx2/Trappc2/Bloc1s3/Arfgap2/Ap3b1/Anxa1/Sqstm1/Stx7/Tbpl1/Sar1b/Atp6v1b2/Vapb/Stx4a/Pdcd6/Snx10…	67
GO:0034248	BP	GO:0034248	regulation of amide metabolic process	81/2205	473/28564	9.18709e-12	5.63858e-10	3.58921e-10	Gapdh/Serp1/Ssb/Exosc3/Zfp36/Ptk2b/Tardbp/Fxr1/Upf3a/Mknk2/Cnot7/Tyms/Ormdl2/Eif4g3/Larp4b/Sp1/Tob1/Mapk3/Mknk1/Rock2/Tcof1/Dph5/Impact/Rpl26/Eif4g1/Per1/Eif4e2/Etf1/Mrpl13/Eif4e3/Exosc9/Dnajc1/Rnf139/Mtg2/Tia1/Cnot1/Eif2ak1/Secisbp2l/Cnot6/Cpeb4/Aco1/Cnot11/Tigar/Shfl/Dcp2/Fech/Pstk/Tent4b/Mapk1/Ngdn/Picalm/Prnp/Mrps27/Shmt1/Rc3h2/Ngrn/Pde12/Pelo/Bcl3/Shmt2/Aars/Gcn1/Ilf3/Prkca/Cnot6l/Ythdf2/Mag…	81
GO:0006457	BP	GO:0006457	protein folding	42/2205	170/28564	9.43577e-12	5.7315e-10	3.64836e-10	B2m/Hspa8/Pfdn5/Ppig/Cct6a/Pofut2/Mkks/Hsph1/Dnajb4/Hspa1a/Hsp90aa1/Vbp1/Tbcd/Stip1/Dnajc1/Tor1b/Hspa4l/Ero1a/Tbce/Qsox1/Dnajc10/Ahsa1/Bag5/Pdia5/Ero1b/Tbcc/Chchd4/Ube4b/Pex19/Cct3/Hspa5/Cct4/Aip/Grpel1/Trap1/H2-DMb2/Fkbp4/Sgta/Pdrg1/Hspa14/Erp44/Dnajc2	42
GO:0009615	BP	GO:0009615	response to virus	68/2205	366/28564	1.03975e-11	6.25123e-10	3.97919e-10	Cxcl9/Tnfaip3/Ifi205/Bst2/Vamp8/Myd88/Ifitm2/Gbp2b/Fgl2/Hnrnpul1/Cnot7/Pmaip1/Ccl5/Il1b/Ddx56/Rtp4/Serinc3/Hsp90aa1/Flt3/Tlr3/Casp1/Atg7/Dhx15/Samhd1/Trim27/Cd86/Treml4/Oasl1/Rnf216/Shfl/Ddx1/Zbp1/Ifi211/Ncbp3/Polr3h/Ncr1/Ifit2/Ifi204/Itch/Mul1/Gbp3/Polr3d/Bcl3/Ext1/Tkfc/Ifnar1/Adar/Ilf3/Unc13d/Cd40/Itgax/Trim21/Ddx60/Ccl19/Ivns1abp/Ifitm3/Tomm70a/Irf5/Trim35/Vapb/Selenok/Gbp4/Chuk/Phb2/Pycard/Is…	68
GO:0031647	BP	GO:0031647	regulation of protein stability	61/2205	311/28564	1.15819e-11	6.89296e-10	4.38768e-10	Hspa8/Gapdh/Serf2/Cct6a/Usp19/Chp1/Marchf7/Tardbp/Tcf3/Flna/Lmna/Aptx/Hspa1a/Hsp90aa1/Fbxo4/Rassf2/Usp25/Pinx1/Usp4/Otud5/Rnf149/Tada3/Mfsd1/Rnf139/Stk3/Ncor2/Cdkn2aip/Bag3/Usp8/Taf9/Aurka/Trim24/Prnp/Bag5/Ndc80/Usp9x/Hcfc1/Mul1/Cdkn2a/Pex19/Trim21/Pex2/Tnip2/Fbxw11/Tbrg1/Ifi30/Zswim7/Ubl4a/Cct3/Cct4/Gsn/Smad7/Phb2/Pycard/Senp2/Ctsh/Ddrgk1/Pten/Rad23a/Pdcd10/Hypk	61
GO:0051258	BP	GO:0051258	protein polymerization	57/2205	281/28564	1.34601e-11	7.93071e-10	5.04826e-10	Aif1/Hcls1/Ube2c/Rac1/Arhgap18/Drg1/Ptk2b/Chmp2a/Septin2/Icam1/Actr3/Cyfip2/Nde1/Mkks/Dyrk1a/Numa1/Hspa1a/Baiap2/Hsp90aa1/Rasa1/Capg/Eml2/Tbcd/Pecam1/Cyria/Rhoa/Rdx/Tmsb15b1/Dnm1l/Diaph1/Tppp3/Fchsd2/Arfgef1/Dctn1/Washc3/Stmn1/Mzt1/Tpm1/Fbxo5/Mapk8/Wasl/Rangrf/Slain1/Tpx2/Cdkn1b/Gsn/Pak1/Dbnl/Bin1/Pycard/Chmp4b/Capzb/Fkbp4/Pstpip1/Tmod3/Mapre1/Ube2s	57
GO:0002262	BP	GO:0002262	myeloid cell homeostasis	48/2205	214/28564	1.36805e-11	7.98075e-10	5.08011e-10	B2m/Hcls1/Hmgb2/Fcer1g/Bak1/Prdx1/Zfp36/Alas1/Slc25a5/Tcf3/Sh2b3/Stat3/Cd24a/Sfxn1/Jmjd6/Sp1/Hspa1a/G6pdx/Kit/Cd44/Dnase2a/Stat5a/Pde4b/Hmox1/Slc25a38/Exoc6/Kdm1a/Rb1/Fech/Fcgr2b/Ccl2/Axin1/Flvcr1/Srf/Ampd3/Adar/Sp3/Bcl2l11/Racgap1/Anxa1/Lyn/Zbtb7a/Ptbp3/Lyar/Isg15/Tmod3/Cdk5rap3/Ets1	48
GO:0050000	BP	GO:0050000	chromosome localization	29/2205	90/28564	1.44988e-11	8.37519e-10	5.33119e-10	Birc5/Chmp5/Chmp2a/Cdca8/Chmp2b/Actr3/Lmna/Nde1/Cenpq/Incenp/Cep63/Numa1/Cdca5/Chmp7/Cdt1/Pinx1/Nuf2/Trappc12/Chmp1a/Gem/Ndc80/Nup62/Aurkb/Actr2/Chmp4b/Seh1l/Dctn2/Mapre1/Chmp1b	29
GO:0043254	BP	GO:0043254	regulation of protein-containing complex assembly	76/2205	435/28564	1.48745e-11	8.49875e-10	5.40984e-10	Lgals3/Hcls1/Lcp1/Napa/Plek/H3f3b/Myd88/Bak1/Rac1/Arhgap18/Drg1/Ptk2b/Brcc3/Icam1/Arhgef2/Actr3/Cd24a/Cyfip2/Fas/Mkks/Plcg2/Fnip1/Dyrk1a/Numa1/Hspa1a/Baiap2/Hsp90aa1/Ankrd27/Rasa1/Capg/Eml2/Tbcd/Pecam1/Cyria/Cdt1/Impact/Gbp5/Eif4g1/Rhoa/Rdx/Tmsb15b1/Mapk9/Ptger4/Traf2/Tppp3/Fchsd2/Gba/Trappc12/Arfgef1/Dctn1/Stmn1/Tpm1/Rhoc/Pex5/Hcfc1/Mapk8/Rangrf/Slain1/Bcl2l11/Pmepa1/Sar1b/Cdkn1b/Gsn/Pak1/Dbnl/B…	76
GO:0051607	BP	GO:0051607	defense response to virus	60/2205	305/28564	1.50012e-11	8.49875e-10	5.40984e-10	Cxcl9/Tnfaip3/Ifi205/Bst2/Vamp8/Myd88/Ifitm2/Gbp2b/Fgl2/Cnot7/Pmaip1/Ccl5/Il1b/Ddx56/Rtp4/Serinc3/Hsp90aa1/Tlr3/Casp1/Atg7/Dhx15/Samhd1/Trim27/Cd86/Treml4/Oasl1/Rnf216/Shfl/Ddx1/Zbp1/Ifi211/Ncbp3/Polr3h/Ncr1/Ifit2/Ifi204/Itch/Mul1/Gbp3/Polr3d/Tkfc/Ifnar1/Ilf3/Unc13d/Cd40/Itgax/Trim21/Ddx60/Ifitm3/Tomm70a/Irf5/Trim35/Vapb/Selenok/Gbp4/Chuk/Phb2/Pycard/Isg15/Ndufaf4	60
GO:0034341	BP	GO:0034341	response to type II interferon	38/2205	146/28564	1.68954e-11	9.48076e-10	6.03493e-10	Gapdh/Bst2/Vamp8/Ifitm2/Gbp2b/Kynu/Stx8/Actr3/Gbp2/Ciita/Gbp8/Ccl5/Gch1/Capg/Casp1/Gbp10/Stxbp3/Gbp5/Slk/Socs1/Ccl8/Ccl22/Shfl/Stx11/Parp14/Ccl2/Pde12/Gbp3/Cd40/Trim21/Ccl19/Ifitm3/Gsn/Gbp4/Stx4a/Actr2/Cxcl16/Zyx	38
GO:0140546	BP	GO:0140546	defense response to symbiont	60/2205	306/28564	1.72777e-11	9.55976e-10	6.08522e-10	Cxcl9/Tnfaip3/Ifi205/Bst2/Vamp8/Myd88/Ifitm2/Gbp2b/Fgl2/Cnot7/Pmaip1/Ccl5/Il1b/Ddx56/Rtp4/Serinc3/Hsp90aa1/Tlr3/Casp1/Atg7/Dhx15/Samhd1/Trim27/Cd86/Treml4/Oasl1/Rnf216/Shfl/Ddx1/Zbp1/Ifi211/Ncbp3/Polr3h/Ncr1/Ifit2/Ifi204/Itch/Mul1/Gbp3/Polr3d/Tkfc/Ifnar1/Ilf3/Unc13d/Cd40/Itgax/Trim21/Ddx60/Ifitm3/Tomm70a/Irf5/Trim35/Vapb/Selenok/Gbp4/Chuk/Phb2/Pycard/Isg15/Ndufaf4	60
GO:2001022	BP	GO:2001022	positive regulation of response to DNA damage stimulus	42/2205	173/28564	1.73607e-11	9.55976e-10	6.08522e-10	Meaf6/Pnp/Pcna/Fh1/Fxr1/Brcc3/Skil/Pmaip1/Dpf2/Pnkp/Ino80b/Smarcd2/Pbrm1/Dmap1/Rpl26/Fbh1/Parg/Rif1/Ino80/Tigar/Trrap/Nsmce4a/Fus/Ino80e/Tmem161a/Zcwpw1/Map3k20/Rad51ap1/Rbbp8/Endog/Vps72/Cdkn2a/Xrcc1/Kmt5c/Epc2/Smarcb1/Bmyc/Bcl7c/Actr2/Znhit1/Smarce1/Mcrs1	42
GO:0097193	BP	GO:0097193	intrinsic apoptotic signaling pathway	62/2205	322/28564	1.785e-11	9.73817e-10	6.19879e-10	Bcl2a1b/Cycs/Ifi205/Hdac1/Pnp/Bak1/Marchf7/Xpa/Ptpmt1/Skil/Tnfrsf1b/Hdac2/Pmaip1/Ybx3/Stk11/Stk25/Cep63/Ddit3/Serinc3/Cebpb/Cd44/Hells/Rpl26/Ndufa13/Ndufs3/Usp15/Fbh1/Hmox1/Plagl2/Msh2/Dnm1l/Kdm1a/Ero1a/Dnajc10/Crip1/Ifi211/Zfp622/Tmem161a/Bag5/Wwox/Ifi204/Ppp1r13b/Rrn3/E2f1/Bcl3/Bcl2l11/Cdip1/Itpr1/Bcl2l12/Mapk7/Ivns1abp/Nono/Prkca/Selenok/Aldh2/Bmyc/Trap1/Pycard/Diablo/Gskip/Triap1/Pdcd10	62
GO:2000112	BP	GO:2000112	regulation of cellular macromolecule biosynthetic process	83/2205	497/28564	1.92785e-11	1.0421e-09	6.63344e-10	Gapdh/Serp1/Ssb/Exosc3/Chp1/Zfp36/Ptk2b/Tardbp/Fxr1/Upf3a/Mknk2/Cnot7/Tyms/Eif4g3/Larp4b/Atg101/Tob1/Mapk3/Mknk1/Rab3gap2/Rock2/Tcof1/Dph5/Impact/Rpl26/Eif4g1/Per1/Eif4e2/Etf1/Mrpl13/Eif4e3/Exosc9/Dnajc1/Rnf139/Mtg2/Tia1/Cnot1/Eif2ak1/Secisbp2l/Gba/Cnot6/Cpeb4/Aco1/Cnot11/Shfl/Dcp2/Fech/Pstk/Tent4b/Mapk1/Ngdn/Soat1/Mrps27/Shmt1/Rc3h2/Ngrn/Pde12/Pelo/Bcl3/Shmt2/Aars/Gcn1/Enpp1/Ilf3/Ccl19/Dbi/Prkca…	83
GO:1903706	BP	GO:1903706	regulation of hemopoiesis	77/2205	447/28564	2.22656e-11	1.19262e-09	7.5916e-10	B2m/Hcls1/Hmgb2/Adrm1/Meaf6/Jun/Pnp/Zfp36/Ptk2b/Fgl2/Tgfbr2/Sh2b3/Stat3/Cd24a/Tmem64/Fas/Cd83/Ccl5/Pithd1/Nfkbid/Hspa1a/Gpr171/Smarcd2/Hsp90aa1/Cebpb/Flt3/Rassf2/Hmgb3/Ppp2r3c/Pbrm1/Cd44/Atg7/Stat5a/Ctla2a/Card11/Rhoa/Socs1/Rbm15/Fanca/Nedd9/Tox/Kdm1a/Zmiz1/Rb1/Flt3l/Adam8/Rnf41/Esrra/Rc3h2/Ctla4/Cnot4/Cdkn2a/Cul4a/Tmem131l/Brpf1/Mysm1/Ap3b1/Runx1/Ada/Ccl19/Anxa1/Prkca/Smarcb1/Ccr7/Cib1/Smad7/Bmy…	77
GO:0071824	BP	GO:0071824	protein-DNA complex subunit organization	46/2205	203/28564	2.49828e-11	1.32612e-09	8.44133e-10	Ssrp1/H3f3b/Cenpw/Tspyl1/Nasp/Med17/Hat1/Mis18a/Smarcd2/Taf6l/Cenph/Asf1a/Cdt1/Hells/Taf7/H1f2/Med9/Taf3/Trappc12/Med24/Med16/Anp32b/Taf9/Taf12/Cenpt/Tspyl2/Dlgap5/Rsf1/Med6/H1f0/H1f4/Cenpi/Gtf2f2/Smarcb1/Rbbp4/Bmyc/Cenpa/Gtf2a1/Nap1l1/Asf1b/Med10/Supt16/Smarce1/Taf13/Med21/Chd2	46
GO:0008033	BP	GO:0008033	tRNA processing	34/2205	122/28564	2.52343e-11	1.3275e-09	8.45017e-10	Ssb/Tsen34/Adat2/Rpp30/Grsf1/Trit1/Dus2/Osgep/Lsm6/Prorp/Wdr6/Cdkal1/Ctu2/Trmt61a/Trub1/Trnt1/Trmt6/Tprkb/Qtrt1/Dalrd3/Pus1/Ddx1/Rtraf/Pop7/Osgepl1/Trmt1l/Wdr4/Aars/Trmt2b/Tsen54/Alkbh8/Gon7/Zbtb8os/Urm1	34
GO:0070507	BP	GO:0070507	regulation of microtubule cytoskeleton organization	40/2205	162/28564	2.97742e-11	1.55247e-09	9.8822e-10	Pafah1b1/Rac1/Chmp5/Drg1/Chmp2a/Arhgef2/Chmp2b/Tacc3/Hsph1/Dyrk1a/Numa1/Hspa1a/Eml2/Tbcd/Chmp7/Rhoa/Specc1l/Dctn1/Stmn1/Chmp1a/Prkaa1/Mapre2/Patj/Mapk8/Cep70/Nup62/Rangrf/Ska2/Slain1/Bicd2/Tpx2/Cdkn1b/Rae1/Cib1/Pak1/Chmp4b/Fkbp4/Mapre1/Chmp1b/Ripor2	40
GO:0043484	BP	GO:0043484	regulation of RNA splicing	43/2205	186/28564	5.54701e-11	2.86693e-09	1.82493e-09	Hspa8/Clk1/Hnrnpa2b1/Slc38a2/Rbm39/Fxr1/Rnps1/Supt20/Grsf1/Jmjd6/Dyrk1a/Taf6l/Hnrnpll/Srsf7/Tada3/Hnrnph3/Rbm15/Tia1/Ptbp2/Trrap/Rbmxl1/Fus/Taf9/Taf12/Mbnl3/Zfp326/Ccnl1/Magoh/Snrnp70/Eif4a3/Zbtb7a/Ptbp3/Eny2/Fam50a/Ythdc1/Tra2b/Srsf3/Rbm22/Fastk/Hnrnph1/Larp7/Rbm7/Srsf9	43
GO:0090150	BP	GO:0090150	establishment of protein localization to membrane	53/2205	260/28564	5.73254e-11	2.93706e-09	1.86957e-09	Emc6/Vps37b/Gga1/Actr3/Cd24a/Pmaip1/Rtp4/Hsp90aa1/Stx3/Rab3gap2/Vps37a/Ndufa13/Rdx/Rilpl2/Ogt/Arl6/Emc1/Exoc4/Zdhhc7/Vamp7/Arl6ip1/Prnp/Blzf1/Sec63/Pex5/Ccl2/Zdhhc6/Srprb/Pex19/Nsf/Ap3b1/Agk/Atp2c1/Tomm70a/Ubl4a/Cib1/Hspa5/Stx4a/Pak1/Srp14/Srp72/Get3/Chmp4b/Atad1/Timm13/Snap23/Sgta/Srp9/Wdr83os/Sec62/Zdhhc18/Timm10/Emc2	53
GO:0032886	BP	GO:0032886	regulation of microtubule-based process	54/2205	268/28564	6.01163e-11	3.0535e-09	1.94369e-09	Pafah1b1/Rac1/Azin1/Chmp5/Drg1/Chmp2a/Arhgef2/Chmp2b/Stk11/Tacc3/Mkks/Hsph1/Cfap20/Dyrk1a/Numa1/Hspa1a/Eml2/Tbcd/Chmp7/Rock2/Xpo1/Tacc1/Rhoa/Nubp1/Specc1l/Diaph1/Dctn1/Fbxw5/Kif3a/Stmn1/Chmp1a/Prkaa1/Mapre2/Patj/Mapk8/Cep70/Nup62/Rangrf/Ska2/Slain1/Bicd2/Tpx2/Ccnl1/Cdkn1b/Rae1/Cib1/Pak1/Chmp4b/Fkbp4/Cdk11b/Mapre1/Chmp1b/Pdcd6ip/Ripor2	54
GO:0034101	BP	GO:0034101	erythrocyte homeostasis	40/2205	167/28564	8.13391e-11	4.09615e-09	2.60739e-09	B2m/Hcls1/Hmgb2/Prdx1/Zfp36/Alas1/Slc25a5/Tcf3/Sh2b3/Stat3/Cd24a/Sfxn1/Jmjd6/Sp1/Hspa1a/G6pdx/Kit/Dnase2a/Stat5a/Hmox1/Slc25a38/Exoc6/Kdm1a/Rb1/Fech/Axin1/Flvcr1/Srf/Ampd3/Adar/Sp3/Racgap1/Lyn/Zbtb7a/Ptbp3/Lyar/Isg15/Tmod3/Cdk5rap3/Ets1	40
GO:0045862	BP	GO:0045862	positive regulation of proteolysis	68/2205	384/28564	9.48778e-11	4.69765e-09	2.99027e-09	Cycs/Ifi205/Bak1/Nub1/Ptk2b/Cdc20/Rnf19b/Stat3/Tnfrsf1b/Hdac2/Cyfip2/Pmaip1/Fas/Rnf19a/Il1b/Hspbp1/Hspa1a/Rock2/Casp1/Atg7/Psmd10/Ndufa13/Rhoa/Psenen/Tnp2/Rnf139/Mapk9/Ogt/Gba/Rnft1/Gclc/Ifi211/Anp32b/Gabarap/Aurka/Picalm/Adam8/Ankib1/Ifi204/Mapk8/Mul1/Usp5/Nlrc4/Ctsl/Axin1/Agtpbp1/Cdkn2a/Nod1/Det1/Bcl2l11/Cradd/Fbxw11/Timm23/Gsn/Smad7/Bmyc/Lyn/Pdcd6/Bcl10/Pycard/Sumo2/Sgta/Diablo/Ctsh/Ddrgk1/Pte…	68
GO:0050863	BP	GO:0050863	regulation of T cell activation	68/2205	384/28564	9.48778e-11	4.69765e-09	2.99027e-09	B2m/Lgals3/Aif1/Adrm1/Pnp/Marchf7/Fgl2/Cd5/Tgfbr2/Sh2b3/Btla/Cd24a/Tnfrsf1b/Fas/Cd83/Ccl5/Il1b/Hsph1/Nfkbid/Smarcd2/Hsp90aa1/Cebpb/Prkar1a/Pbrm1/Cd44/Stat5a/Ctla2a/Card11/Rhoa/Cd86/Socs1/Il12rb2/Fanca/Tox/Zmiz1/Adam8/Prnp/Ccl2/Rc3h2/Ctla4/Itch/Dhps/Cdkn2a/Pdcd1lg2/Tmem131l/Havcr2/Ap3b1/Runx1/Ada/Ccl19/Anxa1/Smarcb1/Selenok/Ccr7/Smad7/Bcl10/Pycard/Tnfaip8l2/H2-DMb2/Il4ra/Zeb1/H2-Ob/Znhit1/Prdx2/Sm…	68
GO:0009206	BP	GO:0009206	purine ribonucleoside triphosphate biosynthetic process	32/2205	115/28564	1.00563e-10	4.93764e-09	3.14303e-09	Atp5j2/Atp5l/Atp5pb/Atp5c1/Atp5b/Pnp/Ndufb9/Ndufa11/Stat3/Atp5h/Atp5g1/Atpsckmt/Aldoa/Nme4/Ndufa13/Atp5a1/Ndufs3/Ndufc1/Ndufa12/Ndufs5/Atp5g3/Ndufa7/Ndufb7/Ndufa10/Slc25a13/Stoml2/Ndufv3/Pkm/Ndufs6/Ndufa5/Atp5k/Ndufc2	32
GO:0045088	BP	GO:0045088	regulation of innate immune response	68/2205	385/28564	1.06691e-10	5.19525e-09	3.30701e-09	Hmgb2/Tnfaip3/Ifi205/Cadm1/Myd88/Cnot7/Irak1/Serpinb9/Scimp/Plcg2/Hspa1a/Hexim1/Hsp90aa1/Serpinb1a/Wdfy1/Tlr3/Casp1/Stat5a/Pik3ap1/Gbp5/Samhd1/Matr3/Usp15/Cd86/Treml4/Crk/Socs1/Oasl1/Slamf6/Cd96/Zbp1/Ifi211/Ankrd17/Adam8/Parp14/Tasl/Irf4/Ifi204/Mul1/Nlrc4/Polr3d/Tifa/Pdpk1/Tkfc/Tlr11/Nod1/Adar/Ffar2/Havcr2/Cd40/Trim21/Ap3b1/Pspc1/Ddx60/Tnip2/Nono/Tomm70a/Otulin/H2-M3/Ythdf2/Lyn/Bcl10/Phb2/Pycard/…	68
GO:0019058	BP	GO:0019058	viral life cycle	52/2205	257/28564	1.15319e-10	5.56932e-09	3.54513e-09	Hspa8/Ifi205/Vps37b/Bsg/Bst2/Vamp8/Ifitm2/Chmp5/Chmp2a/Jpt2/Top2a/Icam1/Cnot7/Tsg101/Ddb1/Chmp2b/Ciita/Slc3a2/Ccl5/Ddx56/Chmp7/Atg7/Trim59/Mvb12b/Tbc1d20/Oasl1/Ccl8/Resf1/Shfl/Pkn2/Ifi211/Chmp1a/Zfp809/Ifi204/Pde12/Gbp3/Adar/Ilf3/Nedd4/Trim21/Ifitm3/Smarcb1/Vapb/Gsn/Nucks1/Chmp4b/Isg15/Snf8/Srpk2/Rad23a/Chmp1b/Pdcd6ip	52
GO:0009145	BP	GO:0009145	purine nucleoside triphosphate biosynthetic process	32/2205	116/28564	1.28664e-10	6.16332e-09	3.92324e-09	Atp5j2/Atp5l/Atp5pb/Atp5c1/Atp5b/Pnp/Ndufb9/Ndufa11/Stat3/Atp5h/Atp5g1/Atpsckmt/Aldoa/Nme4/Ndufa13/Atp5a1/Ndufs3/Ndufc1/Ndufa12/Ndufs5/Atp5g3/Ndufa7/Ndufb7/Ndufa10/Slc25a13/Stoml2/Ndufv3/Pkm/Ndufs6/Ndufa5/Atp5k/Ndufc2	32
GO:0051310	BP	GO:0051310	metaphase plate congression	24/2205	69/28564	1.34616e-10	6.39642e-09	4.07161e-09	Birc5/Chmp5/Chmp2a/Cdca8/Chmp2b/Cenpq/Incenp/Numa1/Cdca5/Chmp7/Cdt1/Pinx1/Nuf2/Trappc12/Chmp1a/Gem/Ndc80/Nup62/Aurkb/Chmp4b/Seh1l/Dctn2/Mapre1/Chmp1b	24
GO:0006282	BP	GO:0006282	regulation of DNA repair	46/2205	213/28564	1.40259e-10	6.61126e-09	4.20837e-09	Meaf6/Pnp/Pcna/Fh1/Brcc3/Supt20/Dpf2/Pnkp/Usp1/Otub1/Ino80b/Smarcd2/Taf6l/Pbrm1/Rpa2/Taf7/Dmap1/Dek/Fbh1/Parg/Tada3/Rif1/Kdm1a/Ino80/Tigar/Trrap/Fus/Taf9/Ino80e/Rmi2/Tmem161a/Taf12/Zcwpw1/Rad51ap1/Rbbp8/Vps72/Xrcc1/Cul4a/Kmt5c/Epc2/Smarcb1/Bcl7c/Actr2/Eny2/Smarce1/Mcrs1	46
GO:0006754	BP	GO:0006754	ATP biosynthetic process	30/2205	104/28564	1.44799e-10	6.71818e-09	4.27643e-09	Atp5j2/Atp5l/Atp5pb/Atp5c1/Atp5b/Ndufb9/Ndufa11/Stat3/Atp5h/Atp5g1/Atpsckmt/Aldoa/Ndufa13/Atp5a1/Ndufs3/Ndufc1/Ndufa12/Ndufs5/Atp5g3/Ndufa7/Ndufb7/Ndufa10/Slc25a13/Stoml2/Ndufv3/Pkm/Ndufs6/Ndufa5/Atp5k/Ndufc2	30
GO:0032386	BP	GO:0032386	regulation of intracellular transport	62/2205	338/28564	1.44808e-10	6.71818e-09	4.27643e-09	Txn1/Hcls1/Lcp1/Map2k2/Chp1/Ube2j1/Cdk1/Tardbp/Pkig/Flna/Rangap1/Actr3/Pmaip1/Snx12/Stk11/Derl2/Numa1/Mapk3/Hsp90aa1/Anxa2/Erlec1/Xpo1/Ipo5/Nup153/Dmap1/Ctdspl2/Camk4/Edem1/Crebrf/Rdx/Rnf139/Atp13a2/Tbc1d20/Nucb1/Akap8l/Scfd1/Ogt/Vamp7/Bag3/Kif3a/Mapk1/Anp32b/Prkaa1/Prnp/Ccl2/Mapk8/Mdfic/Cdkn2a/Chchd4/Nup62/Bcas3/Nedd4/Mtmr2/Gcc2/Ergic3/Sar1b/Cib1/Gbp4/Pak1/Ehd1/Rbm22/Pdcd10	62
GO:0046755	BP	GO:0046755	viral budding	13/2205	20/28564	1.54628e-10	7.1177e-09	4.53074e-09	Vps37b/Chmp5/Chmp2a/Tsg101/Chmp2b/Chmp7/Mvb12b/Chmp1a/Nedd4/Chmp4b/Snf8/Chmp1b/Pdcd6ip	13
GO:0009142	BP	GO:0009142	nucleoside triphosphate biosynthetic process	34/2205	130/28564	1.67668e-10	7.65813e-09	4.87475e-09	Atp5j2/Atp5l/Atp5pb/Atp5c1/Atp5b/Pnp/Ndufb9/Ndufa11/Stat3/Atp5h/Cmpk1/Atp5g1/Atpsckmt/Aldoa/Nme4/Ndufa13/Atp5a1/Ndufs3/Ndufc1/Ndufa12/Ndufs5/Atp5g3/Ndufa7/Ndufb7/Ndufa10/Slc25a13/Stoml2/Tbpl1/Ndufv3/Pkm/Ndufs6/Ndufa5/Atp5k/Ndufc2	34
GO:2001233	BP	GO:2001233	regulation of apoptotic signaling pathway	72/2205	424/28564	1.92288e-10	8.71511e-09	5.54756e-09	Lgals3/Hmgb2/Tnfaip3/Hdac1/Bak1/Marchf7/Slc25a5/Ptpmt1/Icam1/Skil/Hdac2/Pmaip1/Ybx3/Lmna/Fas/Il1b/Siah2/Cep63/Ddit3/Serinc3/Hspa1a/Sgk3/Cd44/Hells/Psmd10/Rpl26/Ndufa13/Ndufs3/Usp15/Fbh1/Hmox1/Plagl2/Itga6/Stk3/Mapk9/Traf2/Dnm1l/Gclm/Kdm1a/Gclc/Rb1/Ar/Fem1b/Tmem161a/Bag5/Wwox/Mapk8/Rrn3/Ctsl/Bcl2l11/Cradd/Slc35f6/Bcl2l12/Stradb/Traf7/Mapk7/Ivns1abp/Nono/Gstp1/Bmyc/Trap1/Stx4a/Bcl10/Qars/Pycard/Tra…	72
GO:0042776	BP	GO:0042776	proton motive force-driven mitochondrial ATP synthesis	23/2205	65/28564	2.18829e-10	9.84228e-09	6.26506e-09	Atp5j2/Atp5pb/Atp5c1/Atp5b/Ndufb9/Ndufa11/Atp5h/Atpsckmt/Ndufa13/Atp5a1/Ndufs3/Ndufc1/Ndufa12/Ndufs5/Ndufa7/Ndufb7/Ndufa10/Stoml2/Ndufv3/Ndufs6/Ndufa5/Atp5k/Ndufc2	23
GO:0065004	BP	GO:0065004	protein-DNA complex assembly	41/2205	180/28564	2.50269e-10	1.11711e-08	7.1109e-09	Ssrp1/H3f3b/Cenpw/Tspyl1/Nasp/Med17/Hat1/Mis18a/Taf6l/Cenph/Asf1a/Cdt1/Hells/Taf7/H1f2/Med9/Taf3/Trappc12/Med24/Med16/Anp32b/Taf9/Taf12/Cenpt/Tspyl2/Dlgap5/Rsf1/Med6/H1f0/H1f4/Cenpi/Gtf2f2/Rbbp4/Cenpa/Gtf2a1/Nap1l1/Asf1b/Med10/Supt16/Taf13/Med21	41
GO:0070646	BP	GO:0070646	protein modification by small protein removal	38/2205	159/28564	2.56172e-10	1.13486e-08	7.22392e-09	Tnfaip3/Usp19/Brcc3/Otud1/Supt20/Usp18/Usp12/Usp1/Otub1/Taf6l/Usp25/Taf7/Usp4/Otud5/Usp15/Tada3/Cops3/Usp48/Trrap/Usp8/Taf9/Taf12/Usp37/Mindy3/Usp9x/Itch/Usp5/Shmt2/Mysm1/Trim21/Usp14/Otulin/Senp2/Josd2/Eny2/Cops2/Cops8/Desi1	38
GO:0048193	BP	GO:0048193	Golgi vesicle transport	54/2205	279/28564	2.88688e-10	1.26936e-08	8.08009e-09	Lman2/Gga1/Trappc1/Rab6a/Arf4/Trappc5/Dnm2/Trappc3/Snx12/Vps51/Cog8/Golt1b/Golga5/Vps41/Cog1/Vps52/Exoc5/Uso1/Ap3s2/Ap1ar/Rnf139/Tbc1d20/Scfd1/Ergic2/Trappc12/Exoc6/Exoc4/Exoc2/Vamp7/Gosr2/Stx17/Blzf1/Yif1a/Ero1b/Rab13/Dop1b/Copg1/Rangrf/Trappc2/Bicd2/Nsf/Arfgap2/Snx8/Gcc2/Atp2c1/Ergic3/Sar1b/Vapb/Pdcd6/Tmed2/Cope/Arf3/Copz1/Vps29	54
GO:0009895	BP	GO:0009895	negative regulation of catabolic process	61/2205	336/28564	3.12115e-10	1.36221e-08	8.67107e-09	Tnfaip3/Myd88/Azin1/Usp19/Marchf7/Zfp36/Tardbp/Upf3a/Flna/Stat3/Hnrnpc/Snx12/Mad2l1/Larp4b/Tspo/Il1b/Nampt/Tob1/Anxa2/Pbk/Kdm4a/Usp25/Eif4g1/Laptm4b/Hmox1/Wdr6/Crtc3/Scfd1/Traf2/Ehmt2/Ogt/Zdhhc7/Qsox1/Tigar/Tent4b/Usp8/Fus/Taf9/Prkaa1/Rnf41/Bag5/Usp9x/Bscl2/Cdkn2a/E2f1/Hcar2/Mtmr2/Foxk1/Dbi/Usp14/Psmf1/Chmp4b/Sgta/Taf15/Phf20l1/Elavl1/Tent2/Ddrgk1/Alad/Phax/Cdk5rap3	61
GO:0009201	BP	GO:0009201	ribonucleoside triphosphate biosynthetic process	32/2205	120/28564	3.33983e-10	1.44693e-08	9.21039e-09	Atp5j2/Atp5l/Atp5pb/Atp5c1/Atp5b/Pnp/Ndufb9/Ndufa11/Stat3/Atp5h/Atp5g1/Atpsckmt/Aldoa/Nme4/Ndufa13/Atp5a1/Ndufs3/Ndufc1/Ndufa12/Ndufs5/Atp5g3/Ndufa7/Ndufb7/Ndufa10/Slc25a13/Stoml2/Ndufv3/Pkm/Ndufs6/Ndufa5/Atp5k/Ndufc2	32
GO:0031331	BP	GO:0031331	positive regulation of cellular catabolic process	73/2205	438/28564	3.43004e-10	1.47517e-08	9.39012e-09	Exosc3/Nub1/Zfp36/Ptk2b/Slc25a5/Tardbp/Cdc20/Rnf19b/Cnot7/Sesn3/Tnfrsf1b/Stk11/Rnf19a/Il1b/Grsf1/Ddit3/Atg101/Hspbp1/Hspa1a/Tob1/Mapk3/Prxl2c/Rab3gap2/Rock2/Adrb2/Atg7/Psmd10/Vdac1/Hmox1/Exosc9/Rnf139/Mapk9/Cnot1/Snx18/Gba/Cnot6/Trp53inp1/Gclc/Sptlc2/Bag3/Dcp2/Dhrsx/Tent4b/Gabarap/Aurka/Adam8/Prkaa1/Pip4k2c/Tom1/Rc3h2/Ankib1/Pip4k2b/Itch/Mapk8/Usp5/Pde12/Endog/Axin1/Agtpbp1/Nod1/Det1/Bcl2l11/Trim…	73
GO:0051303	BP	GO:0051303	establishment of chromosome localization	26/2205	84/28564	4.39454e-10	1.87628e-08	1.19434e-08	Birc5/Chmp5/Chmp2a/Cdca8/Chmp2b/Nde1/Cenpq/Incenp/Cep63/Numa1/Cdca5/Chmp7/Cdt1/Pinx1/Nuf2/Trappc12/Chmp1a/Gem/Ndc80/Nup62/Aurkb/Chmp4b/Seh1l/Dctn2/Mapre1/Chmp1b	26
GO:0032204	BP	GO:0032204	regulation of telomere maintenance	28/2205	96/28564	4.44041e-10	1.88222e-08	1.19812e-08	Hnrnpa2b1/Cct6a/Hnrnpc/Lmna/Pnkp/Ino80b/Gnl3/Mapk3/Fbxo4/Smg1/Pinx1/Hmbox1/Ino80/Dcp2/Tnks2/Tent4b/Mapk1/Ino80e/Ctc1/Slx4/Xrcc1/Aurkb/Stn1/Cct3/Cct4/Bmyc/Ten1/Mcrs1	28
GO:0051168	BP	GO:0051168	nuclear export	39/2205	169/28564	4.52197e-10	1.9031e-08	1.21141e-08	Txn1/Hnrnpa2b1/Ssb/Chp1/Rangap1/Xpo6/Ranbp3/Xpo1/Nop9/Nup153/Ctdspl2/Camk4/Alyref/Gle1/Akap8l/Ahcyl1/Bag3/Anp32b/Ncbp3/Thoc2l/Cdkn2a/Chchd4/Nup62/Nxf1/Adar/Stradb/Chtop/Cdkn1b/Rae1/Magoh/Eif4a3/Eny2/Ythdc1/Srsf3/Ddx39a/Rbm22/Phax/Desi1/Ube2i	39
GO:1903311	BP	GO:1903311	regulation of mRNA metabolic process	57/2205	307/28564	4.91287e-10	2.05295e-08	1.3068e-08	Hspa8/Hnrnpa2b1/Myd88/Exosc3/Rbm39/Zfp36/Tardbp/Fxr1/Rnps1/Upf3a/Cnot7/Hnrnpc/Carhsp1/Larp4b/Jmjd6/Dyrk1a/Tob1/Rock2/Srsf7/Exosc9/Rbm15/Tia1/Traf2/Cnot1/Cnot6/Ahcyl1/Dcp2/Tent4b/Rbmxl1/Fus/Cpsf7/Rc3h2/Pde12/E2f1/Nudt21/Cnot6l/Ythdf2/Magoh/Snrnp70/Eif4a3/Zbtb7a/Ptcd2/Papola/Ptbp3/Safb/Taf15/Ythdc1/Tra2b/Srsf3/Srpk2/Elavl1/Fastk/Larp7/Safb2/Zc3h14/Rbm7/Srsf9	57
GO:0039702	BP	GO:0039702	viral budding via host ESCRT complex	11/2205	15/28564	5.77856e-10	2.3977e-08	1.52624e-08	Vps37b/Chmp5/Chmp2a/Tsg101/Chmp2b/Chmp7/Chmp1a/Chmp4b/Snf8/Chmp1b/Pdcd6ip	11
GO:0006401	BP	GO:0006401	RNA catabolic process	55/2205	293/28564	6.48145e-10	2.67054e-08	1.69992e-08	Lsm5/Lsm4/Mrto4/Ssb/Myd88/Exosc3/Zfp36/Tardbp/Fxr1/Rnps1/Upf3a/Rnaseh2a/Cnot7/Hnrnpc/Carhsp1/Tnfrsf1b/Rnaseh2b/Larp4b/Grsf1/Hspa1a/Tob1/Snd1/Exosc1/Rock2/Smg1/Upf2/Etf1/Lsm6/Exosc9/Traf2/Cnot1/Cnot6/Dcp2/Tent4b/Fus/Fen1/Rnaseh2c/Smg9/Rc3h2/Pde12/Pelo/E2f1/Wdr82/Cnot6l/Ythdf2/Magoh/Pnrc1/Eif4a3/Taf15/Elavl1/Tent2/Fastk/Phax/Zc3h14/Rbm7	55
GO:0009411	BP	GO:0009411	response to UV	37/2205	157/28564	6.69118e-10	2.73781e-08	1.74274e-08	Hmgn1/Pclaf/Bak1/Pcna/Xpa/Mapk13/Ddb1/Pmaip1/Stk11/Usp1/Pbk/Impact/Rpl26/Msh2/Mapk9/Cul4b/Kdm1a/Ino80/Trp53inp1/Fech/Crip1/Prkaa1/Tmem161a/Hus1/Map3k20/Mapk8/Ube4b/Bcl3/Aurkb/Cul4a/Nedd4/Wrn/Pold3/Ube2a/Ccnd1/Triap1/Sdf4	37
GO:0051650	BP	GO:0051650	establishment of vesicle localization	42/2205	193/28564	6.822e-10	2.77208e-08	1.76456e-08	Pafah1b1/Chp1/Trappc1/Chmp2a/Dpysl2/Tsg101/Trappc5/Trappc3/Stk11/Nde1/Tmem230/Mreg/Actn4/Exoc5/Ap3s2/Ap1ar/Tesk1/Atp13a2/Trappc12/Exoc6/Exoc4/Exoc2/Dctn1/Vamp7/Limk2/Itga4/Picalm/Mapk8/Ap3m1/Wasl/Trappc2/Bloc1s3/Arfgap2/Ap3b1/Fbxw11/Sar1b/Myo1g/Pdcd6/Stard3nl/Dctn2/Snf8/Pdcd6ip	42
GO:0032506	BP	GO:0032506	cytokinetic process	17/2205	38/28564	6.91216e-10	2.78948e-08	1.77563e-08	Chmp5/Chmp2a/Chmp2b/Chmp7/Kif20a/Rhoa/Snx18/Chmp1a/Cep55/Nup62/Stx2/Aurkb/Racgap1/Bin3/Chmp4b/Chmp1b/Pdcd6ip	17
GO:0033045	BP	GO:0033045	regulation of sister chromatid segregation	29/2205	104/28564	7.07712e-10	2.83663e-08	1.80564e-08	Ube2c/Birc5/Spc24/Cdc20/Cdca8/Anapc15/Dpf2/Mad2l1/Tacc3/Incenp/Numa1/Smarcd2/Pbrm1/Cdt1/Nuf2/Spc25/Mad2l1bp/Rb1/Bub1b/Rmi2/Ndc80/Fbxo5/Aurkb/Rad21/Cdc26/Smarcb1/Bcl7c/Smarce1/Psmg2	29
GO:0051983	BP	GO:0051983	regulation of chromosome segregation	33/2205	130/28564	7.18916e-10	2.86206e-08	1.82183e-08	Ube2c/Birc5/Spc24/Cdc20/Cdca8/Anapc15/BC005624/Dpf2/Mad2l1/Tacc3/Incenp/Numa1/Smarcd2/Smc2/Pbrm1/Cdt1/Nuf2/Spc25/Mad2l1bp/Rb1/Bub1b/Rmi2/Ndc80/Fbxo5/Ncapd2/Mki67/Aurkb/Rad21/Cdc26/Smarcb1/Bcl7c/Smarce1/Psmg2	33
GO:1902410	BP	GO:1902410	mitotic cytokinetic process	13/2205	22/28564	8.56135e-10	3.38547e-08	2.155e-08	Chmp5/Chmp2a/Chmp2b/Chmp7/Kif20a/Rhoa/Chmp1a/Cep55/Nup62/Stx2/Chmp4b/Chmp1b/Pdcd6ip	13
GO:0007080	BP	GO:0007080	mitotic metaphase plate congression	20/2205	53/28564	8.73467e-10	3.43098e-08	2.18397e-08	Birc5/Chmp5/Chmp2a/Cdca8/Chmp2b/Incenp/Cdca5/Chmp7/Cdt1/Pinx1/Nuf2/Chmp1a/Ndc80/Nup62/Aurkb/Chmp4b/Seh1l/Dctn2/Mapre1/Chmp1b	20
GO:0009262	BP	GO:0009262	deoxyribonucleotide metabolic process	19/2205	48/28564	8.83949e-10	3.44916e-08	2.19555e-08	Pnp/Dctpp1/Rrm2/Nt5c2/Upp1/Tyms/Rrm1/Cmpk1/Nudt18/Ak2/Samhd1/Nt5m/Dnph1/Dera/Shmt1/Ada/Tbpl1/Dck/Nt5c	19
GO:0031023	BP	GO:0031023	microtubule organizing center organization	36/2205	152/28564	9.79498e-10	3.79684e-08	2.41686e-08	Pafah1b1/Pclaf/Azin1/Chmp5/Chmp2a/Haus8/Chmp2b/Nde1/Haus7/Cep63/Rock2/Xpo1/Nubp1/Haus1/Dctn1/Fbxw5/Kif3a/Chmp1a/Aurka/Sac3d1/Patj/Ndc80/Mapk8/Nup62/Bcas3/Gcc2/Cdk2/Pard6a/Fbxw11/Cetn2/Ccnl1/Chmp4b/Ranbp1/Cdk11b/Chmp1b/Pdcd6ip	36
GO:0032259	BP	GO:0032259	methylation	62/2205	355/28564	1.11236e-09	4.25585e-08	2.70904e-08	Myd88/Fh1/Rab6a/Mettl23/Zc3h13/Tyms/Hdac2/Gamt/Mis18a/Phf1/Atpsckmt/Fam98b/Spout1/Mllt6/Rbbp5/Dph5/Hells/Mta2/H1f2/Etf1/Wdr6/Rif1/Ezh2/Carnmt1/Rbm15/Ash2l/Kansl2/Ehmt2/Trmt61a/Ndufaf7/Ogt/Kmt2d/Kdm1a/Trmt6/Dalrd3/Dubr/Trmt1l/Wdr4/Mettl15/Smyd2/Hcfc1/Ppm1d/Mrm1/Ehmt1/Wdr82/Suv39h2/Ilf3/Cxxc1/Kmt5c/Trmt2b/Mettl25/Alkbh8/H1f4/Tgs1/Chtop/Smarcb1/Nelfe/Bmyc/Pcif1/Larp7/Pih1d1/Mcrs1	62
GO:0044282	BP	GO:0044282	small molecule catabolic process	62/2205	355/28564	1.11236e-09	4.25585e-08	2.70904e-08	Gapdh/Pgk1/Ldha/Pnp/Kynu/Dcxr/Eno3/Bckdk/Upp1/Amdhd2/Blmh/Bcat2/Acadl/Renbp/Asrgl1/Impa2/Aasdhppt/Nudt1/Lonp2/Haghl/Aldoa/Hsd3b7/Acadm/Pex13/Gnpda1/Echdc1/Acads/Dera/Ids/Bpnt1/Tigar/Pex5/Shmt1/Mlycd/Hsd17b4/Hexb/Dbt/Bckdhb/Tkfc/Shmt2/Arsb/Acat2/Foxk1/Acox3/Pex2/Cpt2/Cdadc1/Ada/Dbi/Pfkp/Pnkd/Tpi1/Got1/Pkm/Acot7/Glud1/Etfa/Oat/Pfkl/Pten/Esd/Impa1	62
GO:1903008	BP	GO:1903008	organelle disassembly	32/2205	126/28564	1.27812e-09	4.85851e-08	3.09266e-08	Cdk1/Slc25a5/Fundc2/Tspo/Atg7/Vdac1/Cisd2/Vrk1/Ulk3/Dnm1l/Chka/Ogt/Gba/Nedd9/Atg2b/Tigar/Map1lc3b/Gabarap/Aurka/Prkaa1/Rnf41/Mul1/Atg4d/Pelo/Cdkn2a/Plaat3/Slc25a46/Sqstm1/Phb2/Fundc1/Ddrgk1/Huwe1	32
GO:0090307	BP	GO:0090307	mitotic spindle assembly	23/2205	71/28564	1.62209e-09	6.12652e-08	3.89981e-08	Birc5/Chmp5/Drg1/Chmp2a/Cdc20/Flna/Cdca8/Chmp2b/Incenp/Hspa1a/Chmp7/Rhoa/Prc1/Mzt1/Chmp1a/Kif23/Kif3b/Aurkb/Tpx2/Racgap1/Chmp4b/Chmp1b/Ripor2	23
GO:0034504	BP	GO:0034504	protein localization to nucleus	58/2205	325/28564	1.65145e-09	6.19769e-08	3.94511e-08	Txn1/Hcls1/Chchd10/Chp1/Cdk1/Lmnb1/Tardbp/Xpa/Pkig/Ppp3r1/Flna/Stat3/Rangap1/Kpna3/Lmna/Stk11/Kpna4/Cd2ap/Hsp90aa1/Fbxo4/Nuak2/Xpo1/Ipo5/Nup153/Dmap1/Pinx1/Nup35/Tesk1/Atp13a2/Taf3/Tor1b/Stk3/Ogt/Nup50/Ipo4/Limk2/Bag3/Mapk1/Lzts2/Mdfic/Cdkn2a/Bcl3/Nup62/Rangrf/Adar/Wrn/Tbrg1/Sqstm1/Gbp4/Zbtb7a/Phb2/Ctdnep1/Elavl1/Rbm22/Larp7/Cdk5rap3/Mcrs1/Rpf2	58
GO:0007091	BP	GO:0007091	metaphase/anaphase transition of mitotic cell cycle	27/2205	95/28564	1.70724e-09	6.3308e-08	4.02984e-08	Ube2c/Birc5/Spc24/Cdc20/Cdca8/Anapc15/Dpf2/Mad2l1/Tacc3/Incenp/Smarcd2/Pbrm1/Cdt1/Nuf2/Spc25/Mad2l1bp/Rb1/Bub1b/Ndc80/Fbxo5/Aurkb/Rad21/Cdc26/Smarcb1/Bcl7c/Smarce1/Psmg2	27
GO:0006997	BP	GO:0006997	nucleus organization	34/2205	141/28564	1.71708e-09	6.3308e-08	4.02984e-08	Hmgb2/Pafah1b1/H3f3b/Chmp5/Chmp2a/Lmnb1/Tardbp/Chmp2b/Lmna/Actr6/Chmp7/Nup153/Serbp1/Tnp2/Nup35/Tor1b/Akap8l/Golm1/Reep4/Dctn1/Reep3/Chmp1a/Mfsd14a/Ubxn2a/Rrn3/Phf2/Tbpl1/Bin1/Chmp4b/Ctdnep1/Seh1l/Srpk2/Ets1/Chmp1b	34
GO:0061952	BP	GO:0061952	midbody abscission	11/2205	16/28564	1.71916e-09	6.3308e-08	4.02984e-08	Chmp5/Chmp2a/Chmp2b/Chmp7/Kif20a/Chmp1a/Cep55/Stx2/Chmp4b/Chmp1b/Pdcd6ip	11
GO:0051648	BP	GO:0051648	vesicle localization	44/2205	214/28564	1.79369e-09	6.56422e-08	4.17842e-08	Pafah1b1/Chp1/Trappc1/Chmp2a/Dpysl2/Tsg101/Trappc5/Trappc3/Stk11/Nde1/Tmem230/Mreg/Actn4/Exoc5/Uso1/Ap3s2/Ap1ar/Tesk1/Atp13a2/Trappc12/Exoc6/Exoc4/Exoc2/Dctn1/Vamp7/Limk2/Itga4/Picalm/Mapk8/Ap3m1/Wasl/Trappc2/Bloc1s3/Arfgap2/Ap3b1/Fbxw11/Sar1b/Myo1g/Pdcd6/Stard3nl/Dctn2/Snf8/Pten/Pdcd6ip	44
GO:0045732	BP	GO:0045732	positive regulation of protein catabolic process	43/2205	207/28564	1.96404e-09	7.14329e-08	4.54703e-08	Tnfaip3/Nub1/Gga1/Cdc20/Rnf19b/Ddb1/Tnfrsf1b/Rnf19a/Il1b/Hspbp1/Hspa1a/Hsp90aa1/Atg7/Psmd10/Egln2/Crebrf/Ndufa13/Rdx/Mapk9/Gba/Rnft1/Cul4b/Gclc/Gabarap/Aurka/Adam8/Rnf41/Ankib1/Itch/Mapk8/Usp5/Axin1/Det1/Cul4a/Nedd4/Nsf/Fbxo11/Smad7/Sumo2/Sgta/Snf8/Ddrgk1/Rad23a	43
GO:0000082	BP	GO:0000082	G1/S transition of mitotic cell cycle	46/2205	231/28564	2.2841e-09	8.25638e-08	5.25556e-08	Aif1/Rrm2/Tcf3/Nasp/Dpf2/Rrm1/Smarcd2/Tcf19/Pbrm1/Rpa2/Rpl26/Eif4g1/Rdx/Camk2g/Cdkn2c/Ezh2/Rcc1/Cul4b/Ino80/Rb1/Anp32b/Ppp6c/Ankrd17/Usp37/Dbf4/Rbbp8/Cdkn2a/E2f1/Cul4a/Cdk14/Cradd/Camk2d/Cdk2/Ctdsp2/Anxa1/Smarcb1/Cdkn1b/Bmyc/Bcl7c/Crlf3/Senp2/Smarce1/Ccnd1/Pten/Larp7/Eif4ebp1	46
GO:0030071	BP	GO:0030071	regulation of mitotic metaphase/anaphase transition	26/2205	90/28564	2.31429e-09	8.3145e-08	5.29256e-08	Ube2c/Birc5/Spc24/Cdc20/Cdca8/Anapc15/Dpf2/Mad2l1/Incenp/Smarcd2/Pbrm1/Cdt1/Nuf2/Spc25/Mad2l1bp/Rb1/Bub1b/Ndc80/Fbxo5/Aurkb/Rad21/Cdc26/Smarcb1/Bcl7c/Smarce1/Psmg2	26
GO:0006403	BP	GO:0006403	RNA localization	38/2205	171/28564	2.34346e-09	8.36827e-08	5.32679e-08	Hnrnpa3/Hnrnpa2b1/Ssb/Zfp36/Tgfbr2/Znhit6/Xpo1/Nup153/Srsf7/Alyref/Cetn3/Nup35/Gle1/Akap8l/Dcp2/Ncbp3/Nup210/Thoc2l/Nup62/Nxf1/Bicd2/Cetn2/Mrpl18/Chtop/Rae1/Magoh/Cct4/Eif4a3/Nop58/Senp2/Seh1l/Eny2/Ythdc1/Srsf3/Ddx39a/Phax/Pih1d1/Hnrnpa1	38
GO:1903037	BP	GO:1903037	regulation of leukocyte cell-cell adhesion	64/2205	380/28564	2.7075e-09	9.5767e-08	6.09601e-08	B2m/Lgals3/Aif1/Pnp/Marchf7/Fgl2/Cd5/Tgfbr2/Icam1/Irak1/Btla/Cd24a/Cd83/Ccl5/Il1b/Hsph1/Nfkbid/Smarcd2/Hsp90aa1/Cebpb/Prkar1a/Pbrm1/Cd44/Stat5a/Card11/Rhoa/Cd86/Socs1/Il12rb2/Zmiz1/Itga4/Adam8/Prnp/Ccl2/Rc3h2/Ctla4/Itch/Dhps/Cdkn2a/Pdcd1lg2/Tmem131l/Havcr2/Ap3b1/Runx1/Ada/Ccl19/Anxa1/Gstp1/Smarcb1/Selenok/Ccr7/Smad7/Bcl10/Pycard/Tnfaip8l2/H2-DMb2/Il4ra/H2-Ob/Prdx2/Smarce1/Pten/Ets1/Vsir/Ripor2	64
GO:0050792	BP	GO:0050792	regulation of viral process	41/2205	194/28564	2.71437e-09	9.5767e-08	6.09601e-08	Ifi205/Vps37b/Bsg/Bst2/Ifitm2/Zfp36/Top2a/Cnot7/Tsg101/Ddb1/Ciita/Ubp1/Dynlt1f/Ccl5/Hexim1/Trim27/Trim59/Tbc1d20/Oasl1/Resf1/Shfl/Pkn2/Ifi211/Zfp809/Ifi204/Mdfic/Pde12/Gbp3/Adar/Ilf3/Rsf1/Trim21/Ifitm3/Vapb/Gsn/Isg15/Snf8/Srpk2/Cxcr4/Larp7/Rad23a	41
GO:1901992	BP	GO:1901992	positive regulation of mitotic cell cycle phase transition	27/2205	97/28564	2.82756e-09	9.91666e-08	6.31241e-08	Aif1/Ube2c/Birc5/Cdk1/Rrm2/Lmnb1/Rrm1/Cdca5/Cdt1/Eif4g1/Rdx/Mad2l1bp/Cul4b/Rb1/Anp32b/Ankrd17/Fbxo5/Dbf4/Cul4a/Klhl18/Camk2d/Pbx1/Anxa1/Phb2/Ccnd1/Tmod3/Larp7	27
GO:0006310	BP	GO:0006310	DNA recombination	58/2205	330/28564	2.97466e-09	1.03708e-07	6.60151e-08	Hmgb2/Meaf6/Rpa3/Exosc3/Lig1/Tcf3/Top2a/Ino80b/Cep63/Rpa1/Gins2/Rpa2/Dmap1/Mcm4/H1f2/Samhd1/Alyref/Mcm6/Fbh1/Hmces/Rif1/Ezh2/Rad51d/Msh2/Mnd1/Kdm1a/Ino80/Trrap/Fus/Rmi2/Zcwpw1/Hus1/Swap70/Rad51ap1/Rbbp8/Slx4/Vps72/Xrcc1/Dclre1c/Recql/Ints3/Cd40/Kmt5c/Epc2/Wrn/H1f0/H1f4/Nono/Rad21/Stn1/Zswim7/Nucks1/Actr2/Chd4/Mcm5/Mcm3/Mcrs1/Swi5	58
GO:0016579	BP	GO:0016579	protein deubiquitination	33/2205	137/28564	3.05053e-09	1.04671e-07	6.6628e-08	Tnfaip3/Usp19/Brcc3/Otud1/Supt20/Usp18/Usp12/Usp1/Otub1/Taf6l/Usp25/Taf7/Usp4/Otud5/Usp15/Tada3/Usp48/Trrap/Usp8/Taf9/Taf12/Usp37/Mindy3/Usp9x/Itch/Usp5/Shmt2/Mysm1/Trim21/Usp14/Otulin/Josd2/Eny2	33
GO:0009394	BP	GO:0009394	2'-deoxyribonucleotide metabolic process	18/2205	46/28564	3.05557e-09	1.04671e-07	6.6628e-08	Pnp/Dctpp1/Rrm2/Nt5c2/Upp1/Tyms/Rrm1/Cmpk1/Nudt18/Ak2/Samhd1/Nt5m/Dnph1/Shmt1/Ada/Tbpl1/Dck/Nt5c	18
GO:0019692	BP	GO:0019692	deoxyribose phosphate metabolic process	18/2205	46/28564	3.05557e-09	1.04671e-07	6.6628e-08	Pnp/Dctpp1/Rrm2/Nt5c2/Upp1/Tyms/Rrm1/Cmpk1/Nudt18/Ak2/Samhd1/Nt5m/Dnph1/Shmt1/Ada/Tbpl1/Dck/Nt5c	18
GO:0071763	BP	GO:0071763	nuclear membrane organization	15/2205	32/28564	3.14487e-09	1.07107e-07	6.81787e-08	Pafah1b1/Chmp5/Chmp2a/Tardbp/Chmp2b/Chmp7/Tor1b/Akap8l/Reep4/Dctn1/Reep3/Chmp1a/Ubxn2a/Chmp4b/Chmp1b	15
GO:0044784	BP	GO:0044784	metaphase/anaphase transition of cell cycle	27/2205	98/28564	3.6174e-09	1.22169e-07	7.7766e-08	Ube2c/Birc5/Spc24/Cdc20/Cdca8/Anapc15/Dpf2/Mad2l1/Tacc3/Incenp/Smarcd2/Pbrm1/Cdt1/Nuf2/Spc25/Mad2l1bp/Rb1/Bub1b/Ndc80/Fbxo5/Aurkb/Rad21/Cdc26/Smarcb1/Bcl7c/Smarce1/Psmg2	27
GO:0019068	BP	GO:0019068	virion assembly	14/2205	28/28564	3.64845e-09	1.22169e-07	7.7766e-08	Vps37b/Chmp5/Chmp2a/Tsg101/Chmp2b/Chmp7/Mvb12b/Tbc1d20/Chmp1a/Nedd4/Chmp4b/Snf8/Chmp1b/Pdcd6ip	14
GO:1901988	BP	GO:1901988	negative regulation of cell cycle phase transition	49/2205	258/28564	3.64931e-09	1.22169e-07	7.7766e-08	Birc5/Spc24/Cdk1/Cdc20/Brcc3/Cdca8/Taok3/Anapc15/Rnaseh2b/Mad2l1/Incenp/Aven/Fbxo4/Rpa2/Cdt1/Pinx1/Rpl26/Ezh2/Nuf2/Spc25/Msh2/Rad1/Mad2l1bp/Rb1/Trrap/Fem1b/Aurka/Bub1b/Miip/Ndc80/Hus1/Map3k20/Fbxo5/Rbbp8/E2f1/Ints7/Aurkb/Cul4a/Cradd/Ints3/Ctdsp2/Rad21/Cdkn1b/Crlf3/Tiprl/Ccnd1/Pten/Cdk5rap3/Psmg2	49
GO:0033157	BP	GO:0033157	regulation of intracellular protein transport	45/2205	227/28564	3.93576e-09	1.31014e-07	8.33965e-08	Txn1/Hcls1/Lcp1/Chp1/Ube2j1/Cdk1/Tardbp/Pkig/Flna/Rangap1/Actr3/Pmaip1/Derl2/Hsp90aa1/Erlec1/Xpo1/Ipo5/Dmap1/Ctdspl2/Camk4/Edem1/Atp13a2/Nucb1/Ogt/Vamp7/Bag3/Kif3a/Mapk1/Anp32b/Prkaa1/Prnp/Ccl2/Mdfic/Cdkn2a/Chchd4/Nup62/Bcas3/Gcc2/Ergic3/Sar1b/Cib1/Gbp4/Pak1/Rbm22/Pdcd10	45
GO:0040029	BP	GO:0040029	epigenetic regulation of gene expression	42/2205	204/28564	3.98685e-09	1.31969e-07	8.40044e-08	Ifi205/H3f3b/Hdac1/Cggbp1/Lmnb1/Hat1/Lmna/Uhrf2/Dyrk1a/Rbbp5/Hells/Trim27/Cdyl/Rif1/Ezh2/Rbm15/Resf1/Ash2l/Kansl2/Msl3/Ogt/Kmt2d/Kdm1a/Rb1/Dpy30/Ifi211/Cbx3/Uhrf1/Ifi204/Hcfc1/Ppm1d/Axin1/Vps72/Jpx/Ehmt1/Phf2/Cdk2/H1f0/Rlim/Ythdc1/Znhit1/Mcrs1	42
GO:0010833	BP	GO:0010833	telomere maintenance via telomere lengthening	23/2205	74/28564	4.02467e-09	1.32477e-07	8.43276e-08	Hnrnpa2b1/Cct6a/Hnrnpc/Gar1/Pnkp/Rpa1/Mapk3/Hsp90aa1/Fbxo4/Pinx1/Hmbox1/Dcp2/Tnks2/Tent4b/Mapk1/Ctc1/Slx4/Aurkb/Stn1/Cct3/Cct4/Ten1/Mcrs1	23
GO:0044843	BP	GO:0044843	cell cycle G1/S phase transition	49/2205	259/28564	4.1682e-09	1.36439e-07	8.68498e-08	Aif1/Rrm2/Tcf3/Nasp/Dpf2/Rrm1/Plcg2/Smarcd2/Tcf19/Pbrm1/Rpa2/Rpl26/Eif4g1/Rdx/Camk2g/Cdkn2c/Ezh2/Ccna2/Rcc1/Cul4b/Ino80/Rb1/Anp32b/Ppp6c/Ankrd17/Usp37/Dbf4/Rbbp8/Cdkn2a/E2f1/Cul4a/Cdk14/Cradd/Camk2d/Cdk2/Ctdsp2/Anxa1/Smarcb1/Cdkn1b/Bmyc/Bcl7c/Crlf3/Phb2/Senp2/Smarce1/Ccnd1/Pten/Larp7/Eif4ebp1	49
GO:0045931	BP	GO:0045931	positive regulation of mitotic cell cycle	32/2205	132/28564	4.44229e-09	1.44608e-07	9.20493e-08	Aif1/Pafah1b1/Ube2c/Birc5/Cdk1/Rrm2/Lmnb1/Rrm1/Cdca5/Cdt1/Stat5a/Eif4g1/Rdx/Mad2l1bp/Cul4b/Rb1/Pkn2/Anp32b/Ankrd17/Fbxo5/Dbf4/Cul4a/Klhl18/Camk2d/Pbx1/Anxa1/Prkca/Phb2/Ccnd1/Tmod3/Larp7/Eif4ebp1	32
GO:0010506	BP	GO:0010506	regulation of autophagy	53/2205	292/28564	4.48352e-09	1.45148e-07	9.23932e-08	Tnfaip3/Slc25a5/Xpa/Stat3/Mtmr4/Sesn3/Stk11/Tspo/Nampt/Ddit3/Atg101/Tecpr1/Mapk3/Kdm4a/Rab3gap2/Casp1/Adrb2/Atg7/Rragc/Eif4g1/Vdac1/Cisd2/Hmox1/Wdr6/Ulk3/Atp13a2/Scfd1/Ehmt2/Dnm1l/Snx18/Trp53inp1/Qsox1/Tigar/Sptlc2/Bag3/Dhrsx/Cisd1/Prkaa1/Rnf41/Pip4k2c/Tbc1d25/Tom1/Dram2/Pip4k2b/Endog/Nod1/Bcl2l11/Foxk1/Trim21/Mtdh/Pycard/Chmp4b/Scoc	53
GO:0045786	BP	GO:0045786	negative regulation of cell cycle	64/2205	385/28564	4.5976e-09	1.48028e-07	9.42263e-08	Tnfaip3/Birc5/Spc24/Cdk1/Nr4a1/Chmp2a/Cdc20/Brcc3/Cdca8/Taok3/Anapc15/Rnaseh2b/Mad2l1/Heca/Incenp/Hexim1/Aven/Fbxo4/Rpa2/Cdt1/Pinx1/Rpl26/Nubp1/Cdkn2c/Ezh2/Nuf2/Spc25/Msh2/Rad1/Mad2l1bp/Rb1/Trrap/Fem1b/Sin3b/Aurka/Bub1b/Miip/Ndc80/Hus1/Map3k20/Fbxo5/Ppp1r13b/Rbbp8/Cdkn2a/E2f1/Ints7/Aurkb/Cul4a/Cradd/Ints3/Foxk1/Ctdsp2/Plaat3/Rad21/Trim35/Cdkn1b/Crlf3/Znhit1/Tiprl/Ccnd1/Pten/Cdk5rap3/Ets1/Psmg2	64
GO:0044403	BP	GO:0044403	biological process involved in symbiotic interaction	49/2205	260/28564	4.75663e-09	1.52316e-07	9.69558e-08	Hspa8/Gapdh/Jun/Vps37b/Hdac1/Bsg/Vamp8/Myd88/Ifitm2/Chmp5/Gbp2b/Chmp2a/Tardbp/Jpt2/Icam1/Tsg101/Ddb1/Chmp2b/Gbp2/Ciita/Dynlt1f/Slc3a2/Ccl5/Ddx56/Sp1/Ccnt1/Chmp7/Rock2/Sap30/Alyref/Trim59/Tbc1d20/Ccl8/Exoc2/Chmp1a/Thoc2l/Gbp3/Bcl2l11/Trim21/Ifitm3/Rab5a/Psmc3/Smarcb1/Vapb/Gsn/Nucks1/Chmp4b/Rab9/Chmp1b	49
GO:0048284	BP	GO:0048284	organelle fusion	37/2205	168/28564	4.90571e-09	1.554e-07	9.89192e-08	Bcl2a1b/Vamp8/Bak1/Chp1/Chmp5/Chmp2a/Stx8/Chmp2b/Rubcnl/Snap29/Ankrd27/Stx3/Vps41/Chmp7/Uso1/Atp13a2/Dnm1l/Vamp7/Gosr2/Chmp1a/Stx11/Stx17/Tom1/Afg3l2/Pip4k2b/Mul1/Rab13/Zdhhc6/Stx2/Stoml2/Anxa1/Stx7/Stx4a/Chmp4b/Snap23/Huwe1/Chmp1b	37
GO:2000058	BP	GO:2000058	regulation of ubiquitin-dependent protein catabolic process	37/2205	168/28564	4.90571e-09	1.554e-07	9.89192e-08	Nub1/Ptk2b/Cdc20/Rnf19b/Rnf19a/Hspbp1/Hspa1a/Pbk/Xpo1/Atg7/Psmd10/Rnf139/Mapk9/Ogt/Gba/Gclc/Gabarap/Taf9/Aurka/Bag5/Ankib1/Usp9x/Mapk8/Usp5/Axin1/Agtpbp1/Cdkn2a/Det1/Usp14/Smad7/Sumo2/Sgta/Phf20l1/Ddrgk1/Pten/Desi1/Rad23a	37
GO:1902099	BP	GO:1902099	regulation of metaphase/anaphase transition of cell cycle	26/2205	93/28564	4.9929e-09	1.56977e-07	9.99227e-08	Ube2c/Birc5/Spc24/Cdc20/Cdca8/Anapc15/Dpf2/Mad2l1/Incenp/Smarcd2/Pbrm1/Cdt1/Nuf2/Spc25/Mad2l1bp/Rb1/Bub1b/Ndc80/Fbxo5/Aurkb/Rad21/Cdc26/Smarcb1/Bcl7c/Smarce1/Psmg2	26
GO:1901989	BP	GO:1901989	positive regulation of cell cycle phase transition	30/2205	119/28564	5.00876e-09	1.56977e-07	9.99227e-08	Aif1/Ube2c/Birc5/Cdk1/Rrm2/Lmnb1/Rrm1/Plcg2/Cdca5/Cdt1/Eif4g1/Rdx/Ezh2/Mad2l1bp/Cul4b/Rb1/Anp32b/Ankrd17/Aurka/Fbxo5/Dbf4/Cul4a/Klhl18/Camk2d/Pbx1/Anxa1/Phb2/Ccnd1/Tmod3/Larp7	30
GO:0050900	BP	GO:0050900	leukocyte migration	64/2205	386/28564	5.10325e-09	1.59092e-07	1.01269e-07	Lgals3/Aif1/Fcer1g/Pafah1b1/Cxcl9/Cadm1/Bsg/Myd88/Rac1/Ptk2b/Tnfrsf18/Icam1/Cd24a/Asb2/Oxsr1/Ccl5/Il1b/Jaml/Mapk3/Hsd3b7/Kit/Dusp1/Pecam1/Mpp1/Pde4b/Rhoa/Crk/Ccl8/Itga6/Ptger4/Ccl22/Adam10/Dnm1l/Gba/Nedd9/Myo9b/Itga4/Mapk1/Adam8/Rarres2/Ccl2/Swap70/Fcgr3/Wasl/Ext1/Enpp1/Ffar2/Ecm1/Irak4/Ada/Ccl19/Anxa1/Prkca/Sbds/Selenok/Ccr7/Wdr1/Myo1g/Lyn/Gcsam/Pycard/Vav1/Cxcl16/Ripor2	64
GO:0032271	BP	GO:0032271	regulation of protein polymerization	42/2205	206/28564	5.40345e-09	1.67564e-07	1.06662e-07	Hcls1/Rac1/Arhgap18/Drg1/Ptk2b/Icam1/Actr3/Cyfip2/Mkks/Dyrk1a/Numa1/Hspa1a/Baiap2/Hsp90aa1/Rasa1/Capg/Eml2/Tbcd/Pecam1/Cyria/Rhoa/Rdx/Tmsb15b1/Tppp3/Fchsd2/Arfgef1/Dctn1/Stmn1/Tpm1/Mapk8/Rangrf/Slain1/Cdkn1b/Gsn/Pak1/Dbnl/Bin1/Pycard/Capzb/Fkbp4/Tmod3/Mapre1	42
GO:0045619	BP	GO:0045619	regulation of lymphocyte differentiation	44/2205	222/28564	5.87093e-09	1.81107e-07	1.15283e-07	Adrm1/Pnp/Fgl2/Tgfbr2/Sh2b3/Cd24a/Fas/Cd83/Nfkbid/Smarcd2/Hsp90aa1/Flt3/Hmgb3/Ppp2r3c/Pbrm1/Cd44/Stat5a/Ctla2a/Card11/Rhoa/Socs1/Fanca/Tox/Zmiz1/Flt3l/Adam8/Rnf41/Rc3h2/Ctla4/Cdkn2a/Tmem131l/Ap3b1/Runx1/Ada/Ccl19/Anxa1/Smarcb1/Ccr7/Smad7/Il4ra/Zeb1/Prdx2/Smarce1/Vsir	44
GO:0002520	BP	GO:0002520	immune system development	45/2205	230/28564	6.02796e-09	1.84983e-07	1.1775e-07	Map2k2/Tnfaip3/Adrm1/Exosc3/Marchf7/Ccnb2/Chaserr/Tcf3/Tgfbr2/Fas/Mapk3/Flt3/Ppp2r3c/Stat5a/Samhd1/Cd86/Hmces/Rif1/Ezh2/Rbm15/Msh2/Tox/Mapk1/Ctc1/Rc3h2/Swap70/Itch/Lta/Flvcr1/Bcl3/Srf/Adar/Dclre1c/Bcl2l11/Pbx1/Havcr2/Cd40/Kmt5c/Runx1/Ada/Sbds/Ccr7/Nfkb2/Lyn/Prdx2	45
GO:0030218	BP	GO:0030218	erythrocyte differentiation	35/2205	155/28564	6.3615e-09	1.94207e-07	1.23622e-07	B2m/Hcls1/Hmgb2/Zfp36/Alas1/Slc25a5/Tcf3/Sh2b3/Stat3/Sfxn1/Jmjd6/Sp1/Hspa1a/G6pdx/Kit/Dnase2a/Stat5a/Slc25a38/Exoc6/Kdm1a/Rb1/Fech/Flvcr1/Srf/Adar/Sp3/Racgap1/Lyn/Zbtb7a/Ptbp3/Lyar/Isg15/Tmod3/Cdk5rap3/Ets1	35
GO:0071674	BP	GO:0071674	mononuclear cell migration	39/2205	185/28564	7.06101e-09	2.13955e-07	1.36192e-07	Lgals3/Aif1/Cadm1/Ptk2b/Icam1/Asb2/Oxsr1/Ccl5/Jaml/Mapk3/Hsd3b7/Dusp1/Pecam1/Rhoa/Crk/Ccl8/Ccl22/Adam10/Gba/Nedd9/Myo9b/Itga4/Mapk1/Adam8/Rarres2/Ccl2/Wasl/Ext1/Ecm1/Ccl19/Anxa1/Selenok/Ccr7/Myo1g/Lyn/Gcsam/Pycard/Cxcl16/Ripor2	39
GO:0031098	BP	GO:0031098	stress-activated protein kinase signaling cascade	48/2205	255/28564	7.08099e-09	2.13955e-07	1.36192e-07	Map2k2/Pafah1b1/Myd88/Prdx1/Zfp36/Ptk2b/Lmnb1/Taok3/Mapk13/Irak1/Fas/Il1b/Scimp/Stk25/Mapk3/Pbk/Rassf2/Usp25/Dusp1/Tlr3/Per1/Rhoa/Crk/Stk3/Mapk9/Ptger4/Traf2/Map2k4/Mapk1/Zfp622/Gadd45g/Fcgr2b/Map3k20/Itch/Mapk8/Mdfic/Axin1/Nod1/Irak4/Stradb/Ccl19/Gstp1/Lyn/Qars/Pycard/Aida/Traf1/Pdcd10	48
GO:0000724	BP	GO:0000724	double-strand break repair via homologous recombination	36/2205	163/28564	7.27374e-09	2.18658e-07	1.39185e-07	Meaf6/Rpa3/Rpa1/Gins2/Rpa2/Dmap1/Mcm4/Samhd1/Mcm6/Fbh1/Rif1/Rad51d/Kdm1a/Ino80/Trrap/Fus/Rmi2/Hus1/Rad51ap1/Rbbp8/Slx4/Vps72/Xrcc1/Recql/Ints3/Epc2/Wrn/Rad21/Stn1/Zswim7/Nucks1/Actr2/Chd4/Mcm5/Mcm3/Swi5	36
GO:1904356	BP	GO:1904356	regulation of telomere maintenance via telomere lengthening	20/2205	59/28564	7.68104e-09	2.29729e-07	1.46233e-07	Hnrnpa2b1/Cct6a/Hnrnpc/Pnkp/Mapk3/Fbxo4/Pinx1/Hmbox1/Dcp2/Tnks2/Tent4b/Mapk1/Ctc1/Slx4/Aurkb/Stn1/Cct3/Cct4/Ten1/Mcrs1	20
GO:0062197	BP	GO:0062197	cellular response to chemical stress	59/2205	347/28564	7.7905e-09	2.31826e-07	1.47568e-07	Txn1/Aif1/Serpinb6b/Tnfaip3/Jun/Prdx1/Mapk13/Hdac2/Ybx3/Hk3/Oxsr1/Fas/Gch1/Stk25/Ddit3/Mapk3/G6pdx/Msra/Net1/Casp1/Impact/Dhfr/Atg7/Rwdd1/Usp15/Hmox1/Letm1/Ezh2/Atp13a2/Mapk9/Trp53inp1/Mapk1/Zfp622/Prkaa1/Tmem161a/Pnpla8/Bag5/Micu1/Mapk8/Endog/Cdkn2a/Chchd4/Stx2/Lonp1/Oxr1/Mapk7/Nono/Anxa1/Ncoa7/Aldh2/Trap1/Stx4a/Chuk/Pycard/Diablo/Prdx5/Prdx2/Gskip/Pdcd10	59
GO:0043414	BP	GO:0043414	macromolecule methylation	54/2205	305/28564	7.92478e-09	2.34637e-07	1.49357e-07	Myd88/Fh1/Rab6a/Mettl23/Zc3h13/Hdac2/Mis18a/Phf1/Atpsckmt/Fam98b/Mllt6/Rbbp5/Hells/Mta2/H1f2/Etf1/Wdr6/Rif1/Ezh2/Rbm15/Ash2l/Kansl2/Ehmt2/Trmt61a/Ndufaf7/Ogt/Kmt2d/Kdm1a/Trmt6/Dalrd3/Dubr/Trmt1l/Wdr4/Mettl15/Smyd2/Hcfc1/Ppm1d/Ehmt1/Wdr82/Suv39h2/Ilf3/Cxxc1/Kmt5c/Alkbh8/H1f4/Tgs1/Chtop/Smarcb1/Nelfe/Bmyc/Pcif1/Larp7/Pih1d1/Mcrs1	54
GO:0002460	BP	GO:0002460	adaptive immune response based on somatic recombination of immune receptors built from immunoglobulin superfamily domains	62/2205	373/28564	7.99281e-09	2.35468e-07	1.49886e-07	B2m/Fcer1g/Tnfaip3/Pnp/Myd88/Exosc3/Arid5a/Fgl2/Icam1/Stat3/Cd24a/Serpinb9/Tnfrsf1b/Crlf2/Fas/Il1b/Sema4a/Nfkbid/H2-T10/Otud5/Treml4/Hmces/Rif1/Msh2/Traf2/Gba/Slamf6/Gadd45g/Stx11/Fcgr2b/Irf4/Rc3h2/Swap70/Ly9/Fcgr3/Lta/Bcl3/Enpp1/Unc13d/Havcr2/Cd40/Kmt5c/Fbxo38/Ada/Ccl19/Anxa1/Stx7/H2-M3/Ccr7/Myo1g/Nfkb2/Smad7/Bcl10/H2-DMb2/Il4ra/Mef2c/H2-Ob/Hprt/Stard7/Gfus/Ctsh/Vsir	62
GO:0071897	BP	GO:0071897	DNA biosynthetic process	39/2205	186/28564	8.27624e-09	2.42605e-07	1.54429e-07	Hnrnpa2b1/Meaf6/Pclaf/Cct6a/Pcna/Ptk2b/Lig1/Tk1/Hnrnpc/Gar1/Pnkp/Rrm1/Rpa1/Mapk3/Hsp90aa1/Fbxo4/Dusp1/Gins2/Pinx1/Pold2/Rfc4/Wrnip1/Hmbox1/Rfc3/Dcp2/Tent4b/Mapk1/Ctc1/Aurkb/Camk2d/Wrn/Pold3/Stn1/Cct3/Cct4/Bmyc/Ten1/Dnajc2/Mcrs1	39
GO:0090329	BP	GO:0090329	regulation of DNA-templated DNA replication	19/2205	54/28564	8.96433e-09	2.60935e-07	1.66097e-07	Pcna/Ilkap/Gins2/Cdt1/Atg7/Mcm4/Mcm6/Fbh1/Rfc4/Wrnip1/Rfc3/Ino80/Fbxo5/Dbf4/Endog/Cdk2/Senp2/Mcm5/Mcm3	19
GO:1903050	BP	GO:1903050	regulation of proteolysis involved in protein catabolic process	44/2205	225/28564	8.99012e-09	2.60935e-07	1.66097e-07	Usp19/Nub1/Marchf7/Ptk2b/Cdc20/Rnf19b/Rnf19a/Pithd1/Hspbp1/Hspa1a/Pbk/Usp25/Xpo1/Atg7/Psmd10/Rnf139/Mapk9/Ogt/Gba/Rnft1/Gclc/Gabarap/Taf9/Aurka/Bag5/Ankib1/Usp9x/Mapk8/Usp5/Axin1/Agtpbp1/Cdkn2a/Det1/Usp14/Smad7/Psmf1/Sumo2/Sgta/Phf20l1/Ddrgk1/Pten/Alad/Desi1/Rad23a	44
GO:0000209	BP	GO:0000209	protein polyubiquitination	46/2205	243/28564	1.20555e-08	3.48191e-07	2.2164e-07	Ube2c/Tnfaip3/Marchf7/Ube2j1/Ube2g1/Rnf19b/Ube2e3/Pnkp/Rnf19a/Otub1/Plaa/Fbxo4/Trim27/Ube2l3/Rnf216/Traf2/Wsb2/Znrf2/Fbxo28/Tnks2/Gabarap/Rnf41/Rc3h2/Ankib1/Itch/Mul1/Anapc10/Marchf6/Axin1/Cdkn2a/Ube4b/Zfp91/Nedd4/Trim21/Fbxo38/Mgrn1/Fbxw11/Cdc26/Ube2w/Ube2a/Traf1/Cdc34/Rnf114/Huwe1/Ube2s/Ube2v1	46
GO:0072676	BP	GO:0072676	lymphocyte migration	28/2205	110/28564	1.27985e-08	3.67847e-07	2.34151e-07	Aif1/Cadm1/Ptk2b/Icam1/Oxsr1/Ccl5/Hsd3b7/Rhoa/Crk/Ccl8/Ccl22/Adam10/Gba/Nedd9/Itga4/Adam8/Ccl2/Wasl/Ext1/Ecm1/Ccl19/Selenok/Ccr7/Myo1g/Gcsam/Pycard/Cxcl16/Ripor2	28
GO:1903321	BP	GO:1903321	negative regulation of protein modification by small protein conjugation or removal	26/2205	97/28564	1.31462e-08	3.76008e-07	2.39346e-07	Tnfaip3/Chp1/Marchf7/Svbp/Cdc20/Mad2l1/Otub1/Tspo/Plaa/Hspa1a/Hmg20b/Pinx1/Usp4/Ogt/Gclc/Bub1b/Bag5/Fbxo5/Cdkn2a/Trim21/Ivns1abp/Sqstm1/Smad7/Gbp4/Senp2/Isg15	26
GO:0007249	BP	GO:0007249	I-kappaB kinase/NF-kappaB signaling	45/2205	236/28564	1.3749e-08	3.91199e-07	2.49016e-07	Gapdh/Tnfaip3/Hdac1/Myd88/Saa3/Irak1/Il1b/Plcg2/Nfkbid/Usp25/Rock2/Tlr3/Casp1/Tab2/Card11/Per1/Dhx15/Rhoa/Trim59/Traf2/Ddx1/Ankrd17/Gbp3/Tifa/Bcl3/Nup62/Nod1/Cd40/Trim21/Irak4/Tnip2/Ccl19/Sqstm1/Gstp1/Nfkb2/Chuk/Cpne1/Mtdh/Bcl10/Pycard/Traf1/Nfkbib/Ddrgk1/S100a4/Ube2i	45
GO:0050657	BP	GO:0050657	nucleic acid transport	33/2205	145/28564	1.38766e-08	3.91199e-07	2.49016e-07	Hnrnpa3/Hnrnpa2b1/Ssb/Zfp36/Tgfbr2/Xpo1/Nup153/Srsf7/Alyref/Cetn3/Nup35/Gle1/Akap8l/Ncbp3/Nup210/Thoc2l/Nup62/Nxf1/Bicd2/Cetn2/Mrpl18/Chtop/Rae1/Magoh/Eif4a3/Senp2/Seh1l/Eny2/Ythdc1/Srsf3/Ddx39a/Phax/Hnrnpa1	33
GO:0050658	BP	GO:0050658	RNA transport	33/2205	145/28564	1.38766e-08	3.91199e-07	2.49016e-07	Hnrnpa3/Hnrnpa2b1/Ssb/Zfp36/Tgfbr2/Xpo1/Nup153/Srsf7/Alyref/Cetn3/Nup35/Gle1/Akap8l/Ncbp3/Nup210/Thoc2l/Nup62/Nxf1/Bicd2/Cetn2/Mrpl18/Chtop/Rae1/Magoh/Eif4a3/Senp2/Seh1l/Eny2/Ythdc1/Srsf3/Ddx39a/Phax/Hnrnpa1	33
GO:0032434	BP	GO:0032434	regulation of proteasomal ubiquitin-dependent protein catabolic process	32/2205	138/28564	1.41621e-08	3.9729e-07	2.52893e-07	Nub1/Cdc20/Rnf19b/Rnf19a/Hspbp1/Hspa1a/Pbk/Xpo1/Atg7/Psmd10/Mapk9/Ogt/Gba/Gclc/Gabarap/Taf9/Aurka/Bag5/Ankib1/Usp9x/Mapk8/Usp5/Axin1/Det1/Usp14/Smad7/Sumo2/Sgta/Phf20l1/Ddrgk1/Desi1/Rad23a	32
GO:0000725	BP	GO:0000725	recombinational repair	36/2205	167/28564	1.42949e-08	3.9729e-07	2.52893e-07	Meaf6/Rpa3/Rpa1/Gins2/Rpa2/Dmap1/Mcm4/Samhd1/Mcm6/Fbh1/Rif1/Rad51d/Kdm1a/Ino80/Trrap/Fus/Rmi2/Hus1/Rad51ap1/Rbbp8/Slx4/Vps72/Xrcc1/Recql/Ints3/Epc2/Wrn/Rad21/Stn1/Zswim7/Nucks1/Actr2/Chd4/Mcm5/Mcm3/Swi5	36
GO:0016482	BP	GO:0016482	cytosolic transport	36/2205	167/28564	1.42949e-08	3.9729e-07	2.52893e-07	Map2k2/Gga1/Rab6a/Flna/Stx8/Snx12/Vps51/Tbc1d17/Golt1b/Mapk3/Ankrd27/Vps52/Trim27/Ap1s1/Rdx/Pxk/Ap1ar/Dctn1/Mapk1/Tbc1d5/Mapk8/Dop1b/Mtmr2/Snx8/Gcc2/Vps50/Wdr91/Tmem87b/Rab5a/Cln5/Snx5/Actr2/Rab9/Snf8/Vps26a/Vps29	36
GO:0016197	BP	GO:0016197	endosomal transport	45/2205	237/28564	1.5719e-08	4.34818e-07	2.76782e-07	Gga1/Chmp5/Rab6a/Chmp2a/Chmp2b/Snx12/Vps51/Tbc1d17/Golt1b/Ehd4/Ankrd27/Chmp7/Vps52/Acap2/Trim27/Ap1s1/Laptm4b/Dnm1l/Snx18/Tmcc1/Dctn1/Washc3/Dpy30/Chmp1a/Picalm/Entr1/Fcgr2b/Tom1/Tbc1d5/Washc4/Rab13/Tmem50b/Snx8/Gcc2/Vps50/Tmem87b/Cln5/Snx5/Ehd1/Chmp4b/Rab9/Snf8/Vps26a/Chmp1b/Vps29	45
GO:0061136	BP	GO:0061136	regulation of proteasomal protein catabolic process	39/2205	191/28564	1.7931e-08	4.93689e-07	3.14256e-07	Usp19/Nub1/Marchf7/Cdc20/Rnf19b/Rnf19a/Pithd1/Hspbp1/Hspa1a/Pbk/Usp25/Xpo1/Atg7/Psmd10/Mapk9/Ogt/Gba/Rnft1/Gclc/Gabarap/Taf9/Aurka/Bag5/Ankib1/Usp9x/Mapk8/Usp5/Axin1/Det1/Usp14/Smad7/Psmf1/Sumo2/Sgta/Phf20l1/Ddrgk1/Alad/Desi1/Rad23a	39
GO:0031349	BP	GO:0031349	positive regulation of defense response	70/2205	452/28564	1.80593e-08	4.94909e-07	3.15032e-07	Hmgb2/Fcer1g/Tnfaip3/Ifi205/Cadm1/Vamp8/Myd88/Irak1/Cd24a/Ccl5/Il1b/Scimp/Plcg2/Hspa1a/Hexim1/Mapk3/Hsp90aa1/Cebpb/Wdfy1/Tlr3/Casp1/Stat5a/Pik3ap1/Gbp5/Matr3/Usp15/Cd86/Treml4/Gpr4/Oasl1/Ptger4/Slamf6/Vamp7/Zbp1/Ifi211/Ankrd17/Adam8/Tasl/Irf4/Ifi204/Nlrc4/Fcgr3/Lta/Polr3d/Tifa/Pdpk1/Tkfc/Tlr11/Nod1/Ffar2/Havcr2/Cd40/Ap3b1/Pspc1/Ddx60/Tnip2/Nono/Tomm70a/Prkca/Otulin/H2-M3/Ccr7/Lyn/Bcl10/Phb2/Pycar…	70
GO:0090148	BP	GO:0090148	membrane fission	14/2205	31/28564	1.93197e-08	5.26999e-07	3.35459e-07	Chmp5/Chmp2a/Chmp2b/Chmp7/Exoc5/Dnm1l/Exoc6/Exoc4/Tmcc1/Exoc2/Chmp1a/Slc25a46/Chmp4b/Chmp1b	14
GO:0002443	BP	GO:0002443	leukocyte mediated immunity	73/2205	480/28564	1.94659e-08	5.2854e-07	3.3644e-07	B2m/Fcer1g/Cadm1/Bst2/Vamp8/Pnp/Myd88/Dnase1l3/Exosc3/Arid5a/Prdx1/Fgl2/Rnf19b/Icam1/Cd24a/Serpinb9/Tnfrsf1b/Crlf2/Fas/Il1b/Scimp/Plcg2/Pi4k2a/Kit/Tlr3/Stat5a/H2-T10/Treml4/Hmces/Crk/Hmox1/Rif1/Anxa3/Msh2/Traf2/Gba/Slamf6/Vamp7/Cd96/Ddx1/Stx11/Fcgr2b/Ccl2/Swap70/Fcgr3/Lta/Pdpk1/Bcl3/Enpp1/Unc13d/Havcr2/Cd40/Kmt5c/Irak4/Fbxo38/Stx7/H2-M3/Wdr1/Myo1g/Smad7/Lyn/Stx4a/Bcl10/H2-DMb2/Il4ra/Snap23/H2-Ob/…	73
GO:0031397	BP	GO:0031397	negative regulation of protein ubiquitination	24/2205	86/28564	2.0001e-08	5.40578e-07	3.44103e-07	Tnfaip3/Chp1/Marchf7/Svbp/Cdc20/Mad2l1/Otub1/Tspo/Plaa/Hspa1a/Pinx1/Usp4/Ogt/Gclc/Bub1b/Bag5/Fbxo5/Cdkn2a/Ivns1abp/Sqstm1/Smad7/Gbp4/Senp2/Isg15	24
GO:0006998	BP	GO:0006998	nuclear envelope organization	18/2205	51/28564	2.08003e-08	5.59613e-07	3.56219e-07	Pafah1b1/Chmp5/Chmp2a/Lmnb1/Tardbp/Chmp2b/Lmna/Chmp7/Tor1b/Akap8l/Reep4/Dctn1/Reep3/Chmp1a/Ubxn2a/Chmp4b/Ctdnep1/Chmp1b	18
GO:0110053	BP	GO:0110053	regulation of actin filament organization	50/2205	280/28564	2.10196e-08	5.62944e-07	3.58339e-07	Hcls1/Plek/Rac1/Arhgap18/Ptk2b/Flna/Icam1/Actr3/Cyfip2/Pdlim4/Mkks/Baiap2/Rasa1/Capg/Pecam1/Rock2/Cyria/Rhoa/Trim27/Rdx/Specc1l/Tmsb15b1/Ap1ar/Tesk1/Ptger4/Fchsd2/Arfgef1/Arhgef18/Washc3/Stmn1/Tpm1/Rhoc/Pxn/Washc4/Swap70/Wasl/Sh3pxd2b/Ppfia1/Wdr1/Gsn/Pak1/Dbnl/Bin1/Coro1b/Gmfb/Pycard/Capzb/Rnh1/Tmod3/Wasf2	50
GO:0002697	BP	GO:0002697	regulation of immune effector process	72/2205	472/28564	2.14326e-08	5.71405e-07	3.63726e-07	B2m/Lgals3/Fcer1g/Tnfaip3/Cadm1/Bst2/Vamp8/Pnp/Myd88/Cuedc2/Dnase1l3/Exosc3/Arid5a/Ube2j1/Fgl2/Cd24a/Serpinb9/Tnfrsf1b/Il1b/Scimp/Plcg2/Nfkbid/Cfp/Kit/Tlr3/Casp1/Stat5a/H2-T10/Cd86/Hmces/Crk/Hmox1/Rif1/Msh2/Traf2/Slamf6/Vamp7/Cd96/Ddx1/Litaf/Ankrd17/Fcgr2b/Ccl2/Rc3h2/Fcgr3/Lta/Cfb/Pdpk1/Nod1/Mzb1/Ffar2/Unc13d/Havcr2/Cd40/Kmt5c/Ddx60/Fbxo38/Ccl19/Anxa1/Stx7/H2-M3/Ccr7/Smad7/Lyn/Stx4a/Phb2/Pycard/H…	72
GO:2000060	BP	GO:2000060	positive regulation of ubiquitin-dependent protein catabolic process	27/2205	106/28564	2.27839e-08	6.04696e-07	3.84916e-07	Nub1/Ptk2b/Cdc20/Rnf19b/Rnf19a/Hspbp1/Hspa1a/Atg7/Psmd10/Rnf139/Mapk9/Gba/Gclc/Gabarap/Aurka/Ankib1/Mapk8/Usp5/Axin1/Agtpbp1/Det1/Smad7/Sumo2/Sgta/Ddrgk1/Pten/Rad23a	27
GO:0045089	BP	GO:0045089	positive regulation of innate immune response	53/2205	306/28564	2.3386e-08	6.17894e-07	3.93318e-07	Hmgb2/Tnfaip3/Ifi205/Cadm1/Myd88/Irak1/Scimp/Plcg2/Hspa1a/Hexim1/Hsp90aa1/Wdfy1/Tlr3/Casp1/Stat5a/Pik3ap1/Gbp5/Matr3/Usp15/Cd86/Treml4/Oasl1/Slamf6/Zbp1/Ifi211/Ankrd17/Adam8/Tasl/Irf4/Ifi204/Nlrc4/Polr3d/Tifa/Pdpk1/Tkfc/Tlr11/Nod1/Ffar2/Havcr2/Cd40/Ap3b1/Pspc1/Ddx60/Tnip2/Nono/Tomm70a/Otulin/H2-M3/Lyn/Bcl10/Phb2/Pycard/Vav1	53
GO:0006261	BP	GO:0006261	DNA-templated DNA replication	33/2205	148/28564	2.36699e-08	6.19835e-07	3.94553e-07	Pcna/Lig1/Rrm1/Ilkap/Prim1/Gins2/Cdt1/Atg7/Orc6/Mcm4/Samhd1/Alyref/Mcm6/Fbh1/Pold2/Rfc4/Wrnip1/Rfc3/Ino80/Prim2/Fbxo5/Dbf4/Rbbp8/Endog/Recql/Cdk2/Wrn/Pold3/Nucks1/Senp2/Mcm5/Wdr18/Mcm3	33
GO:0051236	BP	GO:0051236	establishment of RNA localization	33/2205	148/28564	2.36699e-08	6.19835e-07	3.94553e-07	Hnrnpa3/Hnrnpa2b1/Ssb/Zfp36/Tgfbr2/Xpo1/Nup153/Srsf7/Alyref/Cetn3/Nup35/Gle1/Akap8l/Ncbp3/Nup210/Thoc2l/Nup62/Nxf1/Bicd2/Cetn2/Mrpl18/Chtop/Rae1/Magoh/Eif4a3/Senp2/Seh1l/Eny2/Ythdc1/Srsf3/Ddx39a/Phax/Hnrnpa1	33
GO:0060236	BP	GO:0060236	regulation of mitotic spindle organization	16/2205	41/28564	2.41017e-08	6.28351e-07	3.99974e-07	Chmp5/Drg1/Chmp2a/Chmp2b/Tacc3/Numa1/Hspa1a/Chmp7/Dctn1/Chmp1a/Nup62/Tpx2/Rae1/Chmp4b/Chmp1b/Ripor2	16
GO:0045739	BP	GO:0045739	positive regulation of DNA repair	31/2205	134/28564	2.5105e-08	6.51623e-07	4.14788e-07	Meaf6/Pnp/Pcna/Fh1/Brcc3/Dpf2/Pnkp/Ino80b/Smarcd2/Pbrm1/Dmap1/Parg/Rif1/Ino80/Tigar/Trrap/Fus/Ino80e/Tmem161a/Zcwpw1/Rad51ap1/Rbbp8/Vps72/Xrcc1/Kmt5c/Epc2/Smarcb1/Bcl7c/Actr2/Smarce1/Mcrs1	31
GO:0007159	BP	GO:0007159	leukocyte cell-cell adhesion	66/2205	420/28564	2.58287e-08	6.67468e-07	4.24874e-07	B2m/Lgals3/Aif1/Pnp/Marchf7/Fgl2/Cd5/Tgfbr2/Icam1/Irak1/Btla/Cd24a/Cd83/Ccl5/Il1b/Hsph1/Nfkbid/Smarcd2/Hsp90aa1/Cebpb/Prkar1a/Pecam1/Pbrm1/Cd44/Stat5a/Card11/Rhoa/Cd86/Socs1/Il12rb2/Zmiz1/Itga4/Adam8/Prnp/Ccl2/Rc3h2/Ctla4/Itch/Dhps/Cdkn2a/Ext1/Pdcd1lg2/Tmem131l/Havcr2/Ap3b1/Runx1/Ada/Ccl19/Anxa1/Gstp1/Smarcb1/Selenok/Ccr7/Smad7/Bcl10/Pycard/Tnfaip8l2/H2-DMb2/Il4ra/H2-Ob/Prdx2/Smarce1/Pten/Ets1/Vs…	66
GO:0019221	BP	GO:0019221	cytokine-mediated signaling pathway	67/2205	429/28564	2.59613e-08	6.67964e-07	4.25189e-07	Fcer1g/Pafah1b1/Cxcl9/Txndc17/Myd88/Ifitm2/Ptk2b/Sh2b3/Cnot7/Stat3/Irak1/Cd24a/Oxsr1/Crlf2/Ccl5/Il1b/Mkks/Hspa1a/Rnf113a2/Mapk3/Flt3/Kit/Usp25/Casp1/Wbp1l/Stat5a/Actn4/Crebrf/Samhd1/Slc27a1/Socs1/Oasl1/Ccl8/Rbm15/Il12rb2/Ccl22/Traf2/Zbp1/Parp14/Ccl2/Mul1/Ext1/Ifnar1/Adar/Cdip1/Ecm1/Irak4/Tnip2/Ccl19/Ifitm3/Irf5/Otulin/Ythdf2/Ccr7/Cib1/Zc3h15/Dok1/Lyn/Adipor1/Lims1/Chuk/Cpne1/Pycard/Il4ra/Traf1/Is…	67
GO:0005996	BP	GO:0005996	monosaccharide metabolic process	50/2205	282/28564	2.66574e-08	6.82893e-07	4.34692e-07	Gapdh/Pgk1/Serp1/Mdh1/Ldha/Pofut2/Dcxr/Fabp5/Eno3/Bckdk/Ddb1/Supt20/Pmaip1/Hk3/Stk11/Galk2/Pgp/Aldoa/G6pdx/Gsto1/G6pc3/Ppp4r3a/Acadm/Gnpda1/Slc25a10/Ogt/Ganc/Ids/Gclc/Tigar/Man2a2/Prkaa1/Mlycd/Hexb/Ncoa2/Slc25a13/Tkfc/Arsb/Uxs1/Foxk1/Kbtbd2/Pfkp/Tpi1/Mdh2/Adipor1/Got1/Pkm/Igfbp4/Pdk3/Pfkl	50
GO:0043122	BP	GO:0043122	regulation of I-kappaB kinase/NF-kappaB signaling	39/2205	194/28564	2.80593e-08	7.15695e-07	4.55573e-07	Gapdh/Tnfaip3/Hdac1/Myd88/Irak1/Il1b/Plcg2/Nfkbid/Tlr3/Casp1/Tab2/Card11/Per1/Dhx15/Rhoa/Trim59/Traf2/Ddx1/Ankrd17/Gbp3/Tifa/Nup62/Nod1/Cd40/Trim21/Irak4/Tnip2/Ccl19/Sqstm1/Gstp1/Chuk/Cpne1/Mtdh/Bcl10/Pycard/Traf1/Nfkbib/S100a4/Ube2i	39
GO:0051251	BP	GO:0051251	positive regulation of lymphocyte activation	57/2205	342/28564	2.86671e-08	7.28046e-07	4.63434e-07	B2m/Aif1/Pnp/Myd88/Exosc3/Tcf3/Cd5/Tgfbr2/Cd24a/Cd83/Ccl5/Il1b/Hsph1/Nfkbid/Smarcd2/Hsp90aa1/Ppp2r3c/Pbrm1/Stat5a/Card11/Rhoa/Cd86/Hmces/Cd38/Socs1/Rif1/Msh2/Il12rb2/Tox/Zmiz1/Flt3l/Sh3kbp1/Adam8/Ccl2/Dhps/Pdcd1lg2/Bloc1s3/Havcr2/Cd40/Kmt5c/Ap3b1/Runx1/Tnip2/Ada/Ccl19/Anxa1/Smarcb1/Selenok/Ccr7/Bcl10/Pycard/H2-DMb2/Il4ra/Mef2c/H2-Ob/Smarce1/Vsir	57
GO:1903322	BP	GO:1903322	positive regulation of protein modification by small protein conjugation or removal	32/2205	142/28564	2.93628e-08	7.42513e-07	4.72643e-07	Birc5/Marchf7/Cdc20/Uba2/Gnl3/Hspbp1/Fbxo4/Wbp1l/Psmd10/Ube2l3/Xiap/Mapk9/Kdm1a/Gabarap/Mapk8/Mul1/Axin1/Cdkn2a/Rwdd3/Traf7/Hspa5/Smad7/Pdcd6/Bcl10/Senp2/Sumo2/Pten/Huwe1/Dcun1d1/Cdk5rap3/Dcun1d5/Ube2s	32
GO:0022900	BP	GO:0022900	electron transport chain	28/2205	114/28564	2.96809e-08	7.47349e-07	4.75722e-07	Cox8a/Cox5b/Cox4i1/Cycs/Cox6a1/Fdx1/Cox6c/Cox5a/Cdk1/Ndufb9/Uqcr10/Cox7a2/Norad/Uqcrq/Ndufs3/Gba/Por/Ndufa12/Ndufa7/Ndufa10/Slc25a13/Uqcrb/Uqcrc1/Ndufv3/Etfa/Ndufs6/Ndufa5/Ndufc2	28
GO:1901653	BP	GO:1901653	cellular response to peptide	56/2205	334/28564	3.05862e-08	7.66867e-07	4.88146e-07	Adrm1/Rac1/H2az1/Chmp5/Nr4a1/Icam1/Arhgef2/Stat3/Rangap1/Sesn3/Ywhag/Il1b/Sp1/Mapk3/Prkar1a/Rock2/Zfp592/Adrb2/Stat5a/Uso1/Crk/Slc27a1/Socs1/Ogt/Ahcyl1/Zdhhc7/Rb1/Itga4/Mapk1/Prkaa1/Prnp/Fcgr2b/Rarres2/Esrra/Pip4k2c/Pxn/Pip4k2b/Ncoa2/Socs7/Rab13/Pdpk1/Nucb2/Nod1/Mzb1/Enpp1/Lonp1/Cdk2/Prkca/Snx5/Adipor1/Pak1/Nucks1/Pkm/Srsf3/Pten/Eif4ebp1	56
GO:0010948	BP	GO:0010948	negative regulation of cell cycle process	52/2205	300/28564	3.0797e-08	7.68882e-07	4.89428e-07	Birc5/Spc24/Cdk1/Chmp2a/Cdc20/Brcc3/Cdca8/Taok3/Anapc15/Rnaseh2b/Mad2l1/Incenp/Aven/Fbxo4/Rpa2/Cdt1/Pinx1/Rpl26/Nubp1/Ezh2/Nuf2/Spc25/Msh2/Rad1/Mad2l1bp/Rb1/Trrap/Fem1b/Aurka/Bub1b/Miip/Ndc80/Hus1/Map3k20/Fbxo5/Rbbp8/E2f1/Ints7/Aurkb/Cul4a/Cradd/Ints3/Ctdsp2/Rad21/Cdkn1b/Crlf3/Znhit1/Tiprl/Ccnd1/Pten/Cdk5rap3/Psmg2	52
GO:0002366	BP	GO:0002366	leukocyte activation involved in immune response	54/2205	317/28564	3.09708e-08	7.69959e-07	4.90114e-07	Lgals3/Lcp1/Fcer1g/Tnfaip3/Vamp8/Myd88/Dnase1l3/Exosc3/Ptk2b/Fgl2/Icam1/Stat3/Phf14/Plcg2/Pi4k2a/Sema4a/Nfkbid/Kit/Otud5/Hmces/Hmox1/Rif1/Anxa3/Msh2/Ptger4/Slamf6/Vamp7/Gadd45g/Stx11/Sbno2/Irf4/Rc3h2/Swap70/Ly9/Pdpk1/Bcl3/Enpp1/Unc13d/Havcr2/Cd40/Kmt5c/Ada/Ccl19/Apbb1ip/Anxa1/H2-M3/Ccr7/Smad7/Lyn/Stx4a/Pycard/H2-DMb2/Il4ra/Snap23	54
GO:0002833	BP	GO:0002833	positive regulation of response to biotic stimulus	56/2205	335/28564	3.40093e-08	8.41944e-07	5.35936e-07	Hmgb2/Tnfaip3/Ifi205/Cadm1/Myd88/Irak1/Cd24a/Scimp/Plcg2/Hspa1a/Hexim1/Hsp90aa1/Wdfy1/Tlr3/Casp1/Stat5a/Pik3ap1/Gbp5/Matr3/Usp15/Cd86/Treml4/Oasl1/Slamf6/Zbp1/Ifi211/Ankrd17/Adam8/Tasl/Irf4/Ifi204/Nlrc4/Polr3d/Tifa/Pdpk1/Tkfc/Tlr11/Nod1/Ffar2/Havcr2/Cd40/Ap3b1/Pspc1/Ddx60/Fbxo38/Tnip2/Nono/Tomm70a/Prkca/Otulin/H2-M3/Lyn/Bcl10/Phb2/Pycard/Vav1	56
GO:0051403	BP	GO:0051403	stress-activated MAPK cascade	45/2205	243/28564	3.43989e-08	8.48026e-07	5.39807e-07	Map2k2/Pafah1b1/Myd88/Prdx1/Zfp36/Ptk2b/Lmnb1/Taok3/Mapk13/Irak1/Fas/Il1b/Scimp/Stk25/Mapk3/Pbk/Rassf2/Dusp1/Tlr3/Per1/Crk/Stk3/Mapk9/Ptger4/Traf2/Map2k4/Mapk1/Zfp622/Gadd45g/Fcgr2b/Map3k20/Itch/Mapk8/Mdfic/Axin1/Nod1/Irak4/Stradb/Ccl19/Gstp1/Qars/Pycard/Aida/Traf1/Pdcd10	45
GO:0034599	BP	GO:0034599	cellular response to oxidative stress	49/2205	276/28564	3.50501e-08	8.56909e-07	5.45462e-07	Txn1/Aif1/Tnfaip3/Jun/Prdx1/Mapk13/Hdac2/Hk3/Gch1/Stk25/Mapk3/G6pdx/Msra/Net1/Impact/Dhfr/Atg7/Rwdd1/Hmox1/Ezh2/Atp13a2/Mapk9/Trp53inp1/Mapk1/Zfp622/Prkaa1/Tmem161a/Pnpla8/Bag5/Mapk8/Endog/Cdkn2a/Chchd4/Stx2/Lonp1/Oxr1/Mapk7/Nono/Anxa1/Ncoa7/Aldh2/Trap1/Stx4a/Chuk/Diablo/Prdx5/Prdx2/Gskip/Pdcd10	49
GO:0051091	BP	GO:0051091	positive regulation of DNA-binding transcription factor activity	49/2205	276/28564	3.50501e-08	8.56909e-07	5.45462e-07	Hcls1/Ifrd1/Myd88/Tcf3/Psma6/Icam1/Arhgef2/Stat3/Irak1/Bud31/Hdac2/Il1b/Plcg2/Ddit3/Hspa1a/Kit/Tlr3/Card11/Rwdd1/Hmgn3/Trim27/Anxa3/Stk3/Crtc3/Traf2/Kdm1a/Ar/Adam8/Rnf41/Fcgr2b/Taf12/Nlrc4/Cdkn2a/Srf/Nod1/Arid5b/Cd40/Trim21/Smarcb1/Cib1/Chuk/Mtdh/Bcl10/Zbtb7a/Phb2/Pycard/Traf1/Ddrgk1/Pten	49
GO:0045580	BP	GO:0045580	regulation of T cell differentiation	38/2205	188/28564	3.6112e-08	8.79224e-07	5.59666e-07	Adrm1/Pnp/Fgl2/Tgfbr2/Sh2b3/Fas/Cd83/Nfkbid/Smarcd2/Hsp90aa1/Pbrm1/Cd44/Stat5a/Ctla2a/Card11/Rhoa/Socs1/Fanca/Tox/Zmiz1/Adam8/Rc3h2/Ctla4/Cdkn2a/Tmem131l/Ap3b1/Runx1/Ada/Ccl19/Anxa1/Smarcb1/Ccr7/Smad7/Il4ra/Zeb1/Prdx2/Smarce1/Vsir	38
GO:0043433	BP	GO:0043433	negative regulation of DNA-binding transcription factor activity	36/2205	173/28564	3.75211e-08	9.07559e-07	5.77702e-07	Tnfaip3/Chp1/Flna/Irak1/Hdac2/Tacc3/Siva1/Nfkbid/Ddit3/Bhlhe40/Psmd10/Hmox1/Ezh2/Taf3/Kdm1a/Rb1/Prnp/Itch/Cdkn2a/E2f1/Bcl3/Pbx1/Rwdd3/Havcr2/Trim21/Otulin/Anxa4/Smad7/Chuk/Phb2/Pycard/Rlim/Prdx2/Nfkbib/Cdk5rap3/Commd6	36
GO:0032956	BP	GO:0032956	regulation of actin cytoskeleton organization	59/2205	362/28564	3.75839e-08	9.07559e-07	5.77702e-07	Hcls1/Plek/Bst2/Rac1/Arhgap18/Ptk2b/Flna/Icam1/Actr3/Hdac2/Cyfip2/Pdlim4/Mkks/Cd2ap/Baiap2/Rasa1/Capg/Pecam1/Rock2/Cyria/Rhoa/Trim27/Rdx/Specc1l/Crk/Tmsb15b1/Ap1ar/Tesk1/Ptger4/Fchsd2/Nedd9/Arfgef1/Arhgef18/Washc3/Stmn1/Tpm1/Rhoc/Pxn/Washc4/Swap70/Wasl/Bcas3/Sh3pxd2b/Ppfia1/Rhog/Wdr1/Gsn/Pak1/Dbnl/Bin1/Coro1b/Hck/Gmfb/Pycard/Capzb/Mef2c/Rnh1/Tmod3/Wasf2	59
GO:0002218	BP	GO:0002218	activation of innate immune response	44/2205	236/28564	3.95733e-08	9.51699e-07	6.05799e-07	Tnfaip3/Ifi205/Myd88/Irak1/Scimp/Plcg2/Hspa1a/Hexim1/Hsp90aa1/Wdfy1/Tlr3/Casp1/Pik3ap1/Matr3/Usp15/Cd86/Treml4/Oasl1/Zbp1/Ifi211/Ankrd17/Tasl/Irf4/Ifi204/Nlrc4/Tifa/Pdpk1/Tkfc/Tlr11/Nod1/Ffar2/Havcr2/Cd40/Ap3b1/Pspc1/Ddx60/Tnip2/Nono/Tomm70a/Otulin/Lyn/Bcl10/Phb2/Pycard	44
GO:0007163	BP	GO:0007163	establishment or maintenance of cell polarity	43/2205	228/28564	3.98169e-08	9.53663e-07	6.0705e-07	Pafah1b1/Parvg/Rac1/Ptk2b/Arf4/Arhgef2/Actr3/Lmna/Lin7c/Stk11/Mad2l1/Nde1/Stk25/Numa1/Coro7/Hsp90aa1/Sipa1l3/Rhoa/Shtn1/Crk/Arfgef1/Exoc4/Myo9b/Dctn1/Kif3a/Rnf41/Ndc80/Bcas3/Pard6a/Fbxw11/Ccl19/Rhog/Ccr7/Wdr1/Gsn/Lims1/Pak1/Cenpa/Ift20/Actr2/Mapre1/Pdcd6ip/Ripor2	43
GO:0010563	BP	GO:0010563	negative regulation of phosphorus metabolic process	70/2205	461/28564	4.03424e-08	9.58457e-07	6.10102e-07	Tnfaip3/Plek/Jun/Cadm1/Bak1/Chp1/Ppp1r11/Tardbp/Pkig/Sh2b3/Stat3/Tsg101/Tspo/Il1b/Prkar2a/Hexim1/Prkar1a/Pbk/Rassf2/Ptpa/Dusp1/Pecam1/Rock2/Impact/Taf7/Eif4g1/Trim27/Slc27a1/Socs1/Cdkn2c/Tesk1/Ogt/Gba/Tigar/Rb1/Dnajc10/Rtraf/Gadd45g/Prnp/Parp14/Pip4k2c/Ppp1r8/Pip4k2b/Swap70/Cdkn2a/Nup62/Ppp5c/Mprip/Adar/Enpp1/Pmepa1/Ctdsp2/Pard6a/Prkca/Gstp1/Cdkn1b/Cib1/Smad7/Gbp4/Lyn/Qars/Pycard/Aida/Tmed2/Ywhab…	70
GO:0045936	BP	GO:0045936	negative regulation of phosphate metabolic process	70/2205	461/28564	4.03424e-08	9.58457e-07	6.10102e-07	Tnfaip3/Plek/Jun/Cadm1/Bak1/Chp1/Ppp1r11/Tardbp/Pkig/Sh2b3/Stat3/Tsg101/Tspo/Il1b/Prkar2a/Hexim1/Prkar1a/Pbk/Rassf2/Ptpa/Dusp1/Pecam1/Rock2/Impact/Taf7/Eif4g1/Trim27/Slc27a1/Socs1/Cdkn2c/Tesk1/Ogt/Gba/Tigar/Rb1/Dnajc10/Rtraf/Gadd45g/Prnp/Parp14/Pip4k2c/Ppp1r8/Pip4k2b/Swap70/Cdkn2a/Nup62/Ppp5c/Mprip/Adar/Enpp1/Pmepa1/Ctdsp2/Pard6a/Prkca/Gstp1/Cdkn1b/Cib1/Smad7/Gbp4/Lyn/Qars/Pycard/Aida/Tmed2/Ywhab…	70
GO:0030522	BP	GO:0030522	intracellular receptor signaling pathway	47/2205	261/28564	4.22373e-08	9.99446e-07	6.36193e-07	Tnfaip3/Hdac1/Myd88/Fabp5/Stat3/Scimp/Hspa1a/Wdfy1/Tlr3/Taf7/Pik3ap1/Actn4/Per1/Rwdd1/Rhoa/Usp15/Cd86/Treml4/Ezh2/Oasl1/Cnot1/Ncor2/Kmt2d/Zmiz1/Ar/Ywhah/Ankrd17/Trim24/Tasl/Ncoa2/Tifa/Tkfc/Ppp5c/Nedd4/Havcr2/Ddx60/Tnip2/Otulin/Pak1/Zbtb7a/Phb2/Fkbp4/Pdk3/Safb/Tgif1/Ddrgk1/Safb2	47
GO:0015931	BP	GO:0015931	nucleobase-containing compound transport	39/2205	197/28564	4.34039e-08	1.01917e-06	6.48748e-07	Hnrnpa3/Hnrnpa2b1/Ssb/Zfp36/Slc25a5/Tgfbr2/Xpo1/Nup153/Slc25a25/Srsf7/Alyref/Cetn3/Nup35/Gle1/Akap8l/Slc35b2/Ncbp3/Nup210/Slc25a16/Thoc2l/Slc35d2/Nup62/Nxf1/Slc28a2/Bicd2/Cetn2/Mrpl18/Chtop/Rae1/Magoh/Eif4a3/Senp2/Seh1l/Eny2/Ythdc1/Srsf3/Ddx39a/Phax/Hnrnpa1	39
GO:0007098	BP	GO:0007098	centrosome cycle	31/2205	137/28564	4.34167e-08	1.01917e-06	6.48748e-07	Pclaf/Azin1/Chmp5/Chmp2a/Haus8/Chmp2b/Nde1/Haus7/Cep63/Rock2/Xpo1/Nubp1/Haus1/Dctn1/Fbxw5/Kif3a/Chmp1a/Aurka/Sac3d1/Ndc80/Mapk8/Nup62/Cdk2/Pard6a/Cetn2/Ccnl1/Chmp4b/Ranbp1/Cdk11b/Chmp1b/Pdcd6ip	31
GO:0070663	BP	GO:0070663	regulation of leukocyte proliferation	50/2205	287/28564	4.76519e-08	1.11252e-06	7.0817e-07	Lgals3/Aif1/Pnp/Myd88/Lst1/Marchf7/Tcf3/Tgfbr2/Btla/Cd24a/Tnfrsf1b/Ccl5/Il1b/Mapk3/Cebpb/Prkar1a/Kit/Cd44/Stat5a/Card11/Cd86/Cd38/Il12rb2/Flt3l/Mapk1/Prnp/Fcgr2b/Ctla4/Itch/Dhps/Cdkn2a/Pdcd1lg2/Mzb1/Tmem131l/Havcr2/Cd40/Ada/Ccl19/Anxa1/Gstp1/Selenok/Ccr7/Lyn/Pycard/H2-DMb2/Mef2c/Znhit1/Pten/Vsir/Ripor2	50
GO:0002263	BP	GO:0002263	cell activation involved in immune response	54/2205	321/28564	4.77712e-08	1.11252e-06	7.0817e-07	Lgals3/Lcp1/Fcer1g/Tnfaip3/Vamp8/Myd88/Dnase1l3/Exosc3/Ptk2b/Fgl2/Icam1/Stat3/Phf14/Plcg2/Pi4k2a/Sema4a/Nfkbid/Kit/Otud5/Hmces/Hmox1/Rif1/Anxa3/Msh2/Ptger4/Slamf6/Vamp7/Gadd45g/Stx11/Sbno2/Irf4/Rc3h2/Swap70/Ly9/Pdpk1/Bcl3/Enpp1/Unc13d/Havcr2/Cd40/Kmt5c/Ada/Ccl19/Apbb1ip/Anxa1/H2-M3/Ccr7/Smad7/Lyn/Stx4a/Pycard/H2-DMb2/Il4ra/Snap23	54
GO:0000075	BP	GO:0000075	cell cycle checkpoint signaling	38/2205	190/28564	4.84917e-08	1.12092e-06	7.13517e-07	Birc5/Spc24/Cdk1/Cdc20/Brcc3/Cdca8/Taok3/Anapc15/Rnaseh2b/Mad2l1/Incenp/Fbxo4/Rpa2/Cdt1/Rpl26/Nuf2/Spc25/Msh2/Rad1/Mad2l1bp/Trrap/Fem1b/Aurka/Bub1b/Ndc80/Hus1/Map3k20/Rbbp8/E2f1/Ints7/Aurkb/Cul4a/Cradd/Ints3/Tiprl/Ccnd1/Cdk5rap3/Psmg2	38
GO:0007015	BP	GO:0007015	actin filament organization	69/2205	454/28564	4.85123e-08	1.12092e-06	7.13517e-07	Aif1/Hcls1/Lcp1/Plek/Rac1/Arhgap18/Ptk2b/Flna/Icam1/Arhgef2/Actr3/Cyfip2/Pdlim4/Mkks/Cd2ap/Coro7/Baiap2/Rasa1/Capg/Pecam1/Rock2/Cyria/Actn4/Rhoa/Shtn1/Trim27/Rdx/Specc1l/Tmsb15b1/Ap1ar/Tesk1/Ptger4/Diaph1/Fchsd2/Nedd9/Arfgef1/Arhgef18/Washc3/Sh3kbp1/Stmn1/Nostrin/Tpm1/Rhoc/Pxn/Washc4/Swap70/Tnfaip1/Wasl/Srf/Arhgap12/Sh3pxd2b/Ppfia1/Rhog/Wdr1/Myo1g/Gsn/Pak1/Dbnl/Bin1/Coro1b/Gmfb/Pycard/Actr2/Capzb…	69
GO:0051259	BP	GO:0051259	protein complex oligomerization	46/2205	254/28564	4.90744e-08	1.12948e-06	7.18965e-07	B2m/Chp1/Chmp2a/Rrm2/Kctd12/Tk1/Znhit6/Apip/Rrm1/Farsa/Ehd4/Jmjd6/Cep57/Gbp5/Card11/Yme1l1/Samhd1/Kctd5/Letm1/Stk3/Crtc3/Dnm1l/Trpm7/Fus/Prnp/Cpsf7/Pex5/Micu1/Shmt1/Tnfaip1/Nlrc4/Osbpl2/Tifa/Shmt2/Nudt21/Stoml2/Bcl10/Pkm/Ehd1/Pycard/Hprt/Isg15/Elavl1/Alad/Pdcd6ip/Ripor2	46
GO:0022904	BP	GO:0022904	respiratory electron transport chain	26/2205	103/28564	5.03159e-08	1.14908e-06	7.31439e-07	Cox8a/Cox5b/Cox4i1/Cycs/Cox6a1/Cox6c/Cox5a/Cdk1/Ndufb9/Uqcr10/Cox7a2/Norad/Uqcrq/Ndufs3/Gba/Ndufa12/Ndufa7/Ndufa10/Slc25a13/Uqcrb/Uqcrc1/Ndufv3/Etfa/Ndufs6/Ndufa5/Ndufc2	26
GO:0034968	BP	GO:0034968	histone lysine methylation	26/2205	103/28564	5.03159e-08	1.14908e-06	7.31439e-07	Fh1/Hdac2/Phf1/Mllt6/Rbbp5/H1f2/Rif1/Ezh2/Ash2l/Kansl2/Ehmt2/Ogt/Kmt2d/Kdm1a/Smyd2/Hcfc1/Ehmt1/Wdr82/Suv39h2/Cxxc1/Kmt5c/H1f4/Smarcb1/Nelfe/Pih1d1/Mcrs1	26
GO:0002253	BP	GO:0002253	activation of immune response	72/2205	482/28564	5.08929e-08	1.15776e-06	7.3697e-07	Lgals3/Fcer1g/Tnfaip3/Ifi205/Myd88/Irak1/Stk11/Usp12/Il1b/Scimp/Plcg2/Nfkbid/Hspa1a/Hexim1/Hsp90aa1/Cfp/Wdfy1/Themis2/Lpxn/Eif2b4/Tlr3/Casp1/Pik3ap1/Card11/Pde4b/Themis/Matr3/Usp15/Cd86/Treml4/Cd38/Oasl1/Mapk1/Zbp1/Ifi211/Ankrd17/Prnp/Tasl/Irf4/Rc3h2/Ctla4/Usp9x/Ifi204/Nlrc4/Cfb/Tifa/Pdpk1/Tkfc/Tlr11/Nod1/Ffar2/Havcr2/Cd40/Ap3b1/Pspc1/Ddx60/Tnip2/Ada/Stoml2/Nono/Tomm70a/Otulin/Ccr7/Myo1g/Elf1/Lyn…	72
GO:0006278	BP	GO:0006278	RNA-templated DNA biosynthetic process	19/2205	60/28564	6.36532e-08	1.43695e-06	9.14686e-07	Cct6a/Hnrnpc/Gar1/Pnkp/Rpa1/Mapk3/Hsp90aa1/Fbxo4/Pinx1/Hmbox1/Dcp2/Tent4b/Mapk1/Ctc1/Aurkb/Stn1/Cct3/Cct4/Ten1	19
GO:0007004	BP	GO:0007004	telomere maintenance via telomerase	19/2205	60/28564	6.36532e-08	1.43695e-06	9.14686e-07	Cct6a/Hnrnpc/Gar1/Pnkp/Rpa1/Mapk3/Hsp90aa1/Fbxo4/Pinx1/Hmbox1/Dcp2/Tent4b/Mapk1/Ctc1/Aurkb/Stn1/Cct3/Cct4/Ten1	19
GO:0006402	BP	GO:0006402	mRNA catabolic process	45/2205	248/28564	6.43972e-08	1.44479e-06	9.19673e-07	Lsm5/Lsm4/Mrto4/Ssb/Myd88/Exosc3/Zfp36/Tardbp/Fxr1/Rnps1/Upf3a/Cnot7/Hnrnpc/Carhsp1/Larp4b/Hspa1a/Tob1/Snd1/Rock2/Smg1/Upf2/Etf1/Lsm6/Exosc9/Traf2/Cnot1/Cnot6/Dcp2/Tent4b/Fus/Smg9/Rc3h2/Pde12/Pelo/E2f1/Cnot6l/Ythdf2/Magoh/Pnrc1/Eif4a3/Taf15/Elavl1/Tent2/Fastk/Zc3h14	45
GO:0050867	BP	GO:0050867	positive regulation of cell activation	66/2205	430/28564	6.45733e-08	1.44479e-06	9.19673e-07	B2m/Aif1/Fcer1g/Plek/Vamp8/Pnp/Myd88/Exosc3/Tcf3/Cd5/Tgfbr2/Flna/Cd24a/Crlf2/Cd83/Ccl5/Il1b/Hsph1/Nfkbid/Smarcd2/Jund/Hsp90aa1/Ppp2r3c/Pbrm1/Stat5a/Card11/Rhoa/Rps6ka1/Cd86/Hmces/Cd38/Socs1/Rif1/Msh2/Il12rb2/Tox/Zmiz1/Vamp7/Flt3l/Sh3kbp1/Adam8/Ccl2/Dhps/Pdcd1lg2/Bloc1s3/Havcr2/Cd40/Kmt5c/Ap3b1/Runx1/Tnip2/Ada/Ccl19/Anxa1/Smarcb1/Selenok/Ccr7/Stx4a/Bcl10/Pycard/H2-DMb2/Il4ra/Mef2c/H2-Ob/Smarce1/Vs…	66
GO:0007006	BP	GO:0007006	mitochondrial membrane organization	27/2205	111/28564	6.47359e-08	1.44479e-06	9.19673e-07	Chchd10/Bak1/Slc25a5/Stat3/Pmaip1/Tmem11/Dynlt1f/Siva1/Hsp90aa1/Apoo/Spg7/Ndufa13/Letm1/Gclc/Micos13/Pex5/Afg3l2/Mul1/Alkbh7/Bcl2l11/Slc35f6/Ap3b1/Agk/Slc25a46/Tomm70a/Timm13/Timm10	27
GO:0051028	BP	GO:0051028	mRNA transport	28/2205	118/28564	6.5796e-08	1.45336e-06	9.25132e-07	Hnrnpa3/Hnrnpa2b1/Zfp36/Xpo1/Srsf7/Alyref/Cetn3/Nup35/Gle1/Akap8l/Ncbp3/Nup210/Thoc2l/Nup62/Nxf1/Bicd2/Cetn2/Chtop/Rae1/Magoh/Eif4a3/Senp2/Seh1l/Eny2/Ythdc1/Srsf3/Ddx39a/Hnrnpa1	28
GO:0071346	BP	GO:0071346	cellular response to type II interferon	28/2205	118/28564	6.5796e-08	1.45336e-06	9.25132e-07	Gapdh/Vamp8/Gbp2b/Stx8/Actr3/Gbp2/Gbp8/Ccl5/Capg/Casp1/Gbp10/Stxbp3/Gbp5/Slk/Socs1/Ccl8/Ccl22/Stx11/Parp14/Ccl2/Pde12/Gbp3/Ccl19/Gsn/Gbp4/Stx4a/Actr2/Zyx	28
GO:0032984	BP	GO:0032984	protein-containing complex disassembly	44/2205	240/28564	6.58601e-08	1.45336e-06	9.25132e-07	Hspa8/Napa/Ssrp1/Plek/Vamp8/Chmp5/Chmp2a/Calm1/Arhgef2/Dnajc17/Chmp2b/Rubcnl/Tecpr1/Snap29/Smarcd2/Capg/Chmp7/Adrb2/Etf1/Rdx/Specc1l/Gba/Shfl/Stmn1/Chmp1a/Stx17/Tpm1/Tbc1d25/Tom1/Mtrf1l/Swap70/Nsf/Tpx2/Smarcb1/Wdr1/Cib1/Gsn/Bmyc/Chmp4b/Capzb/Supt16/Smarce1/Tmod3/Chmp1b	44
GO:1902105	BP	GO:1902105	regulation of leukocyte differentiation	58/2205	359/28564	6.68521e-08	1.46975e-06	9.35562e-07	Hcls1/Adrm1/Jun/Pnp/Fgl2/Tgfbr2/Sh2b3/Cd24a/Tmem64/Fas/Cd83/Ccl5/Nfkbid/Smarcd2/Hsp90aa1/Cebpb/Flt3/Rassf2/Hmgb3/Ppp2r3c/Pbrm1/Cd44/Stat5a/Ctla2a/Card11/Rhoa/Socs1/Fanca/Nedd9/Tox/Zmiz1/Rb1/Flt3l/Adam8/Rnf41/Esrra/Rc3h2/Ctla4/Cdkn2a/Cul4a/Tmem131l/Ap3b1/Runx1/Ada/Ccl19/Anxa1/Prkca/Smarcb1/Ccr7/Smad7/Bmyc/Lyn/Zbtb7a/Il4ra/Zeb1/Prdx2/Smarce1/Vsir	58
GO:1901976	BP	GO:1901976	regulation of cell cycle checkpoint	17/2205	49/28564	6.86541e-08	1.50375e-06	9.57208e-07	Birc5/Brcc3/Cdca8/Anapc15/Rnaseh2b/Mad2l1/Incenp/Fbxo4/Rpa2/Cdt1/Mad2l1bp/Fem1b/Aurka/Ndc80/Map3k20/Aurkb/Cul4a	17
GO:0043162	BP	GO:0043162	ubiquitin-dependent protein catabolic process via the multivesicular body sorting pathway	13/2205	29/28564	6.97727e-08	1.52259e-06	9.69201e-07	Vps37b/Chmp5/Chmp2a/Tsg101/Chmp2b/Plaa/Chmp7/Vps37a/Chmp1a/Nedd4/Chmp4b/Snf8/Chmp1b	13
GO:0072331	BP	GO:0072331	signal transduction by p53 class mediator	34/2205	162/28564	7.12624e-08	1.54936e-06	9.86241e-07	Ifi205/Marchf7/Pmaip1/Stk11/Cep63/Dyrk1a/Hexim1/Cd44/Psmd10/Rpl26/Usp15/Msh2/Cops3/Kdm1a/Ifi211/Trim24/Wwox/Smyd2/Ifi204/Ppp1r13b/Rrn3/Ppm1d/Cdkn2a/E2f1/Bcl3/Cradd/Cdip1/Bcl2l12/Bmyc/Pycard/Znhit1/Cdk5rap3/Triap1/Rpf2	34
GO:0019079	BP	GO:0019079	viral genome replication	30/2205	133/28564	7.67892e-08	1.66339e-06	1.05882e-06	Hspa8/Ifi205/Bst2/Ifitm2/Top2a/Cnot7/Ddb1/Ccl5/Ddx56/Atg7/Tbc1d20/Oasl1/Ccl8/Resf1/Shfl/Pkn2/Ifi211/Zfp809/Ifi204/Pde12/Gbp3/Adar/Ilf3/Ifitm3/Smarcb1/Vapb/Nucks1/Isg15/Srpk2/Rad23a	30
GO:0033047	BP	GO:0033047	regulation of mitotic sister chromatid segregation	18/2205	55/28564	7.96451e-08	1.71893e-06	1.09418e-06	Birc5/Spc24/Cdc20/Cdca8/Anapc15/Mad2l1/Incenp/Numa1/Cdt1/Nuf2/Spc25/Mad2l1bp/Bub1b/Ndc80/Fbxo5/Aurkb/Rad21/Psmg2	18
GO:1901991	BP	GO:1901991	negative regulation of mitotic cell cycle phase transition	36/2205	178/28564	8.04415e-08	1.72979e-06	1.10109e-06	Birc5/Spc24/Cdk1/Cdc20/Brcc3/Cdca8/Taok3/Anapc15/Mad2l1/Incenp/Aven/Rpa2/Cdt1/Pinx1/Rpl26/Ezh2/Nuf2/Spc25/Mad2l1bp/Rb1/Bub1b/Miip/Ndc80/Hus1/Fbxo5/Rbbp8/Aurkb/Cradd/Ints3/Ctdsp2/Rad21/Crlf3/Ccnd1/Pten/Cdk5rap3/Psmg2	36
GO:0097191	BP	GO:0097191	extrinsic apoptotic signaling pathway	44/2205	242/28564	8.44894e-08	1.81022e-06	1.15229e-06	Lgals3/Bcl2a1b/Hmgb2/Tnfaip3/Bak1/Mknk2/Icam1/Skil/Tnfrsf1b/Pmaip1/Lmna/Fas/Il1b/Siah2/Siva1/Hspa1a/Sgk3/Mknk1/Rock2/Tlr3/Ndufa13/Hmox1/Itga6/Stk3/Traf2/Gclm/Gclc/Bag3/Ar/Fem1b/Gabarap/Rnf41/Wwox/Bcl2l11/Bcl2l12/Stradb/Mapk7/Gstp1/Stx4a/Bcl10/Pycard/Traf1/Prdx2/Pten	44
GO:1905818	BP	GO:1905818	regulation of chromosome separation	21/2205	73/28564	8.51917e-08	1.81866e-06	1.15766e-06	Birc5/Spc24/Cdc20/Cdca8/Anapc15/Mad2l1/Incenp/Numa1/Smc2/Cdt1/Nuf2/Spc25/Mad2l1bp/Rb1/Bub1b/Ndc80/Fbxo5/Ncapd2/Aurkb/Rad21/Psmg2	21
GO:0043087	BP	GO:0043087	regulation of GTPase activity	57/2205	353/28564	8.80961e-08	1.87151e-06	1.1913e-06	Pafah1b1/Ptk2b/Icam1/Rangap1/Rgs1/Dynlt1f/Ccl5/Mkks/Rasgrp4/Tbc1d17/Rasa1/Net1/Rab3gap2/Eif2b4/Pecam1/Arhgap22/Rasa2/Sipa1l3/Rdx/Crk/Ezh2/Tbc1d20/Ccl8/Itga6/Ccl22/Snx18/Nedd9/Arfgef1/Myo9b/Tbc1d22a/Pkp4/Stmn1/Picalm/Mapre2/Rgl1/Tbc1d25/Tbc1d8/Ccl2/Tbc1d5/Rasgef1b/Bcas3/Rabgap1/Tbc1d9b/Ralgps2/Cd40/Arhgap12/Mmut/Ccl19/Rhog/Ccr7/Zc3h15/Lims1/Bin1/Pycard/Tmed2/Vav1/Ripor2	57
GO:1902115	BP	GO:1902115	regulation of organelle assembly	41/2205	218/28564	8.83029e-08	1.87151e-06	1.1913e-06	Lcp1/Chmp5/Drg1/Ptk2b/Chmp2a/Arhgef2/Tsg101/Chmp2b/Dnm2/Numa1/Hspa1a/Chmp7/Rab3gap2/Rhoa/Rdx/Tesk1/Mapk9/Scfd1/Ehmt2/Cnot1/Snx18/Trappc12/Cnot6/Limk2/Chmp1a/Prkaa1/Entr1/Pip4k2c/Pip4k2b/Mapk8/Nup62/Cnot6l/Vdac3/Gsn/Ift20/Hck/Chmp4b/Septin7/Chmp1b/Pdcd6ip/Ripor2	41
GO:0002699	BP	GO:0002699	positive regulation of immune effector process	54/2205	327/28564	8.98203e-08	1.89685e-06	1.20743e-06	B2m/Fcer1g/Cadm1/Vamp8/Pnp/Myd88/Exosc3/Arid5a/Cd24a/Il1b/Scimp/Plcg2/Nfkbid/Cfp/Kit/Tlr3/Casp1/Stat5a/H2-T10/Cd86/Hmces/Hmox1/Rif1/Msh2/Traf2/Slamf6/Vamp7/Ddx1/Ankrd17/Ccl2/Fcgr3/Lta/Cfb/Pdpk1/Nod1/Mzb1/Ffar2/Unc13d/Cd40/Kmt5c/Ddx60/Fbxo38/Ccl19/Anxa1/Stx7/H2-M3/Ccr7/Lyn/Stx4a/Phb2/Pycard/H2-DMb2/Il4ra/Vav1	54
GO:0006906	BP	GO:0006906	vesicle fusion	29/2205	127/28564	9.47769e-08	1.98728e-06	1.26499e-06	Vamp8/Chp1/Chmp5/Chmp2a/Stx8/Chmp2b/Rubcnl/Snap29/Ankrd27/Stx3/Vps41/Chmp7/Uso1/Atp13a2/Vamp7/Gosr2/Chmp1a/Stx11/Stx17/Tom1/Pip4k2b/Rab13/Stx2/Anxa1/Stx7/Stx4a/Chmp4b/Snap23/Chmp1b	29
GO:0035710	BP	GO:0035710	CD4-positive, alpha-beta T cell activation	29/2205	127/28564	9.47769e-08	1.98728e-06	1.26499e-06	Tgfbr2/Stat3/Cd24a/Cd83/Sema4a/Nfkbid/Cebpb/Cd44/Card11/Otud5/Socs1/Ptger4/Slamf6/Tox/Gadd45g/Irf4/Rc3h2/Itch/Ly9/Ctsl/Bcl3/Runx1/Ccl19/Stoml2/Anxa1/Ccr7/Smad7/Il4ra/Vsir	29
GO:0033046	BP	GO:0033046	negative regulation of sister chromatid segregation	17/2205	50/28564	9.65492e-08	1.99603e-06	1.27056e-06	Birc5/Spc24/Cdc20/Cdca8/Anapc15/Mad2l1/Incenp/Cdt1/Nuf2/Spc25/Mad2l1bp/Bub1b/Ndc80/Fbxo5/Aurkb/Rad21/Psmg2	17
GO:0033048	BP	GO:0033048	negative regulation of mitotic sister chromatid segregation	17/2205	50/28564	9.65492e-08	1.99603e-06	1.27056e-06	Birc5/Spc24/Cdc20/Cdca8/Anapc15/Mad2l1/Incenp/Cdt1/Nuf2/Spc25/Mad2l1bp/Bub1b/Ndc80/Fbxo5/Aurkb/Rad21/Psmg2	17
GO:0045841	BP	GO:0045841	negative regulation of mitotic metaphase/anaphase transition	17/2205	50/28564	9.65492e-08	1.99603e-06	1.27056e-06	Birc5/Spc24/Cdc20/Cdca8/Anapc15/Mad2l1/Incenp/Cdt1/Nuf2/Spc25/Mad2l1bp/Bub1b/Ndc80/Fbxo5/Aurkb/Rad21/Psmg2	17
GO:2000816	BP	GO:2000816	negative regulation of mitotic sister chromatid separation	17/2205	50/28564	9.65492e-08	1.99603e-06	1.27056e-06	Birc5/Spc24/Cdc20/Cdca8/Anapc15/Mad2l1/Incenp/Cdt1/Nuf2/Spc25/Mad2l1bp/Bub1b/Ndc80/Fbxo5/Aurkb/Rad21/Psmg2	17
GO:0050670	BP	GO:0050670	regulation of lymphocyte proliferation	46/2205	260/28564	1.00922e-07	2.07914e-06	1.32347e-06	Lgals3/Aif1/Pnp/Myd88/Lst1/Marchf7/Tcf3/Tgfbr2/Btla/Cd24a/Tnfrsf1b/Ccl5/Il1b/Cebpb/Prkar1a/Cd44/Stat5a/Card11/Cd86/Cd38/Il12rb2/Flt3l/Prnp/Fcgr2b/Ctla4/Itch/Dhps/Cdkn2a/Pdcd1lg2/Mzb1/Tmem131l/Havcr2/Cd40/Ada/Ccl19/Anxa1/Selenok/Ccr7/Lyn/Pycard/H2-DMb2/Mef2c/Znhit1/Pten/Vsir/Ripor2	46
GO:0002696	BP	GO:0002696	positive regulation of leukocyte activation	63/2205	408/28564	1.02219e-07	2.09853e-06	1.33581e-06	B2m/Aif1/Fcer1g/Vamp8/Pnp/Myd88/Exosc3/Tcf3/Cd5/Tgfbr2/Cd24a/Crlf2/Cd83/Ccl5/Il1b/Hsph1/Nfkbid/Smarcd2/Jund/Hsp90aa1/Ppp2r3c/Pbrm1/Stat5a/Card11/Rhoa/Cd86/Hmces/Cd38/Socs1/Rif1/Msh2/Il12rb2/Tox/Zmiz1/Vamp7/Flt3l/Sh3kbp1/Adam8/Ccl2/Dhps/Pdcd1lg2/Bloc1s3/Havcr2/Cd40/Kmt5c/Ap3b1/Runx1/Tnip2/Ada/Ccl19/Anxa1/Smarcb1/Selenok/Ccr7/Stx4a/Bcl10/Pycard/H2-DMb2/Il4ra/Mef2c/H2-Ob/Smarce1/Vsir	63
GO:0051250	BP	GO:0051250	negative regulation of lymphocyte activation	35/2205	172/28564	1.03382e-07	2.11502e-06	1.34631e-06	Lgals3/Tnfaip3/Lst1/Marchf7/Fgl2/Btla/Cd24a/Fas/Nfkbid/Cebpb/Prkar1a/Flt3/Hmgb3/Cd44/Cd86/Socs1/Prnp/Fcgr2b/Rc3h2/Ctla4/Itch/Cdkn2a/Pdcd1lg2/Tmem131l/Havcr2/Runx1/Anxa1/Smad7/Lyn/Tnfaip8l2/Il4ra/Prdx2/Pten/Vsir/Ripor2	35
GO:0006839	BP	GO:0006839	mitochondrial transport	33/2205	157/28564	1.06241e-07	2.16599e-06	1.37875e-06	Chchd10/Bak1/Immp1l/Slc25a5/Stat3/Pmaip1/Pmpcb/Dynlt1f/Siva1/Hsp90aa1/Spg7/Slc25a20/Ndufa13/Slc25a10/Gclc/Bag3/Prkaa1/Mul1/Alkbh7/Cdkn2a/Chchd4/Flvcr1/Bcl2l11/Slc35f6/Agk/Slc25a46/Tomm70a/Timm23/Aip/Grpel1/Mtx2/Timm13/Timm10	33
GO:0090224	BP	GO:0090224	regulation of spindle organization	16/2205	45/28564	1.12298e-07	2.28158e-06	1.45233e-06	Chmp5/Drg1/Chmp2a/Chmp2b/Tacc3/Numa1/Hspa1a/Chmp7/Dctn1/Chmp1a/Nup62/Tpx2/Rae1/Chmp4b/Chmp1b/Ripor2	16
GO:0008654	BP	GO:0008654	phospholipid biosynthetic process	41/2205	220/28564	1.14586e-07	2.30766e-06	1.46893e-06	Chp1/Ptpmt1/Agpat3/Fabp5/Hmgcs1/Pcyt2/Sgms1/Plcg2/Pi4k2a/Impa2/Etnk1/Agpat4/Dpm1/Smg1/Hdhd5/Agpat5/Pyurf/Pmvk/Slc27a1/Vac14/Lpcat2/Socs1/Far1/Gpat4/Chka/Ip6k2/Capn2/Bpnt1/Sptlc2/Pip4k2c/Mvd/Agpat1/Hexb/Pip4k2b/Bscl2/Socs7/Lpcat4/Mboat7/Plaat3/Fdps/Impa1	41
GO:0009451	BP	GO:0009451	RNA modification	32/2205	150/28564	1.14756e-07	2.30766e-06	1.46893e-06	Zc3h13/Hnrnpc/Gar1/Adat2/Jmjd6/Trit1/Dus2/Osgep/Wdr6/Cdkal1/Rbm15/Ctu2/Trmt61a/Trub1/Trmt6/Tprkb/Qtrt1/Dalrd3/Pus1/Osgepl1/Trmt1l/Wdr4/Mettl15/Mrm1/Aars/Adar/Alkbh8/Tgs1/Gon7/Pcif1/Urm1/Larp7	32
GO:0044839	BP	GO:0044839	cell cycle G2/M phase transition	32/2205	150/28564	1.14756e-07	2.30766e-06	1.46893e-06	Birc5/Ccnb2/Cdk1/Calm1/Lmnb1/Brcc3/Taok3/Rnaseh2b/Rrm1/Aven/Pinx1/Ccna2/Akap8l/Calm2/Miip/Ctc1/Ndc80/Hus1/Fbxo5/Ppm1d/Rbbp8/Ccnq/Cdkn2a/Cdk14/Camk2d/Pbx1/Ints3/Cdk2/Rad21/Ccnd1/Cdk5rap3/Calm3	32
GO:0090174	BP	GO:0090174	organelle membrane fusion	29/2205	129/28564	1.35804e-07	2.72163e-06	1.73244e-06	Vamp8/Chp1/Chmp5/Chmp2a/Stx8/Chmp2b/Rubcnl/Snap29/Ankrd27/Stx3/Vps41/Chmp7/Uso1/Atp13a2/Vamp7/Gosr2/Chmp1a/Stx11/Stx17/Tom1/Pip4k2b/Rab13/Stx2/Anxa1/Stx7/Stx4a/Chmp4b/Snap23/Chmp1b	29
GO:2001234	BP	GO:2001234	negative regulation of apoptotic signaling pathway	44/2205	246/28564	1.37546e-07	2.74719e-06	1.74871e-06	Lgals3/Hmgb2/Tnfaip3/Hdac1/Bak1/Marchf7/Slc25a5/Icam1/Hdac2/Ybx3/Lmna/Il1b/Siah2/Cep63/Hspa1a/Sgk3/Cd44/Hells/Psmd10/Ndufa13/Ndufs3/Hmox1/Itga6/Gclm/Kdm1a/Gclc/Rb1/Ar/Tmem161a/Bag5/Rrn3/Slc35f6/Bcl2l12/Stradb/Mapk7/Ivns1abp/Nono/Gstp1/Trap1/Qars/Cdk11b/Prdx2/Pih1d1/Triap1	44
GO:2000045	BP	GO:2000045	regulation of G1/S transition of mitotic cell cycle	34/2205	167/28564	1.54335e-07	3.0721e-06	1.95553e-06	Aif1/Rrm2/Tcf3/Dpf2/Rrm1/Smarcd2/Pbrm1/Rpa2/Rpl26/Eif4g1/Rdx/Cdkn2c/Ezh2/Cul4b/Ino80/Rb1/Anp32b/Ankrd17/Dbf4/Cdkn2a/E2f1/Cul4a/Cradd/Ctdsp2/Anxa1/Smarcb1/Cdkn1b/Bcl7c/Crlf3/Senp2/Smarce1/Ccnd1/Pten/Larp7	34
GO:1904951	BP	GO:1904951	positive regulation of establishment of protein localization	57/2205	359/28564	1.58045e-07	3.13536e-06	1.9958e-06	Serp1/Hcls1/Bsg/Vamp8/Rac1/Cct6a/Chp1/Cdk1/Tardbp/Flna/Tsg101/Actr3/Pmaip1/Cd2ap/Hsp90aa1/Prkar1a/Acsl4/Ipo5/Atg7/Dmap1/Ctdspl2/Camk4/Edem1/Crebrf/Aacs/Cd38/Atp13a2/Ptger4/Dnm1l/Bag3/Kif3a/Mapk1/Anp32b/Prkaa1/Prnp/Ccl2/Hcfc1/Bcas3/Ffar2/Hcar2/Itpr1/Atp2c1/Pard6a/Psmd9/Ergic3/Tomm70a/Sar1b/Cct3/Cib1/Cct4/Stx4a/Pak1/Glud1/Mpc2/Rbm22/Nadk/Pdcd10	57
GO:0032944	BP	GO:0032944	regulation of mononuclear cell proliferation	46/2205	264/28564	1.6054e-07	3.17417e-06	2.0205e-06	Lgals3/Aif1/Pnp/Myd88/Lst1/Marchf7/Tcf3/Tgfbr2/Btla/Cd24a/Tnfrsf1b/Ccl5/Il1b/Cebpb/Prkar1a/Cd44/Stat5a/Card11/Cd86/Cd38/Il12rb2/Flt3l/Prnp/Fcgr2b/Ctla4/Itch/Dhps/Cdkn2a/Pdcd1lg2/Mzb1/Tmem131l/Havcr2/Cd40/Ada/Ccl19/Anxa1/Selenok/Ccr7/Lyn/Pycard/H2-DMb2/Mef2c/Znhit1/Pten/Vsir/Ripor2	46
GO:2000278	BP	GO:2000278	regulation of DNA biosynthetic process	29/2205	130/28564	1.62019e-07	3.19269e-06	2.03229e-06	Hnrnpa2b1/Meaf6/Cct6a/Pcna/Ptk2b/Hnrnpc/Pnkp/Mapk3/Hsp90aa1/Fbxo4/Dusp1/Gins2/Pinx1/Rfc4/Hmbox1/Rfc3/Dcp2/Tent4b/Mapk1/Ctc1/Aurkb/Camk2d/Stn1/Cct3/Cct4/Bmyc/Ten1/Dnajc2/Mcrs1	29
GO:0051304	BP	GO:0051304	chromosome separation	22/2205	82/28564	1.65776e-07	3.2553e-06	2.07215e-06	Birc5/Spc24/Cdc20/Cdca8/Top2a/Anapc15/Mad2l1/Incenp/Numa1/Smc2/Cdt1/Nuf2/Spc25/Mad2l1bp/Rb1/Bub1b/Ndc80/Fbxo5/Ncapd2/Aurkb/Rad21/Psmg2	22
GO:0051255	BP	GO:0051255	spindle midzone assembly	8/2205	11/28564	1.66301e-07	3.2553e-06	2.07215e-06	Birc5/Cdca8/Incenp/Ccdc69/Prc1/Kif23/Aurkb/Racgap1	8
GO:0006612	BP	GO:0006612	protein targeting to membrane	28/2205	123/28564	1.6791e-07	3.26841e-06	2.08049e-06	Vps37b/Actr3/Rtp4/Vps37a/Ogt/Exoc4/Zdhhc7/Vamp7/Arl6ip1/Prnp/Sec63/Pex5/Ccl2/Zdhhc6/Srprb/Pex19/Ubl4a/Cib1/Hspa5/Pak1/Srp14/Srp72/Get3/Chmp4b/Sgta/Srp9/Sec62/Zdhhc18	28
GO:0002285	BP	GO:0002285	lymphocyte activation involved in immune response	41/2205	223/28564	1.6808e-07	3.26841e-06	2.08049e-06	Lgals3/Lcp1/Fcer1g/Tnfaip3/Exosc3/Ptk2b/Fgl2/Icam1/Stat3/Phf14/Plcg2/Sema4a/Nfkbid/Otud5/Hmces/Rif1/Msh2/Ptger4/Slamf6/Vamp7/Gadd45g/Stx11/Irf4/Rc3h2/Swap70/Ly9/Bcl3/Enpp1/Unc13d/Havcr2/Cd40/Kmt5c/Ada/Ccl19/Apbb1ip/Anxa1/H2-M3/Ccr7/Smad7/H2-DMb2/Il4ra	41
GO:0000302	BP	GO:0000302	response to reactive oxygen species	37/2205	191/28564	1.69873e-07	3.28161e-06	2.0889e-06	Txn1/Tnfaip3/Jun/Prdx1/Ptk2b/Lig1/Mapk13/Sesn3/Hdac2/Hk3/Kpna4/Gch1/Stk25/Mapk3/Net1/Impact/Dhfr/Atg7/Crk/Hmox1/Ezh2/Mapk9/Txnrd2/Mapk1/Prkaa1/Mapk8/Endog/Cdkn2a/Mapk7/Anxa1/Prkca/Gstp1/Trap1/Chuk/Prdx5/Prdx2/Pdcd10	37
GO:0046631	BP	GO:0046631	alpha-beta T cell activation	37/2205	191/28564	1.69873e-07	3.28161e-06	2.0889e-06	Pnp/Tgfbr2/Stat3/Btla/Cd24a/Cd83/Hsph1/Sema4a/Nfkbid/Cebpb/Cd44/Card11/Otud5/Rhoa/Socs1/Ptger4/Il12rb2/Slamf6/Tox/Gadd45g/Irf4/Rc3h2/Itch/Ly9/Ctsl/Bcl3/Ap3b1/Runx1/Ada/Ccl19/Stoml2/Anxa1/H2-M3/Ccr7/Smad7/Il4ra/Vsir	37
GO:2001252	BP	GO:2001252	positive regulation of chromosome organization	26/2205	109/28564	1.7139e-07	3.3001e-06	2.10066e-06	Hnrnpa2b1/Cct6a/Pnkp/Ino80b/Gnl3/Numa1/Mapk3/Fbxo4/Smc2/Cdt1/Resf1/Mad2l1bp/Hmbox1/Ino80/Tnks2/Mapk1/Fen1/Ino80e/Slx4/Ncapd2/Aurkb/Cdk2/Rad21/Cct3/Cct4/Mcrs1	26
GO:0031330	BP	GO:0031330	negative regulation of cellular catabolic process	43/2205	240/28564	1.80749e-07	3.46896e-06	2.20815e-06	Tnfaip3/Myd88/Zfp36/Tardbp/Upf3a/Stat3/Hnrnpc/Larp4b/Tspo/Nampt/Tob1/Anxa2/Pbk/Kdm4a/Eif4g1/Hmox1/Wdr6/Scfd1/Traf2/Ehmt2/Ogt/Qsox1/Tigar/Tent4b/Fus/Taf9/Rnf41/Bag5/Usp9x/Cdkn2a/E2f1/Mtmr2/Foxk1/Dbi/Usp14/Chmp4b/Sgta/Taf15/Phf20l1/Elavl1/Tent2/Ddrgk1/Phax	43
GO:0001889	BP	GO:0001889	liver development	30/2205	138/28564	1.82609e-07	3.49329e-06	2.22364e-06	Tnfaip3/Jun/Cadm1/Sp1/Cebpb/Acadm/Atg7/Hmbs/Upf2/Rps6ka1/Hmox1/Aacs/Ezh2/Aurka/Sec63/Cdkn2a/Mki67/Sp3/Runx1/Itpr1/Ada/Anxa1/Smarcb1/Vwf/Lims1/Pkm/Ptcd2/Mpst/Ccnd1/Cdk5rap3	30
GO:0019083	BP	GO:0019083	viral transcription	17/2205	52/28564	1.85377e-07	3.51203e-06	2.23557e-06	Jun/Hdac1/Zfp36/Tardbp/Ubp1/Ccl5/Sp1/Hexim1/Ccnt1/Trim27/Mdfic/Rsf1/Trim21/Psmc3/Smarcb1/Nucks1/Larp7	17
GO:1902100	BP	GO:1902100	negative regulation of metaphase/anaphase transition of cell cycle	17/2205	52/28564	1.85377e-07	3.51203e-06	2.23557e-06	Birc5/Spc24/Cdc20/Cdca8/Anapc15/Mad2l1/Incenp/Cdt1/Nuf2/Spc25/Mad2l1bp/Bub1b/Ndc80/Fbxo5/Aurkb/Rad21/Psmg2	17
GO:1905819	BP	GO:1905819	negative regulation of chromosome separation	17/2205	52/28564	1.85377e-07	3.51203e-06	2.23557e-06	Birc5/Spc24/Cdc20/Cdca8/Anapc15/Mad2l1/Incenp/Cdt1/Nuf2/Spc25/Mad2l1bp/Bub1b/Ndc80/Fbxo5/Aurkb/Rad21/Psmg2	17
GO:0010965	BP	GO:0010965	regulation of mitotic sister chromatid separation	18/2205	58/28564	1.98797e-07	3.7542e-06	2.38972e-06	Birc5/Spc24/Cdc20/Cdca8/Anapc15/Mad2l1/Incenp/Cdt1/Nuf2/Spc25/Mad2l1bp/Rb1/Bub1b/Ndc80/Fbxo5/Aurkb/Rad21/Psmg2	18
GO:0050684	BP	GO:0050684	regulation of mRNA processing	31/2205	146/28564	2.01116e-07	3.78586e-06	2.40987e-06	Hspa8/Hnrnpa2b1/Rbm39/Fxr1/Rnps1/Jmjd6/Dyrk1a/Srsf7/Rbm15/Tia1/Ahcyl1/Rbmxl1/Cpsf7/Nudt21/Magoh/Snrnp70/Eif4a3/Zbtb7a/Ptcd2/Papola/Ptbp3/Safb/Ythdc1/Tra2b/Srsf3/Srpk2/Larp7/Safb2/Zc3h14/Rbm7/Srsf9	31
GO:0072524	BP	GO:0072524	pyridine-containing compound metabolic process	23/2205	90/28564	2.29792e-07	4.31189e-06	2.74471e-06	Mdh1/Ldha/Taldo1/Pnp/Fdx1/Kynu/Dcxr/Txnrd1/Idh3g/Nampt/Kcnab2/G6pdx/Pnpo/Ogdh/Fmo5/Tigar/Ncf2/Nadk2/Mdh2/Prdx5/Idh3b/Nadk/Rpe	23
GO:0042775	BP	GO:0042775	mitochondrial ATP synthesis coupled electron transport	21/2205	77/28564	2.32384e-07	4.34669e-06	2.76687e-06	Cox8a/Cox5b/Cox4i1/Cycs/Cox6a1/Cox6c/Cox5a/Cdk1/Ndufb9/Uqcr10/Cox7a2/Uqcrq/Ndufs3/Ndufa12/Ndufa7/Ndufa10/Uqcrb/Uqcrc1/Ndufv3/Ndufs6/Ndufc2	21
GO:0018022	BP	GO:0018022	peptidyl-lysine methylation	27/2205	118/28564	2.48088e-07	4.62573e-06	2.94449e-06	Fh1/Hdac2/Phf1/Atpsckmt/Mllt6/Rbbp5/H1f2/Rif1/Ezh2/Ash2l/Kansl2/Ehmt2/Ogt/Kmt2d/Kdm1a/Smyd2/Hcfc1/Ehmt1/Wdr82/Suv39h2/Cxxc1/Kmt5c/H1f4/Smarcb1/Nelfe/Pih1d1/Mcrs1	27
GO:0019080	BP	GO:0019080	viral gene expression	20/2205	71/28564	2.5159e-07	4.67624e-06	2.97664e-06	Jun/Ssb/Hdac1/Zfp36/Tardbp/Eif3a/Ubp1/Ccl5/Sp1/Hexim1/Ccnt1/Trim27/Shfl/Mdfic/Rsf1/Trim21/Psmc3/Smarcb1/Nucks1/Larp7	20
GO:0051985	BP	GO:0051985	negative regulation of chromosome segregation	17/2205	53/28564	2.53329e-07	4.69375e-06	2.98779e-06	Birc5/Spc24/Cdc20/Cdca8/Anapc15/Mad2l1/Incenp/Cdt1/Nuf2/Spc25/Mad2l1bp/Bub1b/Ndc80/Fbxo5/Aurkb/Rad21/Psmg2	17
GO:0000422	BP	GO:0000422	autophagy of mitochondrion	22/2205	84/28564	2.62898e-07	4.8406e-06	3.08126e-06	Slc25a5/Fundc2/Tspo/Atg7/Vdac1/Cisd2/Dnm1l/Ogt/Gba/Atg2b/Tigar/Map1lc3b/Gabarap/Rnf41/Mul1/Atg4d/Cdkn2a/Slc25a46/Sqstm1/Phb2/Fundc1/Huwe1	22
GO:0061726	BP	GO:0061726	mitochondrion disassembly	22/2205	84/28564	2.62898e-07	4.8406e-06	3.08126e-06	Slc25a5/Fundc2/Tspo/Atg7/Vdac1/Cisd2/Dnm1l/Ogt/Gba/Atg2b/Tigar/Map1lc3b/Gabarap/Rnf41/Mul1/Atg4d/Cdkn2a/Slc25a46/Sqstm1/Phb2/Fundc1/Huwe1	22
GO:0061025	BP	GO:0061025	membrane fusion	34/2205	171/28564	2.7865e-07	5.10117e-06	3.24713e-06	Vamp8/Chp1/Chmp5/Chmp2a/Stx8/Chmp2b/Rubcnl/Snap29/Ankrd27/Stx3/Vps41/Chmp7/Uso1/Atp13a2/Dnm1l/Vamp7/Gosr2/Chmp1a/Adam8/Stx11/Stx17/Tom1/Ubxn2a/Pip4k2b/Myof/Rab13/Stx2/Anxa1/Stx7/Stx4a/Tpst2/Chmp4b/Snap23/Chmp1b	34
GO:1901652	BP	GO:1901652	response to peptide	66/2205	447/28564	2.78781e-07	5.10117e-06	3.24713e-06	Tnfaip3/Adrm1/Rac1/Serpina3g/H2az1/Chmp5/Nr4a1/Icam1/Arhgef2/Stat3/Rangap1/Sesn3/Ywhag/Gatm/Il1b/Sp1/Mapk3/Prkar1a/Eif2b4/Rock2/Zfp592/Stxbp3/Adrb2/Stat5a/Uso1/Crk/Slc27a1/Socs1/Ogt/Ahcyl1/Zdhhc7/Rb1/Itga4/Mapk1/Prkaa1/Prnp/Fcgr2b/Rarres2/Esrra/Pip4k2c/Pxn/Pip4k2b/Ncoa2/Socs7/Rab13/Pdpk1/Nucb2/Nod1/Mzb1/Enpp1/Kbtbd2/Ramp3/Lonp1/Cdk2/Anxa1/Irf5/Prkca/Snx5/Adipor1/Chuk/Pak1/Nucks1/Pkm/Srsf3/Pten/Ei…	66
GO:0051348	BP	GO:0051348	negative regulation of transferase activity	46/2205	269/28564	2.81748e-07	5.1395e-06	3.27153e-06	Tnfaip3/Chp1/Zfp36/Cdc20/Pkig/Sh2b3/Tsg101/Pnkp/Mad2l1/Il1b/Prkar2a/Hexim1/Prkar1a/Dusp1/Taf7/Pinx1/Trim27/Cdkn2c/Tesk1/Gba/Tigar/Rb1/Rtraf/Bub1b/Gadd45g/Bag5/Pip4k2c/Pip4k2b/Fbxo5/Cdkn2a/Xrcc1/Nup62/Adar/Prkca/Gstp1/Cdkn1b/Smad7/Lyn/Qars/Pycard/Aida/Rgs2/Pten/Gskip/Cdk5rap3/Mcrs1	46
GO:0032436	BP	GO:0032436	positive regulation of proteasomal ubiquitin-dependent protein catabolic process	23/2205	91/28564	2.85191e-07	5.18626e-06	3.30129e-06	Nub1/Cdc20/Rnf19b/Rnf19a/Hspbp1/Hspa1a/Atg7/Psmd10/Mapk9/Gba/Gclc/Gabarap/Aurka/Ankib1/Mapk8/Usp5/Axin1/Det1/Smad7/Sumo2/Sgta/Ddrgk1/Rad23a	23
GO:0045454	BP	GO:0045454	cell redox homeostasis	13/2205	32/28564	2.86515e-07	5.19429e-06	3.3064e-06	Txn1/Glrx3/Prdx1/Txnrd1/Ddit3/Egln2/Txnrd2/Ero1a/Gclc/Selenot/Ero1b/Prdx5/Prdx2	13
GO:0022604	BP	GO:0022604	regulation of cell morphogenesis	47/2205	278/28564	2.96763e-07	5.36028e-06	3.41206e-06	Pafah1b1/Rac1/Lst1/Arhgap18/Ptk2b/Icam1/Actr3/Brwd1/Sema4a/Plaa/Epb41l2/Baiap2/Aldoa/Ankrd27/Kit/Mkln1/Bcl11a/Cd44/Myl12a/Rdx/Crk/Mapk9/Dnm1l/Diaph1/Vamp7/Kif3a/Arhgef18/Sh3kbp1/Gna13/Plekho1/Picalm/Tpm1/Pxn/Hexb/Mul1/Xlr4b/Rnf157/Rhog/Anxa1/Wdr1/Dbnl/Coro1b/Hck/Actr2/Capzb/Cxcr4/Pten	47
GO:0006986	BP	GO:0006986	response to unfolded protein	27/2205	119/28564	2.9749e-07	5.36028e-06	3.41206e-06	Hspa8/Serp1/Bak1/Fbxo6/Derl2/Hsph1/Ddit3/Hspa1a/Hsp90aa1/Erlec1/Atf6b/Upf2/Edem1/Crebrf/Parp8/Ero1a/Dnajc10/Bag3/Vapb/Hspa5/Tmed2/Hspa14/Erp44/Ddrgk1/Ccnd1/Cdk5rap3/Stt3b	27
GO:0061008	BP	GO:0061008	hepaticobiliary system development	30/2205	141/28564	2.99763e-07	5.38477e-06	3.42765e-06	Tnfaip3/Jun/Cadm1/Sp1/Cebpb/Acadm/Atg7/Hmbs/Upf2/Rps6ka1/Hmox1/Aacs/Ezh2/Aurka/Sec63/Cdkn2a/Mki67/Sp3/Runx1/Itpr1/Ada/Anxa1/Smarcb1/Vwf/Lims1/Pkm/Ptcd2/Mpst/Ccnd1/Cdk5rap3	30
GO:0002764	BP	GO:0002764	immune response-regulating signaling pathway	61/2205	402/28564	3.00904e-07	5.38883e-06	3.43024e-06	Lgals3/Fcer1g/Tnfaip3/Myd88/Irak1/Btla/Stk11/Usp12/Scimp/Plcg2/Nfkbid/Hspa1a/Kit/Wdfy1/Themis2/Lpxn/Eif2b4/Tlr3/Casp1/Pik3ap1/Card11/Pde4b/Themis/Usp15/Cd86/Treml4/Cd38/Oasl1/Mapk1/Ankrd17/Prnp/Tasl/Irf4/Rc3h2/Ctla4/Usp9x/Tifa/Pdpk1/Tkfc/Tlr11/Nod1/Ffar2/Havcr2/Cd40/Ap3b1/Ddx60/Tnip2/Ada/Stoml2/Otulin/Ccr7/Myo1g/Elf1/Lyn/Gcsam/Bcl10/Phb2/Pycard/Mef2c/Ctsh/Pten	61
GO:0031468	BP	GO:0031468	nuclear membrane reassembly	10/2205	19/28564	3.55488e-07	6.34708e-06	4.0402e-06	Chmp5/Chmp2a/Chmp2b/Chmp7/Reep4/Reep3/Chmp1a/Ubxn2a/Chmp4b/Chmp1b	10
GO:0042773	BP	GO:0042773	ATP synthesis coupled electron transport	21/2205	79/28564	3.72721e-07	6.59516e-06	4.19812e-06	Cox8a/Cox5b/Cox4i1/Cycs/Cox6a1/Cox6c/Cox5a/Cdk1/Ndufb9/Uqcr10/Cox7a2/Uqcrq/Ndufs3/Ndufa12/Ndufa7/Ndufa10/Uqcrb/Uqcrc1/Ndufv3/Ndufs6/Ndufc2	21
GO:0046496	BP	GO:0046496	nicotinamide nucleotide metabolic process	21/2205	79/28564	3.72721e-07	6.59516e-06	4.19812e-06	Mdh1/Ldha/Taldo1/Fdx1/Kynu/Dcxr/Txnrd1/Idh3g/Nampt/Kcnab2/G6pdx/Ogdh/Fmo5/Tigar/Ncf2/Nadk2/Mdh2/Prdx5/Idh3b/Nadk/Rpe	21
GO:0046365	BP	GO:0046365	monosaccharide catabolic process	15/2205	43/28564	3.72741e-07	6.59516e-06	4.19812e-06	Gapdh/Pgk1/Ldha/Eno3/Aldoa/Ids/Tigar/Hexb/Tkfc/Arsb/Foxk1/Pfkp/Tpi1/Pkm/Pfkl	15
GO:0018394	BP	GO:0018394	peptidyl-lysine acetylation	35/2205	181/28564	3.78325e-07	6.67058e-06	4.24613e-06	Eid1/Meaf6/Arid5a/Tcf3/Hat1/Supt20/Hdac2/Thap7/Taf6l/Taf7/Atg7/Dmap1/Per1/Dek/Sf3b1/Tada3/Kansl2/Msl3/Ogt/Por/Kif3a/Trrap/Taf9/Prkaa1/Taf12/Irf4/Hcfc1/Vps72/Brpf1/Epc2/Smarcb1/Eny2/Phf20l1/Pih1d1/Mcrs1	35
GO:0016571	BP	GO:0016571	histone methylation	29/2205	135/28564	3.79267e-07	6.67058e-06	4.24613e-06	Myd88/Fh1/Mettl23/Hdac2/Phf1/Mllt6/Rbbp5/H1f2/Rif1/Ezh2/Ash2l/Kansl2/Ehmt2/Ogt/Kmt2d/Kdm1a/Smyd2/Hcfc1/Ehmt1/Wdr82/Suv39h2/Cxxc1/Kmt5c/H1f4/Chtop/Smarcb1/Nelfe/Pih1d1/Mcrs1	29
GO:0045930	BP	GO:0045930	negative regulation of mitotic cell cycle	42/2205	238/28564	3.8235e-07	6.69962e-06	4.26461e-06	Birc5/Spc24/Cdk1/Cdc20/Brcc3/Cdca8/Taok3/Anapc15/Mad2l1/Heca/Incenp/Aven/Rpa2/Cdt1/Pinx1/Rpl26/Ezh2/Nuf2/Spc25/Msh2/Mad2l1bp/Rb1/Trrap/Bub1b/Miip/Ndc80/Hus1/Map3k20/Fbxo5/Rbbp8/Aurkb/Cradd/Ints3/Ctdsp2/Rad21/Trim35/Cdkn1b/Crlf3/Ccnd1/Pten/Cdk5rap3/Psmg2	42
GO:0071375	BP	GO:0071375	cellular response to peptide hormone stimulus	48/2205	289/28564	3.83193e-07	6.69962e-06	4.26461e-06	Adrm1/Rac1/H2az1/Nr4a1/Stat3/Rangap1/Sesn3/Ywhag/Il1b/Sp1/Mapk3/Prkar1a/Rock2/Zfp592/Stat5a/Uso1/Crk/Slc27a1/Socs1/Ogt/Ahcyl1/Zdhhc7/Rb1/Mapk1/Prkaa1/Rarres2/Esrra/Pip4k2c/Pxn/Pip4k2b/Ncoa2/Socs7/Rab13/Pdpk1/Nucb2/Mzb1/Enpp1/Lonp1/Cdk2/Prkca/Snx5/Adipor1/Pak1/Nucks1/Pkm/Srsf3/Pten/Eif4ebp1	48
GO:0070661	BP	GO:0070661	leukocyte proliferation	60/2205	396/28564	3.94862e-07	6.88321e-06	4.38148e-06	Lgals3/Aif1/Pnp/Myd88/Lst1/Marchf7/Tcf3/Sh2d2a/Tgfbr2/Btla/Cd24a/Tnfrsf1b/Ccl5/Il1b/Mapk3/Cebpb/Prkar1a/Flt3/Kit/Cd44/Hells/Stat5a/Card11/Cd86/Cd38/Il12rb2/Gba/Slamf6/Flt3l/Mapk1/Prnp/Fcgr2b/Rc3h2/Ctla4/Itch/Dhps/Cdkn2a/Cfb/Pdcd1lg2/Mzb1/Tmem131l/Havcr2/Cd40/Ada/Ccl19/Anxa1/Gstp1/Selenok/Ccr7/Lyn/Pycard/H2-DMb2/Mef2c/Hprt/Znhit1/Prdx2/Cxcr4/Pten/Vsir/Ripor2	60
GO:0070302	BP	GO:0070302	regulation of stress-activated protein kinase signaling cascade	38/2205	206/28564	4.29089e-07	7.45779e-06	4.74722e-06	Map2k2/Pafah1b1/Myd88/Prdx1/Ptk2b/Lmnb1/Taok3/Fas/Il1b/Scimp/Stk25/Mapk3/Pbk/Rassf2/Dusp1/Tlr3/Per1/Crk/Stk3/Mapk9/Traf2/Map2k4/Mapk1/Zfp622/Gadd45g/Fcgr2b/Itch/Mdfic/Axin1/Nod1/Ccl19/Gstp1/Lyn/Qars/Pycard/Aida/Traf1/Pdcd10	38
GO:0030490	BP	GO:0030490	maturation of SSU-rRNA	16/2205	49/28564	4.3203e-07	7.48683e-06	4.76571e-06	Wdr46/Fam207a/Wdr43/Nop9/Abt1/Lsm6/Dcaf13/Bms1/Utp6/Nob1/Ddx52/Fcf1/Ngdn/Tsr2/Utp23/Mrps11	16
GO:1902905	BP	GO:1902905	positive regulation of supramolecular fiber organization	35/2205	182/28564	4.34036e-07	7.49953e-06	4.77379e-06	Plek/Rac1/Drg1/Ptk2b/Flna/Icam1/Actr3/Pdlim4/Numa1/Hspa1a/Baiap2/Rock2/Rhoa/Trim27/Tesk1/Fchsd2/Dctn1/Rb1/Usp8/Tpm1/Rhoc/Pxn/Swap70/Mapk8/Wasl/Slain1/Sh3pxd2b/Cdkn1b/Wdr1/Gsn/Pak1/Bin1/Pycard/Mapre1/Wasf2	35
GO:0051222	BP	GO:0051222	positive regulation of protein transport	54/2205	343/28564	4.36225e-07	7.51532e-06	4.78384e-06	Serp1/Hcls1/Bsg/Vamp8/Rac1/Chp1/Cdk1/Tardbp/Flna/Tsg101/Actr3/Pmaip1/Cd2ap/Hsp90aa1/Prkar1a/Acsl4/Ipo5/Atg7/Dmap1/Ctdspl2/Camk4/Edem1/Crebrf/Aacs/Cd38/Atp13a2/Ptger4/Dnm1l/Bag3/Kif3a/Mapk1/Anp32b/Prkaa1/Prnp/Ccl2/Hcfc1/Bcas3/Ffar2/Hcar2/Itpr1/Atp2c1/Pard6a/Psmd9/Ergic3/Tomm70a/Sar1b/Cib1/Stx4a/Pak1/Glud1/Mpc2/Rbm22/Nadk/Pdcd10	54
GO:0019318	BP	GO:0019318	hexose metabolic process	44/2205	256/28564	4.37889e-07	7.52199e-06	4.78809e-06	Gapdh/Pgk1/Serp1/Mdh1/Ldha/Pofut2/Dcxr/Fabp5/Eno3/Bckdk/Ddb1/Supt20/Pmaip1/Hk3/Stk11/Galk2/Pgp/Aldoa/G6pdx/G6pc3/Ppp4r3a/Acadm/Gnpda1/Slc25a10/Ogt/Ganc/Tigar/Man2a2/Prkaa1/Mlycd/Ncoa2/Slc25a13/Tkfc/Foxk1/Kbtbd2/Pfkp/Tpi1/Mdh2/Adipor1/Got1/Pkm/Igfbp4/Pdk3/Pfkl	44
GO:0051306	BP	GO:0051306	mitotic sister chromatid separation	18/2205	61/28564	4.63434e-07	7.93765e-06	5.05268e-06	Birc5/Spc24/Cdc20/Cdca8/Anapc15/Mad2l1/Incenp/Cdt1/Nuf2/Spc25/Mad2l1bp/Rb1/Bub1b/Ndc80/Fbxo5/Aurkb/Rad21/Psmg2	18
GO:0051231	BP	GO:0051231	spindle elongation	8/2205	12/28564	4.64876e-07	7.93928e-06	5.05371e-06	Birc5/Cdca8/Incenp/Numa1/Prc1/Kif23/Aurkb/Racgap1	8
GO:0007033	BP	GO:0007033	vacuole organization	38/2205	207/28564	4.86951e-07	8.29224e-06	5.27839e-06	Emc6/Chmp5/Chmp2a/Chmp2b/Atg101/Chmp7/Rab3gap2/Atg7/Laptm4b/Ulk3/Atp13a2/Scfd1/Ehmt2/Snx18/Gba/Atg2b/Trp53inp1/Bag3/Map1lc3b/Gabarap/Chmp1a/Stx17/Pip4k2c/Tom1/Tasl/Hexb/Ubxn2a/Pip4k2b/Atg4d/Ext1/Ap3b1/Cln5/Ift20/Chmp4b/Rab19/Gm6377/Chmp1b/Creg1	38
GO:0006479	BP	GO:0006479	protein methylation	35/2205	183/28564	4.97308e-07	8.41993e-06	5.35967e-06	Myd88/Fh1/Rab6a/Mettl23/Hdac2/Phf1/Atpsckmt/Fam98b/Mllt6/Rbbp5/H1f2/Etf1/Rif1/Ezh2/Ash2l/Kansl2/Ehmt2/Ndufaf7/Ogt/Kmt2d/Kdm1a/Smyd2/Hcfc1/Ehmt1/Wdr82/Suv39h2/Ilf3/Cxxc1/Kmt5c/H1f4/Chtop/Smarcb1/Nelfe/Pih1d1/Mcrs1	35
GO:0008213	BP	GO:0008213	protein alkylation	35/2205	183/28564	4.97308e-07	8.41993e-06	5.35967e-06	Myd88/Fh1/Rab6a/Mettl23/Hdac2/Phf1/Atpsckmt/Fam98b/Mllt6/Rbbp5/H1f2/Etf1/Rif1/Ezh2/Ash2l/Kansl2/Ehmt2/Ndufaf7/Ogt/Kmt2d/Kdm1a/Smyd2/Hcfc1/Ehmt1/Wdr82/Suv39h2/Ilf3/Cxxc1/Kmt5c/H1f4/Chtop/Smarcb1/Nelfe/Pih1d1/Mcrs1	35
GO:0042113	BP	GO:0042113	B cell activation	51/2205	318/28564	5.08817e-07	8.59012e-06	5.468e-06	Tnfaip3/Pnp/Bak1/Exosc3/Ptk2b/Slc25a5/Tcf3/Btla/Cd24a/Irf2bp2/Phf14/Fas/Plcg2/Fnip1/Flt3/Kit/Hmgb3/Ppp2r3c/Themis2/Bcl11a/Stat5a/Card11/Cd86/Hmces/Cd38/Rif1/Ezh2/Msh2/Skap2/Sh3kbp1/Fcgr2b/Spib/Ctla4/Swap70/Cdkn2a/Cfb/Bcl3/Mzb1/Enpp1/Dclre1c/Sp3/Cd40/Kmt5c/Tnip2/Ada/Lyn/Zbtb7a/Phb2/Tpd52/Mef2c/Pten	51
GO:0001933	BP	GO:0001933	negative regulation of protein phosphorylation	55/2205	354/28564	5.27982e-07	8.86287e-06	5.64162e-06	Tnfaip3/Jun/Cadm1/Bak1/Chp1/Tardbp/Pkig/Sh2b3/Tsg101/Il1b/Prkar2a/Hexim1/Prkar1a/Pbk/Rassf2/Dusp1/Pecam1/Impact/Taf7/Eif4g1/Trim27/Socs1/Cdkn2c/Tesk1/Ogt/Gba/Rb1/Dnajc10/Rtraf/Gadd45g/Prnp/Parp14/Cdkn2a/Nup62/Ppp5c/Adar/Enpp1/Pmepa1/Ctdsp2/Pard6a/Prkca/Gstp1/Cdkn1b/Cib1/Smad7/Gbp4/Lyn/Qars/Pycard/Aida/Tmed2/Rgs2/Pten/Gskip/Cdk5rap3	55
GO:0046651	BP	GO:0046651	lymphocyte proliferation	55/2205	354/28564	5.27982e-07	8.86287e-06	5.64162e-06	Lgals3/Aif1/Pnp/Myd88/Lst1/Marchf7/Tcf3/Sh2d2a/Tgfbr2/Btla/Cd24a/Tnfrsf1b/Ccl5/Il1b/Cebpb/Prkar1a/Flt3/Cd44/Hells/Stat5a/Card11/Cd86/Cd38/Il12rb2/Slamf6/Flt3l/Prnp/Fcgr2b/Rc3h2/Ctla4/Itch/Dhps/Cdkn2a/Cfb/Pdcd1lg2/Mzb1/Tmem131l/Havcr2/Cd40/Ada/Ccl19/Anxa1/Selenok/Ccr7/Lyn/Pycard/H2-DMb2/Mef2c/Hprt/Znhit1/Prdx2/Cxcr4/Pten/Vsir/Ripor2	55
GO:0006007	BP	GO:0006007	glucose catabolic process	11/2205	24/28564	5.4916e-07	9.14026e-06	5.81819e-06	Gapdh/Pgk1/Ldha/Eno3/Aldoa/Tigar/Foxk1/Pfkp/Tpi1/Pkm/Pfkl	11
GO:0019076	BP	GO:0019076	viral release from host cell	11/2205	24/28564	5.4916e-07	9.14026e-06	5.81819e-06	Vps37b/Chmp5/Chmp2a/Tsg101/Ddb1/Chmp2b/Chmp7/Chmp1a/Vapb/Chmp4b/Chmp1b	11
GO:0035891	BP	GO:0035891	exit from host cell	11/2205	24/28564	5.4916e-07	9.14026e-06	5.81819e-06	Vps37b/Chmp5/Chmp2a/Tsg101/Ddb1/Chmp2b/Chmp7/Chmp1a/Vapb/Chmp4b/Chmp1b	11
GO:0031334	BP	GO:0031334	positive regulation of protein-containing complex assembly	38/2205	208/28564	5.52023e-07	9.14979e-06	5.82426e-06	Lgals3/Lcp1/Plek/Myd88/Bak1/Rac1/Drg1/Ptk2b/Brcc3/Icam1/Actr3/Cd24a/Fas/Plcg2/Fnip1/Numa1/Hspa1a/Baiap2/Hsp90aa1/Cdt1/Gbp5/Eif4g1/Rhoa/Mapk9/Tppp3/Fchsd2/Dctn1/Rhoc/Mapk8/Slain1/Bcl2l11/Cdkn1b/Pak1/Bin1/Pycard/Isg15/Mapre1/Pih1d1	38
GO:0006475	BP	GO:0006475	internal protein amino acid acetylation	33/2205	168/28564	5.54391e-07	9.14979e-06	5.82426e-06	Eid1/Meaf6/Arid5a/Tcf3/Hat1/Supt20/Thap7/Taf6l/Taf7/Atg7/Dmap1/Per1/Dek/Sf3b1/Tada3/Kansl2/Msl3/Ogt/Por/Kif3a/Trrap/Taf9/Taf12/Irf4/Hcfc1/Vps72/Brpf1/Epc2/Smarcb1/Eny2/Phf20l1/Pih1d1/Mcrs1	33
GO:0018393	BP	GO:0018393	internal peptidyl-lysine acetylation	33/2205	168/28564	5.54391e-07	9.14979e-06	5.82426e-06	Eid1/Meaf6/Arid5a/Tcf3/Hat1/Supt20/Thap7/Taf6l/Taf7/Atg7/Dmap1/Per1/Dek/Sf3b1/Tada3/Kansl2/Msl3/Ogt/Por/Kif3a/Trrap/Taf9/Taf12/Irf4/Hcfc1/Vps72/Brpf1/Epc2/Smarcb1/Eny2/Phf20l1/Pih1d1/Mcrs1	33
GO:0019362	BP	GO:0019362	pyridine nucleotide metabolic process	21/2205	81/28564	5.87139e-07	9.66319e-06	6.15106e-06	Mdh1/Ldha/Taldo1/Fdx1/Kynu/Dcxr/Txnrd1/Idh3g/Nampt/Kcnab2/G6pdx/Ogdh/Fmo5/Tigar/Ncf2/Nadk2/Mdh2/Prdx5/Idh3b/Nadk/Rpe	21
GO:0032210	BP	GO:0032210	regulation of telomere maintenance via telomerase	16/2205	50/28564	5.89903e-07	9.68165e-06	6.16281e-06	Cct6a/Hnrnpc/Pnkp/Mapk3/Fbxo4/Pinx1/Hmbox1/Dcp2/Tent4b/Mapk1/Ctc1/Aurkb/Stn1/Cct3/Cct4/Ten1	16
GO:1902806	BP	GO:1902806	regulation of cell cycle G1/S phase transition	36/2205	193/28564	6.46986e-07	1.0589e-05	6.74038e-06	Aif1/Rrm2/Tcf3/Dpf2/Rrm1/Plcg2/Smarcd2/Pbrm1/Rpa2/Rpl26/Eif4g1/Rdx/Cdkn2c/Ezh2/Cul4b/Ino80/Rb1/Anp32b/Ankrd17/Dbf4/Cdkn2a/E2f1/Cul4a/Cradd/Ctdsp2/Anxa1/Smarcb1/Cdkn1b/Bcl7c/Crlf3/Phb2/Senp2/Smarce1/Ccnd1/Pten/Larp7	36
GO:0032970	BP	GO:0032970	regulation of actin filament-based process	61/2205	411/28564	6.49853e-07	1.06065e-05	6.7515e-06	Hcls1/Plek/Bst2/Rac1/Arhgap18/Ptk2b/Flna/Icam1/Actr3/Hdac2/Cyfip2/Pdlim4/Mkks/Cd2ap/Baiap2/Rasa1/Capg/Pecam1/Rock2/Cyria/Pde4b/Rhoa/Trim27/Rdx/Specc1l/Crk/Tmsb15b1/Ap1ar/Tesk1/Ptger4/Fchsd2/Nedd9/Arfgef1/Arhgef18/Washc3/Stmn1/Tpm1/Rhoc/Pxn/Washc4/Swap70/Wasl/Rangrf/Bcas3/Sh3pxd2b/Ppfia1/Rhog/Wdr1/Gsn/Pak1/Dbnl/Bin1/Coro1b/Hck/Gmfb/Pycard/Capzb/Mef2c/Rnh1/Tmod3/Wasf2	61
GO:1903052	BP	GO:1903052	positive regulation of proteolysis involved in protein catabolic process	28/2205	131/28564	6.66163e-07	1.08426e-05	6.90183e-06	Nub1/Ptk2b/Cdc20/Rnf19b/Rnf19a/Hspbp1/Hspa1a/Atg7/Psmd10/Rnf139/Mapk9/Gba/Rnft1/Gclc/Gabarap/Aurka/Ankib1/Mapk8/Usp5/Axin1/Agtpbp1/Det1/Smad7/Sumo2/Sgta/Ddrgk1/Pten/Rad23a	28
GO:1903039	BP	GO:1903039	positive regulation of leukocyte cell-cell adhesion	46/2205	278/28564	7.39604e-07	1.20048e-05	7.64161e-06	B2m/Aif1/Pnp/Cd5/Tgfbr2/Icam1/Irak1/Cd24a/Cd83/Ccl5/Il1b/Hsph1/Nfkbid/Smarcd2/Hsp90aa1/Pbrm1/Cd44/Stat5a/Card11/Rhoa/Cd86/Socs1/Il12rb2/Zmiz1/Itga4/Adam8/Ccl2/Dhps/Pdcd1lg2/Havcr2/Ap3b1/Runx1/Ada/Ccl19/Anxa1/Smarcb1/Selenok/Ccr7/Bcl10/Pycard/H2-DMb2/Il4ra/H2-Ob/Smarce1/Ets1/Vsir	46
GO:0032872	BP	GO:0032872	regulation of stress-activated MAPK cascade	37/2205	203/28564	8.20457e-07	1.32806e-05	8.4537e-06	Map2k2/Pafah1b1/Myd88/Prdx1/Ptk2b/Lmnb1/Taok3/Fas/Il1b/Scimp/Stk25/Mapk3/Pbk/Rassf2/Dusp1/Tlr3/Per1/Crk/Stk3/Mapk9/Traf2/Map2k4/Mapk1/Zfp622/Gadd45g/Fcgr2b/Itch/Mdfic/Axin1/Nod1/Ccl19/Gstp1/Qars/Pycard/Aida/Traf1/Pdcd10	37
GO:0032388	BP	GO:0032388	positive regulation of intracellular transport	35/2205	187/28564	8.46338e-07	1.3662e-05	8.69647e-06	Hcls1/Cdk1/Tardbp/Flna/Actr3/Pmaip1/Stk11/Numa1/Hsp90aa1/Anxa2/Ipo5/Dmap1/Ctdspl2/Camk4/Edem1/Crebrf/Rdx/Tbc1d20/Bag3/Kif3a/Mapk1/Anp32b/Prkaa1/Prnp/Ccl2/Bcas3/Nedd4/Mtmr2/Ergic3/Sar1b/Cib1/Pak1/Ehd1/Rbm22/Pdcd10	35
GO:0007088	BP	GO:0007088	regulation of mitotic nuclear division	26/2205	118/28564	8.93017e-07	1.43761e-05	9.15105e-06	Birc5/Spc24/Cdc20/Cdca8/Anapc15/Mad2l1/Il1b/Incenp/Nusap1/Cdt1/Nuf2/Spc25/Mad2l1bp/Rcc1/Fbxw5/Rb1/Ywhah/Bub1b/Ndc80/Fbxo5/Mki67/Nup62/Aurkb/Rad21/Cdk11b/Psmg2	26
GO:0043543	BP	GO:0043543	protein acylation	43/2205	254/28564	8.96836e-07	1.43983e-05	9.16514e-06	Eid1/Meaf6/Arid5a/Tcf3/Hat1/Supt20/Hdac2/Thap7/Taf6l/Ogdh/Taf7/Atg7/Dmap1/Naa30/Per1/Dek/Sf3b1/Cdyl/Tada3/Kansl2/Msl3/Ogt/Por/Zdhhc7/Kif3a/Trrap/Taf9/Prkaa1/Taf12/Irf4/Hcfc1/Vps72/Zdhhc6/Brpf1/Epc2/Smarcb1/Selenok/Eny2/Phf20l1/Zdhhc18/Pih1d1/Mcrs1/Nmt2	43
GO:0032943	BP	GO:0032943	mononuclear cell proliferation	55/2205	360/28564	9.07783e-07	1.45199e-05	9.24255e-06	Lgals3/Aif1/Pnp/Myd88/Lst1/Marchf7/Tcf3/Sh2d2a/Tgfbr2/Btla/Cd24a/Tnfrsf1b/Ccl5/Il1b/Cebpb/Prkar1a/Flt3/Cd44/Hells/Stat5a/Card11/Cd86/Cd38/Il12rb2/Slamf6/Flt3l/Prnp/Fcgr2b/Rc3h2/Ctla4/Itch/Dhps/Cdkn2a/Cfb/Pdcd1lg2/Mzb1/Tmem131l/Havcr2/Cd40/Ada/Ccl19/Anxa1/Selenok/Ccr7/Lyn/Pycard/H2-DMb2/Mef2c/Hprt/Znhit1/Prdx2/Cxcr4/Pten/Vsir/Ripor2	55
GO:0032088	BP	GO:0032088	negative regulation of NF-kappaB transcription factor activity	21/2205	83/28564	9.0934e-07	1.45199e-05	9.24255e-06	Tnfaip3/Chp1/Irak1/Siva1/Nfkbid/Ddit3/Psmd10/Itch/Cdkn2a/Bcl3/Rwdd3/Havcr2/Trim21/Otulin/Anxa4/Chuk/Pycard/Prdx2/Nfkbib/Cdk5rap3/Commd6	21
GO:0034502	BP	GO:0034502	protein localization to chromosome	25/2205	111/28564	9.34006e-07	1.48734e-05	9.4676e-06	Cct6a/Cdk1/Lrwd1/Cenpq/Gnl3/Rpa1/Cdca5/Chmp7/Rpa2/Cdt1/Pinx1/Vrk1/Ezh2/Msh2/Trappc12/Rb1/Tnks2/Bub1b/Ndc80/Aurkb/Rad21/Cct3/Cct4/Cenpa/Pih1d1	25
GO:0000462	BP	GO:0000462	maturation of SSU-rRNA from tricistronic rRNA transcript (SSU-rRNA, 5.8S rRNA, LSU-rRNA)	13/2205	35/28564	9.77168e-07	1.55188e-05	9.87842e-06	Wdr46/Fam207a/Wdr43/Nop9/Abt1/Dcaf13/Bms1/Utp6/Fcf1/Ngdn/Tsr2/Utp23/Mrps11	13
GO:0019646	BP	GO:0019646	aerobic electron transport chain	18/2205	64/28564	1.01696e-06	1.61074e-05	1.02531e-05	Cox8a/Cox5b/Cox4i1/Cycs/Cox6a1/Cox6c/Cox5a/Ndufb9/Uqcr10/Cox7a2/Uqcrq/Ndufs3/Ndufa7/Ndufa10/Uqcrb/Uqcrc1/Ndufs6/Ndufc2	18
GO:0006790	BP	GO:0006790	sulfur compound metabolic process	48/2205	299/28564	1.05562e-06	1.66748e-05	1.06143e-05	Glrx3/Kynu/Mpc1/Apip/Cs/Hmgcs1/Blmh/Gamt/Ciao1/Sp1/Ogdh/Ethe1/Acsl4/Hs3st1/Stat5a/Vdac1/Nubp1/Pmvk/Far1/Gpat4/Gclm/Enoph1/Ids/Nfs1/Ahcyl1/Gclc/Ciao3/Mvd/Mlycd/Hsd17b4/Ahcyl2/Hexb/Ndst1/Sqor/Ext1/Arsb/Acss1/Enpp1/Papss1/Mmut/Gstp1/Gusb/Mpst/Acot7/Tpst2/Pdk3/Ciao2b/Mpc2	48
GO:0001558	BP	GO:0001558	regulation of cell growth	66/2205	464/28564	1.07678e-06	1.69485e-05	1.07885e-05	Pafah1b1/Pttg1/Meaf6/Ifrd1/Bst2/Ptk2b/Dpysl2/Tsg101/Actr3/Dnm2/Stk11/Derl2/Sema4a/Plaa/Hspa1a/Hsd3b7/G6pdx/Bcl11a/Acsl4/Cd44/Psmd10/Eif4g1/Sertad1/Ndufa13/Rhoa/Shtn1/Ndufs3/Nubp1/Crk/Cd38/Cdkn2c/Exosc9/Dnph1/Kdm2b/Adam10/Cdkn2aip/Ip6k2/Ino80/Sertad3/Rb1/Picalm/Wdr36/Tspyl2/Mul1/Cdkn2a/Srf/Enpp1/Foxk1/Rnf157/Tomm70a/Fdps/Cdkn1b/Cib1/Smad7/Crlf3/Adipor1/Pak1/Dbnl/Lamtor2/Igfbp4/Cxcl16/Rgs2/Cxcr4/Pt…	66
GO:0000086	BP	GO:0000086	G2/M transition of mitotic cell cycle	28/2205	134/28564	1.0787e-06	1.69485e-05	1.07885e-05	Birc5/Cdk1/Calm1/Lmnb1/Brcc3/Taok3/Rnaseh2b/Rrm1/Aven/Pinx1/Ccna2/Calm2/Miip/Ctc1/Hus1/Fbxo5/Ppm1d/Rbbp8/Cdkn2a/Cdk14/Camk2d/Pbx1/Ints3/Cdk2/Rad21/Ccnd1/Cdk5rap3/Calm3	28
GO:0071478	BP	GO:0071478	cellular response to radiation	35/2205	189/28564	1.09599e-06	1.71744e-05	1.09323e-05	Ifi205/Bak1/Pcna/Xpa/Brcc3/Mapk13/Ddb1/Stk11/Fbxo4/Pbk/Net1/Impact/Rpl26/Mapk9/Rad1/Cul4b/Kdm1a/Ino80/Trp53inp1/Crip1/Ifi211/Tmem161a/Hus1/Map3k20/Ifi204/Rad51ap1/Ints7/Aurkb/Cul4a/Nedd4/Wrn/Pold3/Nucks1/Triap1/Swi5	35
GO:0006006	BP	GO:0006006	glucose metabolic process	39/2205	222/28564	1.10157e-06	1.7216e-05	1.09588e-05	Gapdh/Pgk1/Serp1/Mdh1/Ldha/Dcxr/Fabp5/Eno3/Bckdk/Ddb1/Supt20/Pmaip1/Hk3/Stk11/Pgp/Aldoa/G6pdx/G6pc3/Ppp4r3a/Acadm/Slc25a10/Ogt/Ganc/Tigar/Prkaa1/Mlycd/Ncoa2/Slc25a13/Foxk1/Kbtbd2/Pfkp/Tpi1/Mdh2/Adipor1/Got1/Pkm/Igfbp4/Pdk3/Pfkl	39
GO:0006400	BP	GO:0006400	tRNA modification	21/2205	84/28564	1.12482e-06	1.75329e-05	1.11605e-05	Adat2/Trit1/Dus2/Osgep/Wdr6/Cdkal1/Ctu2/Trmt61a/Trub1/Trmt6/Tprkb/Qtrt1/Dalrd3/Pus1/Osgepl1/Trmt1l/Wdr4/Aars/Alkbh8/Gon7/Urm1	21
GO:1901673	BP	GO:1901673	regulation of mitotic spindle assembly	10/2205	21/28564	1.17528e-06	1.82712e-05	1.16304e-05	Chmp5/Drg1/Chmp2a/Chmp2b/Hspa1a/Chmp7/Chmp1a/Chmp4b/Chmp1b/Ripor2	10
GO:0007264	BP	GO:0007264	small GTPase mediated signal transduction	62/2205	428/28564	1.21892e-06	1.88997e-05	1.20305e-05	Aif1/Rac1/Arhgap18/P2ry10/Arhgef2/Dnm2/Dynlt1f/Rasgrp4/Cd2ap/Baiap2/Net1/Pecam1/Rock2/Rit1/Rasa2/Shoc2/Git2/Sipa1l3/Uso1/Rhoa/Shtn1/Rdx/Rap2c/Crk/Hmox1/Gpr4/Rufy1/Nucb1/Rab30/Ogt/Arl6/Arfgef1/Myo9b/Arhgef18/Usp8/Stmn1/Gabarap/Gna13/Mapre2/Rgl1/Mras/Rhoc/Tnfaip1/Rasgef1b/Nup62/Rangrf/Nucb2/Rgl2/Camk2d/Ralgps2/Arhgap12/Racgap1/Rhog/Dok1/Chuk/Dbnl/Rab9/Vav1/Rras2/Rab4b/Wasf2/Ripor2	62
GO:0002757	BP	GO:0002757	immune response-activating signaling pathway	58/2205	391/28564	1.23351e-06	1.90758e-05	1.21426e-05	Lgals3/Fcer1g/Tnfaip3/Myd88/Irak1/Stk11/Usp12/Scimp/Plcg2/Nfkbid/Hspa1a/Wdfy1/Themis2/Lpxn/Eif2b4/Tlr3/Casp1/Pik3ap1/Card11/Pde4b/Themis/Usp15/Cd86/Treml4/Cd38/Oasl1/Mapk1/Ankrd17/Prnp/Tasl/Irf4/Rc3h2/Ctla4/Usp9x/Tifa/Pdpk1/Tkfc/Tlr11/Nod1/Ffar2/Havcr2/Cd40/Ap3b1/Ddx60/Tnip2/Ada/Stoml2/Otulin/Ccr7/Myo1g/Elf1/Lyn/Gcsam/Bcl10/Phb2/Pycard/Mef2c/Pten	58
GO:0042770	BP	GO:0042770	signal transduction in response to DNA damage	33/2205	174/28564	1.26643e-06	1.95335e-05	1.24339e-05	Marchf7/Cdk1/Brcc3/Taok3/Pmaip1/Rnaseh2b/Dyrk1a/Mapk3/Fbxo4/Cd44/Rpa2/Psmd10/Rpl26/Msh2/Cops3/Rad1/Kdm1a/Fem1b/Hus1/Smyd2/Map3k20/Ppm1d/Cdkn2a/E2f1/Bcl3/Ints7/Cul4a/Cradd/Znhit1/Tiprl/Ccnd1/Cdk5rap3/Triap1	33
GO:0043967	BP	GO:0043967	histone H4 acetylation	18/2205	65/28564	1.30541e-06	2.00761e-05	1.27794e-05	Meaf6/Tcf3/Hat1/Taf7/Atg7/Dmap1/Per1/Kansl2/Msl3/Ogt/Trrap/Irf4/Hcfc1/Vps72/Epc2/Smarcb1/Pih1d1/Mcrs1	18
GO:0006735	BP	GO:0006735	NADH regeneration	9/2205	17/28564	1.31524e-06	2.00761e-05	1.27794e-05	Gapdh/Pgk1/Eno3/Aldoa/Foxk1/Pfkp/Tpi1/Pkm/Pfkl	9
GO:0061621	BP	GO:0061621	canonical glycolysis	9/2205	17/28564	1.31524e-06	2.00761e-05	1.27794e-05	Gapdh/Pgk1/Eno3/Aldoa/Foxk1/Pfkp/Tpi1/Pkm/Pfkl	9
GO:0061718	BP	GO:0061718	glucose catabolic process to pyruvate	9/2205	17/28564	1.31524e-06	2.00761e-05	1.27794e-05	Gapdh/Pgk1/Eno3/Aldoa/Foxk1/Pfkp/Tpi1/Pkm/Pfkl	9
GO:1901796	BP	GO:1901796	regulation of signal transduction by p53 class mediator	21/2205	85/28564	1.38595e-06	2.10958e-05	1.34284e-05	Marchf7/Pmaip1/Cep63/Dyrk1a/Hexim1/Cd44/Psmd10/Rpl26/Usp15/Cops3/Kdm1a/Trim24/Smyd2/Rrn3/Cdkn2a/Bcl2l12/Bmyc/Znhit1/Cdk5rap3/Triap1/Rpf2	21
GO:1903038	BP	GO:1903038	negative regulation of leukocyte cell-cell adhesion	30/2205	151/28564	1.3892e-06	2.10958e-05	1.34284e-05	Lgals3/Marchf7/Fgl2/Btla/Cd24a/Nfkbid/Cebpb/Prkar1a/Cd44/Cd86/Socs1/Adam8/Prnp/Rc3h2/Ctla4/Itch/Cdkn2a/Pdcd1lg2/Tmem131l/Havcr2/Runx1/Anxa1/Gstp1/Smad7/Tnfaip8l2/Il4ra/Prdx2/Pten/Vsir/Ripor2	30
GO:0061912	BP	GO:0061912	selective autophagy	22/2205	92/28564	1.42048e-06	2.14732e-05	1.36687e-05	Slc25a5/Mapk3/Adrb2/Vdac1/Ulk3/Stk3/Snx18/Ogt/Gba/Atg2b/Tigar/Sptlc2/Bag3/Rnf41/Pex5/Atg4d/Nod1/Pex2/Sqstm1/Phb2/Ddrgk1/Huwe1	22
GO:0031577	BP	GO:0031577	spindle checkpoint signaling	16/2205	53/28564	1.42381e-06	2.14732e-05	1.36687e-05	Birc5/Spc24/Cdc20/Cdca8/Anapc15/Mad2l1/Incenp/Cdt1/Nuf2/Spc25/Mad2l1bp/Aurka/Bub1b/Ndc80/Aurkb/Psmg2	16
GO:0007034	BP	GO:0007034	vacuolar transport	31/2205	159/28564	1.42499e-06	2.14732e-05	1.36687e-05	Hspa8/Vps37b/Chmp5/Chmp2a/Stx8/Tsg101/Chmp2b/Vps51/Hspa1a/Vps41/Chmp7/Vps37a/Vps52/Ap3s2/Pxk/Atp13a2/Vamp7/Chmp1a/Tmem50b/Nedd4/Gcc2/Ap3b1/Mgrn1/Stx7/Bin1/Chmp4b/Atp6v0d1/Snf8/Chmp1b/M6pr/Vps29	31
GO:0050868	BP	GO:0050868	negative regulation of T cell activation	28/2205	136/28564	1.47299e-06	2.214e-05	1.40931e-05	Lgals3/Marchf7/Fgl2/Btla/Cd24a/Nfkbid/Cebpb/Prkar1a/Cd44/Cd86/Socs1/Prnp/Rc3h2/Ctla4/Itch/Cdkn2a/Pdcd1lg2/Tmem131l/Havcr2/Runx1/Anxa1/Smad7/Tnfaip8l2/Il4ra/Prdx2/Pten/Vsir/Ripor2	28
GO:0002700	BP	GO:0002700	regulation of production of molecular mediator of immune response	37/2205	208/28564	1.50816e-06	2.26109e-05	1.43928e-05	B2m/Fcer1g/Tnfaip3/Bst2/Myd88/Cuedc2/Exosc3/Arid5a/Ube2j1/Tnfrsf1b/Il1b/Scimp/Plcg2/Kit/Tlr3/Casp1/Cd86/Hmces/Hmox1/Rif1/Msh2/Traf2/Cd96/Ddx1/Litaf/Fcgr2b/Nod1/Mzb1/Ffar2/Cd40/Kmt5c/Smad7/Stx4a/Phb2/Pycard/Il4ra/Vsir	37
GO:0043547	BP	GO:0043547	positive regulation of GTPase activity	43/2205	259/28564	1.52872e-06	2.2861e-05	1.45521e-05	Ptk2b/Icam1/Rangap1/Rgs1/Ccl5/Rasgrp4/Tbc1d17/Rasa1/Net1/Arhgap22/Sipa1l3/Crk/Ezh2/Tbc1d20/Ccl8/Itga6/Ccl22/Snx18/Nedd9/Myo9b/Tbc1d22a/Pkp4/Picalm/Mapre2/Rgl1/Tbc1d25/Tbc1d8/Ccl2/Tbc1d5/Rasgef1b/Bcas3/Rabgap1/Tbc1d9b/Ralgps2/Cd40/Mmut/Ccl19/Rhog/Ccr7/Zc3h15/Lims1/Bin1/Vav1	43
GO:0002573	BP	GO:0002573	myeloid leukocyte differentiation	45/2205	277/28564	1.62594e-06	2.42532e-05	1.54383e-05	Hcls1/Fcer1g/Pafah1b1/Ifi205/Jun/Myd88/Lbr/Tgfbr2/Tmem64/Ccl5/Cebpb/Rassf2/Kit/Nrros/Stat5a/Camk4/Socs1/Eif2ak1/Gba/Nedd9/Kdm1a/Rb1/Ifi211/Adam8/Sbno2/Esrra/Spib/Irf4/Ifi204/Sh3pxd2a/Cul4a/Enpp1/Sp3/Ap3b1/Runx1/Ccl19/Prkca/Ccr7/Bmyc/Lyn/Chuk/Zbtb7a/Snx10/Mef2c/Batf3	45
GO:1901136	BP	GO:1901136	carbohydrate derivative catabolic process	31/2205	160/28564	1.63823e-06	2.43749e-05	1.55158e-05	Pnp/Dctpp1/Fbxo6/Nt5c2/Upp1/Amdhd2/Itpa/Nudt18/Renbp/Nudt1/Cd44/Edem1/Samhd1/Nt5m/Gnpda1/Dnph1/Dera/Gba/Ids/Mlycd/Hexb/Ctsl/Arsb/Ampd3/Cdadc1/Ada/Gusb/Acot7/Hprt/Nt5c/Stt3b	31
GO:0022406	BP	GO:0022406	membrane docking	21/2205	86/28564	1.70124e-06	2.52487e-05	1.60719e-05	Plek/Vamp8/Chp1/Calm1/Stx8/Snap29/Stx3/Stxbp3/Exoc5/Uso1/Exoc6/Exoc4/Exoc2/Ahcyl1/Stx11/Stx17/Rab13/Stx2/Stx7/Vapb/Stx4a	21
GO:0033108	BP	GO:0033108	mitochondrial respiratory chain complex assembly	23/2205	100/28564	1.70769e-06	2.52714e-05	1.60864e-05	Sdhaf4/Ndufb9/Ndufa11/Smim20/Cox16/Cox17/Ndufaf6/Ndufa13/Ndufs3/Ndufc1/Ndufaf7/Ndufa12/Ndufs5/Ndufb7/Ndufa10/Coa5/Chchd4/Chchd7/Tmem186/Ndufs6/Ndufa5/Ndufaf4/Ndufc2	23
GO:0008608	BP	GO:0008608	attachment of spindle microtubules to kinetochore	14/2205	42/28564	1.71135e-06	2.52714e-05	1.60864e-05	Birc5/Spc24/Cdca8/Knstrn/Incenp/Cdt1/Nuf2/Spc25/Rb1/Ndc80/Aurkb/Racgap1/Seh1l/Mapre1	14
GO:0007030	BP	GO:0007030	Golgi organization	28/2205	137/28564	1.71641e-06	2.52827e-05	1.60936e-05	Map2k2/Cdk1/Dnm2/Vps51/Pi4k2a/Stk25/Cog8/Golga5/Coro7/Mapk3/Cog1/Uso1/Vrk1/Tbc1d20/Rab30/Trappc12/Arfgef1/Vamp7/Mapk1/Stx17/Blzf1/Bag5/Ubxn2a/Bcas3/Gcc2/Rab2a/Tmed2/Pdcd10	28
GO:0045839	BP	GO:0045839	negative regulation of mitotic nuclear division	17/2205	60/28564	1.80377e-06	2.65032e-05	1.68705e-05	Birc5/Spc24/Cdc20/Cdca8/Anapc15/Mad2l1/Incenp/Cdt1/Nuf2/Spc25/Mad2l1bp/Bub1b/Ndc80/Fbxo5/Aurkb/Rad21/Psmg2	17
GO:0042326	BP	GO:0042326	negative regulation of phosphorylation	59/2205	405/28564	1.81804e-06	2.66464e-05	1.69617e-05	Tnfaip3/Jun/Cadm1/Bak1/Chp1/Tardbp/Pkig/Sh2b3/Stat3/Tsg101/Il1b/Prkar2a/Hexim1/Prkar1a/Pbk/Rassf2/Dusp1/Pecam1/Impact/Taf7/Eif4g1/Trim27/Socs1/Cdkn2c/Tesk1/Ogt/Gba/Tigar/Rb1/Dnajc10/Rtraf/Gadd45g/Prnp/Parp14/Pip4k2c/Pip4k2b/Cdkn2a/Nup62/Ppp5c/Adar/Enpp1/Pmepa1/Ctdsp2/Pard6a/Prkca/Gstp1/Cdkn1b/Cib1/Smad7/Gbp4/Lyn/Qars/Pycard/Aida/Tmed2/Rgs2/Pten/Gskip/Cdk5rap3	59
GO:0007094	BP	GO:0007094	mitotic spindle assembly checkpoint signaling	15/2205	48/28564	1.85836e-06	2.71027e-05	1.72521e-05	Birc5/Spc24/Cdc20/Cdca8/Anapc15/Mad2l1/Incenp/Cdt1/Nuf2/Spc25/Mad2l1bp/Bub1b/Ndc80/Aurkb/Psmg2	15
GO:0071173	BP	GO:0071173	spindle assembly checkpoint signaling	15/2205	48/28564	1.85836e-06	2.71027e-05	1.72521e-05	Birc5/Spc24/Cdc20/Cdca8/Anapc15/Mad2l1/Incenp/Cdt1/Nuf2/Spc25/Mad2l1bp/Bub1b/Ndc80/Aurkb/Psmg2	15
GO:0097352	BP	GO:0097352	autophagosome maturation	16/2205	54/28564	1.8788e-06	2.72919e-05	1.73725e-05	Vamp8/Chmp5/Chmp2a/Calm1/Chmp2b/Rubcnl/Tecpr1/Snap29/Chmp7/Adrb2/Chmp1a/Stx17/Tbc1d25/Tom1/Chmp4b/Chmp1b	16
GO:0016573	BP	GO:0016573	histone acetylation	31/2205	161/28564	1.8806e-06	2.72919e-05	1.73725e-05	Eid1/Meaf6/Arid5a/Tcf3/Hat1/Supt20/Thap7/Taf6l/Taf7/Atg7/Dmap1/Per1/Dek/Sf3b1/Tada3/Kansl2/Msl3/Ogt/Trrap/Taf9/Taf12/Irf4/Hcfc1/Vps72/Brpf1/Epc2/Smarcb1/Eny2/Phf20l1/Pih1d1/Mcrs1	31
GO:0050866	BP	GO:0050866	negative regulation of cell activation	39/2205	227/28564	1.94851e-06	2.82079e-05	1.79556e-05	Lgals3/Tnfaip3/Lst1/Marchf7/Fgl2/Sh2b3/Btla/Cd24a/Fas/Nfkbid/Cebpb/Prkar1a/Flt3/Hmgb3/Cd44/Adrb2/Cd86/Hmox1/Socs1/Gclc/Prnp/Fcgr2b/Rc3h2/Ctla4/Itch/Cdkn2a/Pdcd1lg2/Tmem131l/Havcr2/Runx1/Anxa1/Smad7/Lyn/Tnfaip8l2/Il4ra/Prdx2/Pten/Vsir/Ripor2	39
GO:0051383	BP	GO:0051383	kinetochore organization	10/2205	22/28564	2.00515e-06	2.89567e-05	1.84323e-05	Cenpw/Cenph/Smc2/Cdt1/Nuf2/Trappc12/Ndc80/Cenpt/Dlgap5/Cenpa	10
GO:0140056	BP	GO:0140056	organelle localization by membrane tethering	20/2205	80/28564	2.01119e-06	2.89729e-05	1.84426e-05	Plek/Vamp8/Calm1/Stx8/Snap29/Stx3/Stxbp3/Exoc5/Uso1/Exoc6/Exoc4/Exoc2/Ahcyl1/Stx11/Stx17/Rab13/Stx2/Stx7/Vapb/Stx4a	20
GO:0009314	BP	GO:0009314	response to radiation	63/2205	444/28564	2.03553e-06	2.92521e-05	1.86203e-05	Txn1/Hmgn1/Ifi205/Jun/Pclaf/Pnp/Bak1/Pcna/Xpa/Brcc3/Mapk13/Ddb1/Pmaip1/Stk11/Pde6d/Usp1/Fbxo4/Pbk/Kit/Net1/Bhlhe40/Impact/Rpl26/Per1/Msh2/Mapk9/Rad1/Cul4b/Kdm1a/Ino80/Trp53inp1/Tigar/Fech/Crip1/Ifi211/Prkaa1/Tmem161a/Hus1/Map3k20/Ifi204/Mapk8/Rad51ap1/Cabp4/Ube4b/Bcl3/Ext1/Ints7/Aurkb/Cul4a/Dclre1c/Nedd4/Ints3/Wrn/Pold3/Anxa1/Ube2a/Bmyc/Nucks1/Ift20/Ccnd1/Triap1/Sdf4/Swi5	63
GO:0031110	BP	GO:0031110	regulation of microtubule polymerization or depolymerization	22/2205	94/28564	2.09034e-06	2.99666e-05	1.90751e-05	Rac1/Drg1/Arhgef2/Dyrk1a/Numa1/Hspa1a/Eml2/Tbcd/Specc1l/Dctn1/Stmn1/Mapre2/Mapk8/Rangrf/Ska2/Slain1/Tpx2/Cdkn1b/Cib1/Pak1/Fkbp4/Mapre1	22
GO:0032663	BP	GO:0032663	regulation of interleukin-2 production	18/2205	67/28564	2.11452e-06	3.02397e-05	1.9249e-05	Tnfaip3/Pnp/Zfp36/Cd83/Il1b/Plcg2/Stat5a/Card11/Pde4b/Trim27/Traf2/Prnp/Irf4/Homer2/Havcr2/Runx1/Stoml2/Anxa1	18
GO:0022408	BP	GO:0022408	negative regulation of cell-cell adhesion	37/2205	211/28564	2.14628e-06	3.06195e-05	1.94907e-05	Lgals3/Tnfaip3/Marchf7/Fgl2/Sh2b3/Btla/Cd24a/Nfkbid/Cebpb/Prkar1a/Cd44/Adrb2/Cd86/Rdx/Specc1l/Socs1/Adam8/Prnp/Rc3h2/Ctla4/Swap70/Itch/Cdkn2a/Pdcd1lg2/Tmem131l/Havcr2/Runx1/Mapk7/Anxa1/Gstp1/Smad7/Tnfaip8l2/Il4ra/Prdx2/Pten/Vsir/Ripor2	37
GO:0097530	BP	GO:0097530	granulocyte migration	31/2205	162/28564	2.15567e-06	3.06793e-05	1.95288e-05	Lgals3/Fcer1g/Cxcl9/Bsg/Myd88/Rac1/Ccl5/Il1b/Jaml/Mapk3/Pecam1/Mpp1/Pde4b/Ccl8/Ptger4/Ccl22/Dnm1l/Mapk1/Adam8/Rarres2/Ccl2/Fcgr3/Irak4/Ccl19/Anxa1/Prkca/Selenok/Ccr7/Wdr1/Vav1/Ripor2	31
GO:0009264	BP	GO:0009264	deoxyribonucleotide catabolic process	11/2205	27/28564	2.30787e-06	3.27663e-05	2.08572e-05	Pnp/Dctpp1/Nt5c2/Upp1/Nudt18/Samhd1/Nt5m/Dnph1/Dera/Ada/Nt5c	11
GO:0032623	BP	GO:0032623	interleukin-2 production	19/2205	74/28564	2.34006e-06	3.31433e-05	2.10972e-05	Fcer1g/Tnfaip3/Pnp/Zfp36/Cd83/Il1b/Plcg2/Stat5a/Card11/Pde4b/Trim27/Traf2/Prnp/Irf4/Homer2/Havcr2/Runx1/Stoml2/Anxa1	19
GO:0007093	BP	GO:0007093	mitotic cell cycle checkpoint signaling	29/2205	147/28564	2.39907e-06	3.38587e-05	2.15526e-05	Birc5/Spc24/Cdk1/Cdc20/Brcc3/Cdca8/Taok3/Anapc15/Mad2l1/Incenp/Rpa2/Cdt1/Rpl26/Nuf2/Spc25/Msh2/Mad2l1bp/Trrap/Bub1b/Ndc80/Hus1/Map3k20/Rbbp8/Aurkb/Cradd/Ints3/Ccnd1/Cdk5rap3/Psmg2	29
GO:0000956	BP	GO:0000956	nuclear-transcribed mRNA catabolic process	26/2205	124/28564	2.4078e-06	3.38587e-05	2.15526e-05	Lsm4/Mrto4/Ssb/Exosc3/Zfp36/Rnps1/Upf3a/Cnot7/Tob1/Smg1/Upf2/Etf1/Exosc9/Cnot1/Cnot6/Dcp2/Tent4b/Smg9/Rc3h2/Pde12/Pelo/Cnot6l/Magoh/Pnrc1/Eif4a3/Tent2	26
GO:0009185	BP	GO:0009185	ribonucleoside diphosphate metabolic process	26/2205	124/28564	2.4078e-06	3.38587e-05	2.15526e-05	Gapdh/Pgk1/Rrm2/Eno3/Stat3/Hk3/Rrm1/Cmpk1/Nudt18/Prxl2c/Ak2/Aldoa/Ogdh/Dhodh/Ogt/Tigar/Prkaa1/Tkfc/Ampd3/Enpp1/Foxk1/Pfkp/Tpi1/Zbtb7a/Pkm/Pfkl	26
GO:0043248	BP	GO:0043248	proteasome assembly	8/2205	14/28564	2.44916e-06	3.43583e-05	2.18706e-05	Adrm1/Psmg1/Pomp/Psmd10/Psmd11/Ecpas/Psmd9/Psmg2	8
GO:0030010	BP	GO:0030010	establishment of cell polarity	31/2205	163/28564	2.46742e-06	3.45322e-05	2.19813e-05	Pafah1b1/Ptk2b/Arhgef2/Lmna/Stk11/Mad2l1/Nde1/Numa1/Coro7/Hsp90aa1/Sipa1l3/Rhoa/Shtn1/Crk/Arfgef1/Exoc4/Myo9b/Dctn1/Rnf41/Ndc80/Bcas3/Pard6a/Fbxw11/Ccl19/Ccr7/Gsn/Pak1/Cenpa/Ift20/Mapre1/Ripor2	31
GO:0045740	BP	GO:0045740	positive regulation of DNA replication	15/2205	49/28564	2.48763e-06	3.47325e-05	2.21088e-05	Jun/Rac1/Pcna/Cdk1/Cdt1/Atf1/Map2k4/Ino80/Ctc1/Tnfaip1/Mapk8/Dbf4/Endog/Cdk2/Stn1	15
GO:0002695	BP	GO:0002695	negative regulation of leukocyte activation	36/2205	204/28564	2.51525e-06	3.49525e-05	2.22489e-05	Lgals3/Tnfaip3/Lst1/Marchf7/Fgl2/Btla/Cd24a/Fas/Nfkbid/Cebpb/Prkar1a/Flt3/Hmgb3/Cd44/Cd86/Hmox1/Socs1/Prnp/Fcgr2b/Rc3h2/Ctla4/Itch/Cdkn2a/Pdcd1lg2/Tmem131l/Havcr2/Runx1/Anxa1/Smad7/Lyn/Tnfaip8l2/Il4ra/Prdx2/Pten/Vsir/Ripor2	36
GO:0051495	BP	GO:0051495	positive regulation of cytoskeleton organization	36/2205	204/28564	2.51525e-06	3.49525e-05	2.22489e-05	Plek/Rac1/Drg1/Ptk2b/Flna/Icam1/Actr3/Pdlim4/Numa1/Hspa1a/Baiap2/Rock2/Rhoa/Trim27/Tesk1/Fchsd2/Dctn1/Tpm1/Rhoc/Pxn/Swap70/Mapk8/Wasl/Nup62/Bcas3/Slain1/Sh3pxd2b/Cdkn1b/Wdr1/Gsn/Pak1/Bin1/Hck/Pycard/Mapre1/Wasf2	36
GO:0072332	BP	GO:0072332	intrinsic apoptotic signaling pathway by p53 class mediator	22/2205	95/28564	2.52354e-06	3.49851e-05	2.22696e-05	Ifi205/Marchf7/Pmaip1/Stk11/Cep63/Cd44/Rpl26/Usp15/Msh2/Kdm1a/Ifi211/Wwox/Ifi204/Ppp1r13b/Rrn3/E2f1/Bcl3/Cdip1/Bcl2l12/Bmyc/Pycard/Triap1	22
GO:0002449	BP	GO:0002449	lymphocyte mediated immunity	55/2205	372/28564	2.54512e-06	3.52015e-05	2.24073e-05	B2m/Fcer1g/Cadm1/Pnp/Myd88/Exosc3/Arid5a/Prdx1/Fgl2/Rnf19b/Icam1/Cd24a/Serpinb9/Tnfrsf1b/Crlf2/Fas/Il1b/Stat5a/H2-T10/Treml4/Hmces/Crk/Rif1/Msh2/Traf2/Gba/Slamf6/Vamp7/Cd96/Stx11/Fcgr2b/Swap70/Fcgr3/Lta/Bcl3/Enpp1/Unc13d/Havcr2/Cd40/Kmt5c/Fbxo38/Stx7/H2-M3/Myo1g/Smad7/Bcl10/H2-DMb2/Il4ra/H2-Ob/Vav1/Hprt/Stard7/Gfus/Ctsh/Vsir	55
GO:1990266	BP	GO:1990266	neutrophil migration	27/2205	132/28564	2.56702e-06	3.54213e-05	2.25472e-05	Lgals3/Fcer1g/Cxcl9/Bsg/Myd88/Rac1/Ccl5/Il1b/Jaml/Pecam1/Mpp1/Pde4b/Ccl8/Ptger4/Ccl22/Dnm1l/Adam8/Ccl2/Fcgr3/Irak4/Ccl19/Prkca/Selenok/Ccr7/Wdr1/Vav1/Ripor2	27
GO:0030595	BP	GO:0030595	leukocyte chemotaxis	39/2205	230/28564	2.71382e-06	3.73594e-05	2.37809e-05	Lgals3/Aif1/Fcer1g/Cxcl9/Bsg/Rac1/Ptk2b/Oxsr1/Ccl5/Il1b/Jaml/Mapk3/Hsd3b7/Kit/Dusp1/Mpp1/Pde4b/Ccl8/Ccl22/Adam10/Dnm1l/Nedd9/Myo9b/Mapk1/Adam8/Rarres2/Ccl2/Swap70/Fcgr3/Ffar2/Ccl19/Anxa1/Prkca/Sbds/Ccr7/Lyn/Vav1/Cxcl16/Ripor2	39
GO:0050864	BP	GO:0050864	regulation of B cell activation	29/2205	148/28564	2.76609e-06	3.79903e-05	2.41825e-05	Tnfaip3/Pnp/Exosc3/Tcf3/Btla/Cd24a/Fas/Flt3/Hmgb3/Ppp2r3c/Themis2/Stat5a/Card11/Hmces/Cd38/Rif1/Msh2/Sh3kbp1/Fcgr2b/Ctla4/Cdkn2a/Mzb1/Cd40/Kmt5c/Tnip2/Ada/Lyn/Mef2c/Pten	29
GO:0048534	BP	GO:0048534	hematopoietic or lymphoid organ development	26/2205	125/28564	2.81909e-06	3.86281e-05	2.45885e-05	Map2k2/Adrm1/Ccnb2/Chaserr/Tcf3/Fas/Mapk3/Flt3/Ppp2r3c/Stat5a/Rbm15/Tox/Mapk1/Ctc1/Rc3h2/Lta/Flvcr1/Bcl3/Srf/Bcl2l11/Pbx1/Ada/Sbds/Ccr7/Nfkb2/Prdx2	26
GO:0045069	BP	GO:0045069	regulation of viral genome replication	23/2205	103/28564	2.93342e-06	4.01014e-05	2.55264e-05	Ifi205/Bst2/Ifitm2/Top2a/Cnot7/Ddb1/Ccl5/Oasl1/Resf1/Shfl/Pkn2/Ifi211/Zfp809/Ifi204/Pde12/Gbp3/Adar/Ilf3/Ifitm3/Vapb/Isg15/Srpk2/Rad23a	23
GO:0044091	BP	GO:0044091	membrane biogenesis	17/2205	62/28564	2.96972e-06	4.05037e-05	2.57824e-05	Chmp5/Chmp2a/Chmp2b/Pacsin2/Chmp7/Reep4/Exoc4/Reep3/Chmp1a/Picalm/Ubxn2a/Stx2/Pex19/Stx4a/Chmp4b/Pten/Chmp1b	17
GO:0034644	BP	GO:0034644	cellular response to UV	22/2205	96/28564	3.03702e-06	4.13259e-05	2.63058e-05	Bak1/Pcna/Xpa/Mapk13/Ddb1/Stk11/Pbk/Impact/Rpl26/Mapk9/Cul4b/Kdm1a/Ino80/Trp53inp1/Crip1/Tmem161a/Map3k20/Aurkb/Cul4a/Nedd4/Pold3/Triap1	22
GO:0046785	BP	GO:0046785	microtubule polymerization	21/2205	89/28564	3.07875e-06	4.17973e-05	2.66059e-05	Rac1/Drg1/Nde1/Dyrk1a/Numa1/Hspa1a/Eml2/Tbcd/Tppp3/Dctn1/Stmn1/Mzt1/Fbxo5/Mapk8/Rangrf/Slain1/Tpx2/Cdkn1b/Pak1/Fkbp4/Mapre1	21
GO:0008360	BP	GO:0008360	regulation of cell shape	28/2205	141/28564	3.10741e-06	4.20893e-05	2.67918e-05	Rac1/Lst1/Arhgap18/Ptk2b/Icam1/Brwd1/Sema4a/Epb41l2/Baiap2/Aldoa/Kit/Mkln1/Myl12a/Rdx/Crk/Diaph1/Kif3a/Arhgef18/Sh3kbp1/Gna13/Plekho1/Tpm1/Pxn/Hexb/Rhog/Anxa1/Wdr1/Hck	28
GO:0046605	BP	GO:0046605	regulation of centrosome cycle	16/2205	56/28564	3.19874e-06	4.32271e-05	2.7516e-05	Azin1/Chmp5/Chmp2a/Chmp2b/Rock2/Xpo1/Nubp1/Fbxw5/Chmp1a/Mapk8/Nup62/Ccnl1/Chmp4b/Cdk11b/Chmp1b/Pdcd6ip	16
GO:0043039	BP	GO:0043039	tRNA aminoacylation	14/2205	44/28564	3.21268e-06	4.33161e-05	2.75727e-05	Aarsd1/Farsa/Gatc/Dars2/Hars2/Dalrd3/Mars1/Iars/Lars2/Aars/Yars2/Qars/Nars/Dars	14
GO:0048525	BP	GO:0048525	negative regulation of viral process	24/2205	111/28564	3.29507e-06	4.41103e-05	2.80782e-05	Ifi205/Bst2/Ifitm2/Zfp36/Ciita/Ubp1/Ccl5/Hexim1/Trim27/Trim59/Oasl1/Resf1/Shfl/Ifi211/Zfp809/Ifi204/Ilf3/Trim21/Ifitm3/Vapb/Gsn/Isg15/Srpk2/Larp7	24
GO:0071174	BP	GO:0071174	mitotic spindle checkpoint signaling	15/2205	50/28564	3.30094e-06	4.41103e-05	2.80782e-05	Birc5/Spc24/Cdc20/Cdca8/Anapc15/Mad2l1/Incenp/Cdt1/Nuf2/Spc25/Mad2l1bp/Bub1b/Ndc80/Aurkb/Psmg2	15
GO:0071800	BP	GO:0071800	podosome assembly	10/2205	23/28564	3.30153e-06	4.41103e-05	2.80782e-05	Lcp1/Arhgef2/Asb2/Rhoa/Mapk9/Mapk8/Sh3pxd2b/Gsn/Dbnl/Hck	10
GO:0090231	BP	GO:0090231	regulation of spindle checkpoint	10/2205	23/28564	3.30153e-06	4.41103e-05	2.80782e-05	Birc5/Cdca8/Anapc15/Mad2l1/Incenp/Cdt1/Mad2l1bp/Aurka/Ndc80/Aurkb	10
GO:0009123	BP	GO:0009123	nucleoside monophosphate metabolic process	18/2205	69/28564	3.35236e-06	4.46881e-05	2.8446e-05	Pnp/Nt5c2/Tk1/Upp1/Tyms/Gmps/Cmpk1/Ak2/Nt5m/Dnph1/Dhodh/Shmt1/Ampd3/Ada/Dck/Hprt/Aprt/Nt5c	18
GO:0035966	BP	GO:0035966	response to topologically incorrect protein	28/2205	142/28564	3.58865e-06	4.77299e-05	3.03822e-05	Hspa8/Serp1/Bak1/Fbxo6/Derl2/Hsph1/Ddit3/Hspa1a/Hsp90aa1/Erlec1/Atf6b/Upf2/Edem1/Crebrf/Parp8/Ero1a/Dnajc10/Bag3/Ube2w/Vapb/Hspa5/Tmed2/Hspa14/Erp44/Ddrgk1/Ccnd1/Cdk5rap3/Stt3b	28
GO:0007265	BP	GO:0007265	Ras protein signal transduction	51/2205	340/28564	3.8172e-06	5.06552e-05	3.22444e-05	Aif1/Rac1/P2ry10/Arhgef2/Dnm2/Dynlt1f/Rasgrp4/Baiap2/Net1/Pecam1/Rock2/Rit1/Rasa2/Shoc2/Git2/Rhoa/Shtn1/Rdx/Rap2c/Crk/Gpr4/Rab30/Ogt/Arl6/Arfgef1/Myo9b/Arhgef18/Usp8/Stmn1/Gabarap/Gna13/Mapre2/Rgl1/Mras/Tnfaip1/Rasgef1b/Nup62/Rangrf/Rgl2/Camk2d/Ralgps2/Racgap1/Rhog/Dok1/Chuk/Dbnl/Rab9/Rras2/Rab4b/Wasf2/Ripor2	51
GO:0002286	BP	GO:0002286	T cell activation involved in immune response	26/2205	127/28564	3.84065e-06	5.0852e-05	3.23696e-05	Lgals3/Lcp1/Fcer1g/Fgl2/Icam1/Stat3/Sema4a/Nfkbid/Otud5/Ptger4/Slamf6/Gadd45g/Stx11/Irf4/Rc3h2/Ly9/Bcl3/Havcr2/Ccl19/Apbb1ip/Anxa1/H2-M3/Ccr7/Smad7/H2-DMb2/Il4ra	26
GO:0046777	BP	GO:0046777	protein autophosphorylation	40/2205	242/28564	3.89666e-06	5.13626e-05	3.26946e-05	Map2k2/Clk1/Jun/Chp1/Ptk2b/Mknk2/Taok3/Irak1/Stk11/Oxsr1/Stk25/Atg101/Dyrk1a/Mapk3/Flt3/Rassf2/Kit/Mknk1/Smg1/Impact/Camk4/Vrk1/Slk/Rap2c/Camk2g/Tesk1/Ulk3/Atp13a2/Trpm7/Eif2ak1/Stk16/Trim24/Map3k20/Enpp1/Camk2d/Mapk7/Prkca/Lyn/Pak1/Hck	40
GO:0097529	BP	GO:0097529	myeloid leukocyte migration	40/2205	242/28564	3.89666e-06	5.13626e-05	3.26946e-05	Lgals3/Aif1/Fcer1g/Pafah1b1/Cxcl9/Bsg/Myd88/Rac1/Ptk2b/Ccl5/Il1b/Jaml/Mapk3/Kit/Dusp1/Pecam1/Mpp1/Pde4b/Ccl8/Ptger4/Ccl22/Dnm1l/Myo9b/Mapk1/Adam8/Rarres2/Ccl2/Swap70/Fcgr3/Enpp1/Irak4/Ccl19/Anxa1/Prkca/Selenok/Ccr7/Wdr1/Lyn/Vav1/Ripor2	40
GO:0046761	BP	GO:0046761	viral budding from plasma membrane	7/2205	11/28564	4.04493e-06	5.29616e-05	3.37125e-05	Chmp5/Chmp2a/Chmp2b/Chmp7/Chmp1a/Chmp4b/Chmp1b	7
GO:0051469	BP	GO:0051469	vesicle fusion with vacuole	7/2205	11/28564	4.04493e-06	5.29616e-05	3.37125e-05	Chmp5/Chmp2a/Chmp2b/Chmp7/Chmp1a/Chmp4b/Chmp1b	7
GO:0061763	BP	GO:0061763	multivesicular body-lysosome fusion	7/2205	11/28564	4.04493e-06	5.29616e-05	3.37125e-05	Chmp5/Chmp2a/Chmp2b/Chmp7/Chmp1a/Chmp4b/Chmp1b	7
GO:0034976	BP	GO:0034976	response to endoplasmic reticulum stress	42/2205	260/28564	4.12072e-06	5.38132e-05	3.42546e-05	Serp1/Jun/Tmem258/Bak1/Usp19/Ube2j1/Fbxo6/Pmaip1/Derl2/Ddit3/Serinc3/Cebpb/Usp25/Erlec1/Atf6b/Nrros/Edem1/Crebrf/Eif4g1/Parp8/Rnf139/Dnm1l/Rnft1/Ero1a/Dnajc10/Fcgr2b/Ecpas/Marchf6/Ube4b/Bcl2l11/Itpr1/Usp14/Vapb/Selenok/Hspa5/Tmed2/Sgta/Erp44/Ddrgk1/Ccnd1/Cdk5rap3/Stt3b	42
GO:0031113	BP	GO:0031113	regulation of microtubule polymerization	16/2205	57/28564	4.12975e-06	5.38132e-05	3.42546e-05	Rac1/Drg1/Dyrk1a/Numa1/Hspa1a/Eml2/Tbcd/Dctn1/Stmn1/Mapk8/Rangrf/Slain1/Cdkn1b/Pak1/Fkbp4/Mapre1	16
GO:0010212	BP	GO:0010212	response to ionizing radiation	28/2205	143/28564	4.13737e-06	5.38132e-05	3.42546e-05	Ifi205/Pnp/Bak1/Brcc3/Pmaip1/Stk11/Fbxo4/Net1/Rpl26/Msh2/Rad1/Kdm1a/Ino80/Tigar/Ifi211/Prkaa1/Hus1/Map3k20/Ifi204/Rad51ap1/Ints7/Dclre1c/Ints3/Wrn/Anxa1/Bmyc/Nucks1/Swi5	28
GO:0051784	BP	GO:0051784	negative regulation of nuclear division	18/2205	70/28564	4.1891e-06	5.43661e-05	3.46065e-05	Birc5/Spc24/Cdc20/Cdca8/Anapc15/Mad2l1/Incenp/Cdt1/Nuf2/Spc25/Rad1/Mad2l1bp/Bub1b/Ndc80/Fbxo5/Aurkb/Rad21/Psmg2	18
GO:0031398	BP	GO:0031398	positive regulation of protein ubiquitination	25/2205	120/28564	4.21608e-06	5.44762e-05	3.46766e-05	Birc5/Marchf7/Cdc20/Hspbp1/Fbxo4/Wbp1l/Psmd10/Ube2l3/Xiap/Mapk9/Kdm1a/Gabarap/Mapk8/Axin1/Hspa5/Smad7/Pdcd6/Bcl10/Senp2/Pten/Huwe1/Dcun1d1/Cdk5rap3/Dcun1d5/Ube2s	25
GO:2000106	BP	GO:2000106	regulation of leukocyte apoptotic process	25/2205	120/28564	4.21608e-06	5.44762e-05	3.46766e-05	Lgals3/Hcls1/Fcer1g/Pnp/Cd24a/Serpinb9/Ccl5/Nfkbid/Fnip1/Cd44/Stat5a/Adam8/Fcgr2b/Cdkn2a/Bcl3/Aurkb/Bcl2l11/Ada/Ccl19/Anxa1/Ccr7/Lyn/Bcl10/Mef2c/Pten	25
GO:0043038	BP	GO:0043038	amino acid activation	14/2205	45/28564	4.33314e-06	5.57568e-05	3.54917e-05	Aarsd1/Farsa/Gatc/Dars2/Hars2/Dalrd3/Mars1/Iars/Lars2/Aars/Yars2/Qars/Nars/Dars	14
GO:0051315	BP	GO:0051315	attachment of mitotic spindle microtubules to kinetochore	9/2205	19/28564	4.33411e-06	5.57568e-05	3.54917e-05	Birc5/Cdca8/Incenp/Cdt1/Nuf2/Ndc80/Aurkb/Seh1l/Mapre1	9
GO:0006644	BP	GO:0006644	phospholipid metabolic process	53/2205	360/28564	4.35747e-06	5.59351e-05	3.56052e-05	Plek/Chp1/Ptpmt1/Agpat3/Fabp5/Mtmr4/Hmgcs1/Pcyt2/Sgms1/Plcg2/Pi4k2a/Pgp/Impa2/Serinc3/Naaa/Etnk1/Agpat4/Plbd2/Dpm1/Smg1/Hdhd5/Agpat5/Pyurf/Pmvk/Slc27a1/Vac14/Lpcat2/Socs1/Far1/Gpat4/Chka/Ip6k2/Capn2/Bpnt1/Sptlc2/Pnpla8/Pip4k2c/Mvd/Agpat1/Hexb/Pip4k2b/Bscl2/Socs7/Lpcat4/Mboat7/Mtmr2/Pnpla7/Plaat3/Dbi/Fdps/Phb2/Pten/Impa1	53
GO:0051298	BP	GO:0051298	centrosome duplication	19/2205	77/28564	4.43485e-06	5.68046e-05	3.61587e-05	Azin1/Chmp5/Chmp2a/Chmp2b/Nde1/Cep63/Rock2/Xpo1/Nubp1/Fbxw5/Chmp1a/Sac3d1/Ndc80/Nup62/Cdk2/Cetn2/Chmp4b/Chmp1b/Pdcd6ip	19
GO:0050870	BP	GO:0050870	positive regulation of T cell activation	41/2205	252/28564	4.44856e-06	5.68567e-05	3.61919e-05	B2m/Aif1/Pnp/Cd5/Tgfbr2/Cd24a/Cd83/Ccl5/Il1b/Hsph1/Nfkbid/Smarcd2/Hsp90aa1/Pbrm1/Stat5a/Card11/Rhoa/Cd86/Socs1/Il12rb2/Zmiz1/Adam8/Ccl2/Dhps/Pdcd1lg2/Havcr2/Ap3b1/Runx1/Ada/Ccl19/Anxa1/Smarcb1/Selenok/Ccr7/Bcl10/Pycard/H2-DMb2/Il4ra/H2-Ob/Smarce1/Vsir	41
GO:0008630	BP	GO:0008630	intrinsic apoptotic signaling pathway in response to DNA damage	24/2205	113/28564	4.58051e-06	5.82902e-05	3.71043e-05	Bcl2a1b/Pnp/Bak1/Marchf7/Xpa/Skil/Tnfrsf1b/Pmaip1/Cd44/Rpl26/Fbh1/Hmox1/Msh2/Kdm1a/Crip1/Tmem161a/Ifi204/E2f1/Bcl3/Bcl2l11/Cdip1/Bcl2l12/Pycard/Triap1	24
GO:1905037	BP	GO:1905037	autophagosome organization	24/2205	113/28564	4.58051e-06	5.82902e-05	3.71043e-05	Emc6/Atg101/Rab3gap2/Atg7/Ulk3/Atp13a2/Scfd1/Ehmt2/Snx18/Gba/Atg2b/Trp53inp1/Bag3/Map1lc3b/Gabarap/Stx17/Pip4k2c/Tom1/Ubxn2a/Pip4k2b/Atg4d/Ift20/Chmp4b/Rab19	24
GO:0042129	BP	GO:0042129	regulation of T cell proliferation	35/2205	201/28564	4.69547e-06	5.96243e-05	3.79536e-05	Lgals3/Aif1/Pnp/Marchf7/Tgfbr2/Btla/Cd24a/Tnfrsf1b/Ccl5/Il1b/Cebpb/Prkar1a/Cd44/Stat5a/Card11/Cd86/Il12rb2/Prnp/Ctla4/Itch/Dhps/Cdkn2a/Pdcd1lg2/Tmem131l/Havcr2/Ccl19/Anxa1/Selenok/Ccr7/Pycard/H2-DMb2/Znhit1/Pten/Vsir/Ripor2	35
GO:0051783	BP	GO:0051783	regulation of nuclear division	29/2205	152/28564	4.81077e-06	6.09572e-05	3.8802e-05	Birc5/Spc24/Cdc20/Cdca8/Anapc15/Mad2l1/Eif4g3/Il1b/Incenp/Nusap1/Cdt1/Nuf2/Spc25/Rad1/Mad2l1bp/Rcc1/Fbxw5/Rb1/Ywhah/Bub1b/Ndc80/Fbxo5/Rad51ap1/Mki67/Nup62/Aurkb/Rad21/Cdk11b/Psmg2	29
GO:0042594	BP	GO:0042594	response to starvation	36/2205	210/28564	4.99811e-06	6.3195e-05	4.02265e-05	Ifi205/Jun/Zfp36/Sesn3/Pmaip1/Fas/Ddit3/Fnip1/Mapk3/Nuak2/Vps41/Acadm/Impact/Atg7/Rragc/Ehmt2/Eif2ak1/Chka/Gba/Cpeb4/Mapk1/Ifi211/Map1lc3b/Gabarap/Prkaa1/Tbc1d5/Ifi204/Mapk8/Bcas3/Gcn1/Foxk1/Pex2/Wrn/Hspa5/Seh1l/Eif4ebp1	36
GO:1901800	BP	GO:1901800	positive regulation of proteasomal protein catabolic process	24/2205	114/28564	5.38143e-06	6.78959e-05	4.32188e-05	Nub1/Cdc20/Rnf19b/Rnf19a/Hspbp1/Hspa1a/Atg7/Psmd10/Mapk9/Gba/Rnft1/Gclc/Gabarap/Aurka/Ankib1/Mapk8/Usp5/Axin1/Det1/Smad7/Sumo2/Sgta/Ddrgk1/Rad23a	24
GO:0051701	BP	GO:0051701	biological process involved in interaction with host	30/2205	161/28564	5.47274e-06	6.89004e-05	4.38582e-05	Vps37b/Bsg/Vamp8/Ifitm2/Chmp5/Gbp2b/Chmp2a/Jpt2/Icam1/Tsg101/Ddb1/Chmp2b/Gbp2/Ciita/Dynlt1f/Slc3a2/Chmp7/Alyref/Trim59/Exoc2/Chmp1a/Thoc2l/Gbp3/Bcl2l11/Trim21/Ifitm3/Vapb/Gsn/Chmp4b/Chmp1b	30
GO:0060326	BP	GO:0060326	cell chemotaxis	47/2205	308/28564	5.63943e-06	7.08475e-05	4.50977e-05	Lgals3/Aif1/Hmgb2/Fcer1g/Cxcl9/Bsg/Rac1/Nr4a1/Ptk2b/Saa3/Oxsr1/Ccl5/Il1b/Jaml/Mapk3/Hsd3b7/Kit/Dusp1/Mpp1/Pde4b/Crk/Ccl8/Ccl22/Adam10/Dnm1l/Nedd9/Myo9b/Mapk1/Adam8/Rarres2/Ccl2/Swap70/Fcgr3/Rab13/Ffar2/Ccl19/Rhog/Anxa1/Prkca/Sbds/Gstp1/Ccr7/Lyn/Coro1b/Vav1/Cxcl16/Ripor2	47
GO:0051438	BP	GO:0051438	regulation of ubiquitin-protein transferase activity	15/2205	52/28564	5.6708e-06	7.10901e-05	4.52521e-05	Cdc20/Mad2l1/Ube2l3/Dnm1l/Fem1b/Bub1b/Bag5/Fbxo5/Axin1/Cdkn2a/Smad7/Pten/Dcun1d1/Dcun1d5/Ube2s	15
GO:0071559	BP	GO:0071559	response to transforming growth factor beta	40/2205	246/28564	5.86895e-06	7.34179e-05	4.67338e-05	Jun/Hdac1/Tgfbr2/Strap/Stat3/Mtmr4/Actr3/Skil/Hdac2/Dnm2/Stk11/Smad2/Lpxn/Rock2/Nrros/Sap30/Usp15/Crk/Ogt/Smad1/Sinhcaf/Zmiz1/Stk16/Brms1l/Pxn/Ccl2/Wwox/Usp9x/Axin1/Runx1/Pmepa1/Mapk7/Hspa5/Smad7/Rbbp4/Got1/Zbtb7a/Mef2c/Zeb1/Zyx	40
GO:0006611	BP	GO:0006611	protein export from nucleus	17/2205	65/28564	6.00273e-06	7.4774e-05	4.7597e-05	Txn1/Chp1/Rangap1/Xpo6/Ranbp3/Xpo1/Ctdspl2/Camk4/Ahcyl1/Bag3/Anp32b/Cdkn2a/Chchd4/Adar/Stradb/Rbm22/Desi1	17
GO:2000401	BP	GO:2000401	regulation of lymphocyte migration	17/2205	65/28564	6.00273e-06	7.4774e-05	4.7597e-05	Aif1/Ptk2b/Oxsr1/Ccl5/Rhoa/Crk/Adam10/Nedd9/Itga4/Adam8/Wasl/Ecm1/Selenok/Ccr7/Gcsam/Pycard/Ripor2	17
GO:0051235	BP	GO:0051235	maintenance of location	53/2205	364/28564	6.03575e-06	7.50266e-05	4.77578e-05	Fth1/Ftl1/Txn1/Pafah1b1/Srgn/Cxcl9/Chchd10/Ptk2b/Calm1/Flna/Rangap1/Tacc3/Tspo/Il1b/Plcg2/Ddit3/Cox17/Spout1/Gsto1/Nrros/Stat5a/Psmd10/Letm1/Tmsb15b1/P2ry6/Taf3/Diaph1/Gba/Plcb4/Ero1a/Calm2/Soat1/Hexb/Bscl2/Alkbh7/Stard4/Mprip/Enpp1/Ffar2/Camk2d/Itpr1/Itpr2/Ccl19/Dbi/Anxa1/Hspa5/Gsn/Lyn/Ehd1/Tmed2/Ywhab/Nfkbib/Calm3	53
GO:0002274	BP	GO:0002274	myeloid leukocyte activation	42/2205	264/28564	6.09905e-06	7.56539e-05	4.81571e-05	Aif1/Fcer1g/Jun/Vamp8/Myd88/Dnase1l3/Tgfbr2/Crlf2/Ccl5/Nampt/Plcg2/Pi4k2a/Jmjd6/Jund/Kit/Tlr3/Casp1/Camk4/Hmox1/Anxa3/Crtc3/Adam10/Vamp7/Flt3l/Stx11/Sbno2/Tmem229b/Irf4/Fcgr3/Pdpk1/Unc13d/Havcr2/Tnip2/Anxa1/Lyn/Stx4a/Bcl10/Pycard/Il4ra/Snap23/Stard7/Batf3	42
GO:0006520	BP	GO:0006520	amino acid metabolic process	43/2205	273/28564	6.16635e-06	7.63281e-05	4.85863e-05	Azin1/Fh1/Kynu/Aarsd1/Bckdk/Txnrd1/Sephs2/Apip/Blmh/Bcat2/Gmps/Farsa/Gamt/Asrgl1/Aasdhppt/Gatc/Dhfr/Dars2/Gclm/Enoph1/Gclc/Hars2/Dalrd3/Mars1/Shmt1/Iars/Psat1/Dbt/Bckdhb/Shmt2/Lars2/Aars/Yars2/Mmut/Odc1/Got1/Mpst/Qars/Glud1/Etfa/Oat/Nars/Dars	43
GO:0006473	BP	GO:0006473	protein acetylation	36/2205	212/28564	6.2343e-06	7.70073e-05	4.90187e-05	Eid1/Meaf6/Arid5a/Tcf3/Hat1/Supt20/Hdac2/Thap7/Taf6l/Taf7/Atg7/Dmap1/Naa30/Per1/Dek/Sf3b1/Tada3/Kansl2/Msl3/Ogt/Por/Kif3a/Trrap/Taf9/Prkaa1/Taf12/Irf4/Hcfc1/Vps72/Brpf1/Epc2/Smarcb1/Eny2/Phf20l1/Pih1d1/Mcrs1	36
GO:0032869	BP	GO:0032869	cellular response to insulin stimulus	37/2205	221/28564	6.53207e-06	8.05166e-05	5.12525e-05	H2az1/Sesn3/Ywhag/Il1b/Sp1/Mapk3/Zfp592/Uso1/Slc27a1/Socs1/Ogt/Zdhhc7/Rb1/Mapk1/Prkaa1/Rarres2/Esrra/Pip4k2c/Pip4k2b/Ncoa2/Socs7/Rab13/Pdpk1/Nucb2/Mzb1/Enpp1/Lonp1/Cdk2/Prkca/Snx5/Adipor1/Pak1/Nucks1/Pkm/Srsf3/Pten/Eif4ebp1	37
GO:0006289	BP	GO:0006289	nucleotide-excision repair	19/2205	79/28564	6.65009e-06	8.18003e-05	5.20696e-05	Hmgn1/Rpa3/Xpa/Dpf2/Rpa1/Smarcd2/Pbrm1/Rpa2/Gtf2h2/Hus1/Slx4/Cul4a/Pold3/Cetn2/Stn1/Smarcb1/Bcl7c/Smarce1/Rad23a	19
GO:0007254	BP	GO:0007254	JNK cascade	32/2205	179/28564	6.71182e-06	8.23876e-05	5.24435e-05	Pafah1b1/Myd88/Ptk2b/Lmnb1/Taok3/Irak1/Il1b/Rassf2/Tlr3/Per1/Crk/Stk3/Mapk9/Ptger4/Traf2/Map2k4/Zfp622/Gadd45g/Fcgr2b/Map3k20/Itch/Mapk8/Mdfic/Axin1/Nod1/Irak4/Stradb/Ccl19/Gstp1/Pycard/Aida/Traf1	32
GO:0002703	BP	GO:0002703	regulation of leukocyte mediated immunity	47/2205	310/28564	6.72789e-06	8.24131e-05	5.24597e-05	B2m/Fcer1g/Cadm1/Bst2/Vamp8/Pnp/Dnase1l3/Exosc3/Arid5a/Cd24a/Serpinb9/Tnfrsf1b/Il1b/Scimp/Plcg2/Kit/Tlr3/Stat5a/H2-T10/Hmces/Crk/Hmox1/Rif1/Msh2/Traf2/Slamf6/Vamp7/Cd96/Ddx1/Fcgr2b/Ccl2/Fcgr3/Lta/Pdpk1/Unc13d/Havcr2/Cd40/Kmt5c/Fbxo38/Stx7/H2-M3/Smad7/Lyn/Stx4a/Il4ra/Vav1/Vsir	47
GO:0007007	BP	GO:0007007	inner mitochondrial membrane organization	12/2205	35/28564	6.7563e-06	8.24185e-05	5.24631e-05	Chchd10/Tmem11/Apoo/Ndufa13/Letm1/Micos13/Afg3l2/Agk/Slc25a46/Tomm70a/Timm13/Timm10	12
GO:0035520	BP	GO:0035520	monoubiquitinated protein deubiquitination	12/2205	35/28564	6.7563e-06	8.24185e-05	5.24631e-05	Supt20/Usp1/Taf6l/Taf7/Usp15/Tada3/Trrap/Taf9/Taf12/Usp9x/Mysm1/Eny2	12
GO:0031109	BP	GO:0031109	microtubule polymerization or depolymerization	26/2205	131/28564	6.96168e-06	8.47484e-05	5.39462e-05	Rac1/Drg1/Arhgef2/Nde1/Dyrk1a/Numa1/Hspa1a/Eml2/Tbcd/Specc1l/Tppp3/Dctn1/Stmn1/Mzt1/Mapre2/Fbxo5/Mapk8/Rangrf/Ska2/Slain1/Tpx2/Cdkn1b/Cib1/Pak1/Fkbp4/Mapre1	26
GO:0048144	BP	GO:0048144	fibroblast proliferation	28/2205	147/28564	7.18989e-06	8.7346e-05	5.55997e-05	Fth1/Jun/Prdx1/Cdk1/Cks2/Pmaip1/Rnaseh2b/Anxa2/Fbxo4/Rasa1/Sp2/Cks1b/Socs1/Ccna2/Zmiz1/Trp53inp1/Ctc1/Lzts2/Rrn3/Lta/E2f1/Brpf1/Pex2/Gng2/Ifi30/Gstp1/Bmyc/Tgif1	28
GO:0061620	BP	GO:0061620	glycolytic process through glucose-6-phosphate	9/2205	20/28564	7.33892e-06	8.89731e-05	5.66354e-05	Gapdh/Pgk1/Eno3/Aldoa/Foxk1/Pfkp/Tpi1/Pkm/Pfkl	9
GO:0006418	BP	GO:0006418	tRNA aminoacylation for protein translation	13/2205	41/28564	7.5173e-06	9.09485e-05	5.78929e-05	Aarsd1/Farsa/Dars2/Hars2/Dalrd3/Mars1/Iars/Lars2/Aars/Yars2/Qars/Nars/Dars	13
GO:0008154	BP	GO:0008154	actin polymerization or depolymerization	34/2205	197/28564	7.7765e-06	9.38917e-05	5.97664e-05	Aif1/Hcls1/Plek/Rac1/Arhgap18/Ptk2b/Icam1/Actr3/Cyfip2/Mkks/Baiap2/Rasa1/Capg/Pecam1/Cyria/Rhoa/Rdx/Specc1l/Tmsb15b1/Diaph1/Fchsd2/Arfgef1/Washc3/Tpm1/Swap70/Wasl/Wdr1/Gsn/Dbnl/Bin1/Pycard/Capzb/Pstpip1/Tmod3	34
GO:0043434	BP	GO:0043434	response to peptide hormone	55/2205	386/28564	7.79273e-06	9.38952e-05	5.97686e-05	Adrm1/Rac1/Serpina3g/H2az1/Nr4a1/Stat3/Rangap1/Sesn3/Ywhag/Gatm/Il1b/Sp1/Mapk3/Prkar1a/Eif2b4/Rock2/Zfp592/Stxbp3/Stat5a/Uso1/Crk/Slc27a1/Socs1/Ogt/Ahcyl1/Zdhhc7/Rb1/Mapk1/Prkaa1/Rarres2/Esrra/Pip4k2c/Pxn/Pip4k2b/Ncoa2/Socs7/Rab13/Pdpk1/Nucb2/Mzb1/Enpp1/Kbtbd2/Lonp1/Cdk2/Anxa1/Prkca/Snx5/Adipor1/Chuk/Pak1/Nucks1/Pkm/Srsf3/Pten/Eif4ebp1	55
GO:0032465	BP	GO:0032465	regulation of cytokinesis	20/2205	87/28564	8.00772e-06	9.6084e-05	6.11618e-05	Birc5/Calm1/Cdca8/Incenp/Kif20a/Rhoa/Cdc14a/Prc1/Pkp4/Pkn2/Calm2/Aurka/Entr1/Kif23/Kif3b/Nup62/Aurkb/Racgap1/Cetn2/Calm3	20
GO:2000781	BP	GO:2000781	positive regulation of double-strand break repair	20/2205	87/28564	8.00772e-06	9.6084e-05	6.11618e-05	Meaf6/Fh1/Dpf2/Pnkp/Smarcd2/Pbrm1/Dmap1/Rif1/Trrap/Fus/Zcwpw1/Rad51ap1/Rbbp8/Vps72/Kmt5c/Epc2/Smarcb1/Bcl7c/Actr2/Smarce1	20
GO:1903900	BP	GO:1903900	regulation of viral life cycle	30/2205	164/28564	8.02701e-06	9.6084e-05	6.11618e-05	Ifi205/Vps37b/Bsg/Bst2/Ifitm2/Top2a/Cnot7/Tsg101/Ddb1/Ciita/Ccl5/Trim59/Oasl1/Resf1/Shfl/Pkn2/Ifi211/Zfp809/Ifi204/Pde12/Gbp3/Adar/Ilf3/Trim21/Ifitm3/Vapb/Gsn/Isg15/Srpk2/Rad23a	30
GO:2000779	BP	GO:2000779	regulation of double-strand break repair	26/2205	132/28564	8.03961e-06	9.6084e-05	6.11618e-05	Meaf6/Fh1/Dpf2/Pnkp/Otub1/Smarcd2/Pbrm1/Rpa2/Dmap1/Dek/Fbh1/Rif1/Kdm1a/Trrap/Fus/Rmi2/Zcwpw1/Rad51ap1/Rbbp8/Vps72/Kmt5c/Epc2/Smarcb1/Bcl7c/Actr2/Smarce1	26
GO:0002221	BP	GO:0002221	pattern recognition receptor signaling pathway	33/2205	189/28564	8.16344e-06	9.71839e-05	6.1862e-05	Tnfaip3/Myd88/Irak1/Scimp/Plcg2/Hspa1a/Wdfy1/Tlr3/Casp1/Pik3ap1/Usp15/Cd86/Treml4/Oasl1/Ankrd17/Tasl/Irf4/Tifa/Pdpk1/Tkfc/Tlr11/Nod1/Ffar2/Havcr2/Cd40/Ap3b1/Ddx60/Tnip2/Otulin/Lyn/Bcl10/Phb2/Pycard	33
GO:1900180	BP	GO:1900180	regulation of protein localization to nucleus	29/2205	156/28564	8.16463e-06	9.71839e-05	6.1862e-05	Hcls1/Chp1/Cdk1/Tardbp/Pkig/Flna/Lmna/Stk11/Cd2ap/Hsp90aa1/Fbxo4/Ipo5/Dmap1/Pinx1/Tesk1/Atp13a2/Ogt/Limk2/Bag3/Mapk1/Lzts2/Mdfic/Cdkn2a/Nup62/Gbp4/Rbm22/Larp7/Cdk5rap3/Mcrs1	29
GO:0052548	BP	GO:0052548	regulation of endopeptidase activity	53/2205	368/28564	8.29874e-06	9.8581e-05	6.27513e-05	Psmb9/Gapdh/Cycs/Serpinb6b/Birc5/Ifi205/Hdac1/Bak1/Serpina3g/Nr4a1/Stat3/Serpinb9/Cyfip2/Pmaip1/Fas/Renbp/Siah2/Fnip1/Serpinb1a/Rock2/Casp1/Cd44/Ndufa13/Rhoa/Rps6ka1/Psenen/Xiap/Atp13a2/Mapk9/Por/Arl6ip1/Ifi211/Anp32b/Picalm/Ifi204/Mul1/Nlrc4/Cdkn2a/Nod1/Bcl2l11/Cradd/Bcl2l12/Gsn/Bmyc/Lyn/Pdcd6/Bcl10/Bin1/Pycard/Diablo/Pih1d1/Triap1/Vsir	53
GO:2001242	BP	GO:2001242	regulation of intrinsic apoptotic signaling pathway	32/2205	181/28564	8.52047e-06	0.000101011	6.42983e-05	Hdac1/Marchf7/Ptpmt1/Skil/Hdac2/Pmaip1/Ybx3/Cep63/Ddit3/Serinc3/Cd44/Hells/Rpl26/Ndufa13/Ndufs3/Usp15/Fbh1/Plagl2/Dnm1l/Kdm1a/Tmem161a/Bag5/Rrn3/Bcl2l11/Bcl2l12/Mapk7/Ivns1abp/Nono/Bmyc/Trap1/Pycard/Triap1	32
GO:1902808	BP	GO:1902808	positive regulation of cell cycle G1/S phase transition	16/2205	60/28564	8.54702e-06	0.000101123	6.43691e-05	Aif1/Rrm2/Rrm1/Plcg2/Eif4g1/Rdx/Ezh2/Cul4b/Anp32b/Ankrd17/Dbf4/Cul4a/Anxa1/Phb2/Ccnd1/Larp7	16
GO:0051098	BP	GO:0051098	regulation of binding	58/2205	416/28564	8.73779e-06	0.000103172	6.5674e-05	B2m/Txn1/Sub1/Hmgb2/Cycs/Ifi205/Jun/Calm1/Actr3/Hdac2/Ddit3/Mapk3/Anxa2/Smad2/Eif2b4/Cdt1/Adrb2/Pinx1/Eif4g1/Fbh1/Fam220a/Crk/Hmox1/Stk3/Hmbox1/Kdm1a/Rb1/Itga4/Ifi211/Map1lc3b/Stmn1/Aurka/Gemin2/Irf4/Ifit2/Usp9x/Ifi204/Mapk8/Sympk/Cdkn2a/E2f1/Aurkb/Rsf1/Pex19/Trim21/H1f0/Cln5/Nucks1/Eif4a3/Cpne1/Zbtb7a/Senp2/Tmed2/Ddrgk1/Larp7/Mapre1/Gtf2f1/Ripor2	58
GO:0046753	BP	GO:0046753	non-lytic viral release	7/2205	12/28564	9.057e-06	0.000106515	6.78014e-05	Chmp5/Chmp2a/Chmp2b/Chmp7/Chmp1a/Chmp4b/Chmp1b	7
GO:0097576	BP	GO:0097576	vacuole fusion	7/2205	12/28564	9.057e-06	0.000106515	6.78014e-05	Chmp5/Chmp2a/Chmp2b/Chmp7/Chmp1a/Chmp4b/Chmp1b	7
GO:0097212	BP	GO:0097212	lysosomal membrane organization	8/2205	16/28564	9.11782e-06	0.000107016	6.81207e-05	Chmp5/Chmp2a/Chmp2b/Chmp7/Laptm4b/Chmp1a/Chmp4b/Chmp1b	8
GO:0046632	BP	GO:0046632	alpha-beta T cell differentiation	26/2205	133/28564	9.26749e-06	0.000108341	6.89642e-05	Pnp/Tgfbr2/Stat3/Cd83/Sema4a/Nfkbid/Otud5/Rhoa/Socs1/Ptger4/Slamf6/Tox/Gadd45g/Irf4/Rc3h2/Ly9/Ctsl/Bcl3/Ap3b1/Runx1/Ada/Ccl19/Anxa1/Ccr7/Smad7/Il4ra	26
GO:0046822	BP	GO:0046822	regulation of nucleocytoplasmic transport	26/2205	133/28564	9.26749e-06	0.000108341	6.89642e-05	Txn1/Hcls1/Chp1/Cdk1/Tardbp/Pkig/Flna/Rangap1/Hsp90aa1/Xpo1/Ipo5/Nup153/Dmap1/Ctdspl2/Camk4/Akap8l/Bag3/Mapk1/Anp32b/Mdfic/Cdkn2a/Chchd4/Nup62/Nedd4/Gbp4/Rbm22	26
GO:0009166	BP	GO:0009166	nucleotide catabolic process	17/2205	67/28564	9.34084e-06	0.000108767	6.92353e-05	Pnp/Dctpp1/Nt5c2/Upp1/Itpa/Nudt18/Samhd1/Nt5m/Dnph1/Dera/Mlycd/Ampd3/Ncf2/Ada/Acot7/Hprt/Nt5c	17
GO:0072678	BP	GO:0072678	T cell migration	17/2205	67/28564	9.34084e-06	0.000108767	6.92353e-05	Aif1/Icam1/Oxsr1/Ccl5/Rhoa/Crk/Adam10/Itga4/Adam8/Ccl2/Ecm1/Selenok/Ccr7/Myo1g/Pycard/Cxcl16/Ripor2	17
GO:0019320	BP	GO:0019320	hexose catabolic process	12/2205	36/28564	9.42375e-06	0.000109516	6.9712e-05	Gapdh/Pgk1/Ldha/Eno3/Aldoa/Tigar/Tkfc/Foxk1/Pfkp/Tpi1/Pkm/Pfkl	12
GO:0071560	BP	GO:0071560	cellular response to transforming growth factor beta stimulus	39/2205	242/28564	9.45739e-06	0.000109691	6.98232e-05	Jun/Hdac1/Tgfbr2/Strap/Stat3/Mtmr4/Actr3/Skil/Hdac2/Dnm2/Stk11/Smad2/Lpxn/Nrros/Sap30/Usp15/Crk/Ogt/Smad1/Sinhcaf/Zmiz1/Stk16/Brms1l/Pxn/Ccl2/Wwox/Usp9x/Axin1/Runx1/Pmepa1/Mapk7/Hspa5/Smad7/Rbbp4/Got1/Zbtb7a/Mef2c/Zeb1/Zyx	39
GO:0042147	BP	GO:0042147	retrograde transport, endosome to Golgi	20/2205	88/28564	9.61724e-06	0.000111326	7.08639e-05	Gga1/Rab6a/Snx12/Vps51/Tbc1d17/Golt1b/Vps52/Trim27/Ap1s1/Dctn1/Tbc1d5/Snx8/Gcc2/Vps50/Tmem87b/Cln5/Snx5/Rab9/Vps26a/Vps29	20
GO:1990868	BP	GO:1990868	response to chemokine	19/2205	81/28564	9.81631e-06	0.000113185	7.20476e-05	Cxcl9/Ptk2b/Sh2b3/Oxsr1/Ccl5/Rnf113a2/Dusp1/Wbp1l/Rhoa/Ccl8/Rbm15/Ccl22/Ccl2/Ccl19/Ccr7/Cib1/Lyn/Cxcr4/Ripor2	19
GO:1990869	BP	GO:1990869	cellular response to chemokine	19/2205	81/28564	9.81631e-06	0.000113185	7.20476e-05	Cxcl9/Ptk2b/Sh2b3/Oxsr1/Ccl5/Rnf113a2/Dusp1/Wbp1l/Rhoa/Ccl8/Rbm15/Ccl22/Ccl2/Ccl19/Ccr7/Cib1/Lyn/Cxcr4/Ripor2	19
GO:0016241	BP	GO:0016241	regulation of macroautophagy	24/2205	118/28564	1.00239e-05	0.000115353	7.34272e-05	Slc25a5/Sesn3/Tecpr1/Mapk3/Rab3gap2/Adrb2/Vdac1/Hmox1/Atp13a2/Scfd1/Ehmt2/Snx18/Qsox1/Tigar/Sptlc2/Bag3/Rnf41/Pip4k2c/Tbc1d25/Tom1/Pip4k2b/Nod1/Chmp4b/Scoc	24
GO:0042789	BP	GO:0042789	mRNA transcription by RNA polymerase II	14/2205	48/28564	1.00483e-05	0.000115408	7.34627e-05	Flna/Stat3/Sp1/Anxa2/Taf7/Taf3/Atf1/Taf9/Ncbp3/Taf12/Ncoa2/Enpp1/Ap3b1/Taf13	14
GO:0042098	BP	GO:0042098	T cell proliferation	39/2205	243/28564	1.04392e-05	0.000119665	7.61719e-05	Lgals3/Aif1/Pnp/Marchf7/Sh2d2a/Tgfbr2/Btla/Cd24a/Tnfrsf1b/Ccl5/Il1b/Cebpb/Prkar1a/Cd44/Stat5a/Card11/Cd86/Il12rb2/Prnp/Rc3h2/Ctla4/Itch/Dhps/Cdkn2a/Pdcd1lg2/Tmem131l/Havcr2/Ccl19/Anxa1/Selenok/Ccr7/Pycard/H2-DMb2/Znhit1/Prdx2/Cxcr4/Pten/Vsir/Ripor2	39
GO:0043367	BP	GO:0043367	CD4-positive, alpha-beta T cell differentiation	21/2205	96/28564	1.09473e-05	0.000125246	7.97247e-05	Stat3/Cd83/Sema4a/Nfkbid/Otud5/Socs1/Ptger4/Slamf6/Tox/Gadd45g/Irf4/Rc3h2/Ly9/Ctsl/Bcl3/Runx1/Ccl19/Anxa1/Ccr7/Smad7/Il4ra	21
GO:0010458	BP	GO:0010458	exit from mitosis	11/2205	31/28564	1.12232e-05	0.000127658	8.12603e-05	Ube2c/Birc5/Chmp2a/Cdca5/Chmp7/Cdc14a/Mad2l1bp/Cdkn1b/Phb2/Chmp4b/Ube2s	11
GO:0034508	BP	GO:0034508	centromere complex assembly	11/2205	31/28564	1.12232e-05	0.000127658	8.12603e-05	H3f3b/Cenpw/Nasp/Mis18a/Cenph/Hells/Trappc12/Cenpt/Dlgap5/Cenpi/Cenpa	11
GO:0090169	BP	GO:0090169	regulation of spindle assembly	11/2205	31/28564	1.12232e-05	0.000127658	8.12603e-05	Chmp5/Drg1/Chmp2a/Chmp2b/Numa1/Hspa1a/Chmp7/Chmp1a/Chmp4b/Chmp1b/Ripor2	11
GO:0060261	BP	GO:0060261	positive regulation of transcription initiation by RNA polymerase II	17/2205	68/28564	1.15647e-05	0.000131289	8.35714e-05	Sub1/Xpa/Med17/Taf7/Med9/Taf3/Med24/Med16/Taf9/Taf12/Srf/Med6/Gtf2a1/Med10/Znhit1/Taf13/Med21	17
GO:0030041	BP	GO:0030041	actin filament polymerization	30/2205	167/28564	1.16317e-05	0.000131716	8.38432e-05	Aif1/Hcls1/Rac1/Arhgap18/Ptk2b/Icam1/Actr3/Cyfip2/Mkks/Baiap2/Rasa1/Capg/Pecam1/Cyria/Rhoa/Rdx/Tmsb15b1/Diaph1/Fchsd2/Arfgef1/Washc3/Tpm1/Wasl/Gsn/Dbnl/Bin1/Pycard/Capzb/Pstpip1/Tmod3	30
GO:0038061	BP	GO:0038061	NIK/NF-kappaB signaling	24/2205	119/28564	1.1647e-05	0.000131716	8.38432e-05	Prdx1/Irak1/Il1b/Rassf2/Tlr3/Actn4/Rhoa/Cd86/Traf2/Litaf/Rc3h2/Zfp91/Nod1/Havcr2/Fbxw11/Ccl19/Nfkb2/Adipor1/Lims1/Chuk/Cpne1/Phb2/Cops8/Ndufc2	24
GO:2000036	BP	GO:2000036	regulation of stem cell population maintenance	18/2205	75/28564	1.19057e-05	0.000134127	8.53779e-05	Hdac1/Zc3h13/Hdac2/Dpf2/Wdr43/Taf6l/Sap30/Kdm2b/Cnot1/Ogt/Sinhcaf/Ss18/Brms1l/Smarcb1/Rbbp4/Bcl7c/Elavl1/Smarce1	18
GO:2000144	BP	GO:2000144	positive regulation of DNA-templated transcription initiation	18/2205	75/28564	1.19057e-05	0.000134127	8.53779e-05	Sub1/Jun/Xpa/Med17/Taf7/Med9/Taf3/Med24/Med16/Taf9/Taf12/Srf/Med6/Gtf2a1/Med10/Znhit1/Taf13/Med21	18
GO:0090266	BP	GO:0090266	regulation of mitotic cell cycle spindle assembly checkpoint	9/2205	21/28564	1.19617e-05	0.000134244	8.54524e-05	Birc5/Cdca8/Anapc15/Mad2l1/Incenp/Cdt1/Mad2l1bp/Ndc80/Aurkb	9
GO:1903504	BP	GO:1903504	regulation of mitotic spindle checkpoint	9/2205	21/28564	1.19617e-05	0.000134244	8.54524e-05	Birc5/Cdca8/Anapc15/Mad2l1/Incenp/Cdt1/Mad2l1bp/Ndc80/Aurkb	9
GO:0071900	BP	GO:0071900	regulation of protein serine/threonine kinase activity	51/2205	354/28564	1.20623e-05	0.000134966	8.59118e-05	Map2k2/Tnfaip3/Ccnb2/Ptk2b/Pkig/Taok3/Sh2b3/Irak1/Tsg101/Cd24a/Il1b/Prkar2a/Hexim1/Prkar1a/Kit/Dusp1/Adrb2/Psmd10/Rhoa/Slc27a1/Cdkn2c/Tesk1/Ezh2/Ccna2/Traf2/Gba/Map2k4/Rb1/Adam8/Axin1/Cdkn2a/Nup62/Pik3r5/Cd40/Ccl19/Gstp1/Ccnl1/Cdkn1b/Ccr7/Cib1/Lyn/Pak1/Pycard/Aida/Mef2c/Rgs2/Ccnd1/Pten/Pih1d1/Cdk5rap3/Pdcd10	51
GO:0071709	BP	GO:0071709	membrane assembly	15/2205	55/28564	1.20718e-05	0.000134966	8.59118e-05	Chmp5/Chmp2a/Chmp2b/Pacsin2/Chmp7/Reep4/Reep3/Chmp1a/Picalm/Ubxn2a/Stx2/Stx4a/Chmp4b/Pten/Chmp1b	15
GO:0009132	BP	GO:0009132	nucleoside diphosphate metabolic process	27/2205	143/28564	1.22881e-05	0.000137124	8.7286e-05	Gapdh/Pgk1/Rrm2/Eno3/Stat3/Hk3/Rrm1/Cmpk1/Nudt18/Prxl2c/Ak2/Aldoa/Ogdh/Nme4/Dhodh/Ogt/Tigar/Prkaa1/Tkfc/Ampd3/Enpp1/Foxk1/Pfkp/Tpi1/Zbtb7a/Pkm/Pfkl	27
GO:0046386	BP	GO:0046386	deoxyribose phosphate catabolic process	10/2205	26/28564	1.23592e-05	0.000137397	8.74592e-05	Pnp/Dctpp1/Nt5c2/Upp1/Nudt18/Samhd1/Nt5m/Dnph1/Ada/Nt5c	10
GO:1904357	BP	GO:1904357	negative regulation of telomere maintenance via telomere lengthening	10/2205	26/28564	1.23592e-05	0.000137397	8.74592e-05	Hnrnpc/Pinx1/Dcp2/Tnks2/Tent4b/Ctc1/Slx4/Stn1/Ten1/Mcrs1	10
GO:0006650	BP	GO:0006650	glycerophospholipid metabolic process	42/2205	272/28564	1.29197e-05	0.000143358	9.12539e-05	Plek/Ptpmt1/Fabp5/Mtmr4/Pcyt2/Plcg2/Pi4k2a/Pgp/Impa2/Serinc3/Naaa/Etnk1/Dpm1/Smg1/Hdhd5/Agpat5/Pyurf/Slc27a1/Vac14/Lpcat2/Socs1/Far1/Gpat4/Chka/Ip6k2/Capn2/Bpnt1/Pnpla8/Pip4k2c/Agpat1/Pip4k2b/Bscl2/Socs7/Lpcat4/Mboat7/Mtmr2/Pnpla7/Plaat3/Dbi/Phb2/Pten/Impa1	42
GO:0006739	BP	GO:0006739	NADP metabolic process	14/2205	49/28564	1.30725e-05	0.000144781	9.21596e-05	Mdh1/Taldo1/Fdx1/Dcxr/Txnrd1/Kcnab2/G6pdx/Fmo5/Tigar/Ncf2/Nadk2/Prdx5/Nadk/Rpe	14
GO:0010257	BP	GO:0010257	NADH dehydrogenase complex assembly	16/2205	62/28564	1.34703e-05	0.000148628	9.46083e-05	Ndufb9/Ndufa11/Ndufaf6/Ndufa13/Ndufs3/Ndufc1/Ndufaf7/Ndufa12/Ndufs5/Ndufb7/Ndufa10/Tmem186/Ndufs6/Ndufa5/Ndufaf4/Ndufc2	16
GO:0032981	BP	GO:0032981	mitochondrial respiratory chain complex I assembly	16/2205	62/28564	1.34703e-05	0.000148628	9.46083e-05	Ndufb9/Ndufa11/Ndufaf6/Ndufa13/Ndufs3/Ndufc1/Ndufaf7/Ndufa12/Ndufs5/Ndufb7/Ndufa10/Tmem186/Ndufs6/Ndufa5/Ndufaf4/Ndufc2	16
GO:0046939	BP	GO:0046939	nucleotide phosphorylation	24/2205	120/28564	1.35047e-05	0.000148728	9.46724e-05	Gapdh/Pgk1/Eno3/Nt5c2/Stat3/Hk3/Pnkp/Cmpk1/Prxl2c/Aldoa/Ogdh/Nme4/Ogt/Tigar/Prkaa1/Tkfc/Enpp1/Foxk1/Pfkp/Tpi1/Zbtb7a/Pkm/Dck/Pfkl	24
GO:0031056	BP	GO:0031056	regulation of histone modification	29/2205	160/28564	1.35405e-05	0.000148845	9.47465e-05	Eid1/Fh1/Arid5a/Otub1/Phf1/Thap7/Mllt6/Taf7/Atg7/Dek/Sf3b1/Parg/Tada3/Rif1/Akap8l/Kansl2/Ehmt2/Ncor2/Ogt/Kdm1a/Hcfc1/Ehmt1/Chtop/Smarcb1/Nelfe/Znhit1/Hpf1/Pih1d1/Mcrs1	29
GO:0071887	BP	GO:0071887	leukocyte apoptotic process	28/2205	152/28564	1.38479e-05	0.00015194	9.67169e-05	Lgals3/Hcls1/Fcer1g/Pnp/Bak1/Cd24a/Serpinb9/Fas/Ccl5/Siva1/Nfkbid/Fnip1/Cd44/Stat5a/Adam8/Fcgr2b/Cdkn2a/Bcl3/Aurkb/Bcl2l11/Ada/Ccl19/Anxa1/Ccr7/Lyn/Bcl10/Mef2c/Pten	28
GO:0001776	BP	GO:0001776	leukocyte homeostasis	26/2205	136/28564	1.40446e-05	0.000153812	9.79083e-05	Fcer1g/Tnfaip3/Bak1/Ccnb2/Sh2b3/Cd24a/Skil/Pmaip1/Fas/Siva1/Flt3/Ppp2r3c/Cd44/Stat5a/Pde4b/Fcgr2b/Ccl2/Rc3h2/Enpp1/Bcl2l11/Ada/Anxa1/Lyn/Bcl10/Mef2c/Prdx2	26
GO:0048524	BP	GO:0048524	positive regulation of viral process	17/2205	69/28564	1.42495e-05	0.000155766	9.9152e-05	Vps37b/Bsg/Top2a/Cnot7/Tsg101/Ddb1/Tbc1d20/Pkn2/Mdfic/Pde12/Gbp3/Adar/Rsf1/Trim21/Vapb/Srpk2/Rad23a	17
GO:1901292	BP	GO:1901292	nucleoside phosphate catabolic process	18/2205	76/28564	1.44836e-05	0.000158032	0.000100594	Pnp/Dctpp1/Nt5c2/Upp1/Itpa/Nudt18/Samhd1/Nt5m/Dnph1/Dera/Mlycd/Ampd3/Ncf2/Enpp1/Ada/Acot7/Hprt/Nt5c	18
GO:2001236	BP	GO:2001236	regulation of extrinsic apoptotic signaling pathway	30/2205	169/28564	1.47986e-05	0.000161171	0.000102593	Lgals3/Hmgb2/Tnfaip3/Icam1/Skil/Pmaip1/Lmna/Il1b/Siah2/Hspa1a/Sgk3/Hmox1/Itga6/Stk3/Traf2/Gclm/Gclc/Ar/Fem1b/Wwox/Bcl2l12/Stradb/Mapk7/Gstp1/Stx4a/Bcl10/Pycard/Traf1/Prdx2/Pten	30
GO:0045814	BP	GO:0045814	negative regulation of gene expression, epigenetic	23/2205	113/28564	1.50237e-05	0.000163167	0.000103863	H3f3b/Hdac1/Lmnb1/Hat1/Lmna/Uhrf2/Dyrk1a/Hells/Trim27/Rif1/Ezh2/Resf1/Kmt2d/Kdm1a/Rb1/Cbx3/Uhrf1/Ppm1d/Axin1/Ehmt1/Phf2/Cdk2/H1f0	23
GO:0010952	BP	GO:0010952	positive regulation of peptidase activity	34/2205	203/28564	1.50372e-05	0.000163167	0.000103863	Cycs/Ifi205/Bak1/Stat3/Cyfip2/Pmaip1/Fas/Rock2/Casp1/Ndufa13/Rhoa/Psenen/Mapk9/Ifi211/Anp32b/Picalm/Ifi204/Mul1/Nlrc4/Ctsl/Cdkn2a/Nod1/Bcl2l11/Cradd/Gsn/Bmyc/Lyn/Pdcd6/Bcl10/Pycard/Diablo/Ctsh/Ddrgk1/Vsir	34
GO:0002237	BP	GO:0002237	response to molecule of bacterial origin	57/2205	414/28564	1.51159e-05	0.000163719	0.000104214	B2m/Hmgb2/Cxcl9/Tnfaip3/Myd88/Arid5a/Chmp5/Zfp36/Tcf3/Irak1/Cd24a/Gbp2/Tnfrsf1b/Ccl5/Il1b/Scimp/Plcg2/Gch1/Plaa/Mapk3/Cebpb/Casp1/Gbp10/Tab2/Pde4b/Otud5/Rhoa/Cd86/Ptger4/Il12rb2/Ogt/Cd96/Mapk1/Litaf/Sbno2/Fcgr2b/Ccl2/Mapk8/Pdcd1lg2/Ifnar1/Ncf2/Havcr2/Tnip2/Irf5/Prkca/H2-M3/Gstp1/Ccr7/Lyn/Chuk/Mtdh/Bcl10/Pycard/Mef2c/Cxcl16/Prdx2/Nfkbib	57
GO:0051205	BP	GO:0051205	protein insertion into membrane	15/2205	56/28564	1.5318e-05	0.000165603	0.000105414	Emc6/Pmaip1/Rtp4/Hsp90aa1/Ndufa13/Emc1/Agk/Tomm70a/Ubl4a/Get3/Timm13/Sgta/Wdr83os/Timm10/Emc2	15
GO:0009162	BP	GO:0009162	deoxyribonucleoside monophosphate metabolic process	11/2205	32/28564	1.59107e-05	0.000171696	0.000109292	Pnp/Nt5c2/Tk1/Upp1/Tyms/Nt5m/Dnph1/Shmt1/Ada/Dck/Nt5c	11
GO:0032273	BP	GO:0032273	positive regulation of protein polymerization	20/2205	91/28564	1.63409e-05	0.000176015	0.000112042	Rac1/Drg1/Ptk2b/Icam1/Actr3/Numa1/Hspa1a/Baiap2/Hsp90aa1/Rhoa/Tppp3/Fchsd2/Dctn1/Mapk8/Slain1/Cdkn1b/Pak1/Bin1/Pycard/Mapre1	20
GO:0000045	BP	GO:0000045	autophagosome assembly	22/2205	106/28564	1.65549e-05	0.000177996	0.000113302	Emc6/Atg101/Rab3gap2/Atg7/Ulk3/Scfd1/Ehmt2/Snx18/Atg2b/Trp53inp1/Bag3/Map1lc3b/Gabarap/Stx17/Pip4k2c/Tom1/Ubxn2a/Pip4k2b/Atg4d/Ift20/Chmp4b/Rab19	22
GO:0022409	BP	GO:0022409	positive regulation of cell-cell adhesion	48/2205	330/28564	1.66475e-05	0.000178666	0.000113729	B2m/Aif1/Pnp/Cd5/Tgfbr2/Icam1/Irak1/Cd24a/Cd83/Ccl5/Il1b/Hsph1/Nfkbid/Smarcd2/Hsp90aa1/Pbrm1/Cd44/Stat5a/Card11/Rhoa/Cd86/Socs1/Itga6/Il12rb2/Zmiz1/Itga4/Adam8/Ccl2/Dhps/Pdcd1lg2/Havcr2/Ap3b1/Runx1/Ada/Ccl19/Anxa1/Smarcb1/Selenok/Ccr7/Smad7/Bcl10/Pycard/H2-DMb2/Il4ra/H2-Ob/Smarce1/Ets1/Vsir	48
GO:0030219	BP	GO:0030219	megakaryocyte differentiation	14/2205	50/28564	1.68726e-05	0.000180752	0.000115057	Hmgb2/Flna/Sh2b3/Pithd1/Sp1/Kit/Rbm15/Kdm1a/Cnot4/Srf/Sp3/Cib1/Mef2c/Wasf2	14
GO:0051260	BP	GO:0051260	protein homooligomerization	32/2205	187/28564	1.69566e-05	0.000181256	0.000115378	B2m/Chmp2a/Kctd12/Tk1/Apip/Ehd4/Jmjd6/Cep57/Gbp5/Card11/Samhd1/Kctd5/Letm1/Crtc3/Fus/Prnp/Micu1/Shmt1/Tnfaip1/Nlrc4/Osbpl2/Tifa/Shmt2/Bcl10/Pkm/Ehd1/Pycard/Hprt/Elavl1/Alad/Pdcd6ip/Ripor2	32
GO:0071214	BP	GO:0071214	cellular response to abiotic stimulus	50/2205	349/28564	1.7012e-05	0.000181256	0.000115378	Serpinb6b/Ifi205/Bak1/Rac1/Pcna/Xpa/Brcc3/Mapk13/Ddb1/Ybx3/Stk11/Oxsr1/Fbxo4/Pbk/Net1/Casp1/Impact/Rpl26/Usp15/Letm1/Mapk9/Ptger4/Rad1/Cul4b/Kdm1a/Ino80/Trp53inp1/Bag3/Crip1/Ifi211/Tmem161a/Micu1/Hus1/Map3k20/Ifi204/Rad51ap1/Ints7/Aurkb/Cul4a/Cradd/Nedd4/Wrn/Pold3/Got1/Nucks1/Pycard/Pten/Triap1/Ripor2/Swi5	50
GO:0104004	BP	GO:0104004	cellular response to environmental stimulus	50/2205	349/28564	1.7012e-05	0.000181256	0.000115378	Serpinb6b/Ifi205/Bak1/Rac1/Pcna/Xpa/Brcc3/Mapk13/Ddb1/Ybx3/Stk11/Oxsr1/Fbxo4/Pbk/Net1/Casp1/Impact/Rpl26/Usp15/Letm1/Mapk9/Ptger4/Rad1/Cul4b/Kdm1a/Ino80/Trp53inp1/Bag3/Crip1/Ifi211/Tmem161a/Micu1/Hus1/Map3k20/Ifi204/Rad51ap1/Ints7/Aurkb/Cul4a/Cradd/Nedd4/Wrn/Pold3/Got1/Nucks1/Pycard/Pten/Triap1/Ripor2/Swi5	50
GO:0032206	BP	GO:0032206	positive regulation of telomere maintenance	17/2205	70/28564	1.74764e-05	0.000185868	0.000118313	Hnrnpa2b1/Cct6a/Pnkp/Ino80b/Gnl3/Mapk3/Fbxo4/Hmbox1/Ino80/Tnks2/Mapk1/Ino80e/Slx4/Aurkb/Cct3/Cct4/Mcrs1	17
GO:0033866	BP	GO:0033866	nucleoside bisphosphate biosynthetic process	12/2205	38/28564	1.76277e-05	0.000186468	0.000118695	Mpc1/Coasy/Acsl4/Vdac1/Mlycd/Acss1/Papss1/Mmut/Acot7/Pdk3/Mpc2/Pank2	12
GO:0034030	BP	GO:0034030	ribonucleoside bisphosphate biosynthetic process	12/2205	38/28564	1.76277e-05	0.000186468	0.000118695	Mpc1/Coasy/Acsl4/Vdac1/Mlycd/Acss1/Papss1/Mmut/Acot7/Pdk3/Mpc2/Pank2	12
GO:0034033	BP	GO:0034033	purine nucleoside bisphosphate biosynthetic process	12/2205	38/28564	1.76277e-05	0.000186468	0.000118695	Mpc1/Coasy/Acsl4/Vdac1/Mlycd/Acss1/Papss1/Mmut/Acot7/Pdk3/Mpc2/Pank2	12
GO:0045022	BP	GO:0045022	early endosome to late endosome transport	13/2205	44/28564	1.77909e-05	0.000187856	0.000119579	Map2k2/Flna/Stx8/Snx12/Mapk3/Ankrd27/Rdx/Pxk/Mapk1/Mtmr2/Wdr91/Rab5a/Snf8	13
GO:0006606	BP	GO:0006606	protein import into nucleus	31/2205	179/28564	1.78742e-05	0.000188062	0.00011971	Hcls1/Chp1/Cdk1/Tardbp/Pkig/Ppp3r1/Flna/Stat3/Kpna3/Lmna/Kpna4/Hsp90aa1/Ipo5/Nup153/Dmap1/Nup35/Stk3/Nup50/Ipo4/Bag3/Mapk1/Mdfic/Bcl3/Nup62/Rangrf/Adar/Sqstm1/Gbp4/Phb2/Elavl1/Rbm22	31
GO:0010950	BP	GO:0010950	positive regulation of endopeptidase activity	31/2205	179/28564	1.78742e-05	0.000188062	0.00011971	Cycs/Ifi205/Bak1/Stat3/Cyfip2/Pmaip1/Fas/Rock2/Casp1/Ndufa13/Rhoa/Psenen/Mapk9/Ifi211/Anp32b/Picalm/Ifi204/Mul1/Nlrc4/Cdkn2a/Nod1/Bcl2l11/Cradd/Gsn/Bmyc/Lyn/Pdcd6/Bcl10/Pycard/Diablo/Vsir	31
GO:0071675	BP	GO:0071675	regulation of mononuclear cell migration	24/2205	122/28564	1.80458e-05	0.000189529	0.000120644	Lgals3/Aif1/Ptk2b/Oxsr1/Ccl5/Mapk3/Dusp1/Rhoa/Crk/Adam10/Nedd9/Itga4/Mapk1/Adam8/Rarres2/Ccl2/Wasl/Ecm1/Selenok/Ccr7/Lyn/Gcsam/Pycard/Ripor2	24
GO:0034614	BP	GO:0034614	cellular response to reactive oxygen species	27/2205	146/28564	1.81839e-05	0.00019064	0.000121351	Txn1/Tnfaip3/Jun/Prdx1/Mapk13/Hdac2/Hk3/Gch1/Stk25/Mapk3/Net1/Impact/Dhfr/Atg7/Ezh2/Mapk9/Mapk1/Mapk8/Endog/Cdkn2a/Mapk7/Anxa1/Trap1/Chuk/Prdx5/Prdx2/Pdcd10	27
GO:0033233	BP	GO:0033233	regulation of protein sumoylation	10/2205	27/28564	1.82717e-05	0.00019122	0.00012172	Uba2/Gnl3/Hmg20b/Zmiz1/Mul1/Cdkn2a/Rwdd3/Traf7/Sumo2/Ube2i	10
GO:0030174	BP	GO:0030174	regulation of DNA-templated DNA replication initiation	7/2205	13/28564	1.83095e-05	0.000191232	0.000121728	Cdt1/Mcm4/Mcm6/Wrnip1/Cdk2/Mcm5/Mcm3	7
GO:0043123	BP	GO:0043123	positive regulation of I-kappaB kinase/NF-kappaB signaling	25/2205	130/28564	1.83378e-05	0.000191232	0.000121728	Gapdh/Myd88/Irak1/Il1b/Tlr3/Casp1/Tab2/Card11/Dhx15/Traf2/Ddx1/Ankrd17/Tifa/Nup62/Nod1/Cd40/Trim21/Irak4/Tnip2/Ccl19/Chuk/Mtdh/Bcl10/S100a4/Ube2i	25
GO:0034249	BP	GO:0034249	negative regulation of amide metabolic process	37/2205	232/28564	2.00363e-05	0.000208575	0.000132768	Gapdh/Exosc3/Zfp36/Tardbp/Fxr1/Cnot7/Tyms/Ormdl2/Tob1/Rock2/Eif4g1/Eif4e2/Mrpl13/Exosc9/Rnf139/Tia1/Cnot1/Eif2ak1/Cnot6/Cpeb4/Shfl/Dcp2/Tent4b/Prnp/Shmt1/Rc3h2/Pde12/Ilf3/Prkca/Cnot6l/Ythdf2/Eif4a3/Bin1/Pcif1/Srp9/Rgs2/Eif4ebp1	37
GO:0006888	BP	GO:0006888	endoplasmic reticulum to Golgi vesicle-mediated transport	24/2205	123/28564	2.07983e-05	0.000216127	0.000137574	Lman2/Trappc1/Trappc5/Trappc3/Golt1b/Uso1/Rnf139/Tbc1d20/Scfd1/Ergic2/Trappc12/Vamp7/Stx17/Yif1a/Ero1b/Copg1/Rangrf/Trappc2/Ergic3/Sar1b/Vapb/Pdcd6/Tmed2/Cope	24
GO:0051604	BP	GO:0051604	protein maturation	52/2205	371/28564	2.14978e-05	0.000223002	0.000141951	Pgk1/Cycs/Glrx3/Srgn/Ifi205/Bak1/Immp1l/Flna/Cyfip2/Snx12/Tspan14/Pmpcb/Asrgl1/Ciao1/Aasdhppt/Lonp2/Spg7/Casp1/Naa30/Ctla2a/Yme1l1/Psenen/Tnp2/Xiap/Rnf139/Adam10/Ogt/Ero1a/Capn2/Pitrm1/Ift52/Ifi211/Cisd1/Ero1b/Afg3l2/Ifi204/Dhps/Nlrc4/Chchd4/Bcl2l12/Stoml2/Timm23/Cln5/Metap2/Bola3/Gsn/Aip/Pycard/Rnpep/Ciao2b/Ctsh/Vsir	52
GO:0032392	BP	GO:0032392	DNA geometric change	14/2205	51/28564	2.16132e-05	0.000223805	0.000142462	Sub1/Hnrnpa2b1/Top2a/Gins2/Mcm4/Mcm6/Ascc3/Ddx1/Recql/Wrn/Mterf1a/Anxa1/Mcm5/Mcm3	14
GO:0008064	BP	GO:0008064	regulation of actin polymerization or depolymerization	29/2205	164/28564	2.19718e-05	0.000227119	0.000144572	Hcls1/Plek/Rac1/Arhgap18/Ptk2b/Icam1/Actr3/Cyfip2/Mkks/Baiap2/Rasa1/Capg/Pecam1/Cyria/Rhoa/Rdx/Specc1l/Tmsb15b1/Fchsd2/Arfgef1/Tpm1/Swap70/Wdr1/Gsn/Dbnl/Bin1/Pycard/Capzb/Tmod3	29
GO:2000108	BP	GO:2000108	positive regulation of leukocyte apoptotic process	11/2205	33/28564	2.22046e-05	0.000229123	0.000145847	Cd24a/Ccl5/Nfkbid/Fnip1/Cd44/Adam8/Cdkn2a/Bcl2l11/Anxa1/Lyn/Mef2c	11
GO:0034620	BP	GO:0034620	cellular response to unfolded protein	20/2205	93/28564	2.29142e-05	0.000236033	0.000150246	Hspa8/Serp1/Bak1/Derl2/Ddit3/Hspa1a/Erlec1/Atf6b/Crebrf/Parp8/Ero1a/Dnajc10/Bag3/Vapb/Hspa5/Tmed2/Hspa14/Ddrgk1/Ccnd1/Cdk5rap3	20
GO:0032467	BP	GO:0032467	positive regulation of cytokinesis	12/2205	39/28564	2.36796e-05	0.000243066	0.000154723	Birc5/Cdca8/Incenp/Rhoa/Cdc14a/Pkp4/Pkn2/Kif23/Kif3b/Nup62/Aurkb/Racgap1	12
GO:0042832	BP	GO:0042832	defense response to protozoan	12/2205	39/28564	2.36796e-05	0.000243066	0.000154723	Myd88/Gbp2b/Gbp2/Gbp8/Gbp10/Irf4/Gbp3/Bcl3/Enpp1/Cd40/Gbp4/Il4ra	12
GO:0006405	BP	GO:0006405	RNA export from nucleus	19/2205	86/28564	2.43959e-05	0.00024955	0.00015885	Hnrnpa2b1/Ssb/Nup153/Alyref/Gle1/Akap8l/Ncbp3/Thoc2l/Nup62/Nxf1/Chtop/Rae1/Magoh/Eif4a3/Eny2/Ythdc1/Srsf3/Ddx39a/Phax	19
GO:2000142	BP	GO:2000142	regulation of DNA-templated transcription initiation	19/2205	86/28564	2.43959e-05	0.00024955	0.00015885	Sub1/Jun/Xpa/Med17/Taf7/Med9/Taf3/Med24/Med16/Taf9/Taf12/Rrn3/Srf/Med6/Gtf2a1/Med10/Znhit1/Taf13/Med21	19
GO:0051851	BP	GO:0051851	modulation by host of symbiont process	18/2205	79/28564	2.54695e-05	0.000260081	0.000165553	Hspa8/Jun/Hdac1/Tardbp/Ccl5/Ddx56/Sp1/Ccnt1/Rock2/Sap30/Tbc1d20/Ccl8/Rab5a/Psmc3/Smarcb1/Vapb/Nucks1/Rab9	18
GO:0071216	BP	GO:0071216	cellular response to biotic stimulus	49/2205	345/28564	2.58637e-05	0.000263649	0.000167825	B2m/Cxcl9/Tnfaip3/Myd88/Arid5a/Chmp5/Zfp36/Irak1/Gbp2/Tnfrsf1b/Ccl5/Il1b/Scimp/Plcg2/Gch1/Plaa/Ddit3/Mapk3/Cebpb/Casp1/Gbp10/Pde4b/Rhoa/Cd86/Fbh1/Ogt/Tigar/Mapk1/Litaf/Sbno2/Fcgr2b/Ccl2/Mapk8/Slx4/Pdcd1lg2/Bcl2l11/Havcr2/Tnip2/Prkca/Gstp1/Hspa5/Lyn/Mtdh/Bcl10/Pycard/Mef2c/Cxcl16/Prdx2/Nfkbib	49
GO:0098727	BP	GO:0098727	maintenance of cell number	35/2205	217/28564	2.59825e-05	0.000264402	0.000168304	Hdac1/Srrt/Med17/Stat3/Zc3h13/Hdac2/Dpf2/Wdr43/Gnl3/Taf6l/Kit/Sap30/Jmjd1c/Rif1/Ezh2/Kdm2b/Cnot1/Ogt/Sinhcaf/Med24/Ss18/Brms1l/Mapk8/Pelo/Vps72/Cdkn2a/Cul4a/Med6/Smarcb1/Rbbp4/Bcl7c/Med10/Elavl1/Smarce1/Med21	35
GO:0002367	BP	GO:0002367	cytokine production involved in immune response	27/2205	149/28564	2.65406e-05	0.000269152	0.000171327	B2m/Fcer1g/Bst2/Myd88/Cuedc2/Arid5a/Ube2j1/Tnfrsf1b/Crlf2/Il1b/Scimp/Plcg2/Kit/Tlr3/Casp1/Hmox1/Traf2/Gba/Cd96/Ddx1/Litaf/Nod1/Ffar2/Smad7/Pycard/Stard7/Vsir	27
GO:1904375	BP	GO:1904375	regulation of protein localization to cell periphery	27/2205	149/28564	2.65406e-05	0.000269152	0.000171327	Lgals3/Vamp8/Stx8/Actr3/Epb41l2/Numa1/Stx3/Lztfl1/Camk2g/Adam10/Ogt/Zdhhc7/Ar/Ap2m1/Picalm/Prnp/Rangrf/Camk2d/Ramp3/Atp2c1/Ppfia1/Rhog/Sqstm1/Stx7/Cib1/Stx4a/Tmed2	27
GO:0002753	BP	GO:0002753	cytosolic pattern recognition receptor signaling pathway	20/2205	94/28564	2.70161e-05	0.000273034	0.000173799	Tnfaip3/Myd88/Scimp/Hspa1a/Wdfy1/Tlr3/Pik3ap1/Usp15/Cd86/Treml4/Oasl1/Ankrd17/Tasl/Tifa/Tkfc/Havcr2/Ddx60/Tnip2/Otulin/Phb2	20
GO:0090305	BP	GO:0090305	nucleic acid phosphodiester bond hydrolysis	20/2205	94/28564	2.70161e-05	0.000273034	0.000173799	Exosc3/Zfp36/Rpp30/Nop9/Abt1/Dbr1/Exosc9/Bms1/Cpsf2/Nob1/Ddx1/Pop7/Fcf1/Fen1/Cpsf7/Cstf2/Pde12/Enpp1/Nudt21/Utp23	20
GO:0002758	BP	GO:0002758	innate immune response-activating signaling pathway	33/2205	200/28564	2.72606e-05	0.000275033	0.000175071	Tnfaip3/Myd88/Irak1/Scimp/Plcg2/Hspa1a/Wdfy1/Tlr3/Casp1/Pik3ap1/Usp15/Cd86/Treml4/Oasl1/Ankrd17/Tasl/Irf4/Tifa/Pdpk1/Tkfc/Tlr11/Nod1/Ffar2/Havcr2/Cd40/Ap3b1/Ddx60/Tnip2/Otulin/Lyn/Bcl10/Phb2/Pycard	33
GO:1901799	BP	GO:1901799	negative regulation of proteasomal protein catabolic process	14/2205	52/28564	2.74868e-05	0.000276841	0.000176222	Usp19/Marchf7/Pbk/Usp25/Ogt/Taf9/Bag5/Usp9x/Usp14/Psmf1/Sgta/Phf20l1/Ddrgk1/Alad	14
GO:0017148	BP	GO:0017148	negative regulation of translation	34/2205	209/28564	2.80725e-05	0.000282257	0.00017967	Gapdh/Exosc3/Zfp36/Tardbp/Fxr1/Cnot7/Tyms/Tob1/Rock2/Eif4g1/Eif4e2/Mrpl13/Exosc9/Rnf139/Tia1/Cnot1/Eif2ak1/Cnot6/Cpeb4/Shfl/Dcp2/Tent4b/Shmt1/Rc3h2/Pde12/Ilf3/Prkca/Cnot6l/Ythdf2/Eif4a3/Pcif1/Srp9/Rgs2/Eif4ebp1	34
GO:0007162	BP	GO:0007162	negative regulation of cell adhesion	46/2205	318/28564	2.84087e-05	0.000285152	0.000181512	Lgals3/Tnfaip3/Atp5b/Marchf7/Fgl2/Sh2b3/Btla/Cd24a/Nfkbid/Cebpb/Prkar1a/Rasa1/Dusp1/Lpxn/Cd44/Adrb2/Actn4/Rhoa/Cd86/Rdx/Specc1l/Socs1/Ap1ar/Adam10/Adam8/Prnp/Rc3h2/Ctla4/Swap70/Itch/Cdkn2a/Bcas3/Pdcd1lg2/Tmem131l/Havcr2/Runx1/Mapk7/Anxa1/Gstp1/Smad7/Tnfaip8l2/Il4ra/Prdx2/Pten/Vsir/Ripor2	46
GO:0009151	BP	GO:0009151	purine deoxyribonucleotide metabolic process	9/2205	23/28564	2.8853e-05	0.000289119	0.000184037	Pnp/Nt5c2/Nudt18/Ak2/Samhd1/Dnph1/Ada/Dck/Nt5c	9
GO:0051262	BP	GO:0051262	protein tetramerization	19/2205	87/28564	2.89749e-05	0.000289848	0.000184501	B2m/Rrm2/Tk1/Apip/Rrm1/Farsa/Gbp5/Samhd1/Stk3/Crtc3/Trpm7/Cpsf7/Pex5/Shmt1/Osbpl2/Shmt2/Nudt21/Pkm/Hprt	19
GO:0002685	BP	GO:0002685	regulation of leukocyte migration	37/2205	236/28564	2.93819e-05	0.000293421	0.000186776	Lgals3/Aif1/Myd88/Rac1/Ptk2b/Tnfrsf18/Icam1/Oxsr1/Ccl5/Il1b/Mapk3/Dusp1/Pecam1/Mpp1/Rhoa/Crk/Ptger4/Adam10/Dnm1l/Nedd9/Itga4/Mapk1/Adam8/Rarres2/Ccl2/Swap70/Wasl/Ecm1/Ada/Ccl19/Anxa1/Selenok/Ccr7/Lyn/Gcsam/Pycard/Ripor2	37
GO:0098927	BP	GO:0098927	vesicle-mediated transport between endosomal compartments	13/2205	46/28564	3.01403e-05	0.000300115	0.000191037	Map2k2/Flna/Stx8/Snx12/Mapk3/Ankrd27/Rdx/Pxk/Mapk1/Mtmr2/Wdr91/Rab5a/Snf8	13
GO:0051123	BP	GO:0051123	RNA polymerase II preinitiation complex assembly	15/2205	59/28564	3.01542e-05	0.000300115	0.000191037	Med17/Taf6l/Taf7/Med9/Taf3/Med24/Med16/Taf9/Taf12/Med6/Gtf2f2/Gtf2a1/Med10/Taf13/Med21	15
GO:0071901	BP	GO:0071901	negative regulation of protein serine/threonine kinase activity	22/2205	110/28564	3.03813e-05	0.000301866	0.000192152	Tnfaip3/Pkig/Sh2b3/Il1b/Prkar2a/Hexim1/Prkar1a/Dusp1/Cdkn2c/Tesk1/Gba/Rb1/Cdkn2a/Nup62/Gstp1/Cdkn1b/Lyn/Pycard/Aida/Rgs2/Pten/Cdk5rap3	22
GO:0002292	BP	GO:0002292	T cell differentiation involved in immune response	18/2205	80/28564	3.05137e-05	0.000302428	0.000192509	Fcer1g/Fgl2/Stat3/Sema4a/Nfkbid/Otud5/Ptger4/Slamf6/Gadd45g/Irf4/Rc3h2/Ly9/Bcl3/Ccl19/Anxa1/Ccr7/Smad7/Il4ra	18
GO:0009225	BP	GO:0009225	nucleotide-sugar metabolic process	11/2205	34/28564	3.05405e-05	0.000302428	0.000192509	Gmppb/Ugp2/Dpm1/Parg/Gnpda1/Cmah/Gmds/Uxs1/Gnpnat1/Uap1/Gfus	11
GO:0051170	BP	GO:0051170	import into nucleus	31/2205	184/28564	3.11452e-05	0.000307554	0.000195772	Hcls1/Chp1/Cdk1/Tardbp/Pkig/Ppp3r1/Flna/Stat3/Kpna3/Lmna/Kpna4/Hsp90aa1/Ipo5/Nup153/Dmap1/Nup35/Stk3/Nup50/Ipo4/Bag3/Mapk1/Mdfic/Bcl3/Nup62/Rangrf/Adar/Sqstm1/Gbp4/Phb2/Elavl1/Rbm22	31
GO:0030832	BP	GO:0030832	regulation of actin filament length	29/2205	167/28564	3.11625e-05	0.000307554	0.000195772	Hcls1/Plek/Rac1/Arhgap18/Ptk2b/Icam1/Actr3/Cyfip2/Mkks/Baiap2/Rasa1/Capg/Pecam1/Cyria/Rhoa/Rdx/Specc1l/Tmsb15b1/Fchsd2/Arfgef1/Tpm1/Swap70/Wdr1/Gsn/Dbnl/Bin1/Pycard/Capzb/Tmod3	29
GO:0072665	BP	GO:0072665	protein localization to vacuole	17/2205	73/28564	3.14036e-05	0.000309108	0.000196761	Hspa8/Tnfaip3/Vps37b/Vps41/Rock2/Vps37a/Pxk/Mfsd1/Atp13a2/Vamp7/Lmbrd1/Nedd4/Gcc2/Ap3b1/Lamtor4/Snf8/M6pr	17
GO:0032743	BP	GO:0032743	positive regulation of interleukin-2 production	12/2205	40/28564	3.14609e-05	0.000309108	0.000196761	Pnp/Cd83/Il1b/Plcg2/Stat5a/Card11/Pde4b/Traf2/Irf4/Runx1/Stoml2/Anxa1	12
GO:0007041	BP	GO:0007041	lysosomal transport	24/2205	126/28564	3.14774e-05	0.000309108	0.000196761	Hspa8/Chmp5/Chmp2a/Stx8/Tsg101/Chmp2b/Vps51/Hspa1a/Vps41/Chmp7/Vps52/Pxk/Atp13a2/Vamp7/Chmp1a/Nedd4/Gcc2/Ap3b1/Mgrn1/Stx7/Bin1/Chmp4b/Chmp1b/M6pr	24
GO:0061572	BP	GO:0061572	actin filament bundle organization	30/2205	176/28564	3.30679e-05	0.000323648	0.000206016	Aif1/Lcp1/Plek/Rac1/Ptk2b/Flna/Pdlim4/Mkks/Baiap2/Rock2/Actn4/Rhoa/Shtn1/Rdx/Tesk1/Ptger4/Arhgef18/Stmn1/Tpm1/Rhoc/Pxn/Swap70/Tnfaip1/Srf/Sh3pxd2b/Ppfia1/Pak1/Coro1b/Zyx/Wasf2	30
GO:0070665	BP	GO:0070665	positive regulation of leukocyte proliferation	30/2205	176/28564	3.30679e-05	0.000323648	0.000206016	Aif1/Pnp/Myd88/Tcf3/Tgfbr2/Cd24a/Ccl5/Il1b/Mapk3/Kit/Stat5a/Card11/Cd86/Cd38/Il12rb2/Flt3l/Mapk1/Dhps/Pdcd1lg2/Havcr2/Cd40/Ada/Ccl19/Anxa1/Selenok/Ccr7/Lyn/Pycard/H2-DMb2/Mef2c	30
GO:0031123	BP	GO:0031123	RNA 3'-end processing	21/2205	103/28564	3.38138e-05	0.0003304	0.000210314	Ssb/Exosc3/Ints9/Exosc9/Ahcyl1/Rprd2/Cpsf2/Trnt1/Tent4b/Cpsf7/Cstf2/Sympk/Ints6/Ints7/Cstf3/Nudt21/Papola/Ythdc1/Tent2/Larp7/Zc3h14	21
GO:0036258	BP	GO:0036258	multivesicular body assembly	7/2205	14/28564	3.41697e-05	0.000333325	0.000212176	Chmp5/Chmp2a/Chmp2b/Chmp7/Chmp1a/Chmp4b/Chmp1b	7
GO:1990542	BP	GO:1990542	mitochondrial transmembrane transport	19/2205	88/28564	3.43053e-05	0.000334094	0.000212666	Slc25a5/Mpc1/Sfxn1/Vdac1/Mcub/Smdt1/Letm1/Slc25a38/Mrs2/Slc25a16/Micu1/Afg3l2/Slc25a13/Chchd4/Tomm70a/Timm23/Mrpl18/Grpel1/Mpc2	19
GO:0002702	BP	GO:0002702	positive regulation of production of molecular mediator of immune response	26/2205	143/28564	3.49415e-05	0.000339728	0.000216253	B2m/Fcer1g/Myd88/Exosc3/Arid5a/Il1b/Scimp/Plcg2/Kit/Tlr3/Casp1/Cd86/Hmces/Rif1/Msh2/Traf2/Ddx1/Nod1/Mzb1/Ffar2/Cd40/Kmt5c/Stx4a/Phb2/Pycard/Il4ra	26
GO:0033865	BP	GO:0033865	nucleoside bisphosphate metabolic process	22/2205	111/28564	3.51603e-05	0.000340172	0.000216535	Kynu/Mpc1/Cs/Hmgcs1/Coasy/Ogdh/Acsl4/Vdac1/Pmvk/Far1/Gpat4/Mvd/Mlycd/Hsd17b4/Acss1/Enpp1/Papss1/Mmut/Acot7/Pdk3/Mpc2/Pank2	22
GO:0033875	BP	GO:0033875	ribonucleoside bisphosphate metabolic process	22/2205	111/28564	3.51603e-05	0.000340172	0.000216535	Kynu/Mpc1/Cs/Hmgcs1/Coasy/Ogdh/Acsl4/Vdac1/Pmvk/Far1/Gpat4/Mvd/Mlycd/Hsd17b4/Acss1/Enpp1/Papss1/Mmut/Acot7/Pdk3/Mpc2/Pank2	22
GO:0034032	BP	GO:0034032	purine nucleoside bisphosphate metabolic process	22/2205	111/28564	3.51603e-05	0.000340172	0.000216535	Kynu/Mpc1/Cs/Hmgcs1/Coasy/Ogdh/Acsl4/Vdac1/Pmvk/Far1/Gpat4/Mvd/Mlycd/Hsd17b4/Acss1/Enpp1/Papss1/Mmut/Acot7/Pdk3/Mpc2/Pank2	22
GO:2000113	BP	GO:2000113	negative regulation of cellular macromolecule biosynthetic process	36/2205	229/28564	3.5251e-05	0.00034049	0.000216737	Gapdh/Exosc3/Zfp36/Tardbp/Fxr1/Cnot7/Tyms/Tob1/Rock2/Eif4g1/Eif4e2/Mrpl13/Exosc9/Rnf139/Tia1/Cnot1/Eif2ak1/Cnot6/Cpeb4/Shfl/Dcp2/Tent4b/Shmt1/Rc3h2/Pde12/Enpp1/Ilf3/Dbi/Prkca/Cnot6l/Ythdf2/Eif4a3/Pcif1/Srp9/Rgs2/Eif4ebp1	36
GO:0006352	BP	GO:0006352	DNA-templated transcription initiation	25/2205	135/28564	3.567e-05	0.000343974	0.000218955	Sub1/Jun/Xpa/Med17/Taf6l/Taf7/Med9/Taf3/Med24/Med16/Taf9/Taf12/Polr3h/Rrn3/Srf/Rsf1/Med6/Gtf2f2/Tbpl1/Gtf2a1/Med10/Znhit1/Taf13/Med21/Gtf2f1	25
GO:0046634	BP	GO:0046634	regulation of alpha-beta T cell activation	23/2205	119/28564	3.58647e-05	0.000345285	0.00021979	Pnp/Tgfbr2/Btla/Cd24a/Cd83/Hsph1/Nfkbid/Cd44/Card11/Rhoa/Socs1/Il12rb2/Rc3h2/Itch/Ap3b1/Runx1/Ada/Ccl19/Anxa1/Ccr7/Smad7/Il4ra/Vsir	23
GO:0002718	BP	GO:0002718	regulation of cytokine production involved in immune response	24/2205	127/28564	3.60061e-05	0.000346081	0.000220296	B2m/Fcer1g/Bst2/Myd88/Cuedc2/Arid5a/Ube2j1/Tnfrsf1b/Il1b/Scimp/Plcg2/Kit/Tlr3/Casp1/Hmox1/Traf2/Cd96/Ddx1/Litaf/Nod1/Ffar2/Smad7/Pycard/Vsir	24
GO:0050672	BP	GO:0050672	negative regulation of lymphocyte proliferation	20/2205	96/28564	3.72402e-05	0.000356201	0.000226738	Lst1/Marchf7/Btla/Cd24a/Cebpb/Prkar1a/Cd44/Cd86/Prnp/Fcgr2b/Ctla4/Itch/Cdkn2a/Pdcd1lg2/Tmem131l/Havcr2/Lyn/Pten/Vsir/Ripor2	20
GO:1900182	BP	GO:1900182	positive regulation of protein localization to nucleus	20/2205	96/28564	3.72402e-05	0.000356201	0.000226738	Hcls1/Cdk1/Tardbp/Flna/Stk11/Cd2ap/Hsp90aa1/Ipo5/Dmap1/Pinx1/Tesk1/Ogt/Limk2/Bag3/Mapk1/Cdkn2a/Rbm22/Larp7/Cdk5rap3/Mcrs1	20
GO:1903312	BP	GO:1903312	negative regulation of mRNA metabolic process	20/2205	96/28564	3.72402e-05	0.000356201	0.000226738	Hnrnpa2b1/Myd88/Zfp36/Tardbp/Rnps1/Upf3a/Hnrnpc/Larp4b/Dyrk1a/Tob1/Srsf7/Traf2/Tent4b/Fus/E2f1/Ptbp3/Taf15/Elavl1/Zc3h14/Srsf9	20
GO:0006903	BP	GO:0006903	vesicle targeting	15/2205	60/28564	3.73566e-05	0.000356734	0.000227077	Chp1/Trappc1/Trappc5/Trappc3/Exoc5/Ap1ar/Trappc12/Exoc6/Exoc4/Exoc2/Trappc2/Arfgap2/Sar1b/Pdcd6/Stard3nl	15
GO:0006891	BP	GO:0006891	intra-Golgi vesicle-mediated transport	10/2205	29/28564	3.75948e-05	0.000357849	0.000227787	Rab6a/Trappc3/Cog8/Golga5/Cog1/Gosr2/Copg1/Nsf/Cope/Copz1	10
GO:1905820	BP	GO:1905820	positive regulation of chromosome separation	10/2205	29/28564	3.75948e-05	0.000357849	0.000227787	Birc5/Cdca8/Incenp/Numa1/Smc2/Cdt1/Mad2l1bp/Rb1/Ncapd2/Aurkb	10
GO:0002287	BP	GO:0002287	alpha-beta T cell activation involved in immune response	17/2205	74/28564	3.78628e-05	0.000359405	0.000228778	Stat3/Sema4a/Nfkbid/Otud5/Ptger4/Slamf6/Gadd45g/Irf4/Rc3h2/Ly9/Bcl3/Ccl19/Anxa1/H2-M3/Ccr7/Smad7/Il4ra	17
GO:0019827	BP	GO:0019827	stem cell population maintenance	34/2205	212/28564	3.78803e-05	0.000359405	0.000228778	Hdac1/Srrt/Med17/Stat3/Zc3h13/Hdac2/Dpf2/Wdr43/Gnl3/Taf6l/Kit/Sap30/Jmjd1c/Rif1/Kdm2b/Cnot1/Ogt/Sinhcaf/Med24/Ss18/Brms1l/Mapk8/Pelo/Vps72/Cdkn2a/Cul4a/Med6/Smarcb1/Rbbp4/Bcl7c/Med10/Elavl1/Smarce1/Med21	34
GO:0010824	BP	GO:0010824	regulation of centrosome duplication	13/2205	47/28564	3.87359e-05	0.000366343	0.000233194	Azin1/Chmp5/Chmp2a/Chmp2b/Rock2/Xpo1/Nubp1/Fbxw5/Chmp1a/Nup62/Chmp4b/Chmp1b/Pdcd6ip	13
GO:1900087	BP	GO:1900087	positive regulation of G1/S transition of mitotic cell cycle	13/2205	47/28564	3.87359e-05	0.000366343	0.000233194	Aif1/Rrm2/Rrm1/Eif4g1/Rdx/Cul4b/Anp32b/Ankrd17/Dbf4/Cul4a/Anxa1/Ccnd1/Larp7	13
GO:0010389	BP	GO:0010389	regulation of G2/M transition of mitotic cell cycle	21/2205	104/28564	3.93213e-05	0.000370097	0.000235584	Cdk1/Lmnb1/Brcc3/Taok3/Rnaseh2b/Rrm1/Aven/Pinx1/Miip/Ctc1/Hus1/Fbxo5/Rbbp8/Cdkn2a/Camk2d/Pbx1/Ints3/Cdk2/Rad21/Ccnd1/Cdk5rap3	21
GO:0070585	BP	GO:0070585	protein localization to mitochondrion	21/2205	104/28564	3.93213e-05	0.000370097	0.000235584	Immp1l/Pmaip1/Pmpcb/Tspo/Ddit3/Hsp90aa1/Ndufa13/Dnm1l/Bag3/Prkaa1/Cdkn2a/Chchd4/Ap3b1/Agk/Tomm70a/Timm23/Aip/Grpel1/Timm13/Isg15/Timm10	21
GO:0070664	BP	GO:0070664	negative regulation of leukocyte proliferation	21/2205	104/28564	3.93213e-05	0.000370097	0.000235584	Lst1/Marchf7/Btla/Cd24a/Cebpb/Prkar1a/Cd44/Cd86/Prnp/Fcgr2b/Ctla4/Itch/Cdkn2a/Pdcd1lg2/Tmem131l/Havcr2/Gstp1/Lyn/Pten/Vsir/Ripor2	21
GO:0010821	BP	GO:0010821	regulation of mitochondrion organization	26/2205	144/28564	3.95502e-05	0.000371659	0.000236578	Chchd10/Bak1/Slc25a5/Pmaip1/Lmna/Fas/Tspo/Siva1/Casp1/Psmd10/Vdac1/Atp13a2/Dnm1l/Dhodh/Gclc/Tigar/Aurka/Rnf41/Mul1/Endog/Zdhhc6/Bcl2l11/Slc35f6/Pycard/Huwe1/Triap1	26
GO:0034728	BP	GO:0034728	nucleosome organization	19/2205	89/28564	4.0492e-05	0.000379902	0.000241825	Ssrp1/Tspyl1/Nasp/Hat1/Smarcd2/Asf1a/H1f2/Anp32b/Tspyl2/Rsf1/H1f0/H1f4/Smarcb1/Rbbp4/Nap1l1/Asf1b/Supt16/Smarce1/Chd2	19
GO:0071826	BP	GO:0071826	ribonucleoprotein complex subunit organization	30/2205	178/28564	4.11705e-05	0.000385655	0.000245487	Snrpd1/Lsm4/Mrto4/Isy1/Strap/Znhit6/Dnajc17/Eif3a/Sf3a3/Hsp90aa1/Gemin7/Prpf31/Usp4/Abt1/Sf3b1/Ptbp2/Taf9/Gemin2/Cpsf7/Adar/Traf7/Nudt21/Scaf11/Ythdc1/Srpk2/Mrps11/Brix1/Pih1d1/Rpf2/Snrpf	30
GO:0032205	BP	GO:0032205	negative regulation of telomere maintenance	11/2205	35/28564	4.14416e-05	0.000387578	0.000246711	Hnrnpc/Pinx1/Dcp2/Tnks2/Tent4b/Ctc1/Slx4/Xrcc1/Stn1/Ten1/Mcrs1	11
GO:0098876	BP	GO:0098876	vesicle-mediated transport to the plasma membrane	27/2205	153/28564	4.30563e-05	0.000402041	0.000255918	Gga1/Dnm2/Snx12/Vps51/Ehd4/Ankrd27/Stx3/Vps52/Exoc5/Acap2/Exoc6/Exoc4/Exoc2/Vamp7/Entr1/Fcgr2b/Blzf1/Rab13/Nsf/Atp2c1/Vps50/Stx4a/Ehd1/Snap23/Snf8/Vps26a/Vps29	27
GO:0006123	BP	GO:0006123	mitochondrial electron transport, cytochrome c to oxygen	8/2205	19/28564	4.33748e-05	0.000403098	0.00025659	Cox8a/Cox5b/Cox4i1/Cycs/Cox6a1/Cox6c/Cox5a/Cox7a2	8
GO:1901741	BP	GO:1901741	positive regulation of myoblast fusion	8/2205	19/28564	4.33748e-05	0.000403098	0.00025659	Cxcl9/Ccl8/Capn2/Flt3l/Cd53/Ehd1/Il4ra/Ripor2	8
GO:1902774	BP	GO:1902774	late endosome to lysosome transport	8/2205	19/28564	4.33748e-05	0.000403098	0.00025659	Chmp5/Chmp2a/Chmp2b/Vps41/Chmp7/Chmp1a/Chmp4b/Chmp1b	8
GO:0032945	BP	GO:0032945	negative regulation of mononuclear cell proliferation	20/2205	97/28564	4.35454e-05	0.000403541	0.000256872	Lst1/Marchf7/Btla/Cd24a/Cebpb/Prkar1a/Cd44/Cd86/Prnp/Fcgr2b/Ctla4/Itch/Cdkn2a/Pdcd1lg2/Tmem131l/Havcr2/Lyn/Pten/Vsir/Ripor2	20
GO:0009299	BP	GO:0009299	mRNA transcription	14/2205	54/28564	4.35594e-05	0.000403541	0.000256872	Flna/Stat3/Sp1/Anxa2/Taf7/Taf3/Atf1/Taf9/Ncbp3/Taf12/Ncoa2/Enpp1/Ap3b1/Taf13	14
GO:0022618	BP	GO:0022618	ribonucleoprotein complex assembly	29/2205	170/28564	4.37081e-05	0.000404283	0.000257345	Snrpd1/Lsm4/Mrto4/Isy1/Strap/Znhit6/Eif3a/Sf3a3/Hsp90aa1/Gemin7/Prpf31/Usp4/Abt1/Sf3b1/Ptbp2/Taf9/Gemin2/Cpsf7/Adar/Traf7/Nudt21/Scaf11/Ythdc1/Srpk2/Mrps11/Brix1/Pih1d1/Rpf2/Snrpf	29
GO:0050821	BP	GO:0050821	protein stabilization	32/2205	196/28564	4.4272e-05	0.000408857	0.000260256	Gapdh/Cct6a/Usp19/Chp1/Marchf7/Tcf3/Flna/Hspa1a/Hsp90aa1/Rassf2/Mfsd1/Stk3/Ncor2/Bag3/Taf9/Bag5/Usp9x/Hcfc1/Mul1/Cdkn2a/Pex19/Tnip2/Tbrg1/Ifi30/Zswim7/Cct3/Cct4/Smad7/Phb2/Pten/Pdcd10/Hypk	32
GO:0046434	BP	GO:0046434	organophosphate catabolic process	26/2205	145/28564	4.46996e-05	0.000411516	0.000261949	Pnp/Dctpp1/Nt5c2/Upp1/Itpa/Nudt18/Plcg2/Impa2/Plbd2/Samhd1/Nt5m/Dnph1/Dera/Bpnt1/Pnpla8/Mlycd/Ampd3/Ncf2/Enpp1/Pnpla7/Ada/Acot7/Hprt/Nt5c/Pten/Impa1	26
GO:0090316	BP	GO:0090316	positive regulation of intracellular protein transport	26/2205	145/28564	4.46996e-05	0.000411516	0.000261949	Hcls1/Cdk1/Tardbp/Flna/Actr3/Pmaip1/Hsp90aa1/Ipo5/Dmap1/Ctdspl2/Camk4/Edem1/Bag3/Kif3a/Mapk1/Anp32b/Prkaa1/Prnp/Ccl2/Bcas3/Ergic3/Sar1b/Cib1/Pak1/Rbm22/Pdcd10	26
GO:0006900	BP	GO:0006900	vesicle budding from membrane	17/2205	75/28564	4.54709e-05	0.000417963	0.000266053	Chmp5/Trappc1/Trappc5/Trappc3/Chmp7/Ap3s2/Tbc1d20/Trappc12/Ap2m1/Picalm/Wasl/Trappc2/Arfgap2/Sar1b/Vapb/Pdcd6/Chmp4b	17
GO:0009135	BP	GO:0009135	purine nucleoside diphosphate metabolic process	22/2205	113/28564	4.6786e-05	0.000428714	0.000272896	Gapdh/Pgk1/Eno3/Stat3/Hk3/Nudt18/Prxl2c/Ak2/Aldoa/Ogdh/Ogt/Tigar/Prkaa1/Tkfc/Ampd3/Enpp1/Foxk1/Pfkp/Tpi1/Zbtb7a/Pkm/Pfkl	22
GO:0009179	BP	GO:0009179	purine ribonucleoside diphosphate metabolic process	22/2205	113/28564	4.6786e-05	0.000428714	0.000272896	Gapdh/Pgk1/Eno3/Stat3/Hk3/Nudt18/Prxl2c/Ak2/Aldoa/Ogdh/Ogt/Tigar/Prkaa1/Tkfc/Ampd3/Enpp1/Foxk1/Pfkp/Tpi1/Zbtb7a/Pkm/Pfkl	22
GO:0002260	BP	GO:0002260	lymphocyte homeostasis	19/2205	90/28564	4.76517e-05	0.000435969	0.000277514	Tnfaip3/Bak1/Ccnb2/Cd24a/Skil/Pmaip1/Fas/Siva1/Ppp2r3c/Cd44/Stat5a/Rc3h2/Enpp1/Bcl2l11/Ada/Lyn/Bcl10/Mef2c/Prdx2	19
GO:0051053	BP	GO:0051053	negative regulation of DNA metabolic process	26/2205	146/28564	5.04447e-05	0.000460806	0.000293324	Sub1/Hnrnpc/Otub1/Dusp1/Cdt1/Atg7/Pinx1/H1f2/Fbh1/Rif1/Msh2/Dcp2/Tnks2/Tent4b/Rmi2/Ctc1/Tspyl2/Fbxo5/Slx4/Xrcc1/H1f0/H1f4/Stn1/Ten1/Dnajc2/Mcrs1	26
GO:2000116	BP	GO:2000116	regulation of cysteine-type endopeptidase activity	38/2205	251/28564	5.05781e-05	0.000461309	0.000293644	Psmb9/Cycs/Birc5/Ifi205/Bak1/Nr4a1/Cyfip2/Pmaip1/Fas/Siah2/Fnip1/Casp1/Cd44/Ndufa13/Rhoa/Rps6ka1/Xiap/Mapk9/Por/Arl6ip1/Ifi211/Anp32b/Ifi204/Mul1/Nlrc4/Cdkn2a/Nod1/Bcl2l11/Cradd/Bcl2l12/Gsn/Bmyc/Pdcd6/Bcl10/Pycard/Diablo/Pih1d1/Triap1	38
GO:0006367	BP	GO:0006367	transcription initiation at RNA polymerase II promoter	20/2205	98/28564	5.07846e-05	0.000462149	0.000294179	Sub1/Xpa/Med17/Taf6l/Taf7/Med9/Taf3/Med24/Med16/Taf9/Taf12/Srf/Med6/Gtf2f2/Gtf2a1/Med10/Znhit1/Taf13/Med21/Gtf2f1	20
GO:0016054	BP	GO:0016054	organic acid catabolic process	37/2205	242/28564	5.09838e-05	0.000462149	0.000294179	Ldha/Kynu/Dcxr/Bckdk/Amdhd2/Blmh/Bcat2/Acadl/Renbp/Asrgl1/Aasdhppt/Lonp2/Acadm/Pex13/Gnpda1/Echdc1/Acads/Ids/Pex5/Shmt1/Mlycd/Hsd17b4/Hexb/Dbt/Bckdhb/Shmt2/Arsb/Acat2/Acox3/Pex2/Cpt2/Dbi/Got1/Acot7/Glud1/Etfa/Oat	37
GO:0046395	BP	GO:0046395	carboxylic acid catabolic process	37/2205	242/28564	5.09838e-05	0.000462149	0.000294179	Ldha/Kynu/Dcxr/Bckdk/Amdhd2/Blmh/Bcat2/Acadl/Renbp/Asrgl1/Aasdhppt/Lonp2/Acadm/Pex13/Gnpda1/Echdc1/Acads/Ids/Pex5/Shmt1/Mlycd/Hsd17b4/Hexb/Dbt/Bckdhb/Shmt2/Arsb/Acat2/Acox3/Pex2/Cpt2/Dbi/Got1/Acot7/Glud1/Etfa/Oat	37
GO:0051651	BP	GO:0051651	maintenance of location in cell	37/2205	242/28564	5.09838e-05	0.000462149	0.000294179	Fth1/Ftl1/Txn1/Pafah1b1/Srgn/Cxcl9/Chchd10/Ptk2b/Calm1/Flna/Rangap1/Tspo/Plcg2/Ddit3/Spout1/Gsto1/Letm1/Tmsb15b1/P2ry6/Taf3/Diaph1/Plcb4/Ero1a/Calm2/Hexb/Bscl2/Mprip/Camk2d/Itpr1/Itpr2/Ccl19/Dbi/Hspa5/Gsn/Lyn/Tmed2/Calm3	37
GO:0018105	BP	GO:0018105	peptidyl-serine phosphorylation	46/2205	326/28564	5.28471e-05	0.000478303	0.000304461	Txn1/Hcls1/Map2k2/Clk1/Bak1/Cdk1/Mknk2/Tgfbr2/Mapk13/Fnip1/Dyrk1a/Mapk3/Hsp90aa1/Sgk3/Pbk/Rassf2/Mknk1/Rock2/Cd44/Smg1/Camk4/Eif4g1/Vrk1/Ulk3/Mapk9/Ogt/Pkn2/Mapk1/Aurka/Prkaa1/Mapk8/Axin1/Pdpk1/Camk2d/Ramp3/Cdk2/Mast3/Mapk7/Prkca/Smad7/Chuk/Pak1/Pdk3/Srpk2/Pten/Pdcd10	46
GO:0042177	BP	GO:0042177	negative regulation of protein catabolic process	22/2205	114/28564	5.37985e-05	0.000485074	0.000308772	Azin1/Usp19/Marchf7/Flna/Snx12/Mad2l1/Anxa2/Pbk/Usp25/Laptm4b/Ogt/Usp8/Taf9/Bag5/Usp9x/Usp14/Psmf1/Sgta/Phf20l1/Ddrgk1/Alad/Cdk5rap3	22
GO:0030261	BP	GO:0030261	chromosome condensation	12/2205	42/28564	5.3868e-05	0.000485074	0.000308772	H3f3b/Cdk1/Top2a/Nusap1/Cdca5/Smc2/H1f2/Akap8l/Chmp1a/Ncapd2/H1f0/H1f4	12
GO:2000403	BP	GO:2000403	positive regulation of lymphocyte migration	12/2205	42/28564	5.3868e-05	0.000485074	0.000308772	Aif1/Ptk2b/Oxsr1/Ccl5/Rhoa/Adam10/Nedd9/Itga4/Adam8/Selenok/Ccr7/Pycard	12
GO:0008637	BP	GO:0008637	apoptotic mitochondrial changes	23/2205	122/28564	5.39246e-05	0.000485074	0.000308772	Bcl2a1b/Jun/Chchd10/Pnp/Bak1/Slc25a5/Cd24a/Pmaip1/Lmna/Fas/Siva1/Casp1/Psmd10/Mapk9/Dnm1l/Gclm/Gclc/Mul1/Cdkn2a/Bcl2l11/Slc35f6/Pycard/Triap1	23
GO:0072523	BP	GO:0072523	purine-containing compound catabolic process	14/2205	55/28564	5.43113e-05	0.000487808	0.000310512	Pnp/Nt5c2/Itpa/Nudt18/Nudt1/Samhd1/Dnph1/Mlycd/Ampd3/Ncf2/Ada/Acot7/Hprt/Nt5c	14
GO:0006084	BP	GO:0006084	acetyl-CoA metabolic process	11/2205	36/28564	5.55295e-05	0.000494978	0.000315076	Kynu/Mpc1/Cs/Hmgcs1/Vdac1/Pmvk/Mvd/Mlycd/Acss1/Pdk3/Mpc2	11
GO:0009112	BP	GO:0009112	nucleobase metabolic process	11/2205	36/28564	5.55295e-05	0.000494978	0.000315076	Pnp/Nt5c2/Cmpk1/Dhodh/Kdm1a/Mapk1/Shmt1/Shmt2/Ada/Hprt/Aprt	11
GO:0022616	BP	GO:0022616	DNA strand elongation	11/2205	36/28564	5.55295e-05	0.000494978	0.000315076	Pcna/Lig1/Ino80b/Mcm4/Pold2/Ino80/Ino80e/Pold3/Nucks1/Mcm3/Mcrs1	11
GO:0071985	BP	GO:0071985	multivesicular body sorting pathway	11/2205	36/28564	5.55295e-05	0.000494978	0.000315076	Chmp5/Chmp2a/Chmp2b/Chmp7/Laptm4b/Chmp1a/Tmem50b/Chmp4b/Snf8/Chmp1b/Pdcd6ip	11
GO:0032496	BP	GO:0032496	response to lipopolysaccharide	53/2205	394/28564	5.55296e-05	0.000494978	0.000315076	B2m/Hmgb2/Cxcl9/Tnfaip3/Myd88/Arid5a/Chmp5/Zfp36/Tcf3/Irak1/Gbp2/Tnfrsf1b/Ccl5/Il1b/Scimp/Plcg2/Gch1/Plaa/Mapk3/Cebpb/Casp1/Gbp10/Tab2/Pde4b/Otud5/Rhoa/Cd86/Ptger4/Il12rb2/Ogt/Cd96/Mapk1/Litaf/Sbno2/Ccl2/Mapk8/Pdcd1lg2/Ifnar1/Ncf2/Havcr2/Tnip2/Prkca/Gstp1/Ccr7/Lyn/Chuk/Mtdh/Bcl10/Pycard/Mef2c/Cxcl16/Prdx2/Nfkbib	53
GO:0045620	BP	GO:0045620	negative regulation of lymphocyte differentiation	15/2205	62/28564	5.64203e-05	0.000502158	0.000319646	Fgl2/Nfkbid/Flt3/Hmgb3/Cd44/Socs1/Rc3h2/Ctla4/Cdkn2a/Tmem131l/Runx1/Anxa1/Smad7/Il4ra/Prdx2	15
GO:0043487	BP	GO:0043487	regulation of RNA stability	30/2205	181/28564	5.67186e-05	0.000504051	0.000320851	Myd88/Exosc3/Zfp36/Tardbp/Fxr1/Cnot7/Hnrnpc/Carhsp1/Tnfrsf1b/Larp4b/Tob1/Rock2/Exosc9/Traf2/Cnot1/Cnot6/Dcp2/Tent4b/Fus/Rc3h2/Pde12/E2f1/Cnot6l/Ythdf2/Taf15/Elavl1/Tent2/Fastk/Phax/Zc3h14	30
GO:0010631	BP	GO:0010631	epithelial cell migration	46/2205	327/28564	5.69813e-05	0.000505623	0.000321852	Jun/Bsg/Atp5b/Rac1/Svbp/Nr4a1/Ptk2b/Tgfbr2/Plcg2/Sema4a/Sp1/Kit/Lpxn/Pecam1/Rock2/Stat5a/Actn4/Atp5a1/Rhoa/Hmox1/Tesk1/Anxa3/Pkn2/Adam8/Mapre2/Pxn/Rab13/Pdpk1/Srf/Bcas3/Arsb/Cd40/Anxa1/Prkca/Cib1/Adipor1/Pdcd6/Coro1b/Mef2c/Cxcr4/Gfus/Ctsh/Glipr2/Pten/Ets1/Pdcd10	46
GO:0032609	BP	GO:0032609	type II interferon production	25/2205	139/28564	5.89465e-05	0.000522275	0.000332452	Arid5a/Rnf19b/Il1b/Ddit3/Flt3/Tlr3/Pde4b/Trim27/Il12rb2/Slamf6/Cd96/Gadd45g/Prnp/Lta/Bcl3/Pdcd1lg2/Ifnar1/Enpp1/Havcr2/Runx1/H2-M3/Ccr7/Pycard/Isg15/Vsir	25
GO:0032868	BP	GO:0032868	response to insulin	39/2205	262/28564	5.9286e-05	0.000524216	0.000333688	H2az1/Sesn3/Ywhag/Il1b/Sp1/Mapk3/Zfp592/Stxbp3/Uso1/Slc27a1/Socs1/Ogt/Zdhhc7/Rb1/Mapk1/Prkaa1/Rarres2/Esrra/Pip4k2c/Pip4k2b/Ncoa2/Socs7/Rab13/Pdpk1/Nucb2/Mzb1/Enpp1/Kbtbd2/Lonp1/Cdk2/Prkca/Snx5/Adipor1/Pak1/Nucks1/Pkm/Srsf3/Pten/Eif4ebp1	39
GO:0009155	BP	GO:0009155	purine deoxyribonucleotide catabolic process	7/2205	15/28564	5.97884e-05	0.000524216	0.000333688	Pnp/Nt5c2/Nudt18/Samhd1/Dnph1/Ada/Nt5c	7
GO:0036257	BP	GO:0036257	multivesicular body organization	7/2205	15/28564	5.97884e-05	0.000524216	0.000333688	Chmp5/Chmp2a/Chmp2b/Chmp7/Chmp1a/Chmp4b/Chmp1b	7
GO:0048308	BP	GO:0048308	organelle inheritance	7/2205	15/28564	5.97884e-05	0.000524216	0.000333688	Map2k2/Cdk1/Stk25/Mapk3/Vrk1/Mapk1/Pdcd10	7
GO:0048313	BP	GO:0048313	Golgi inheritance	7/2205	15/28564	5.97884e-05	0.000524216	0.000333688	Map2k2/Cdk1/Stk25/Mapk3/Vrk1/Mapk1/Pdcd10	7
GO:1900095	BP	GO:1900095	regulation of dosage compensation by inactivation of X chromosome	7/2205	15/28564	5.97884e-05	0.000524216	0.000333688	Kansl2/Msl3/Ogt/Hcfc1/Jpx/Rlim/Mcrs1	7
GO:1901978	BP	GO:1901978	positive regulation of cell cycle checkpoint	7/2205	15/28564	5.97884e-05	0.000524216	0.000333688	Birc5/Cdca8/Mad2l1/Incenp/Ndc80/Map3k20/Aurkb	7
GO:0006090	BP	GO:0006090	pyruvate metabolic process	24/2205	131/28564	6.0561e-05	0.000529414	0.000336996	Gapdh/Pgk1/Ldha/Eno3/Mpc1/Stat3/Hk3/Prxl2c/Aldoa/Ogdh/Vdac1/Ogt/Tigar/Prkaa1/Tkfc/Enpp1/Foxk1/Pfkp/Tpi1/Zbtb7a/Pkm/Pdk3/Pfkl/Mpc2	24
GO:0071621	BP	GO:0071621	granulocyte chemotaxis	24/2205	131/28564	6.0561e-05	0.000529414	0.000336996	Lgals3/Fcer1g/Cxcl9/Bsg/Rac1/Ccl5/Il1b/Jaml/Mapk3/Mpp1/Pde4b/Ccl8/Ccl22/Dnm1l/Mapk1/Rarres2/Ccl2/Fcgr3/Ccl19/Anxa1/Prkca/Ccr7/Vav1/Ripor2	24
GO:0051017	BP	GO:0051017	actin filament bundle assembly	29/2205	173/28564	6.06517e-05	0.000529422	0.000337001	Aif1/Lcp1/Plek/Rac1/Ptk2b/Flna/Pdlim4/Mkks/Baiap2/Rock2/Actn4/Rhoa/Rdx/Tesk1/Ptger4/Arhgef18/Stmn1/Tpm1/Rhoc/Pxn/Swap70/Tnfaip1/Srf/Sh3pxd2b/Ppfia1/Pak1/Coro1b/Zyx/Wasf2	29
GO:0048024	BP	GO:0048024	regulation of mRNA splicing, via spliceosome	22/2205	115/28564	6.1735e-05	0.00053808	0.000342513	Hspa8/Hnrnpa2b1/Rbm39/Fxr1/Rnps1/Jmjd6/Dyrk1a/Srsf7/Rbm15/Tia1/Rbmxl1/Magoh/Snrnp70/Eif4a3/Zbtb7a/Ptbp3/Ythdc1/Tra2b/Srsf3/Larp7/Rbm7/Srsf9	22
GO:0006195	BP	GO:0006195	purine nucleotide catabolic process	13/2205	49/28564	6.25064e-05	0.000542393	0.000345258	Pnp/Nt5c2/Itpa/Nudt18/Samhd1/Dnph1/Mlycd/Ampd3/Ncf2/Ada/Acot7/Hprt/Nt5c	13
GO:1902459	BP	GO:1902459	positive regulation of stem cell population maintenance	13/2205	49/28564	6.25064e-05	0.000542393	0.000345258	Hdac1/Hdac2/Dpf2/Sap30/Kdm2b/Ogt/Sinhcaf/Ss18/Brms1l/Smarcb1/Rbbp4/Bcl7c/Smarce1	13
GO:0009125	BP	GO:0009125	nucleoside monophosphate catabolic process	9/2205	25/28564	6.2598e-05	0.000542393	0.000345258	Pnp/Nt5c2/Upp1/Nt5m/Dnph1/Ampd3/Ada/Hprt/Nt5c	9
GO:1901739	BP	GO:1901739	regulation of myoblast fusion	9/2205	25/28564	6.2598e-05	0.000542393	0.000345258	Cxcl9/Ccl8/Capn2/Flt3l/Plekho1/Cd53/Ehd1/Il4ra/Ripor2	9
GO:0060260	BP	GO:0060260	regulation of transcription initiation by RNA polymerase II	17/2205	77/28564	6.48403e-05	0.000560997	0.0003571	Sub1/Xpa/Med17/Taf7/Med9/Taf3/Med24/Med16/Taf9/Taf12/Srf/Med6/Gtf2a1/Med10/Znhit1/Taf13/Med21	17
GO:0090132	BP	GO:0090132	epithelium migration	46/2205	329/28564	6.61478e-05	0.00057147	0.000363767	Jun/Bsg/Atp5b/Rac1/Svbp/Nr4a1/Ptk2b/Tgfbr2/Plcg2/Sema4a/Sp1/Kit/Lpxn/Pecam1/Rock2/Stat5a/Actn4/Atp5a1/Rhoa/Hmox1/Tesk1/Anxa3/Pkn2/Adam8/Mapre2/Pxn/Rab13/Pdpk1/Srf/Bcas3/Arsb/Cd40/Anxa1/Prkca/Cib1/Adipor1/Pdcd6/Coro1b/Mef2c/Cxcr4/Gfus/Ctsh/Glipr2/Pten/Ets1/Pdcd10	46
GO:0045621	BP	GO:0045621	positive regulation of lymphocyte differentiation	25/2205	140/28564	6.65713e-05	0.000574287	0.00036556	Pnp/Tgfbr2/Cd83/Nfkbid/Smarcd2/Hsp90aa1/Ppp2r3c/Pbrm1/Stat5a/Rhoa/Socs1/Tox/Zmiz1/Flt3l/Adam8/Ap3b1/Runx1/Ada/Ccl19/Anxa1/Smarcb1/Ccr7/Il4ra/Smarce1/Vsir	25
GO:0051568	BP	GO:0051568	histone H3-K4 methylation	14/2205	56/28564	6.73091e-05	0.000579803	0.000369071	Rbbp5/H1f2/Ash2l/Kansl2/Ogt/Kmt2d/Kdm1a/Hcfc1/Wdr82/Cxxc1/H1f4/Nelfe/Pih1d1/Mcrs1	14
GO:0000768	BP	GO:0000768	syncytium formation by plasma membrane fusion	16/2205	70/28564	6.77453e-05	0.000581012	0.000369841	Cxcl9/Cacna1s/Casp1/Cd44/Ccl8/Capn2/Flt3l/Plekho1/Adam8/Sbno2/Myof/Sh3pxd2a/Cd53/Ehd1/Il4ra/Ripor2	16
GO:0042273	BP	GO:0042273	ribosomal large subunit biogenesis	16/2205	70/28564	6.77453e-05	0.000581012	0.000369841	Mrto4/Gtf3a/Znhit6/Las1l/Rpf1/Tma16/Rpl26/Wdr12/Ebna1bp2/Zfp622/Traf7/Nsa2/Brix1/Nop16/Ddx18/Rpf2	16
GO:0140253	BP	GO:0140253	cell-cell fusion	16/2205	70/28564	6.77453e-05	0.000581012	0.000369841	Cxcl9/Cacna1s/Casp1/Cd44/Ccl8/Capn2/Flt3l/Plekho1/Adam8/Sbno2/Myof/Sh3pxd2a/Cd53/Ehd1/Il4ra/Ripor2	16
GO:0046031	BP	GO:0046031	ADP metabolic process	21/2205	108/28564	7.0245e-05	0.000601575	0.00038293	Gapdh/Pgk1/Eno3/Stat3/Hk3/Prxl2c/Ak2/Aldoa/Ogdh/Ogt/Tigar/Prkaa1/Tkfc/Ampd3/Enpp1/Foxk1/Pfkp/Tpi1/Zbtb7a/Pkm/Pfkl	21
GO:1902749	BP	GO:1902749	regulation of cell cycle G2/M phase transition	22/2205	116/28564	7.06994e-05	0.000604587	0.000384847	Cdk1/Lmnb1/Brcc3/Taok3/Rnaseh2b/Rrm1/Aven/Pinx1/Miip/Ctc1/Hus1/Fbxo5/Rbbp8/Ccnq/Cdkn2a/Camk2d/Pbx1/Ints3/Cdk2/Rad21/Ccnd1/Cdk5rap3	22
GO:0009991	BP	GO:0009991	response to extracellular stimulus	58/2205	447/28564	7.10839e-05	0.000606995	0.00038638	Ifi205/Jun/Ldha/Zfp36/Kynu/Dctpp1/Sesn3/Pmaip1/Fas/Gatm/Mkks/Rasgrp4/Nudt1/Ddit3/Fnip1/Mapk3/Nuak2/Vps41/Acadm/Adrb2/Impact/Atg7/Slc25a25/Rragc/Eif4g1/Aacs/Itga6/Ehmt2/Eif2ak1/Chka/Gba/Cpeb4/Itga4/Mapk1/Ifi211/Map1lc3b/Gabarap/Trim24/Prkaa1/Tbc1d5/Ifi204/Mapk8/Bckdhb/Nucb2/Srf/Bcas3/Arsb/Gcn1/Enpp1/Foxk1/Pex2/Wrn/Ada/Hspa5/Bcl10/Seh1l/Alad/Eif4ebp1	58
GO:0046474	BP	GO:0046474	glycerophospholipid biosynthetic process	28/2205	166/28564	7.20126e-05	0.000612602	0.000389949	Ptpmt1/Fabp5/Pcyt2/Plcg2/Pi4k2a/Impa2/Etnk1/Dpm1/Smg1/Hdhd5/Pyurf/Slc27a1/Vac14/Lpcat2/Socs1/Far1/Gpat4/Chka/Ip6k2/Capn2/Bpnt1/Pip4k2c/Agpat1/Pip4k2b/Bscl2/Socs7/Mboat7/Impa1	28
GO:0032509	BP	GO:0032509	endosome transport via multivesicular body sorting pathway	10/2205	31/28564	7.21564e-05	0.000612602	0.000389949	Chmp5/Chmp2a/Chmp2b/Chmp7/Laptm4b/Chmp1a/Tmem50b/Chmp4b/Snf8/Chmp1b	10
GO:0045070	BP	GO:0045070	positive regulation of viral genome replication	10/2205	31/28564	7.21564e-05	0.000612602	0.000389949	Top2a/Cnot7/Ddb1/Pkn2/Pde12/Gbp3/Adar/Vapb/Srpk2/Rad23a	10
GO:0099022	BP	GO:0099022	vesicle tethering	10/2205	31/28564	7.21564e-05	0.000612602	0.000389949	Trappc1/Trappc5/Trappc3/Exoc5/Trappc12/Exoc6/Exoc4/Exoc2/Trappc2/Stard3nl	10
GO:0043516	BP	GO:0043516	regulation of DNA damage response, signal transduction by p53 class mediator	11/2205	37/28564	7.35356e-05	0.000622517	0.00039626	Marchf7/Pmaip1/Dyrk1a/Cd44/Psmd10/Rpl26/Cops3/Kdm1a/Smyd2/Cdkn2a/Znhit1	11
GO:0050869	BP	GO:0050869	negative regulation of B cell activation	11/2205	37/28564	7.35356e-05	0.000622517	0.00039626	Tnfaip3/Btla/Cd24a/Fas/Flt3/Hmgb3/Fcgr2b/Ctla4/Cdkn2a/Lyn/Pten	11
GO:0090130	BP	GO:0090130	tissue migration	46/2205	331/28564	7.66398e-05	0.000647864	0.000412395	Jun/Bsg/Atp5b/Rac1/Svbp/Nr4a1/Ptk2b/Tgfbr2/Plcg2/Sema4a/Sp1/Kit/Lpxn/Pecam1/Rock2/Stat5a/Actn4/Atp5a1/Rhoa/Hmox1/Tesk1/Anxa3/Pkn2/Adam8/Mapre2/Pxn/Rab13/Pdpk1/Srf/Bcas3/Arsb/Cd40/Anxa1/Prkca/Cib1/Adipor1/Pdcd6/Coro1b/Mef2c/Cxcr4/Gfus/Ctsh/Glipr2/Pten/Ets1/Pdcd10	46
GO:0046635	BP	GO:0046635	positive regulation of alpha-beta T cell activation	17/2205	78/28564	7.70075e-05	0.000650041	0.00041378	Pnp/Tgfbr2/Cd24a/Cd83/Hsph1/Nfkbid/Card11/Rhoa/Socs1/Il12rb2/Ap3b1/Runx1/Ada/Ccl19/Anxa1/Ccr7/Il4ra	17
GO:0009116	BP	GO:0009116	nucleoside metabolic process	13/2205	50/28564	7.85398e-05	0.000660138	0.000420208	Pnp/Nt5c2/Tk1/Upp1/Gamt/Nudt1/Dera/Oard1/Cdadc1/Ada/Dck/Hprt/Aprt	13
GO:0072599	BP	GO:0072599	establishment of protein localization to endoplasmic reticulum	13/2205	50/28564	7.85398e-05	0.000660138	0.000420208	Rab3gap2/Edem1/Sec63/Srprb/Ubl4a/Hspa5/Srp14/Srp72/Get3/Chmp4b/Sgta/Srp9/Sec62	13
GO:2000404	BP	GO:2000404	regulation of T cell migration	13/2205	50/28564	7.85398e-05	0.000660138	0.000420208	Aif1/Oxsr1/Ccl5/Rhoa/Crk/Adam10/Itga4/Adam8/Ecm1/Selenok/Ccr7/Pycard/Ripor2	13
GO:0031507	BP	GO:0031507	heterochromatin formation	20/2205	101/28564	7.93447e-05	0.000665953	0.00042391	H3f3b/Hdac1/Lmnb1/Hat1/Lmna/Dyrk1a/Hells/Rif1/Ezh2/Resf1/Kmt2d/Kdm1a/Rb1/Cbx3/Ppm1d/Axin1/Ehmt1/Phf2/Cdk2/H1f0	20
GO:0007179	BP	GO:0007179	transforming growth factor beta receptor signaling pathway	32/2205	202/28564	8.02829e-05	0.000672869	0.000428312	Jun/Hdac1/Tgfbr2/Strap/Stat3/Mtmr4/Skil/Hdac2/Dnm2/Stk11/Smad2/Lpxn/Nrros/Sap30/Usp15/Ogt/Smad1/Sinhcaf/Zmiz1/Brms1l/Pxn/Ccl2/Usp9x/Axin1/Pmepa1/Hspa5/Smad7/Rbbp4/Got1/Zbtb7a/Zeb1/Zyx	32
GO:0043401	BP	GO:0043401	steroid hormone mediated signaling pathway	22/2205	117/28564	8.08055e-05	0.000674296	0.00042922	Hdac1/Taf7/Crebrf/Per1/Rwdd1/Rhoa/Cnot1/Ncor2/Kmt2d/Zmiz1/Ar/Ywhah/Ncoa2/Ppp5c/Nedd4/Pak1/Zbtb7a/Phb2/Fkbp4/Safb/Ddrgk1/Safb2	22
GO:0071482	BP	GO:0071482	cellular response to light stimulus	22/2205	117/28564	8.08055e-05	0.000674296	0.00042922	Bak1/Pcna/Xpa/Mapk13/Ddb1/Stk11/Pbk/Impact/Rpl26/Mapk9/Cul4b/Kdm1a/Ino80/Trp53inp1/Crip1/Tmem161a/Map3k20/Aurkb/Cul4a/Nedd4/Pold3/Triap1	22
GO:1903076	BP	GO:1903076	regulation of protein localization to plasma membrane	22/2205	117/28564	8.08055e-05	0.000674296	0.00042922	Lgals3/Vamp8/Stx8/Actr3/Stx3/Camk2g/Zdhhc7/Ar/Ap2m1/Picalm/Prnp/Rangrf/Camk2d/Ramp3/Atp2c1/Ppfia1/Rhog/Sqstm1/Stx7/Cib1/Stx4a/Tmed2	22
GO:0043281	BP	GO:0043281	regulation of cysteine-type endopeptidase activity involved in apoptotic process	33/2205	211/28564	8.0911e-05	0.000674296	0.00042922	Cycs/Birc5/Bak1/Nr4a1/Pmaip1/Fas/Siah2/Fnip1/Casp1/Cd44/Ndufa13/Rhoa/Rps6ka1/Xiap/Mapk9/Por/Arl6ip1/Anp32b/Mul1/Nlrc4/Cdkn2a/Nod1/Bcl2l11/Cradd/Bcl2l12/Gsn/Bmyc/Pdcd6/Bcl10/Pycard/Diablo/Pih1d1/Triap1	33
GO:0042093	BP	GO:0042093	T-helper cell differentiation	16/2205	71/28564	8.12455e-05	0.000675174	0.000429779	Stat3/Sema4a/Nfkbid/Otud5/Ptger4/Slamf6/Gadd45g/Irf4/Rc3h2/Ly9/Bcl3/Ccl19/Anxa1/Ccr7/Smad7/Il4ra	16
GO:0070098	BP	GO:0070098	chemokine-mediated signaling pathway	16/2205	71/28564	8.12455e-05	0.000675174	0.000429779	Cxcl9/Ptk2b/Sh2b3/Oxsr1/Ccl5/Rnf113a2/Wbp1l/Ccl8/Rbm15/Ccl22/Ccl2/Ccl19/Ccr7/Cib1/Lyn/Cxcr4	16
GO:0048278	BP	GO:0048278	vesicle docking	15/2205	64/28564	8.35175e-05	0.000692103	0.000440555	Plek/Stx8/Stx3/Stxbp3/Exoc5/Uso1/Exoc6/Exoc4/Exoc2/Stx11/Stx17/Rab13/Stx2/Stx7/Stx4a	15
GO:0061077	BP	GO:0061077	chaperone-mediated protein folding	15/2205	64/28564	8.35175e-05	0.000692103	0.000440555	Hspa8/Cct6a/Hsph1/Dnajb4/Hspa1a/Tor1b/Ero1a/Pex19/Cct3/Hspa5/Cct4/H2-DMb2/Fkbp4/Sgta/Hspa14	15
GO:0046626	BP	GO:0046626	regulation of insulin receptor signaling pathway	18/2205	86/28564	8.40219e-05	0.000695305	0.000442593	Sesn3/Il1b/Zfp592/Socs1/Ogt/Prkaa1/Rarres2/Pip4k2c/Pip4k2b/Nucb2/Mzb1/Enpp1/Lonp1/Prkca/Snx5/Adipor1/Pak1/Nucks1	18
GO:0061013	BP	GO:0061013	regulation of mRNA catabolic process	30/2205	185/28564	8.56468e-05	0.000707757	0.00045052	Myd88/Exosc3/Zfp36/Tardbp/Fxr1/Upf3a/Cnot7/Hnrnpc/Carhsp1/Larp4b/Tob1/Rock2/Exosc9/Traf2/Cnot1/Cnot6/Dcp2/Tent4b/Fus/Rc3h2/Pde12/E2f1/Cnot6l/Ythdf2/Magoh/Eif4a3/Taf15/Elavl1/Fastk/Zc3h14	30
GO:0033673	BP	GO:0033673	negative regulation of kinase activity	35/2205	230/28564	8.83112e-05	0.000728443	0.000463687	Tnfaip3/Chp1/Pkig/Sh2b3/Tsg101/Il1b/Prkar2a/Hexim1/Prkar1a/Dusp1/Taf7/Trim27/Cdkn2c/Tesk1/Gba/Tigar/Rb1/Rtraf/Gadd45g/Pip4k2c/Pip4k2b/Cdkn2a/Nup62/Adar/Prkca/Gstp1/Cdkn1b/Lyn/Qars/Pycard/Aida/Rgs2/Pten/Gskip/Cdk5rap3	35
GO:0070555	BP	GO:0070555	response to interleukin-1	19/2205	94/28564	8.88328e-05	0.000728443	0.000463687	Myd88/Saa3/Mapk13/Irak1/Ccl5/Il1b/Mapk3/Cebpb/Ccl8/Ccl22/Zbp1/Taf9/Ccl2/Cd40/Tnip2/Ccl19/Anxa1/Prkca/Pycard	19
GO:0001562	BP	GO:0001562	response to protozoan	12/2205	44/28564	8.88918e-05	0.000728443	0.000463687	Myd88/Gbp2b/Gbp2/Gbp8/Gbp10/Irf4/Gbp3/Bcl3/Enpp1/Cd40/Gbp4/Il4ra	12
GO:0009124	BP	GO:0009124	nucleoside monophosphate biosynthetic process	12/2205	44/28564	8.88918e-05	0.000728443	0.000463687	Pnp/Tk1/Upp1/Tyms/Gmps/Dhodh/Shmt1/Ampd3/Ada/Dck/Hprt/Aprt	12
GO:0016925	BP	GO:0016925	protein sumoylation	12/2205	44/28564	8.88918e-05	0.000728443	0.000463687	Rangap1/Uba2/Gnl3/Hmg20b/Bcl11a/Zmiz1/Mul1/Cdkn2a/Rwdd3/Traf7/Sumo2/Ube2i	12
GO:0032508	BP	GO:0032508	DNA duplex unwinding	12/2205	44/28564	8.88918e-05	0.000728443	0.000463687	Sub1/Top2a/Gins2/Mcm4/Mcm6/Ascc3/Ddx1/Recql/Wrn/Anxa1/Mcm5/Mcm3	12
GO:0061615	BP	GO:0061615	glycolytic process through fructose-6-phosphate	9/2205	26/28564	8.9195e-05	0.0007289	0.000463978	Gapdh/Pgk1/Eno3/Aldoa/Foxk1/Pfkp/Tpi1/Pkm/Pfkl	9
GO:0071459	BP	GO:0071459	protein localization to chromosome, centromeric region	9/2205	26/28564	8.9195e-05	0.0007289	0.000463978	Cdk1/Cenpq/Cdt1/Trappc12/Rb1/Bub1b/Ndc80/Aurkb/Cenpa	9
GO:0048511	BP	GO:0048511	rhythmic process	44/2205	314/28564	8.93871e-05	0.000729458	0.000464333	Adrm1/Hdac1/Cdk1/Tardbp/Crem/Top2a/Ddb1/Hdac2/Fas/Nampt/Siah2/Dyrk1a/Sp1/Rock2/Casp1/2610005L07Rik/Bhlhe40/Atg7/Stat5a/Sgpl1/Per1/Ezh2/Mapk9/Ptger4/Dnm1l/Ogt/Ppp1ccb/Cbx3/Prkaa1/Htr7/Usp9x/Ncoa2/Mapk8/Suv39h2/Cul4a/Pspc1/Runx1/Fbxw11/Ada/Nono/Anxa1/Nfkb2/Pten/Huwe1	44
GO:0006887	BP	GO:0006887	exocytosis	51/2205	382/28564	9.20741e-05	0.000750347	0.00047763	Fcer1g/Napa/Plek/Vamp8/Chmp2a/Septin2/Tsg101/Lin7c/Ccl5/Pi4k2a/Snap29/Anxa2/Stx3/Kit/Vps41/Stxbp3/Git2/Exoc5/Hmox1/Slc4a8/Anxa3/Atp13a2/Ccl8/Dnm1l/Exoc6/Exoc4/Exoc2/Vamp7/Washc3/Stx11/Stx17/Rab13/Pdpk1/Stx2/Exoc3l4/Unc13d/Nsf/Rab5a/Anxa1/Prkca/Myo1g/Lyn/Stx4a/Pak1/Hck/Il4ra/Rab9/Snap23/Snf8/Pdcd6ip/Sdf4	51
GO:0030518	BP	GO:0030518	intracellular steroid hormone receptor signaling pathway	21/2205	110/28564	9.26438e-05	0.000752906	0.000479259	Hdac1/Taf7/Per1/Rwdd1/Rhoa/Cnot1/Ncor2/Kmt2d/Zmiz1/Ar/Ywhah/Ncoa2/Ppp5c/Nedd4/Pak1/Zbtb7a/Phb2/Fkbp4/Safb/Ddrgk1/Safb2	21
GO:0051702	BP	GO:0051702	biological process involved in interaction with symbiont	21/2205	110/28564	9.26438e-05	0.000752906	0.000479259	Hspa8/Gapdh/Jun/Hdac1/Myd88/Tardbp/Ddb1/Ccl5/Ddx56/Sp1/Ccnt1/Rock2/Sap30/Tbc1d20/Ccl8/Rab5a/Psmc3/Smarcb1/Vapb/Nucks1/Rab9	21
GO:0002819	BP	GO:0002819	regulation of adaptive immune response	37/2205	249/28564	9.38041e-05	0.000761286	0.000484593	B2m/Fcer1g/Tnfaip3/Pnp/Exosc3/Arid5a/Cd24a/Tnfrsf1b/Il1b/Nfkbid/Cd44/H2-T10/Otud5/Trim27/Hmces/Rif1/Msh2/Traf2/Fcgr2b/Rc3h2/Fcgr3/Lta/Havcr2/Cd40/Kmt5c/Fbxo38/Ada/Ccl19/Anxa1/Stx7/H2-M3/Ccr7/Smad7/Pycard/Il4ra/Mef2c/Vsir	37
GO:0006458	BP	GO:0006458	'de novo' protein folding	11/2205	38/28564	9.63129e-05	0.000779499	0.000496187	Hspa8/Hsph1/Dnajb4/Hspa1a/Tor1b/Ero1a/Chchd4/Hspa5/H2-DMb2/Hspa14/Dnajc2	11
GO:0044786	BP	GO:0044786	cell cycle DNA replication	11/2205	38/28564	9.63129e-05	0.000779499	0.000496187	Pcna/Lig1/Ilkap/Cdt1/Mcm4/Mcm6/Ino80/Fbxo5/Dbf4/Senp2/Mcm3	11
GO:0002294	BP	GO:0002294	CD4-positive, alpha-beta T cell differentiation involved in immune response	16/2205	72/28564	9.70469e-05	0.000782217	0.000497917	Stat3/Sema4a/Nfkbid/Otud5/Ptger4/Slamf6/Gadd45g/Irf4/Rc3h2/Ly9/Bcl3/Ccl19/Anxa1/Ccr7/Smad7/Il4ra	16
GO:0006949	BP	GO:0006949	syncytium formation	16/2205	72/28564	9.70469e-05	0.000782217	0.000497917	Cxcl9/Cacna1s/Casp1/Cd44/Ccl8/Capn2/Flt3l/Plekho1/Adam8/Sbno2/Myof/Sh3pxd2a/Cd53/Ehd1/Il4ra/Ripor2	16
GO:0030968	BP	GO:0030968	endoplasmic reticulum unfolded protein response	16/2205	72/28564	9.70469e-05	0.000782217	0.000497917	Serp1/Bak1/Derl2/Ddit3/Erlec1/Atf6b/Crebrf/Parp8/Ero1a/Dnajc10/Vapb/Hspa5/Tmed2/Ddrgk1/Ccnd1/Cdk5rap3	16
GO:0031348	BP	GO:0031348	negative regulation of defense response	39/2205	268/28564	9.74833e-05	0.000784661	0.000499472	Tnfaip3/Ifi205/Zfp36/Fgl2/Cnot7/Cd24a/Serpinb9/Tnfrsf1b/Pbk/Cd44/Adrb2/Ctla2a/Samhd1/Usp15/Crk/Ffar4/Ptger4/Rb1/Cd96/Ifi211/Parp14/Fcgr2b/Ifi204/Itch/Mul1/Tkfc/Adar/Havcr2/Trim21/Ada/Otulin/Gstp1/Ythdf2/Tnfaip8l2/Lyar/Isg15/Zdhhc18/Pten/Ets1	39
GO:0006637	BP	GO:0006637	acyl-CoA metabolic process	18/2205	87/28564	9.8382e-05	0.000789737	0.000502703	Kynu/Mpc1/Cs/Hmgcs1/Ogdh/Acsl4/Vdac1/Pmvk/Far1/Gpat4/Mvd/Mlycd/Hsd17b4/Acss1/Mmut/Acot7/Pdk3/Mpc2	18
GO:0035383	BP	GO:0035383	thioester metabolic process	18/2205	87/28564	9.8382e-05	0.000789737	0.000502703	Kynu/Mpc1/Cs/Hmgcs1/Ogdh/Acsl4/Vdac1/Pmvk/Far1/Gpat4/Mvd/Mlycd/Hsd17b4/Acss1/Mmut/Acot7/Pdk3/Mpc2	18
GO:0009128	BP	GO:0009128	purine nucleoside monophosphate catabolic process	7/2205	16/28564	9.91989e-05	0.000793053	0.000504814	Pnp/Nt5c2/Dnph1/Ampd3/Ada/Hprt/Nt5c	7
GO:0033235	BP	GO:0033235	positive regulation of protein sumoylation	7/2205	16/28564	9.91989e-05	0.000793053	0.000504814	Uba2/Gnl3/Mul1/Cdkn2a/Rwdd3/Traf7/Sumo2	7
GO:0071801	BP	GO:0071801	regulation of podosome assembly	7/2205	16/28564	9.91989e-05	0.000793053	0.000504814	Lcp1/Arhgef2/Rhoa/Mapk9/Mapk8/Gsn/Hck	7
GO:0070897	BP	GO:0070897	transcription preinitiation complex assembly	15/2205	65/28564	0.000100895	0.000805523	0.000512752	Med17/Taf6l/Taf7/Med9/Taf3/Med24/Med16/Taf9/Taf12/Med6/Gtf2f2/Gtf2a1/Med10/Taf13/Med21	15
GO:0046328	BP	GO:0046328	regulation of JNK cascade	26/2205	152/28564	0.000101139	0.00080587	0.000512973	Pafah1b1/Myd88/Ptk2b/Lmnb1/Taok3/Il1b/Rassf2/Tlr3/Per1/Crk/Stk3/Mapk9/Traf2/Map2k4/Zfp622/Gadd45g/Fcgr2b/Itch/Mdfic/Axin1/Nod1/Ccl19/Gstp1/Pycard/Aida/Traf1	26
GO:0009219	BP	GO:0009219	pyrimidine deoxyribonucleotide metabolic process	8/2205	21/28564	0.000101514	0.00080587	0.000512973	Dctpp1/Upp1/Tyms/Cmpk1/Nt5m/Shmt1/Tbpl1/Nt5c	8
GO:0018027	BP	GO:0018027	peptidyl-lysine dimethylation	8/2205	21/28564	0.000101514	0.00080587	0.000512973	Ehmt2/Kmt2d/Smyd2/Ehmt1/Suv39h2/Kmt5c/Smarcb1/Pih1d1	8
GO:0045058	BP	GO:0045058	T cell selection	14/2205	58/28564	0.000101623	0.00080587	0.000512973	Stat3/Stk11/Fas/Card11/Themis/Otud5/Rhoa/Slamf6/Tox/Irf4/Ly9/Ctsl/Srf/Ccr7	14
GO:0072527	BP	GO:0072527	pyrimidine-containing compound metabolic process	14/2205	58/28564	0.000101623	0.00080587	0.000512973	Dctpp1/Tk1/Upp1/Tyms/Cmpk1/Nme4/Nt5m/Dhodh/Mapk1/Shmt1/Cdadc1/Tbpl1/Dck/Nt5c	14
GO:1902904	BP	GO:1902904	negative regulation of supramolecular fiber organization	29/2205	178/28564	0.000102359	0.000810616	0.000515994	Hspa8/Pfdn5/Arhgef2/Mkks/Dyrk1a/Vbp1/Capg/Eml2/Tbcd/Pecam1/Rdx/Specc1l/Tmsb15b1/Arfgef1/Arhgef18/Stmn1/Tpm1/Swap70/Tpx2/Ppfia1/Cib1/Gsn/Coro1b/Gmfb/Capzb/Fkbp4/Tmod3/Mapre1/Wasf2	29
GO:0018209	BP	GO:0018209	peptidyl-serine modification	47/2205	345/28564	0.000104857	0.000829287	0.000527879	Txn1/Hcls1/Map2k2/Clk1/Bak1/Cdk1/Mknk2/Tgfbr2/Mapk13/Fnip1/Dyrk1a/Mapk3/Hsp90aa1/Sgk3/Pbk/Rassf2/Mknk1/Rock2/Cd44/Smg1/Camk4/Eif4g1/Vrk1/Ulk3/Poglut1/Mapk9/Ogt/Pkn2/Mapk1/Aurka/Prkaa1/Mapk8/Axin1/Pdpk1/Camk2d/Ramp3/Cdk2/Mast3/Mapk7/Prkca/Smad7/Chuk/Pak1/Pdk3/Srpk2/Pten/Pdcd10	47
GO:0070828	BP	GO:0070828	heterochromatin organization	21/2205	111/28564	0.000106057	0.000837648	0.000533201	H3f3b/Hdac1/Lmnb1/Hat1/Hdac2/Lmna/Dyrk1a/Hells/Rif1/Ezh2/Resf1/Kmt2d/Kdm1a/Rb1/Cbx3/Ppm1d/Axin1/Ehmt1/Phf2/Cdk2/H1f0	21
GO:0030833	BP	GO:0030833	regulation of actin filament polymerization	25/2205	144/28564	0.000106681	0.000841451	0.000535622	Hcls1/Rac1/Arhgap18/Ptk2b/Icam1/Actr3/Cyfip2/Mkks/Baiap2/Rasa1/Capg/Pecam1/Cyria/Rhoa/Rdx/Tmsb15b1/Fchsd2/Arfgef1/Tpm1/Gsn/Dbnl/Bin1/Pycard/Capzb/Tmod3	25
GO:2000573	BP	GO:2000573	positive regulation of DNA biosynthetic process	17/2205	80/28564	0.000107498	0.000846763	0.000539003	Cct6a/Pcna/Ptk2b/Pnkp/Mapk3/Hsp90aa1/Fbxo4/Gins2/Rfc4/Hmbox1/Rfc3/Mapk1/Aurkb/Camk2d/Cct3/Cct4/Bmyc	17
GO:0000018	BP	GO:0000018	regulation of DNA recombination	24/2205	136/28564	0.000111718	0.00087883	0.000559416	Meaf6/Exosc3/Rpa2/Dmap1/H1f2/Alyref/Fbh1/Hmces/Rif1/Msh2/Kdm1a/Trrap/Fus/Rmi2/Zcwpw1/Rad51ap1/Rbbp8/Vps72/Cd40/Kmt5c/Epc2/H1f0/H1f4/Actr2	24
GO:0034314	BP	GO:0034314	Arp2/3 complex-mediated actin nucleation	12/2205	45/28564	0.000112759	0.000884653	0.000563122	Actr3/Trim27/Ap1ar/Fchsd2/Washc3/Washc4/Wasl/Coro1b/Gmfb/Actr2/Rnh1/Wasf2	12
GO:0042771	BP	GO:0042771	intrinsic apoptotic signaling pathway in response to DNA damage by p53 class mediator	12/2205	45/28564	0.000112759	0.000884653	0.000563122	Marchf7/Pmaip1/Cd44/Rpl26/Msh2/Kdm1a/Ifi204/Bcl3/Cdip1/Bcl2l12/Pycard/Triap1	12
GO:1901214	BP	GO:1901214	regulation of neuron death	53/2205	405/28564	0.0001144	0.000896336	0.000570559	Birc5/Jun/Chp1/Ptk2b/Stat3/Tnfrsf1b/Pmaip1/Fas/Ccl5/Il1b/Hsph1/Ddit3/Cebpb/G6pdx/Casp1/Atg7/Egln2/Rhoa/Hmox1/Xiap/Msh2/Kdm2b/Gclm/Gba/Cpeb4/Map2k4/Capn2/Gclc/Tigar/Picalm/Adam8/Prnp/Ap2b1/Fcgr2b/Mapk8/Ppp1r13b/Pdpk1/Ppp5c/Aars/Ncf2/Bcl2l11/Itpr1/Oxr1/Traf7/Nono/Ncoa7/Chmp4b/Mef2c/Cdc34/Rras2/Srpk2/Prdx2/Ccnd1	53
GO:0006513	BP	GO:0006513	protein monoubiquitination	18/2205	88/28564	0.000114859	0.000898736	0.000572087	Marchf7/Brcc3/Tsg101/Ddb1/Pex12/Fanca/Cul4b/Faap100/Uhrf1/Itch/Ube4b/Fance/Nedd4/Trim21/Mgrn1/Ube2w/Pdcd6/Huwe1	18
GO:0002293	BP	GO:0002293	alpha-beta T cell differentiation involved in immune response	16/2205	73/28564	0.000115473	0.000901149	0.000573623	Stat3/Sema4a/Nfkbid/Otud5/Ptger4/Slamf6/Gadd45g/Irf4/Rc3h2/Ly9/Bcl3/Ccl19/Anxa1/Ccr7/Smad7/Il4ra	16
GO:0090501	BP	GO:0090501	RNA phosphodiester bond hydrolysis	16/2205	73/28564	0.000115473	0.000901149	0.000573623	Exosc3/Rpp30/Nop9/Abt1/Dbr1/Exosc9/Bms1/Cpsf2/Nob1/Pop7/Fcf1/Cpsf7/Cstf2/Pde12/Nudt21/Utp23	16
GO:0072659	BP	GO:0072659	protein localization to plasma membrane	43/2205	308/28564	0.000116177	0.000905446	0.000576357	Lgals3/Fcer1g/Bsg/Vamp8/Rac1/Gga1/Flna/Stx8/Actr3/Tspan14/Ehd4/Anxa2/Stx3/Rock2/Psmd10/Exoc5/Myl12a/Rdx/Camk2g/Rilpl2/Arl6/Zdhhc7/Vamp7/Ar/Ap2m1/Picalm/Prnp/Blzf1/Rab13/Rangrf/Camk2d/Nsf/Ramp3/Atp2c1/Ppfia1/Rhog/Sqstm1/Stx7/Cib1/Stx4a/Ift20/Ehd1/Tmed2	43
GO:0006469	BP	GO:0006469	negative regulation of protein kinase activity	32/2205	206/28564	0.000117204	0.000912239	0.000580682	Tnfaip3/Chp1/Pkig/Sh2b3/Tsg101/Il1b/Prkar2a/Hexim1/Prkar1a/Dusp1/Taf7/Trim27/Cdkn2c/Tesk1/Gba/Rb1/Rtraf/Gadd45g/Cdkn2a/Nup62/Adar/Prkca/Gstp1/Cdkn1b/Lyn/Qars/Pycard/Aida/Rgs2/Pten/Gskip/Cdk5rap3	32
GO:0042542	BP	GO:0042542	response to hydrogen peroxide	22/2205	120/28564	0.000119267	0.000926508	0.000589764	Txn1/Tnfaip3/Ptk2b/Lig1/Mapk13/Hdac2/Hk3/Kpna4/Stk25/Net1/Impact/Crk/Hmox1/Ezh2/Prkaa1/Mapk8/Endog/Cdkn2a/Mapk7/Anxa1/Trap1/Pdcd10	22
GO:0072655	BP	GO:0072655	establishment of protein localization to mitochondrion	19/2205	96/28564	0.000119352	0.000926508	0.000589764	Immp1l/Pmaip1/Pmpcb/Tspo/Ddit3/Hsp90aa1/Ndufa13/Bag3/Prkaa1/Cdkn2a/Chchd4/Ap3b1/Agk/Tomm70a/Timm23/Aip/Grpel1/Timm13/Timm10	19
GO:0006354	BP	GO:0006354	DNA-templated transcription elongation	21/2205	112/28564	0.000121161	0.00093932	0.00059792	Adrm1/Chaserr/Med17/Wdr43/Ccnt1/Alyref/Med9/Ezh2/Med24/Eloa/Med16/Axin1/Wdr82/Zfp326/Med6/Gtf2f2/Nelfe/Med10/Supt16/Med21/Gtf2f1	21
GO:0046638	BP	GO:0046638	positive regulation of alpha-beta T cell differentiation	13/2205	52/28564	0.000121524	0.000940893	0.000598921	Pnp/Tgfbr2/Cd83/Nfkbid/Rhoa/Socs1/Ap3b1/Runx1/Ada/Ccl19/Anxa1/Ccr7/Il4ra	13
GO:0052547	BP	GO:0052547	regulation of peptidase activity	59/2205	466/28564	0.000122448	0.000946804	0.000602684	Psmb9/Gapdh/Cstb/Cycs/Serpinb6b/Birc5/Ifi205/Hdac1/Bak1/Serpina3g/Svbp/Nr4a1/Stat3/Serpinb9/Cyfip2/Pmaip1/Fas/Renbp/Siah2/Fnip1/Serpinb1a/Rock2/Casp1/Cd44/Ndufa13/Rhoa/Rps6ka1/Psenen/Xiap/Atp13a2/Mapk9/Por/Arl6ip1/Ifi211/Anp32b/Picalm/Ifi204/Mul1/Nlrc4/Ctsl/Cdkn2a/Nod1/Bcl2l11/Cradd/Ecm1/Bcl2l12/Gsn/Bmyc/Lyn/Pdcd6/Bcl10/Bin1/Pycard/Diablo/Ctsh/Ddrgk1/Pih1d1/Triap1/Vsir	59
GO:0071103	BP	GO:0071103	DNA conformation change	14/2205	59/28564	0.000123857	0.000956446	0.000608821	Sub1/Hnrnpa2b1/Top2a/Gins2/Mcm4/Mcm6/Ascc3/Ddx1/Recql/Wrn/Mterf1a/Anxa1/Mcm5/Mcm3	14
GO:0045324	BP	GO:0045324	late endosome to vacuole transport	9/2205	27/28564	0.000124657	0.000961358	0.000611948	Chmp5/Chmp2a/Chmp2b/Chmp7/Chmp1a/Tmem50b/Chmp4b/Snf8/Chmp1b	9
GO:0030183	BP	GO:0030183	B cell differentiation	29/2205	180/28564	0.000125238	0.000964574	0.000613996	Tnfaip3/Pnp/Bak1/Ptk2b/Slc25a5/Tcf3/Cd24a/Irf2bp2/Phf14/Fas/Plcg2/Fnip1/Flt3/Kit/Hmgb3/Ppp2r3c/Bcl11a/Stat5a/Card11/Ezh2/Msh2/Spib/Bcl3/Enpp1/Dclre1c/Sp3/Ada/Zbtb7a/Tpd52	29
GO:0042130	BP	GO:0042130	negative regulation of T cell proliferation	17/2205	81/28564	0.000126376	0.000972074	0.000618769	Marchf7/Btla/Cd24a/Cebpb/Prkar1a/Cd44/Cd86/Prnp/Ctla4/Itch/Cdkn2a/Pdcd1lg2/Tmem131l/Havcr2/Pten/Vsir/Ripor2	17
GO:0034612	BP	GO:0034612	response to tumor necrosis factor	32/2205	207/28564	0.000128546	0.000987478	0.000628574	Txndc17/Zfp36/Ptk2b/Actr3/Ybx3/Ccl5/Gch1/Hspa1a/Mapk3/Casp1/Actn4/Ccl8/Ccl22/Adam10/Traf2/Gba/Mapk1/Ccl2/Endog/Gbp3/Ext1/Cdip1/Cd40/Ccl19/Otulin/Cib1/Lims1/Chuk/Cpne1/Pycard/Traf1/Cxcl16	32
GO:0090232	BP	GO:0090232	positive regulation of spindle checkpoint	6/2205	12/28564	0.000129192	0.000989854	0.000630087	Birc5/Cdca8/Mad2l1/Incenp/Ndc80/Aurkb	6
GO:0090267	BP	GO:0090267	positive regulation of mitotic cell cycle spindle assembly checkpoint	6/2205	12/28564	0.000129192	0.000989854	0.000630087	Birc5/Cdca8/Mad2l1/Incenp/Ndc80/Aurkb	6
GO:0006270	BP	GO:0006270	DNA replication initiation	10/2205	33/28564	0.000130557	0.000997717	0.000635092	Prim1/Cdt1/Orc6/Mcm4/Mcm6/Wrnip1/Prim2/Cdk2/Mcm5/Mcm3	10
GO:0031116	BP	GO:0031116	positive regulation of microtubule polymerization	10/2205	33/28564	0.000130557	0.000997717	0.000635092	Rac1/Drg1/Numa1/Hspa1a/Dctn1/Mapk8/Slain1/Cdkn1b/Pak1/Mapre1	10
GO:0044000	BP	GO:0044000	movement in host	22/2205	121/28564	0.000135291	0.00103256	0.000657271	Vps37b/Bsg/Vamp8/Ifitm2/Chmp5/Chmp2a/Jpt2/Tsg101/Ddb1/Chmp2b/Ciita/Slc3a2/Chmp7/Trim59/Exoc2/Chmp1a/Trim21/Ifitm3/Vapb/Gsn/Chmp4b/Chmp1b	22
GO:0042274	BP	GO:0042274	ribosomal small subunit biogenesis	16/2205	74/28564	0.000136883	0.00104336	0.000664143	Wdr46/Fam207a/Wdr43/Nop9/Abt1/Lsm6/Dcaf13/Bms1/Utp6/Nob1/Ddx52/Fcf1/Ngdn/Tsr2/Utp23/Mrps11	16
GO:0030593	BP	GO:0030593	neutrophil chemotaxis	20/2205	105/28564	0.000139134	0.00105778	0.000673324	Lgals3/Fcer1g/Cxcl9/Bsg/Rac1/Ccl5/Il1b/Jaml/Mpp1/Pde4b/Ccl8/Ccl22/Dnm1l/Ccl2/Fcgr3/Ccl19/Prkca/Ccr7/Vav1/Ripor2	20
GO:0033077	BP	GO:0033077	T cell differentiation in thymus	20/2205	105/28564	0.000139134	0.00105778	0.000673324	B2m/Adrm1/Tcf3/Stk11/Fas/Il1b/Nfkbid/Jmjd6/Stat5a/Card11/Gba/Tox/Adam8/Mpzl2/Cdkn2a/Srf/Tmem131l/Ada/Ccr7/Zeb1	20
GO:0045047	BP	GO:0045047	protein targeting to ER	12/2205	46/28564	0.000141918	0.00107755	0.000685912	Edem1/Sec63/Srprb/Ubl4a/Hspa5/Srp14/Srp72/Get3/Chmp4b/Sgta/Srp9/Sec62	12
GO:0006898	BP	GO:0006898	receptor-mediated endocytosis	39/2205	273/28564	0.000145023	0.00109894	0.000699526	B2m/Fcer1g/Atp5b/Ppp3r1/Tgfbr2/Dnm2/Plcg2/Cd2ap/Anxa2/Ap2a1/Mkln1/Cd44/Adrb2/Clta/Vac14/Rnf216/Fchsd2/Kif3a/Itga4/Ap2m1/Picalm/Ap2b1/Fcgr2b/Tbc1d5/Ap2a2/Wasl/Lmbrd1/Nedd4/Nsf/Mtmr2/Ramp3/Ccl19/Ifitm3/Rab5a/Prkca/Ccr7/Dbnl/Atad1/Cxcl16	39
GO:0006406	BP	GO:0006406	mRNA export from nucleus	15/2205	67/28564	0.000145299	0.00109894	0.000699526	Hnrnpa2b1/Alyref/Gle1/Akap8l/Ncbp3/Thoc2l/Nxf1/Chtop/Rae1/Magoh/Eif4a3/Eny2/Ythdc1/Srsf3/Ddx39a	15
GO:0070534	BP	GO:0070534	protein K63-linked ubiquitination	15/2205	67/28564	0.000145299	0.00109894	0.000699526	Ube2g1/Ube2e3/Pnkp/Otub1/Plaa/Trim27/Traf2/Itch/Cdkn2a/Zfp91/Nedd4/Trim21/Traf1/Ube2s/Ube2v1	15
GO:1990778	BP	GO:1990778	protein localization to cell periphery	51/2205	389/28564	0.000145481	0.00109894	0.000699526	Lgals3/Fcer1g/Bsg/Vamp8/Rac1/Gga1/Flna/Stx8/Actr3/Lin7c/Tspan14/Epb41l2/Ehd4/Numa1/Anxa2/Stx3/Rock2/Psmd10/Exoc5/Myl12a/Rdx/Nubp1/Lztfl1/Camk2g/Rilpl2/Adam10/Ogt/Arl6/Zdhhc7/Vamp7/Ar/Ap2m1/Picalm/Prnp/Blzf1/Rab13/Rangrf/Camk2d/Nsf/Ramp3/Atp2c1/Ppfia1/Rhog/Sqstm1/Stx7/Cib1/Stx4a/Ift20/Ehd1/Tmed2/Snap23	51
GO:0002687	BP	GO:0002687	positive regulation of leukocyte migration	27/2205	164/28564	0.000145931	0.00110093	0.00070079	Lgals3/Aif1/Rac1/Ptk2b/Tnfrsf18/Icam1/Oxsr1/Ccl5/Il1b/Mapk3/Pecam1/Rhoa/Ptger4/Adam10/Dnm1l/Nedd9/Itga4/Mapk1/Adam8/Rarres2/Ccl2/Swap70/Ccl19/Selenok/Ccr7/Pycard/Ripor2	27
GO:0031346	BP	GO:0031346	positive regulation of cell projection organization	58/2205	459/28564	0.000146604	0.00110459	0.000703125	Map2k2/Pafah1b1/Rac1/Ptk2b/Flna/Actr3/Cd24a/Skil/Dnm2/Mob2/Stk11/Dynlt1f/Stk25/Ddx56/Baiap2/Hsp90aa1/Ankrd27/Kit/Ap2a1/Bcl11a/Shtn1/Ezh2/Itga6/Dnm1l/Atf1/Nedd9/Tox/Kdm1a/Cbfa2t2/Vamp7/Picalm/Entr1/Nckipsd/Htr7/Rrn3/Xlr4b/Wasl/Srf/Bcas3/Arsb/Itpr1/Fbxo38/Ccl19/Mien1/Ccr7/Hspa5/Lyn/Pak1/Dbnl/Ift20/Coro1b/Ehd1/Actr2/Ranbp1/Septin7/Rgs2/Wasf2/Ripor2	58
GO:0042752	BP	GO:0042752	regulation of circadian rhythm	23/2205	130/28564	0.000147715	0.00111154	0.000707545	Cdk1/Tardbp/Top2a/Ddb1/Siah2/Rock2/Casp1/Bhlhe40/Atg7/Per1/Ezh2/Mapk9/Ptger4/Ppp1ccb/Prkaa1/Htr7/Usp9x/Mapk8/Suv39h2/Pspc1/Fbxw11/Ada/Nono	23
GO:0045637	BP	GO:0045637	regulation of myeloid cell differentiation	35/2205	236/28564	0.000148532	0.00111504	0.000709773	B2m/Hcls1/Hmgb2/Jun/Zfp36/Ptk2b/Stat3/Tmem64/Fas/Ccl5/Pithd1/Hspa1a/Gpr171/Cebpb/Rassf2/Hmgb3/Stat5a/Rbm15/Nedd9/Kdm1a/Rb1/Adam8/Rnf41/Esrra/Cnot4/Cul4a/Runx1/Prkca/Cib1/Bmyc/Lyn/Zbtb7a/Mef2c/Isg15/Ets1	35
GO:0002363	BP	GO:0002363	alpha-beta T cell lineage commitment	8/2205	22/28564	0.000148747	0.00111504	0.000709773	Stat3/Otud5/Rhoa/Slamf6/Tox/Irf4/Ly9/Ctsl	8
GO:0046782	BP	GO:0046782	regulation of viral transcription	8/2205	22/28564	0.000148747	0.00111504	0.000709773	Zfp36/Ubp1/Hexim1/Trim27/Mdfic/Rsf1/Trim21/Larp7	8
GO:0045581	BP	GO:0045581	negative regulation of T cell differentiation	13/2205	53/28564	0.000149737	0.0011196	0.000712679	Fgl2/Nfkbid/Cd44/Socs1/Rc3h2/Ctla4/Cdkn2a/Tmem131l/Runx1/Anxa1/Smad7/Il4ra/Prdx2	13
GO:0048247	BP	GO:0048247	lymphocyte chemotaxis	13/2205	53/28564	0.000149737	0.0011196	0.000712679	Ptk2b/Oxsr1/Ccl5/Hsd3b7/Ccl8/Ccl22/Adam10/Nedd9/Adam8/Ccl2/Ccl19/Ccr7/Cxcl16	13
GO:0007029	BP	GO:0007029	endoplasmic reticulum organization	18/2205	90/28564	0.000155228	0.00115919	0.000737878	Emc6/Cacna1s/Rab3gap2/Shtn1/Tor1b/Reep4/Emc1/Tmcc1/Reep3/Arl6ip1/Pex5/Ubl4a/Vapb/Get3/Tmed2/Sgta/Wdr83os/Emc2	18
GO:0010508	BP	GO:0010508	positive regulation of autophagy	26/2205	156/28564	0.000156543	0.00116216	0.000739769	Slc25a5/Sesn3/Stk11/Ddit3/Atg101/Mapk3/Rab3gap2/Adrb2/Atg7/Vdac1/Hmox1/Snx18/Trp53inp1/Sptlc2/Bag3/Dhrsx/Prkaa1/Pip4k2c/Tom1/Pip4k2b/Endog/Nod1/Bcl2l11/Trim21/Mtdh/Scoc	26
GO:0035967	BP	GO:0035967	cellular response to topologically incorrect protein	21/2205	114/28564	0.000157183	0.00116216	0.000739769	Hspa8/Serp1/Bak1/Derl2/Ddit3/Hspa1a/Erlec1/Atf6b/Crebrf/Parp8/Ero1a/Dnajc10/Bag3/Ube2w/Vapb/Hspa5/Tmed2/Hspa14/Ddrgk1/Ccnd1/Cdk5rap3	21
GO:0007096	BP	GO:0007096	regulation of exit from mitosis	7/2205	17/28564	0.000157401	0.00116216	0.000739769	Ube2c/Birc5/Cdca5/Cdc14a/Mad2l1bp/Cdkn1b/Phb2	7
GO:0009263	BP	GO:0009263	deoxyribonucleotide biosynthetic process	7/2205	17/28564	0.000157401	0.00116216	0.000739769	Rrm2/Tyms/Rrm1/Cmpk1/Shmt1/Tbpl1/Dck	7
GO:0009265	BP	GO:0009265	2'-deoxyribonucleotide biosynthetic process	7/2205	17/28564	0.000157401	0.00116216	0.000739769	Rrm2/Tyms/Rrm1/Cmpk1/Shmt1/Tbpl1/Dck	7
GO:0032510	BP	GO:0032510	endosome to lysosome transport via multivesicular body sorting pathway	7/2205	17/28564	0.000157401	0.00116216	0.000739769	Chmp5/Chmp2a/Chmp2b/Chmp7/Chmp1a/Chmp4b/Chmp1b	7
GO:0046112	BP	GO:0046112	nucleobase biosynthetic process	7/2205	17/28564	0.000157401	0.00116216	0.000739769	Cmpk1/Dhodh/Shmt1/Shmt2/Ada/Hprt/Aprt	7
GO:0046385	BP	GO:0046385	deoxyribose phosphate biosynthetic process	7/2205	17/28564	0.000157401	0.00116216	0.000739769	Rrm2/Tyms/Rrm1/Cmpk1/Shmt1/Tbpl1/Dck	7
GO:1901970	BP	GO:1901970	positive regulation of mitotic sister chromatid separation	7/2205	17/28564	0.000157401	0.00116216	0.000739769	Birc5/Cdca8/Incenp/Cdt1/Mad2l1bp/Rb1/Aurkb	7
GO:0002832	BP	GO:0002832	negative regulation of response to biotic stimulus	24/2205	139/28564	0.000158321	0.00116749	0.000743161	Tnfaip3/Ifi205/Fgl2/Cnot7/Serpinb9/Samhd1/Usp15/Crk/Cd96/Ifi211/Parp14/Ifi204/Itch/Mul1/Tkfc/Adar/Havcr2/Trim21/Ythdf2/Lyar/Isg15/Prdx2/Zdhhc18/Pten	24
GO:0045824	BP	GO:0045824	negative regulation of innate immune response	19/2205	98/28564	0.000158749	0.00116773	0.000743311	Tnfaip3/Ifi205/Cnot7/Serpinb9/Samhd1/Usp15/Crk/Cd96/Ifi211/Parp14/Ifi204/Mul1/Adar/Havcr2/Trim21/Ythdf2/Lyar/Isg15/Zdhhc18	19
GO:1901222	BP	GO:1901222	regulation of NIK/NF-kappaB signaling	19/2205	98/28564	0.000158749	0.00116773	0.000743311	Prdx1/Irak1/Il1b/Rassf2/Tlr3/Actn4/Rhoa/Cd86/Litaf/Rc3h2/Nod1/Havcr2/Fbxw11/Ccl19/Adipor1/Lims1/Cpne1/Phb2/Ndufc2	19
GO:0006378	BP	GO:0006378	mRNA polyadenylation	11/2205	40/28564	0.00016027	0.00117451	0.000747632	Ahcyl1/Cpsf2/Tent4b/Cpsf7/Cstf2/Sympk/Nudt21/Papola/Ythdc1/Tent2/Zc3h14	11
GO:0040001	BP	GO:0040001	establishment of mitotic spindle localization	11/2205	40/28564	0.00016027	0.00117451	0.000747632	Pafah1b1/Arhgef2/Mad2l1/Nde1/Numa1/Nusap1/Dctn1/Ndc80/Fbxw11/Cenpa/Mapre1	11
GO:0051125	BP	GO:0051125	regulation of actin nucleation	11/2205	40/28564	0.00016027	0.00117451	0.000747632	Trim27/Ap1ar/Fchsd2/Washc3/Washc4/Wasl/Gsn/Coro1b/Gmfb/Rnh1/Wasf2	11
GO:0045911	BP	GO:0045911	positive regulation of DNA recombination	16/2205	75/28564	0.000161673	0.00118317	0.000753144	Meaf6/Exosc3/Dmap1/Hmces/Rif1/Msh2/Trrap/Fus/Zcwpw1/Rad51ap1/Rbbp8/Vps72/Cd40/Kmt5c/Epc2/Actr2	16
GO:0043488	BP	GO:0043488	regulation of mRNA stability	27/2205	165/28564	0.000161853	0.00118317	0.000753144	Myd88/Exosc3/Zfp36/Tardbp/Fxr1/Cnot7/Hnrnpc/Carhsp1/Larp4b/Tob1/Rock2/Exosc9/Traf2/Cnot1/Cnot6/Dcp2/Tent4b/Fus/Rc3h2/Pde12/E2f1/Cnot6l/Ythdf2/Taf15/Elavl1/Fastk/Zc3h14	27
GO:0070997	BP	GO:0070997	neuron death	58/2205	461/28564	0.000164676	0.00120232	0.00076533	Gapdh/Birc5/Jun/Chp1/Ptk2b/Stat3/Tnfrsf1b/Pmaip1/Fas/Ccl5/Il1b/Hsph1/Ddit3/Cebpb/G6pdx/Casp1/Atg7/Egln2/Rhoa/Hmox1/Xiap/Msh2/Kdm2b/Gclm/Gba/Cpeb4/Map2k4/Capn2/Gclc/Tigar/Rb1/Picalm/Adam8/Prnp/Ap2b1/Fcgr2b/Bag5/Mapk8/Ppp1r13b/Pdpk1/Ppp5c/Aars/Ncf2/Enpp1/Bcl2l11/Itpr1/Oxr1/Traf7/Nono/Ncoa7/Chmp4b/Mef2c/Diablo/Cdc34/Rras2/Srpk2/Prdx2/Ccnd1	58
GO:0031057	BP	GO:0031057	negative regulation of histone modification	10/2205	34/28564	0.00017223	0.00125409	0.000798284	Fh1/Otub1/Phf1/Thap7/Mllt6/Taf7/Atg7/Kdm1a/Smarcb1/Pih1d1	10
GO:0051865	BP	GO:0051865	protein autoubiquitination	17/2205	83/28564	0.000173004	0.00125409	0.000798284	Marchf7/Brcc3/Rnf19b/Rnf181/Uhrf2/Klhl24/Traf2/Rnft1/Rnf41/Uhrf1/Cnot4/Itch/Ube4b/Rnf141/Trim21/Rnf157/Ube2a	17
GO:0071479	BP	GO:0071479	cellular response to ionizing radiation	17/2205	83/28564	0.000173004	0.00125409	0.000798284	Ifi205/Brcc3/Fbxo4/Net1/Rpl26/Rad1/Kdm1a/Ino80/Ifi211/Hus1/Map3k20/Ifi204/Rad51ap1/Ints7/Wrn/Nucks1/Swi5	17
GO:0007032	BP	GO:0007032	endosome organization	15/2205	68/28564	0.000173257	0.00125409	0.000798284	Chmp5/Chmp2a/Chmp2b/Pi4k2a/Chmp7/Laptm4b/Tmcc1/Usp8/Chmp1a/Tom1/Washc4/Sqstm1/Snx10/Chmp4b/Chmp1b	15
GO:0030330	BP	GO:0030330	DNA damage response, signal transduction by p53 class mediator	15/2205	68/28564	0.000173257	0.00125409	0.000798284	Marchf7/Pmaip1/Dyrk1a/Cd44/Psmd10/Rpl26/Cops3/Kdm1a/Smyd2/Ppm1d/Cdkn2a/Bcl3/Cradd/Znhit1/Triap1	15
GO:0060612	BP	GO:0060612	adipose tissue development	15/2205	68/28564	0.000173257	0.00125409	0.000798284	Adrm1/Chaserr/Norad/Lmna/Lncpint/Slc25a25/Klf7/Sptlc2/Prkaa1/Ncoa2/Bscl2/Enpp1/Arid5b/Sh3pxd2b/Plaat3	15
GO:1903051	BP	GO:1903051	negative regulation of proteolysis involved in protein catabolic process	15/2205	68/28564	0.000173257	0.00125409	0.000798284	Usp19/Marchf7/Pbk/Usp25/Ogt/Taf9/Bag5/Usp9x/Cdkn2a/Usp14/Psmf1/Sgta/Phf20l1/Ddrgk1/Alad	15
GO:0050671	BP	GO:0050671	positive regulation of lymphocyte proliferation	26/2205	157/28564	0.000174051	0.00125829	0.000800961	Aif1/Pnp/Myd88/Tcf3/Tgfbr2/Cd24a/Ccl5/Il1b/Stat5a/Card11/Cd86/Cd38/Il12rb2/Flt3l/Dhps/Pdcd1lg2/Havcr2/Cd40/Ada/Ccl19/Anxa1/Selenok/Ccr7/Pycard/H2-DMb2/Mef2c	26
GO:1903046	BP	GO:1903046	meiotic cell cycle process	34/2205	229/28564	0.000179228	0.00129413	0.000823771	Birc5/Pttg1/Ccnb2/Cdc20/Cks2/Top2a/Actr3/BC005624/Eif4g3/Incenp/Cep63/Psmd13/Smc2/Nuf2/Rad51d/Mnd1/Rad1/Ehmt2/Fanca/Spin1/Aurka/Syce2/Bub1b/Zcwpw1/Ndc80/Hus1/Fbxo5/Rad51ap1/Slx4/Ncapd2/Suv39h2/Bcl2l11/Ythdf2/Actr2	34
GO:0051653	BP	GO:0051653	spindle localization	14/2205	61/28564	0.000181209	0.00130683	0.000831858	Pafah1b1/Arhgef2/Actr3/Mad2l1/Nde1/Numa1/Nusap1/Dctn1/Ndc80/Wasl/Fbxw11/Cenpa/Actr2/Mapre1	14
GO:0006096	BP	GO:0006096	glycolytic process	19/2205	99/28564	0.000182421	0.00131397	0.000836402	Gapdh/Pgk1/Eno3/Stat3/Hk3/Prxl2c/Aldoa/Ogdh/Ogt/Tigar/Prkaa1/Tkfc/Enpp1/Foxk1/Pfkp/Tpi1/Zbtb7a/Pkm/Pfkl	19
GO:0010823	BP	GO:0010823	negative regulation of mitochondrion organization	13/2205	54/28564	0.000183402	0.00131942	0.000839873	Bak1/Slc25a5/Lmna/Tspo/Psmd10/Dnm1l/Gclc/Tigar/Rnf41/Mul1/Slc35f6/Huwe1/Triap1	13
GO:1902107	BP	GO:1902107	positive regulation of leukocyte differentiation	32/2205	211/28564	0.00018442	0.00132351	0.000842476	Hcls1/Jun/Pnp/Tgfbr2/Tmem64/Cd83/Ccl5/Nfkbid/Smarcd2/Hsp90aa1/Ppp2r3c/Pbrm1/Stat5a/Rhoa/Socs1/Nedd9/Tox/Zmiz1/Rb1/Flt3l/Adam8/Ap3b1/Runx1/Ada/Ccl19/Anxa1/Prkca/Smarcb1/Ccr7/Il4ra/Smarce1/Vsir	32
GO:1903708	BP	GO:1903708	positive regulation of hemopoiesis	32/2205	211/28564	0.00018442	0.00132351	0.000842476	Hcls1/Jun/Pnp/Tgfbr2/Tmem64/Cd83/Ccl5/Nfkbid/Smarcd2/Hsp90aa1/Ppp2r3c/Pbrm1/Stat5a/Rhoa/Socs1/Nedd9/Tox/Zmiz1/Rb1/Flt3l/Adam8/Ap3b1/Runx1/Ada/Ccl19/Anxa1/Prkca/Smarcb1/Ccr7/Il4ra/Smarce1/Vsir	32
GO:0002244	BP	GO:0002244	hematopoietic progenitor cell differentiation	29/2205	184/28564	0.000185158	0.00132719	0.000844816	Zfp36/Top2a/Sh2b3/Dpf2/Fas/Fnip1/Sp1/Kcnab2/Herc6/Flt3/Kit/Agpat5/Sipa1l3/Ciao3/Arl11/Ap2a2/Ext1/Srf/Adar/Sp3/Ap3b1/Runx1/Nudt21/Sbds/Ythdf2/Lyn/Znhit1/Tent2/Chd2	29
GO:0051092	BP	GO:0051092	positive regulation of NF-kappaB transcription factor activity	26/2205	158/28564	0.000193278	0.00138371	0.000880795	Myd88/Psma6/Icam1/Arhgef2/Stat3/Irak1/Il1b/Plcg2/Hspa1a/Tlr3/Card11/Traf2/Ar/Adam8/Nlrc4/Nod1/Cd40/Trim21/Cib1/Chuk/Mtdh/Bcl10/Zbtb7a/Pycard/Traf1/Ddrgk1	26
GO:0043542	BP	GO:0043542	endothelial cell migration	34/2205	230/28564	0.000194999	0.00139434	0.000887558	Bsg/Atp5b/Rac1/Svbp/Nr4a1/Ptk2b/Sema4a/Sp1/Lpxn/Pecam1/Rock2/Stat5a/Atp5a1/Rhoa/Hmox1/Anxa3/Adam8/Pxn/Rab13/Pdpk1/Srf/Bcas3/Cd40/Anxa1/Prkca/Cib1/Pdcd6/Coro1b/Mef2c/Cxcr4/Gfus/Pten/Ets1/Pdcd10	34
GO:0045582	BP	GO:0045582	positive regulation of T cell differentiation	22/2205	124/28564	0.00019538	0.00139537	0.000888216	Pnp/Tgfbr2/Cd83/Nfkbid/Smarcd2/Hsp90aa1/Pbrm1/Stat5a/Rhoa/Socs1/Zmiz1/Adam8/Ap3b1/Runx1/Ada/Ccl19/Anxa1/Smarcb1/Ccr7/Il4ra/Smarce1/Vsir	22
GO:0001818	BP	GO:0001818	negative regulation of cytokine production	41/2205	296/28564	0.000195979	0.00139795	0.000889859	Srgn/Tnfaip3/Bst2/Cuedc2/Rac1/Zfp36/Ppp1r11/Cd24a/Cd83/Tspo/Cd2ap/Ddit3/Flt3/Serpinb1a/Otud5/Trim27/Laptm4b/Hmox1/Ffar4/Ezh2/Tia1/Ptger4/Gba/Cd96/Prnp/Fcgr2b/Homer2/Mul1/Gbp3/Bcl3/Pdcd1lg2/Havcr2/Chid1/Anxa1/Gstp1/Anxa4/Ccr7/Smad7/Gbp4/Pycard/Vsir	41
GO:0008286	BP	GO:0008286	insulin receptor signaling pathway	24/2205	141/28564	0.000198275	0.00141262	0.000899194	Sesn3/Il1b/Mapk3/Zfp592/Socs1/Ogt/Mapk1/Prkaa1/Rarres2/Pip4k2c/Pip4k2b/Socs7/Pdpk1/Nucb2/Mzb1/Enpp1/Lonp1/Prkca/Snx5/Adipor1/Pak1/Nucks1/Srsf3/Eif4ebp1	24
GO:0031032	BP	GO:0031032	actomyosin structure organization	32/2205	212/28564	0.000201411	0.00143323	0.000912317	Csrp1/Rac1/Ptk2b/Hdac2/Pdlim4/Mkks/Epb41l2/Prkar1a/Rock2/Rhoa/Tesk1/Ptger4/Trpm7/Csrp2/Arhgef18/Stmn1/Tpm1/Rhoc/Pxn/Tnfaip1/Srf/Cnn3/Racgap1/Sh3pxd2b/Ppfia1/Wdr1/Pak1/Mef2c/Zyx/Tmod3/Pdcd6ip/Wasf2	32
GO:0006165	BP	GO:0006165	nucleoside diphosphate phosphorylation	21/2205	116/28564	0.000202337	0.00143809	0.000915407	Gapdh/Pgk1/Eno3/Stat3/Hk3/Cmpk1/Prxl2c/Aldoa/Ogdh/Nme4/Ogt/Tigar/Prkaa1/Tkfc/Enpp1/Foxk1/Pfkp/Tpi1/Zbtb7a/Pkm/Pfkl	21
GO:0048588	BP	GO:0048588	developmental cell growth	40/2205	287/28564	0.000204285	0.00145018	0.000923102	Pafah1b1/Ifrd1/Dpysl2/Tgfbr2/Actr3/Cyfip2/Dnm2/Stk11/Sema4a/Plaa/Hsp90aa1/G6pdx/Bcl11a/Impact/Shtn1/Mex3c/Kmt2d/Kdm1a/Map2k4/Itga4/Aurka/Picalm/Wdr36/Usp9x/Mul1/Ext1/Srf/Camk2d/Rnf157/Tomm70a/Fdps/Smad7/Llph/Pak1/Cpne1/Dbnl/Septin7/Rgs2/Cxcr4/Pten	40
GO:0002275	BP	GO:0002275	myeloid cell activation involved in immune response	20/2205	108/28564	0.00020715	0.00146875	0.000934926	Fcer1g/Vamp8/Myd88/Dnase1l3/Plcg2/Pi4k2a/Kit/Hmox1/Anxa3/Vamp7/Stx11/Sbno2/Pdpk1/Unc13d/Havcr2/Lyn/Stx4a/Pycard/Il4ra/Snap23	20
GO:0006757	BP	GO:0006757	ATP generation from ADP	19/2205	100/28564	0.000209133	0.00147747	0.000940476	Gapdh/Pgk1/Eno3/Stat3/Hk3/Prxl2c/Aldoa/Ogdh/Ogt/Tigar/Prkaa1/Tkfc/Enpp1/Foxk1/Pfkp/Tpi1/Zbtb7a/Pkm/Pfkl	19
GO:0120162	BP	GO:0120162	positive regulation of cold-induced thermogenesis	19/2205	100/28564	0.000209133	0.00147747	0.000940476	Plac8/Fh1/Fabp5/Acadl/Gatm/Cebpb/Adrb2/Ffar4/Ogt/Kdm1a/Gadd45g/Irf4/Scd1/Bscl2/Ehmt1/Cpt2/Adipor1/Il4ra/Cxcr4	19
GO:2001243	BP	GO:2001243	negative regulation of intrinsic apoptotic signaling pathway	19/2205	100/28564	0.000209133	0.00147747	0.000940476	Hdac1/Marchf7/Hdac2/Ybx3/Cep63/Cd44/Hells/Ndufa13/Ndufs3/Kdm1a/Tmem161a/Bag5/Rrn3/Bcl2l12/Mapk7/Ivns1abp/Nono/Trap1/Triap1	19
GO:0019882	BP	GO:0019882	antigen processing and presentation	23/2205	133/28564	0.000209687	0.00147961	0.000941841	B2m/Psmb9/Fcer1g/Rab6a/Fgl2/Icam1/Flt3/H2-T10/Treml4/Gba/Fcgr2b/Ctsl/Fcgr3/Ext1/Nod1/Ap3b1/Ccl19/Ifi30/H2-M3/Ccr7/Pycard/H2-DMb2/H2-Ob	23
GO:0006144	BP	GO:0006144	purine nucleobase metabolic process	8/2205	23/28564	0.000212691	0.00149722	0.000953051	Pnp/Nt5c2/Kdm1a/Shmt1/Shmt2/Ada/Hprt/Aprt	8
GO:0071276	BP	GO:0071276	cellular response to cadmium ion	8/2205	23/28564	0.000212691	0.00149722	0.000953051	Jun/Mapk3/Hmox1/Mapk9/Mapk1/Mapk8/Gsn/Chuk	8
GO:0032649	BP	GO:0032649	regulation of type II interferon production	22/2205	125/28564	0.000220083	0.00154741	0.000984996	Arid5a/Il1b/Ddit3/Flt3/Tlr3/Pde4b/Trim27/Il12rb2/Slamf6/Cd96/Prnp/Lta/Bcl3/Pdcd1lg2/Ifnar1/Havcr2/Runx1/H2-M3/Ccr7/Pycard/Isg15/Vsir	22
GO:2000514	BP	GO:2000514	regulation of CD4-positive, alpha-beta T cell activation	16/2205	77/28564	0.000223181	0.00156571	0.000996643	Tgfbr2/Cd24a/Cd83/Nfkbid/Cd44/Card11/Socs1/Rc3h2/Itch/Runx1/Ccl19/Anxa1/Ccr7/Smad7/Il4ra/Vsir	16
GO:0006271	BP	GO:0006271	DNA strand elongation involved in DNA replication	6/2205	13/28564	0.000224234	0.00156571	0.000996643	Pcna/Lig1/Mcm4/Pold2/Pold3/Mcm3	6
GO:0034982	BP	GO:0034982	mitochondrial protein processing	6/2205	13/28564	0.000224234	0.00156571	0.000996643	Immp1l/Pmpcb/Spg7/Yme1l1/Afg3l2/Stoml2	6
GO:0043922	BP	GO:0043922	negative regulation by host of viral transcription	6/2205	13/28564	0.000224234	0.00156571	0.000996643	Jun/Hdac1/Tardbp/Ccl5/Psmc3/Nucks1	6
GO:0097421	BP	GO:0097421	liver regeneration	6/2205	13/28564	0.000224234	0.00156571	0.000996643	Cebpb/Hmox1/Ezh2/Aurka/Itpr1/Ccnd1	6
GO:0009048	BP	GO:0009048	dosage compensation by inactivation of X chromosome	10/2205	35/28564	0.000224545	0.00156571	0.000996643	Cdyl/Rbm15/Kansl2/Msl3/Ogt/Hcfc1/Jpx/Rlim/Ythdc1/Mcrs1	10
GO:0043094	BP	GO:0043094	cellular metabolic compound salvage	10/2205	35/28564	0.000224545	0.00156571	0.000996643	Pnp/Upp1/Apip/Gmps/Enoph1/Ampd3/Ada/Dck/Hprt/Aprt	10
GO:0009416	BP	GO:0009416	response to light stimulus	44/2205	327/28564	0.000225916	0.0015734	0.00100154	Hmgn1/Pclaf/Bak1/Pcna/Xpa/Mapk13/Ddb1/Pmaip1/Stk11/Pde6d/Usp1/Pbk/Kit/Bhlhe40/Impact/Rpl26/Per1/Msh2/Mapk9/Cul4b/Kdm1a/Ino80/Trp53inp1/Fech/Crip1/Prkaa1/Tmem161a/Hus1/Map3k20/Mapk8/Cabp4/Ube4b/Bcl3/Ext1/Aurkb/Cul4a/Nedd4/Wrn/Pold3/Ube2a/Ift20/Ccnd1/Triap1/Sdf4	44
GO:0002822	BP	GO:0002822	regulation of adaptive immune response based on somatic recombination of immune receptors built from immunoglobulin superfamily domains	34/2205	232/28564	0.000230317	0.00159568	0.00101572	B2m/Fcer1g/Tnfaip3/Pnp/Exosc3/Arid5a/Cd24a/Tnfrsf1b/Il1b/Nfkbid/H2-T10/Otud5/Hmces/Rif1/Msh2/Traf2/Fcgr2b/Rc3h2/Fcgr3/Lta/Havcr2/Cd40/Kmt5c/Fbxo38/Ada/Ccl19/Anxa1/Stx7/H2-M3/Ccr7/Smad7/Il4ra/Mef2c/Vsir	34
GO:0002507	BP	GO:0002507	tolerance induction	9/2205	29/28564	0.000231281	0.00159568	0.00101572	Tnfaip3/Marchf7/Tgfbr2/Cd86/Itch/Havcr2/Runx1/Ccr7/Lyn	9
GO:0031100	BP	GO:0031100	animal organ regeneration	9/2205	29/28564	0.000231281	0.00159568	0.00101572	Cdk1/Cebpb/Upf2/Hmox1/Ezh2/Aurka/Itpr1/Pkm/Ccnd1	9
GO:0035521	BP	GO:0035521	monoubiquitinated histone deubiquitination	9/2205	29/28564	0.000231281	0.00159568	0.00101572	Supt20/Taf6l/Taf7/Tada3/Trrap/Taf9/Taf12/Mysm1/Eny2	9
GO:0035522	BP	GO:0035522	monoubiquitinated histone H2A deubiquitination	9/2205	29/28564	0.000231281	0.00159568	0.00101572	Supt20/Taf6l/Taf7/Tada3/Trrap/Taf9/Taf12/Mysm1/Eny2	9
GO:0048199	BP	GO:0048199	vesicle targeting, to, from or within Golgi	9/2205	29/28564	0.000231281	0.00159568	0.00101572	Trappc1/Trappc5/Trappc3/Ap1ar/Trappc12/Trappc2/Arfgap2/Sar1b/Pdcd6	9
GO:0051984	BP	GO:0051984	positive regulation of chromosome segregation	9/2205	29/28564	0.000231281	0.00159568	0.00101572	Birc5/Cdca8/Incenp/Numa1/Smc2/Cdt1/Mad2l1bp/Ncapd2/Aurkb	9
GO:0071108	BP	GO:0071108	protein K48-linked deubiquitination	9/2205	29/28564	0.000231281	0.00159568	0.00101572	Tnfaip3/Usp19/Otub1/Usp25/Otud5/Usp8/Usp37/Mindy3/Usp5	9
GO:0071222	BP	GO:0071222	cellular response to lipopolysaccharide	42/2205	308/28564	0.000232316	0.00160094	0.00101907	B2m/Cxcl9/Tnfaip3/Myd88/Arid5a/Chmp5/Zfp36/Irak1/Gbp2/Tnfrsf1b/Ccl5/Il1b/Scimp/Plcg2/Gch1/Plaa/Mapk3/Cebpb/Casp1/Gbp10/Pde4b/Rhoa/Cd86/Ogt/Mapk1/Litaf/Sbno2/Ccl2/Mapk8/Pdcd1lg2/Havcr2/Tnip2/Prkca/Gstp1/Lyn/Mtdh/Bcl10/Pycard/Mef2c/Cxcl16/Prdx2/Nfkbib	42
GO:0071219	BP	GO:0071219	cellular response to molecule of bacterial origin	43/2205	318/28564	0.000237417	0.00163265	0.00103925	B2m/Cxcl9/Tnfaip3/Myd88/Arid5a/Chmp5/Zfp36/Irak1/Gbp2/Tnfrsf1b/Ccl5/Il1b/Scimp/Plcg2/Gch1/Plaa/Mapk3/Cebpb/Casp1/Gbp10/Pde4b/Rhoa/Cd86/Ogt/Mapk1/Litaf/Sbno2/Fcgr2b/Ccl2/Mapk8/Pdcd1lg2/Havcr2/Tnip2/Prkca/Gstp1/Lyn/Mtdh/Bcl10/Pycard/Mef2c/Cxcl16/Prdx2/Nfkbib	43
GO:0032946	BP	GO:0032946	positive regulation of mononuclear cell proliferation	26/2205	160/28564	0.000237471	0.00163265	0.00103925	Aif1/Pnp/Myd88/Tcf3/Tgfbr2/Cd24a/Ccl5/Il1b/Stat5a/Card11/Cd86/Cd38/Il12rb2/Flt3l/Dhps/Pdcd1lg2/Havcr2/Cd40/Ada/Ccl19/Anxa1/Selenok/Ccr7/Pycard/H2-DMb2/Mef2c	26
GO:0006368	BP	GO:0006368	transcription elongation by RNA polymerase II	18/2205	93/28564	0.000239	0.00164124	0.00104473	Adrm1/Chaserr/Med17/Wdr43/Ccnt1/Med9/Ezh2/Med24/Eloa/Med16/Axin1/Med6/Gtf2f2/Nelfe/Med10/Supt16/Med21/Gtf2f1	18
GO:1905475	BP	GO:1905475	regulation of protein localization to membrane	31/2205	205/28564	0.000242893	0.00166368	0.00105901	Lgals3/Vamp8/Stx8/Actr3/Pmaip1/Stx3/Lztfl1/Camk2g/Adam10/Ogt/Zdhhc7/Vamp7/Ar/Ap2m1/Picalm/Prnp/Ap2b1/Ccl2/Rangrf/Camk2d/Ramp3/Atp2c1/Ppfia1/Rhog/Sqstm1/Stx7/Cib1/Gsn/Stx4a/Pak1/Tmed2	31
GO:0044262	BP	GO:0044262	cellular carbohydrate metabolic process	41/2205	299/28564	0.000243273	0.00166368	0.00105901	Plek/Ptk2b/Bckdk/Stat3/Ddb1/Supt20/Pmaip1/Hk3/Stk11/Galk2/Rubcnl/Pgp/Impa2/Ugp2/Ppp4r3a/Acadm/P2ry6/Ogt/Pygb/Bpnt1/Tigar/B3gnt2/Phka2/Mlycd/Ncoa2/Ndst1/Myof/Ext1/Tkfc/Enpp1/Foxk1/Gusb/Tpi1/Gyg/Adipor1/Got1/Igfbp4/Pdk3/Pten/Impa1/Rpe	41
GO:0006334	BP	GO:0006334	nucleosome assembly	15/2205	70/28564	0.000243396	0.00166368	0.00105901	Ssrp1/Tspyl1/Nasp/Hat1/Asf1a/H1f2/Anp32b/Tspyl2/Rsf1/H1f0/H1f4/Rbbp4/Nap1l1/Asf1b/Supt16	15
GO:0031060	BP	GO:0031060	regulation of histone methylation	15/2205	70/28564	0.000243396	0.00166368	0.00105901	Fh1/Phf1/Mllt6/Rif1/Kansl2/Ehmt2/Ogt/Kdm1a/Hcfc1/Ehmt1/Chtop/Smarcb1/Nelfe/Pih1d1/Mcrs1	15
GO:0009126	BP	GO:0009126	purine nucleoside monophosphate metabolic process	11/2205	42/28564	0.000257092	0.00175323	0.00111601	Pnp/Nt5c2/Gmps/Ak2/Dnph1/Ampd3/Ada/Dck/Hprt/Aprt/Nt5c	11
GO:0043631	BP	GO:0043631	RNA polyadenylation	11/2205	42/28564	0.000257092	0.00175323	0.00111601	Ahcyl1/Cpsf2/Tent4b/Cpsf7/Cstf2/Sympk/Nudt21/Papola/Ythdc1/Tent2/Zc3h14	11
GO:0031648	BP	GO:0031648	protein destabilization	13/2205	56/28564	0.000270537	0.00184278	0.00117301	Serf2/Fbxo4/Rnf139/Prnp/Mul1/Cdkn2a/Trim21/Pex2/Fbxw11/Gsn/Senp2/Ctsh/Rad23a	13
GO:1902117	BP	GO:1902117	positive regulation of organelle assembly	17/2205	86/28564	0.000270926	0.0018433	0.00117334	Lcp1/Numa1/Rab3gap2/Rhoa/Mapk9/Cnot1/Snx18/Cnot6/Entr1/Pip4k2c/Pip4k2b/Mapk8/Nup62/Cnot6l/Ift20/Septin7/Pdcd6ip	17
GO:0043648	BP	GO:0043648	dicarboxylic acid metabolic process	18/2205	94/28564	0.000274565	0.00186591	0.00118773	Mdh1/Fh1/Kynu/Idh3g/Cs/Aasdhppt/Ogdh/Dhfr/Gclm/Gclc/Shmt1/Shmt2/Mthfd1l/Mdh2/Got1/Glud1/Oat/Idh3b	18
GO:0000132	BP	GO:0000132	establishment of mitotic spindle orientation	10/2205	36/28564	0.000289551	0.00195871	0.00124681	Pafah1b1/Arhgef2/Mad2l1/Nde1/Numa1/Dctn1/Ndc80/Fbxw11/Cenpa/Mapre1	10
GO:0046686	BP	GO:0046686	response to cadmium ion	10/2205	36/28564	0.000289551	0.00195871	0.00124681	Jun/Mapk3/Hmox1/Mapk9/Mapk1/Prnp/Mapk8/Gsn/Chuk/Alad	10
GO:1902253	BP	GO:1902253	regulation of intrinsic apoptotic signaling pathway by p53 class mediator	10/2205	36/28564	0.000289551	0.00195871	0.00124681	Marchf7/Cep63/Cd44/Rpl26/Usp15/Kdm1a/Rrn3/Bcl2l12/Bmyc/Triap1	10
GO:2000406	BP	GO:2000406	positive regulation of T cell migration	10/2205	36/28564	0.000289551	0.00195871	0.00124681	Aif1/Oxsr1/Ccl5/Rhoa/Adam10/Itga4/Adam8/Selenok/Ccr7/Pycard	10
GO:0051100	BP	GO:0051100	negative regulation of binding	28/2205	180/28564	0.000295681	0.00199788	0.00127174	B2m/Ifi205/Jun/Hdac2/Ddit3/Mapk3/Adrb2/Fbh1/Hmox1/Kdm1a/Itga4/Ifi211/Aurka/Gemin2/Ifit2/Ifi204/Mapk8/Sympk/Cdkn2a/E2f1/Aurkb/Rsf1/Pex19/Eif4a3/Cpne1/Senp2/Larp7/Gtf2f1	28
GO:0043173	BP	GO:0043173	nucleotide salvage	8/2205	24/28564	0.000297535	0.0020081	0.00127825	Pnp/Upp1/Gmps/Ampd3/Ada/Dck/Hprt/Aprt	8
GO:0007623	BP	GO:0007623	circadian rhythm	33/2205	226/28564	0.000302039	0.00203617	0.00129612	Hdac1/Cdk1/Tardbp/Crem/Top2a/Ddb1/Hdac2/Fas/Nampt/Siah2/Dyrk1a/Rock2/Casp1/Bhlhe40/Atg7/Per1/Ezh2/Mapk9/Ptger4/Ogt/Ppp1ccb/Prkaa1/Htr7/Usp9x/Ncoa2/Mapk8/Suv39h2/Pspc1/Fbxw11/Ada/Nono/Pten/Huwe1	33
GO:0019751	BP	GO:0019751	polyol metabolic process	20/2205	111/28564	0.000302752	0.00203864	0.00129769	Plek/Ptk2b/Plcg2/Gch1/Pgp/Impa2/Naaa/Dhfr/P2ry6/Gba/Ip6k2/Bpnt1/Sptlc2/Pcbd2/Myof/Tkfc/Tpi1/Got1/Pten/Impa1	20
GO:0071347	BP	GO:0071347	cellular response to interleukin-1	16/2205	79/28564	0.000304017	0.00204483	0.00130163	Myd88/Saa3/Mapk13/Irak1/Ccl5/Il1b/Mapk3/Cebpb/Ccl8/Ccl22/Zbp1/Ccl2/Cd40/Tnip2/Ccl19/Pycard	16
GO:0001778	BP	GO:0001778	plasma membrane repair	9/2205	30/28564	0.000307902	0.00206859	0.00131675	Chmp5/Chmp2a/Chmp2b/Anxa2/Chmp7/Chmp1a/Myof/Chmp4b/Chmp1b	9
GO:0034340	BP	GO:0034340	response to type I interferon	14/2205	64/28564	0.000309566	0.00207741	0.00132236	Myd88/Ifitm2/Cnot7/Irak1/Samhd1/Shfl/Zbp1/Mul1/Shmt2/Ifnar1/Adar/Ifitm3/Ythdf2/Isg15	14
GO:0032612	BP	GO:0032612	interleukin-1 production	22/2205	128/28564	0.000311456	0.00208771	0.00132893	Tnfaip3/Ifi205/Myd88/Stat3/Hdac2/Il1b/Serpinb1a/Casp1/Gbp5/Ffar4/Ptger4/Ifi211/Ifi204/Nlrc4/Nod1/Ifnar1/Havcr2/Ccl19/Anxa1/Gstp1/Ccr7/Pycard	22
GO:0032784	BP	GO:0032784	regulation of DNA-templated transcription elongation	17/2205	87/28564	0.00031283	0.00209454	0.00133327	Chaserr/Med17/Wdr43/Ccnt1/Alyref/Med9/Ezh2/Med24/Med16/Axin1/Wdr82/Zfp326/Med6/Nelfe/Med10/Med21/Gtf2f1	17
GO:0031333	BP	GO:0031333	negative regulation of protein-containing complex assembly	25/2205	154/28564	0.000314664	0.00210204	0.00133804	Arhgef2/Mkks/Dyrk1a/Ankrd27/Capg/Eml2/Tbcd/Pecam1/Impact/Rdx/Tmsb15b1/Ptger4/Gba/Arfgef1/Stmn1/Tpm1/Pex5/Pmepa1/Gsn/Aida/Capzb/Fkbp4/Tmod3/Mapre1/Eif4ebp1	25
GO:0060759	BP	GO:0060759	regulation of response to cytokine stimulus	25/2205	154/28564	0.000314664	0.00210204	0.00133804	Pafah1b1/Sh2b3/Cnot7/Irak1/Cd24a/Hspa1a/Rnf113a2/Casp1/Crebrf/Samhd1/Socs1/Traf2/Zbp1/Taf9/Parp14/Mul1/Adar/Ecm1/Mapk7/Otulin/Ythdf2/Cpne1/Pycard/Isg15/Cxcr4	25
GO:0048732	BP	GO:0048732	gland development	59/2205	483/28564	0.000318059	0.00212232	0.00135095	Map2k2/Tnfaip3/Adrm1/Jun/Cadm1/Ccnb2/Chaserr/Tgfbr2/Stk11/Sp1/Mapk3/Cebpb/Smad2/Cd44/Acadm/Atg7/Stat5a/Hmbs/Upf2/Rps6ka1/Hmox1/Aacs/Ezh2/Gpat4/Kdm1a/Ar/Fem1b/Mapk1/Aurka/Sec63/Ctc1/Scd1/Cdkn2a/Ext1/Mki67/Srf/Arid5b/Sp3/Bcl2l11/Pbx1/Runx1/Itpr1/Ada/Anxa1/Smarcb1/Cdkn1b/Vwf/Lims1/Chuk/Pkm/Phb2/Ptcd2/Mpst/Fkbp4/Aprt/Prdx2/Ccnd1/Pten/Cdk5rap3	59
GO:0006220	BP	GO:0006220	pyrimidine nucleotide metabolic process	11/2205	43/28564	0.000321577	0.00214336	0.00136435	Dctpp1/Upp1/Tyms/Cmpk1/Nme4/Nt5m/Dhodh/Shmt1/Tbpl1/Dck/Nt5c	11
GO:0030865	BP	GO:0030865	cortical cytoskeleton organization	12/2205	50/28564	0.000331758	0.00220872	0.00140595	Pafah1b1/Plek/Rac1/Epb41l2/Ppp2r3c/Rock2/Rab13/Racgap1/Rhog/Wdr1/Septin7/Pdcd6ip	12
GO:1901657	BP	GO:1901657	glycosyl compound metabolic process	15/2205	72/28564	0.000336773	0.00223958	0.00142559	Pnp/Nt5c2/Tk1/Upp1/Gamt/Nudt1/Dera/Gba/Oard1/Cdadc1/Ada/Gusb/Dck/Hprt/Aprt	15
GO:0046330	BP	GO:0046330	positive regulation of JNK cascade	19/2205	104/28564	0.00035323	0.00234637	0.00149357	Myd88/Ptk2b/Lmnb1/Taok3/Il1b/Rassf2/Tlr3/Crk/Stk3/Traf2/Map2k4/Zfp622/Gadd45g/Fcgr2b/Axin1/Nod1/Ccl19/Pycard/Traf1	19
GO:0032261	BP	GO:0032261	purine nucleotide salvage	7/2205	19/28564	0.000355368	0.00235526	0.00149923	Pnp/Gmps/Ampd3/Ada/Dck/Hprt/Aprt	7
GO:0042026	BP	GO:0042026	protein refolding	7/2205	19/28564	0.000355368	0.00235526	0.00149923	B2m/Hspa8/Hspa1a/Hsp90aa1/Bag5/Hspa5/Hspa14	7
GO:0021543	BP	GO:0021543	pallium development	27/2205	173/28564	0.000355872	0.00235595	0.00149967	Pafah1b1/Hdac1/Rac1/Hdac2/Nde1/Tacc3/Uqcrq/Mkks/Cul5/Ogdh/Tacc1/Atg7/Pex13/Rhoa/Crk/Zmiz1/Kif3a/Pex5/Usp9x/Socs7/Xrcc1/Srf/Mboat7/Tubb2a/Nars/Tra2b/Pten	27
GO:0031667	BP	GO:0031667	response to nutrient levels	52/2205	414/28564	0.000362374	0.0023963	0.00152536	Ifi205/Jun/Zfp36/Kynu/Sesn3/Pmaip1/Fas/Gatm/Mkks/Ddit3/Fnip1/Mapk3/Nuak2/Vps41/Acadm/Adrb2/Impact/Atg7/Slc25a25/Rragc/Eif4g1/Aacs/Ehmt2/Eif2ak1/Chka/Gba/Cpeb4/Mapk1/Ifi211/Map1lc3b/Gabarap/Trim24/Prkaa1/Tbc1d5/Ifi204/Mapk8/Bckdhb/Nucb2/Srf/Bcas3/Arsb/Gcn1/Enpp1/Foxk1/Pex2/Wrn/Ada/Hspa5/Bcl10/Seh1l/Alad/Eif4ebp1	52
GO:0032535	BP	GO:0032535	regulation of cellular component size	51/2205	404/28564	0.00036445	0.00240733	0.00153237	Hcls1/Pafah1b1/Plek/Ifrd1/Rac1/Arhgap18/Ptk2b/Borcs8/Dpysl2/Icam1/Actr3/Cyfip2/Dnm2/Mkks/Sema4a/Baiap2/Hsp90aa1/Rasa1/Capg/Pecam1/Bcl11a/Cyria/Borcs7/Rhoa/Shtn1/Rdx/Specc1l/Tmsb15b1/Atp13a2/Ogt/Fchsd2/Arfgef1/Kdm1a/Slc12a7/Ap2m1/Picalm/Tpm1/Wdr36/Swap70/Srf/Rab5a/Wdr1/Gsn/Pak1/Dbnl/Bin1/Pycard/Capzb/Lamtor4/Tmod3/Pten	51
GO:0002318	BP	GO:0002318	myeloid progenitor cell differentiation	6/2205	14/28564	0.000366781	0.00240966	0.00153386	Dpf2/Sp1/Flt3/Kit/Sp3/Runx1	6
GO:0031061	BP	GO:0031061	negative regulation of histone methylation	6/2205	14/28564	0.000366781	0.00240966	0.00153386	Fh1/Phf1/Mllt6/Kdm1a/Smarcb1/Pih1d1	6
GO:0046174	BP	GO:0046174	polyol catabolic process	6/2205	14/28564	0.000366781	0.00240966	0.00153386	Impa2/Bpnt1/Tkfc/Tpi1/Pten/Impa1	6
GO:0051570	BP	GO:0051570	regulation of histone H3-K9 methylation	6/2205	14/28564	0.000366781	0.00240966	0.00153386	Rif1/Ehmt2/Kdm1a/Ehmt1/Smarcb1/Pih1d1	6
GO:0031663	BP	GO:0031663	lipopolysaccharide-mediated signaling pathway	14/2205	65/28564	0.000366848	0.00240966	0.00153386	Tnfaip3/Myd88/Irak1/Ccl5/Il1b/Scimp/Plcg2/Mapk3/Mapk1/Prkca/Lyn/Mtdh/Bcl10/Prdx2	14
GO:0007549	BP	GO:0007549	dosage compensation	10/2205	37/28564	0.000369557	0.00241133	0.00153492	Cdyl/Rbm15/Kansl2/Msl3/Ogt/Hcfc1/Jpx/Rlim/Ythdc1/Mcrs1	10
GO:0019674	BP	GO:0019674	NAD metabolic process	10/2205	37/28564	0.000369557	0.00241133	0.00153492	Mdh1/Ldha/Kynu/Idh3g/Nampt/Ogdh/Nadk2/Mdh2/Idh3b/Nadk	10
GO:0031112	BP	GO:0031112	positive regulation of microtubule polymerization or depolymerization	10/2205	37/28564	0.000369557	0.00241133	0.00153492	Rac1/Drg1/Numa1/Hspa1a/Dctn1/Mapk8/Slain1/Cdkn1b/Pak1/Mapre1	10
GO:0046825	BP	GO:0046825	regulation of protein export from nucleus	10/2205	37/28564	0.000369557	0.00241133	0.00153492	Txn1/Rangap1/Xpo1/Ctdspl2/Camk4/Bag3/Anp32b/Cdkn2a/Chchd4/Rbm22	10
GO:0051084	BP	GO:0051084	'de novo' post-translational protein folding	10/2205	37/28564	0.000369557	0.00241133	0.00153492	Hspa8/Hsph1/Dnajb4/Hspa1a/Tor1b/Ero1a/Chchd4/Hspa5/H2-DMb2/Hspa14	10
GO:1904358	BP	GO:1904358	positive regulation of telomere maintenance via telomere lengthening	10/2205	37/28564	0.000369557	0.00241133	0.00153492	Hnrnpa2b1/Cct6a/Pnkp/Mapk3/Fbxo4/Hmbox1/Mapk1/Aurkb/Cct3/Cct4	10
GO:0140013	BP	GO:0140013	meiotic nuclear division	31/2205	210/28564	0.000373461	0.00243411	0.00154942	Birc5/Pttg1/Ccnb2/Cdc20/Cks2/Top2a/Actr3/BC005624/Eif4g3/Incenp/Cep63/Psmd13/Smc2/Nuf2/Rad51d/Mnd1/Rad1/Ehmt2/Fanca/Spin1/Aurka/Syce2/Bub1b/Zcwpw1/Ndc80/Fbxo5/Rad51ap1/Slx4/Suv39h2/Bcl2l11/Actr2	31
GO:0016485	BP	GO:0016485	protein processing	39/2205	286/28564	0.000380322	0.00247609	0.00157614	Pgk1/Cycs/Srgn/Ifi205/Bak1/Immp1l/Cyfip2/Snx12/Pmpcb/Asrgl1/Lonp2/Spg7/Casp1/Ctla2a/Yme1l1/Psenen/Tnp2/Xiap/Rnf139/Adam10/Ogt/Capn2/Pitrm1/Ift52/Ifi211/Ero1b/Afg3l2/Ifi204/Nlrc4/Bcl2l12/Stoml2/Timm23/Cln5/Metap2/Gsn/Pycard/Rnpep/Ctsh/Vsir	39
GO:0030100	BP	GO:0030100	regulation of endocytosis	35/2205	248/28564	0.000389122	0.0025289	0.00160976	B2m/Lgals3/Vamp8/Ppp3r1/Tsg101/Pacsin2/Dnm2/Snx12/Plcg2/Ehd4/Cd2ap/Anxa2/Ap2a1/Mkln1/Actn4/Rufy1/Vac14/Rnf216/Dnm1l/Kif3a/Ap2m1/Picalm/Ap2b1/Tbc1d5/Wasl/Mib1/Nedd4/Nsf/Mtmr2/Ccl19/Prkca/Ccr7/Bin1/Atad1/Rab4b	35
GO:0016052	BP	GO:0016052	carbohydrate catabolic process	26/2205	165/28564	0.000389293	0.0025289	0.00160976	Gapdh/Pgk1/Ldha/Eno3/Stat3/Hk3/Prxl2c/Aldoa/Ogdh/Dera/Ogt/Pygb/Ids/Tigar/Prkaa1/Hexb/Tkfc/Arsb/Enpp1/Foxk1/Pfkp/Gusb/Tpi1/Zbtb7a/Pkm/Pfkl	26
GO:0043687	BP	GO:0043687	post-translational protein modification	13/2205	58/28564	0.000390775	0.00253294	0.00161233	Atg7/Parp8/Ccna2/Tnks2/Stt3a/Parp14/Sumf1/Agtpbp1/Aurkb/Enpp1/Cdk2/Prkca/Stt3b	13
GO:0045010	BP	GO:0045010	actin nucleation	13/2205	58/28564	0.000390775	0.00253294	0.00161233	Actr3/Trim27/Ap1ar/Fchsd2/Washc3/Washc4/Wasl/Gsn/Coro1b/Gmfb/Actr2/Rnh1/Wasf2	13
GO:0008333	BP	GO:0008333	endosome to lysosome transport	15/2205	73/28564	0.000394005	0.00254828	0.00162209	Chmp5/Chmp2a/Stx8/Tsg101/Chmp2b/Vps41/Chmp7/Pxk/Vamp7/Chmp1a/Mgrn1/Stx7/Bin1/Chmp4b/Chmp1b	15
GO:0046637	BP	GO:0046637	regulation of alpha-beta T cell differentiation	15/2205	73/28564	0.000394005	0.00254828	0.00162209	Pnp/Tgfbr2/Cd83/Nfkbid/Rhoa/Socs1/Rc3h2/Ap3b1/Runx1/Ada/Ccl19/Anxa1/Ccr7/Smad7/Il4ra	15
GO:0016051	BP	GO:0016051	carbohydrate biosynthetic process	32/2205	220/28564	0.00039605	0.00255869	0.00162872	Gapdh/Pgk1/Mdh1/Plek/Ptk2b/Ddb1/Supt20/Stk11/Pgp/Ugp2/G6pdx/Ap2a1/Gsto1/G6pc3/Ppp4r3a/Acadm/Gnpda1/Slc25a10/P2ry6/Ptger4/Mpdu1/Ogt/B3gnt2/Ndst1/Slc25a13/Ext1/Enpp1/Tpi1/Mdh2/Gyg/Got1/Nans	32
GO:0001782	BP	GO:0001782	B cell homeostasis	11/2205	44/28564	0.000399139	0.002573	0.00163783	Tnfaip3/Bak1/Ppp2r3c/Cd44/Rc3h2/Enpp1/Bcl2l11/Ada/Lyn/Bcl10/Mef2c	11
GO:0140894	BP	GO:0140894	endolysosomal toll-like receptor signaling pathway	11/2205	44/28564	0.000399139	0.002573	0.00163783	Tnfaip3/Myd88/Scimp/Wdfy1/Tlr3/Pik3ap1/Cd86/Treml4/Tasl/Havcr2/Tnip2	11
GO:0140029	BP	GO:0140029	exocytic process	19/2205	105/28564	0.00040053	0.00257915	0.00164175	Fcer1g/Napa/Plek/Vamp8/Snap29/Stx3/Stxbp3/Exoc5/Exoc6/Exoc4/Exoc2/Vamp7/Stx11/Rab13/Stx2/Unc13d/Lyn/Stx4a/Snap23	19
GO:0034315	BP	GO:0034315	regulation of Arp2/3 complex-mediated actin nucleation	9/2205	31/28564	0.000404343	0.00260086	0.00165557	Ap1ar/Fchsd2/Washc3/Washc4/Wasl/Coro1b/Gmfb/Rnh1/Wasf2	9
GO:0070304	BP	GO:0070304	positive regulation of stress-activated protein kinase signaling cascade	23/2205	139/28564	0.000405608	0.00260615	0.00165893	Myd88/Ptk2b/Lmnb1/Taok3/Il1b/Scimp/Stk25/Rassf2/Tlr3/Crk/Stk3/Traf2/Map2k4/Zfp622/Gadd45g/Fcgr2b/Axin1/Nod1/Ccl19/Lyn/Pycard/Traf1/Pdcd10	23
GO:1901028	BP	GO:1901028	regulation of mitochondrial outer membrane permeabilization involved in apoptotic signaling pathway	8/2205	25/28564	0.000408093	0.00261926	0.00166728	Chchd10/Bak1/Slc25a5/Pmaip1/Siva1/Gclc/Mul1/Slc35f6	8
GO:0032652	BP	GO:0032652	regulation of interleukin-1 production	21/2205	122/28564	0.000413168	0.00264895	0.00168618	Tnfaip3/Ifi205/Myd88/Stat3/Hdac2/Serpinb1a/Casp1/Gbp5/Ffar4/Ptger4/Ifi211/Ifi204/Nlrc4/Nod1/Ifnar1/Havcr2/Ccl19/Anxa1/Gstp1/Ccr7/Pycard	21
GO:0072593	BP	GO:0072593	reactive oxygen species metabolic process	35/2205	249/28564	0.000419807	0.00268859	0.00171141	Cycs/Prdx1/Ptk2b/Arf4/Dcxr/Tgfbr2/Txnrd1/Stat3/Norad/Pmaip1/Tspo/Plcg2/Gch1/G6pdx/Nrros/Dhfr/Ndufa13/Vdac1/Rhoa/Ndufs3/Ptger4/Ogt/Tigar/Hbb-bt/Rnf41/Sh3pxd2a/Ncf2/Sh3pxd2b/Gstp1/Aldh2/Pdk3/Vav1/Prdx5/Prdx2/Ndufc2	35
GO:0043966	BP	GO:0043966	histone H3 acetylation	14/2205	66/28564	0.000432946	0.00276672	0.00176114	Tcf3/Supt20/Taf6l/Taf7/Per1/Tada3/Trrap/Taf9/Taf12/Irf4/Brpf1/Smarcb1/Eny2/Pih1d1	14
GO:0045071	BP	GO:0045071	negative regulation of viral genome replication	14/2205	66/28564	0.000432946	0.00276672	0.00176114	Ifi205/Bst2/Ifitm2/Ccl5/Oasl1/Resf1/Shfl/Ifi211/Zfp809/Ifi204/Ilf3/Ifitm3/Isg15/Srpk2	14
GO:0048259	BP	GO:0048259	regulation of receptor-mediated endocytosis	22/2205	131/28564	0.000434517	0.00277376	0.00176562	B2m/Ppp3r1/Dnm2/Plcg2/Cd2ap/Anxa2/Ap2a1/Mkln1/Vac14/Rnf216/Kif3a/Ap2m1/Picalm/Tbc1d5/Wasl/Nedd4/Nsf/Mtmr2/Ccl19/Prkca/Ccr7/Atad1	22
GO:0006909	BP	GO:0006909	phagocytosis	34/2205	240/28564	0.000435655	0.00277801	0.00176833	Aif1/Fcer1g/Lman2/Myd88/Rac1/Dnm2/Il1b/Plcg2/Jmjd6/Cfp/Pecam1/Atg7/Treml4/Anxa3/P2ry6/Eif2ak1/Vamp7/Fcgr2b/Ccl2/Fcgr3/Cfb/Ncf2/Unc13d/Arhgap12/Rab5a/Anxa1/Ccr7/Myo1g/Gsn/Hck/Pycard/Lyar/Vav1/Pten	34
GO:0002705	BP	GO:0002705	positive regulation of leukocyte mediated immunity	29/2205	194/28564	0.000459687	0.00292808	0.00186386	B2m/Fcer1g/Cadm1/Pnp/Exosc3/Arid5a/Cd24a/Il1b/Scimp/Plcg2/Kit/Stat5a/H2-T10/Hmces/Rif1/Msh2/Traf2/Slamf6/Ddx1/Ccl2/Fcgr3/Lta/Cd40/Kmt5c/Fbxo38/Stx7/H2-M3/Stx4a/Vav1	29
GO:1904019	BP	GO:1904019	epithelial cell apoptotic process	24/2205	149/28564	0.000461511	0.00293652	0.00186923	Tnfaip3/Tmem258/Zfp36/Tgfbr2/Icam1/Fas/Atg7/Exoc5/Hmox1/Stk3/Tia1/Rb1/Itga4/Prkaa1/Mapk8/E2f1/Adar/Cd40/Tnip2/Mapk7/Psmd9/Cdkn1b/Gsn/Lims1	24
GO:0031124	BP	GO:0031124	mRNA 3'-end processing	13/2205	59/28564	0.000466208	0.00296277	0.00188594	Ahcyl1/Rprd2/Cpsf2/Tent4b/Cpsf7/Cstf2/Sympk/Cstf3/Nudt21/Papola/Ythdc1/Tent2/Zc3h14	13
GO:0000423	BP	GO:0000423	mitophagy	10/2205	38/28564	0.000467145	0.00296277	0.00188594	Slc25a5/Vdac1/Ogt/Gba/Tigar/Rnf41/Atg4d/Sqstm1/Phb2/Huwe1	10
GO:0009154	BP	GO:0009154	purine ribonucleotide catabolic process	10/2205	38/28564	0.000467145	0.00296277	0.00188594	Pnp/Nt5c2/Itpa/Nudt18/Mlycd/Ampd3/Ada/Acot7/Hprt/Nt5c	10
GO:2001056	BP	GO:2001056	positive regulation of cysteine-type endopeptidase activity	25/2205	158/28564	0.000468072	0.00296547	0.00188765	Cycs/Ifi205/Bak1/Cyfip2/Pmaip1/Fas/Casp1/Ndufa13/Rhoa/Mapk9/Ifi211/Anp32b/Ifi204/Mul1/Nlrc4/Cdkn2a/Nod1/Bcl2l11/Cradd/Gsn/Bmyc/Pdcd6/Bcl10/Pycard/Diablo	25
GO:0051494	BP	GO:0051494	negative regulation of cytoskeleton organization	27/2205	176/28564	0.000469837	0.00297345	0.00189274	Arhgef2/Mkks/Dyrk1a/Capg/Eml2/Tbcd/Pecam1/Rdx/Nubp1/Specc1l/Tmsb15b1/Arfgef1/Arhgef18/Stmn1/Tpm1/Swap70/Tpx2/Ppfia1/Cib1/Gsn/Coro1b/Gmfb/Capzb/Fkbp4/Tmod3/Mapre1/Wasf2	27
GO:1900076	BP	GO:1900076	regulation of cellular response to insulin stimulus	17/2205	90/28564	0.00047391	0.00299601	0.0019071	Il1b/Zfp592/Uso1/Socs1/Prkaa1/Esrra/Pip4k2c/Pip4k2b/Ncoa2/Nucb2/Enpp1/Lonp1/Prkca/Snx5/Adipor1/Pak1/Nucks1	17
GO:0001667	BP	GO:0001667	ameboidal-type cell migration	57/2205	470/28564	0.000475988	0.00300592	0.0019134	Pafah1b1/Jun/Bsg/Atp5b/Rac1/Svbp/Nr4a1/Ptk2b/Tgfbr2/Actr3/Plcg2/Sema4a/Sp1/Kit/Lpxn/Pecam1/Rock2/2610005L07Rik/Stat5a/Mta2/Actn4/Sgpl1/Atp5a1/Rhoa/Hmox1/Tesk1/Anxa3/Pkn2/Itga4/Gna13/Adam8/Mapre2/Pxn/Rab13/Pdpk1/Srf/Bcas3/Arsb/Arid5b/Cd40/Anxa1/Prkca/Cib1/Adipor1/Pak1/Pdcd6/Coro1b/Lamtor2/Mef2c/Cxcr4/Gfus/Ctsh/Glipr2/Pten/Ets1/Wasf2/Pdcd10	57
GO:0032231	BP	GO:0032231	regulation of actin filament bundle assembly	20/2205	115/28564	0.00048879	0.00308346	0.00196276	Plek/Rac1/Flna/Pdlim4/Mkks/Rock2/Rhoa/Rdx/Tesk1/Ptger4/Arhgef18/Stmn1/Tpm1/Rhoc/Pxn/Swap70/Sh3pxd2b/Ppfia1/Pak1/Wasf2	20
GO:0048147	BP	GO:0048147	negative regulation of fibroblast proliferation	11/2205	45/28564	0.000491791	0.00309907	0.0019727	Fth1/Pmaip1/Fbxo4/Socs1/Trp53inp1/Lzts2/Lta/Pex2/Ifi30/Gstp1/Bmyc	11
GO:0006388	BP	GO:0006388	tRNA splicing, via endonucleolytic cleavage and ligation	5/2205	10/28564	0.000494356	0.00310197	0.00197454	Tsen34/Ddx1/Rtraf/Tsen54/Zbtb8os	5
GO:0032263	BP	GO:0032263	GMP salvage	5/2205	10/28564	0.000494356	0.00310197	0.00197454	Pnp/Gmps/Ada/Hprt/Aprt	5
GO:0033034	BP	GO:0033034	positive regulation of myeloid cell apoptotic process	5/2205	10/28564	0.000494356	0.00310197	0.00197454	Cd44/Cdkn2a/Anxa1/Trim35/Mef2c	5
GO:0045039	BP	GO:0045039	protein insertion into mitochondrial inner membrane	5/2205	10/28564	0.000494356	0.00310197	0.00197454	Ndufa13/Agk/Tomm70a/Timm13/Timm10	5
GO:0002643	BP	GO:0002643	regulation of tolerance induction	7/2205	20/28564	0.000510429	0.00316241	0.00201301	Marchf7/Tgfbr2/Cd86/Itch/Havcr2/Runx1/Ccr7	7
GO:0006268	BP	GO:0006268	DNA unwinding involved in DNA replication	7/2205	20/28564	0.000510429	0.00316241	0.00201301	Gins2/Mcm4/Mcm6/Recql/Wrn/Mcm5/Mcm3	7
GO:0006625	BP	GO:0006625	protein targeting to peroxisome	7/2205	20/28564	0.000510429	0.00316241	0.00201301	Pex12/Lonp2/Pex13/Pex5/Usp9x/Pex19/Pex2	7
GO:0009159	BP	GO:0009159	deoxyribonucleoside monophosphate catabolic process	7/2205	20/28564	0.000510429	0.00316241	0.00201301	Pnp/Nt5c2/Upp1/Nt5m/Dnph1/Ada/Nt5c	7
GO:0030889	BP	GO:0030889	negative regulation of B cell proliferation	7/2205	20/28564	0.000510429	0.00316241	0.00201301	Btla/Cd24a/Fcgr2b/Ctla4/Cdkn2a/Lyn/Pten	7
GO:0032211	BP	GO:0032211	negative regulation of telomere maintenance via telomerase	7/2205	20/28564	0.000510429	0.00316241	0.00201301	Hnrnpc/Pinx1/Dcp2/Tent4b/Ctc1/Stn1/Ten1	7
GO:0043373	BP	GO:0043373	CD4-positive, alpha-beta T cell lineage commitment	7/2205	20/28564	0.000510429	0.00316241	0.00201301	Stat3/Otud5/Slamf6/Tox/Irf4/Ly9/Ctsl	7
GO:0043984	BP	GO:0043984	histone H4-K16 acetylation	7/2205	20/28564	0.000510429	0.00316241	0.00201301	Atg7/Kansl2/Msl3/Ogt/Hcfc1/Pih1d1/Mcrs1	7
GO:0048207	BP	GO:0048207	vesicle targeting, rough ER to cis-Golgi	7/2205	20/28564	0.000510429	0.00316241	0.00201301	Trappc1/Trappc5/Trappc3/Trappc12/Trappc2/Sar1b/Pdcd6	7
GO:0048208	BP	GO:0048208	COPII vesicle coating	7/2205	20/28564	0.000510429	0.00316241	0.00201301	Trappc1/Trappc5/Trappc3/Trappc12/Trappc2/Sar1b/Pdcd6	7
GO:0072662	BP	GO:0072662	protein localization to peroxisome	7/2205	20/28564	0.000510429	0.00316241	0.00201301	Pex12/Lonp2/Pex13/Pex5/Usp9x/Pex19/Pex2	7
GO:0072663	BP	GO:0072663	establishment of protein localization to peroxisome	7/2205	20/28564	0.000510429	0.00316241	0.00201301	Pex12/Lonp2/Pex13/Pex5/Usp9x/Pex19/Pex2	7
GO:0051085	BP	GO:0051085	chaperone cofactor-dependent protein refolding	9/2205	32/28564	0.000524325	0.00324509	0.00206564	Hspa8/Hsph1/Dnajb4/Hspa1a/Tor1b/Ero1a/Hspa5/H2-DMb2/Hspa14	9
GO:0010507	BP	GO:0010507	negative regulation of autophagy	15/2205	75/28564	0.000533801	0.00330027	0.00210077	Tnfaip3/Stat3/Tspo/Nampt/Kdm4a/Eif4g1/Hmox1/Wdr6/Scfd1/Ehmt2/Qsox1/Tigar/Rnf41/Foxk1/Chmp4b	15
GO:0032272	BP	GO:0032272	negative regulation of protein polymerization	16/2205	83/28564	0.000543662	0.00335771	0.00213734	Mkks/Dyrk1a/Capg/Eml2/Tbcd/Pecam1/Rdx/Tmsb15b1/Arfgef1/Stmn1/Tpm1/Gsn/Capzb/Fkbp4/Tmod3/Mapre1	16
GO:0006816	BP	GO:0006816	calcium ion transport	55/2205	452/28564	0.000546204	0.00336973	0.00214499	Lgals3/Cxcl9/Bak1/Ptk2b/Calm1/Ppp3r1/Flna/Icam1/Cacna1s/Tspo/Ccl5/Plcg2/Ddit3/G6pdx/Gsto1/Stimate/Adrb2/Pde4b/Slc25a25/Vdac1/Rhoa/Trim27/Mcub/Smdt1/Camk2g/Letm1/Ccl8/P2ry6/Dnm1l/Trpm7/Diaph1/Plcb4/Ero1a/Calm2/Itpr3/Prnp/Gem/Homer2/Micu1/Afg3l2/Cabp4/Camk2d/Ramp3/Itpr1/Atp2c1/Fbxo11/Itpr2/Ccl19/Dbi/Selenok/Saraf/Lyn/Bin1/Cxcr4/Calm3	55
GO:0006470	BP	GO:0006470	protein dephosphorylation	34/2205	243/28564	0.000547086	0.00336973	0.00214499	Ppp1r11/Calm1/Ptpmt1/Ppp3r1/Mtmr4/Stk11/Ilkap/Ptpa/Dusp1/Rock2/Ppp4r3a/Ctdspl2/Fam220a/Cdc14a/Gba/Calm2/Ppp6c/Ppp4r1/Ppp1r8/Cttnbp2nl/Swap70/Sympk/Ppm1d/Ppp5c/Mprip/Ublcp1/Ctdsp2/Fbxw11/Ctdnep1/Ywhab/Tiprl/Ptp4a2/Pten/Calm3	34
GO:0030038	BP	GO:0030038	contractile actin filament bundle assembly	20/2205	116/28564	0.000548467	0.00336973	0.00214499	Rac1/Ptk2b/Pdlim4/Mkks/Rock2/Rhoa/Tesk1/Ptger4/Arhgef18/Stmn1/Tpm1/Rhoc/Pxn/Tnfaip1/Srf/Sh3pxd2b/Ppfia1/Pak1/Zyx/Wasf2	20
GO:0032606	BP	GO:0032606	type I interferon production	20/2205	116/28564	0.000548467	0.00336973	0.00214499	Gapdh/Hmgb2/Myd88/Irak1/Plcg2/Hsp90aa1/Flt3/Tlr3/Rnf216/Gbp3/Polr3d/Ifnar1/Havcr2/Ap3b1/Tomm70a/Irf5/Gbp4/Chuk/Pycard/Isg15	20
GO:0043149	BP	GO:0043149	stress fiber assembly	20/2205	116/28564	0.000548467	0.00336973	0.00214499	Rac1/Ptk2b/Pdlim4/Mkks/Rock2/Rhoa/Tesk1/Ptger4/Arhgef18/Stmn1/Tpm1/Rhoc/Pxn/Tnfaip1/Srf/Sh3pxd2b/Ppfia1/Pak1/Zyx/Wasf2	20
GO:0006298	BP	GO:0006298	mismatch repair	8/2205	26/28564	0.000549826	0.00337104	0.00214582	Rpa3/Pcna/Rnaseh2a/Rnaseh2b/Rpa1/Rpa2/Msh2/Rnaseh2c	8
GO:0006730	BP	GO:0006730	one-carbon metabolic process	8/2205	26/28564	0.000549826	0.00337104	0.00214582	Tyms/Sfxn1/Dhfr/Ahcyl1/Shmt1/Ahcyl2/Shmt2/Mthfd1l	8
GO:0046165	BP	GO:0046165	alcohol biosynthetic process	23/2205	142/28564	0.000553425	0.00338959	0.00215763	Plek/Ptk2b/Lbr/Hmgcs1/Plcg2/Gch1/Pgp/G6pdx/Dhfr/Pmvk/P2ry6/Gba/Ip6k2/Por/Sptlc2/Pcbd2/Prkaa1/Mvd/Nsdhl/Pex2/Fdps/Got1/Ebp	23
GO:0071356	BP	GO:0071356	cellular response to tumor necrosis factor	28/2205	187/28564	0.000555318	0.00339764	0.00216276	Txndc17/Zfp36/Ptk2b/Actr3/Ybx3/Ccl5/Hspa1a/Mapk3/Casp1/Actn4/Ccl8/Ccl22/Traf2/Gba/Mapk1/Ccl2/Gbp3/Ext1/Cdip1/Cd40/Ccl19/Otulin/Cib1/Lims1/Chuk/Cpne1/Pycard/Traf1	28
GO:0007076	BP	GO:0007076	mitotic chromosome condensation	6/2205	15/28564	0.000571444	0.00347825	0.00221406	Nusap1/Cdca5/Smc2/Akap8l/Chmp1a/Ncapd2	6
GO:0009169	BP	GO:0009169	purine ribonucleoside monophosphate catabolic process	6/2205	15/28564	0.000571444	0.00347825	0.00221406	Pnp/Nt5c2/Ampd3/Ada/Hprt/Nt5c	6
GO:0009170	BP	GO:0009170	purine deoxyribonucleoside monophosphate metabolic process	6/2205	15/28564	0.000571444	0.00347825	0.00221406	Pnp/Nt5c2/Dnph1/Ada/Dck/Nt5c	6
GO:0031115	BP	GO:0031115	negative regulation of microtubule polymerization	6/2205	15/28564	0.000571444	0.00347825	0.00221406	Dyrk1a/Eml2/Tbcd/Stmn1/Fkbp4/Mapre1	6
GO:0032897	BP	GO:0032897	negative regulation of viral transcription	6/2205	15/28564	0.000571444	0.00347825	0.00221406	Zfp36/Ubp1/Hexim1/Trim27/Trim21/Larp7	6
GO:0033032	BP	GO:0033032	regulation of myeloid cell apoptotic process	10/2205	39/28564	0.000585178	0.00355817	0.00226494	Fcer1g/Ccl5/Cd44/Stat5a/Fcgr2b/Cdkn2a/Anxa1/Trim35/Mef2c/Pten	10
GO:0007520	BP	GO:0007520	myoblast fusion	12/2205	53/28564	0.000587424	0.00356815	0.00227129	Cxcl9/Cacna1s/Casp1/Ccl8/Capn2/Flt3l/Plekho1/Myof/Cd53/Ehd1/Il4ra/Ripor2	12
GO:0016311	BP	GO:0016311	dephosphorylation	44/2205	342/28564	0.000597345	0.00362467	0.00230727	Plek/Chp1/Ppp1r11/Calm1/Ptpmt1/Ppp3r1/Mtmr4/Stk11/Ilkap/Impa2/Ptpa/Ppp2r3c/Dusp1/Rock2/Ppp4r3a/Ctdspl2/Fam220a/Cdc14a/Gba/Bpnt1/Calm2/Ppp6c/Ppp4r1/Ppp1r8/Cttnbp2nl/Swap70/Sympk/Ppm1d/Ppp5c/Mprip/Mtmr2/Ublcp1/Ctdsp2/Fbxw11/Ctdnep1/Mef2c/Nt5c/Ywhab/Tiprl/Ptp4a2/Pten/Cdk5rap3/Impa1/Calm3	44
GO:1903555	BP	GO:1903555	regulation of tumor necrosis factor superfamily cytokine production	28/2205	188/28564	0.00060535	0.00366804	0.00233487	Fcer1g/Tnfaip3/Myd88/Arid5a/Ube2j1/Zfp36/Arhgef2/Stat3/Cd24a/Hdac2/Tspo/Plcg2/Flt3/Tlr3/Trim27/Ptger4/Adam8/Ccl2/Fcgr3/Bcl3/Nod1/Havcr2/Ccl19/Gstp1/Selenok/Ccr7/Pycard/Vsir	28
GO:0002768	BP	GO:0002768	immune response-regulating cell surface receptor signaling pathway	38/2205	283/28564	0.000605737	0.00366804	0.00233487	Lgals3/Fcer1g/Tnfaip3/Irak1/Btla/Stk11/Usp12/Scimp/Plcg2/Nfkbid/Kit/Wdfy1/Themis2/Lpxn/Eif2b4/Pik3ap1/Card11/Pde4b/Themis/Cd38/Mapk1/Prnp/Rc3h2/Ctla4/Usp9x/Ffar2/Cd40/Tnip2/Ada/Stoml2/Ccr7/Myo1g/Elf1/Lyn/Gcsam/Bcl10/Mef2c/Pten	38
GO:0031532	BP	GO:0031532	actin cytoskeleton reorganization	20/2205	117/28564	0.000614353	0.00371639	0.00236565	Parvg/Plek/Ptk2b/Flna/Actr3/Asb2/Pdlim4/Cd2ap/Baiap2/Kit/Mkln1/Rhoa/Nedd9/Bcas3/Atp2c1/Anxa1/Gsn/Pak1/Hck/Rnh1	20
GO:0010822	BP	GO:0010822	positive regulation of mitochondrion organization	15/2205	76/28564	0.000618274	0.00373245	0.00237587	Chchd10/Bak1/Slc25a5/Pmaip1/Fas/Siva1/Casp1/Vdac1/Dnm1l/Aurka/Mul1/Endog/Zdhhc6/Bcl2l11/Pycard	15
GO:0090559	BP	GO:0090559	regulation of membrane permeability	15/2205	76/28564	0.000618274	0.00373245	0.00237587	Chchd10/Bak1/Slc25a5/Stat3/Pmaip1/Dynlt1f/Siva1/Spg7/Laptm4b/Gclc/Mul1/Alkbh7/Bcl2l11/Slc35f6/Pdcd6ip	15
GO:0001824	BP	GO:0001824	blastocyst development	25/2205	161/28564	0.00062278	0.0037558	0.00239074	Rrm2/Nasp/Skil/Sp1/Pbrm1/Matr3/Sf3b1/Cnot1/Phf6/Capn2/Hcfc1/Rbbp8/Pelo/Srf/Sp3/Ada/Psmc3/Sbds/Smarcb1/Sf3b6/Ube2a/Asf1b/Cops2/Cdk11b/Med21	25
GO:0050777	BP	GO:0050777	negative regulation of immune response	30/2205	207/28564	0.000627981	0.0037833	0.00240824	Lgals3/Tnfaip3/Ifi205/Fgl2/Cnot7/Serpinb9/Samhd1/Trim27/Usp15/Crk/Hmox1/Cd96/Ifi211/Parp14/Fcgr2b/Rc3h2/Ctla4/Ifi204/Mul1/Adar/Havcr2/Trim21/Anxa1/Ythdf2/Smad7/Il4ra/Lyar/Isg15/Zdhhc18/Vsir	30
GO:0048145	BP	GO:0048145	regulation of fibroblast proliferation	21/2205	126/28564	0.000642933	0.00386942	0.00246306	Fth1/Jun/Pmaip1/Rnaseh2b/Anxa2/Fbxo4/Rasa1/Socs1/Ccna2/Zmiz1/Trp53inp1/Ctc1/Lzts2/Lta/E2f1/Brpf1/Pex2/Ifi30/Gstp1/Bmyc/Tgif1	21
GO:0046364	BP	GO:0046364	monosaccharide biosynthetic process	19/2205	109/28564	0.000648941	0.00390159	0.00248354	Gapdh/Pgk1/Mdh1/Ddb1/Supt20/Stk11/Pgp/G6pdx/Gsto1/G6pc3/Ppp4r3a/Acadm/Gnpda1/Slc25a10/Ogt/Slc25a13/Tpi1/Mdh2/Got1	19
GO:0006901	BP	GO:0006901	vesicle coating	9/2205	33/28564	0.000671988	0.00401965	0.00255869	Trappc1/Trappc5/Trappc3/Ap3s2/Trappc12/Trappc2/Arfgap2/Sar1b/Pdcd6	9
GO:0032212	BP	GO:0032212	positive regulation of telomere maintenance via telomerase	9/2205	33/28564	0.000671988	0.00401965	0.00255869	Cct6a/Pnkp/Mapk3/Fbxo4/Hmbox1/Mapk1/Aurkb/Cct3/Cct4	9
GO:0033260	BP	GO:0033260	nuclear DNA replication	9/2205	33/28564	0.000671988	0.00401965	0.00255869	Pcna/Lig1/Ilkap/Cdt1/Mcm4/Mcm6/Ino80/Dbf4/Mcm3	9
GO:0051642	BP	GO:0051642	centrosome localization	9/2205	33/28564	0.000671988	0.00401965	0.00255869	Pafah1b1/Mad2l1/Nde1/Spout1/Nubp1/Aurka/Dlgap5/Bicd2/Ift20	9
GO:1901797	BP	GO:1901797	negative regulation of signal transduction by p53 class mediator	9/2205	33/28564	0.000671988	0.00401965	0.00255869	Marchf7/Cep63/Dyrk1a/Cd44/Psmd10/Kdm1a/Rrn3/Bcl2l12/Triap1	9
GO:0001959	BP	GO:0001959	regulation of cytokine-mediated signaling pathway	23/2205	144/28564	0.000676278	0.00404121	0.00257241	Pafah1b1/Sh2b3/Cnot7/Irak1/Cd24a/Hspa1a/Rnf113a2/Casp1/Crebrf/Samhd1/Socs1/Traf2/Zbp1/Parp14/Mul1/Adar/Ecm1/Otulin/Ythdf2/Cpne1/Pycard/Isg15/Cxcr4	23
GO:0071383	BP	GO:0071383	cellular response to steroid hormone stimulus	26/2205	171/28564	0.000679283	0.00405505	0.00258123	Hdac1/Zfp36/Taf7/Crebrf/Per1/Rwdd1/Rhoa/Ube2l3/Cnot1/Ncor2/Kmt2d/Zmiz1/Ar/Ywhah/Ncoa2/Ppp5c/Nedd4/Anxa1/Pak1/Zbtb7a/Phb2/Fkbp4/Safb/Ddrgk1/Safb2/Eif4ebp1	26
GO:0002440	BP	GO:0002440	production of molecular mediator of immune response	50/2205	405/28564	0.000687814	0.00410182	0.002611	B2m/Fcer1g/Tnfaip3/Bst2/Myd88/Cuedc2/Exosc3/Arid5a/Ube2j1/Fgl2/Tcf3/Tnfrsf1b/Crlf2/Fas/Il1b/Scimp/Plcg2/Kit/Tlr3/Casp1/Card11/Samhd1/Cd86/Hmces/Hmox1/Rif1/Ezh2/Msh2/Traf2/Gba/Cd96/Ddx1/Litaf/Fcgr2b/Swap70/Nod1/Mzb1/Enpp1/Ffar2/Cd40/Kmt5c/Smad7/Stx4a/Phb2/Pycard/H2-DMb2/Il4ra/H2-Ob/Stard7/Vsir	50
GO:0061082	BP	GO:0061082	myeloid leukocyte cytokine production	14/2205	69/28564	0.000695277	0.00414214	0.00263666	Fcer1g/Myd88/Cuedc2/Ube2j1/Il1b/Plcg2/Kit/Tlr3/Casp1/Hmox1/Ddx1/Litaf/Nod1/Pycard	14
GO:0010976	BP	GO:0010976	positive regulation of neuron projection development	33/2205	237/28564	0.000712658	0.00422903	0.00269197	Pafah1b1/Ptk2b/Flna/Actr3/Cd24a/Mob2/Dynlt1f/Ddx56/Baiap2/Ankrd27/Ap2a1/Bcl11a/Ezh2/Itga6/Dnm1l/Atf1/Tox/Kdm1a/Cbfa2t2/Nckipsd/Htr7/Rrn3/Xlr4b/Arsb/Itpr1/Fbxo38/Hspa5/Lyn/Dbnl/Ehd1/Actr2/Ranbp1/Rgs2	33
GO:0006626	BP	GO:0006626	protein targeting to mitochondrion	15/2205	77/28564	0.000713861	0.00422903	0.00269197	Immp1l/Pmpcb/Hsp90aa1/Ndufa13/Bag3/Prkaa1/Cdkn2a/Chchd4/Agk/Tomm70a/Timm23/Aip/Grpel1/Timm13/Timm10	15
GO:0070228	BP	GO:0070228	regulation of lymphocyte apoptotic process	16/2205	85/28564	0.000714652	0.00422903	0.00269197	Lgals3/Pnp/Cd24a/Serpinb9/Ccl5/Nfkbid/Fnip1/Cd44/Adam8/Bcl3/Aurkb/Bcl2l11/Ada/Lyn/Bcl10/Pten	16
GO:0006620	BP	GO:0006620	post-translational protein targeting to endoplasmic reticulum membrane	7/2205	21/28564	0.000714887	0.00422903	0.00269197	Sec63/Ubl4a/Hspa5/Get3/Chmp4b/Sgta/Sec62	7
GO:0045652	BP	GO:0045652	regulation of megakaryocyte differentiation	7/2205	21/28564	0.000714887	0.00422903	0.00269197	Hmgb2/Pithd1/Rbm15/Kdm1a/Cnot4/Cib1/Mef2c	7
GO:0051444	BP	GO:0051444	negative regulation of ubiquitin-protein transferase activity	7/2205	21/28564	0.000714887	0.00422903	0.00269197	Cdc20/Mad2l1/Bub1b/Bag5/Fbxo5/Cdkn2a/Smad7	7
GO:0051567	BP	GO:0051567	histone H3-K9 methylation	7/2205	21/28564	0.000714887	0.00422903	0.00269197	Rif1/Ehmt2/Kdm1a/Ehmt1/Suv39h2/Smarcb1/Pih1d1	7
GO:1902686	BP	GO:1902686	mitochondrial outer membrane permeabilization involved in programmed cell death	10/2205	40/28564	0.000726814	0.00429528	0.00273414	Chchd10/Bak1/Slc25a5/Pmaip1/Siva1/Spg7/Gclc/Mul1/Bcl2l11/Slc35f6	10
GO:0060143	BP	GO:0060143	positive regulation of syncytium formation by plasma membrane fusion	8/2205	27/28564	0.000728844	0.00429865	0.00273628	Cxcl9/Ccl8/Capn2/Flt3l/Cd53/Ehd1/Il4ra/Ripor2	8
GO:0090151	BP	GO:0090151	establishment of protein localization to mitochondrial membrane	8/2205	27/28564	0.000728844	0.00429865	0.00273628	Pmaip1/Hsp90aa1/Ndufa13/Ap3b1/Agk/Tomm70a/Timm13/Timm10	8
GO:0009261	BP	GO:0009261	ribonucleotide catabolic process	11/2205	47/28564	0.000731447	0.00430108	0.00273783	Pnp/Nt5c2/Upp1/Itpa/Nudt18/Mlycd/Ampd3/Ada/Acot7/Hprt/Nt5c	11
GO:0016578	BP	GO:0016578	histone deubiquitination	11/2205	47/28564	0.000731447	0.00430108	0.00273783	Brcc3/Supt20/Taf6l/Taf7/Usp15/Tada3/Trrap/Taf9/Taf12/Mysm1/Eny2	11
GO:0048536	BP	GO:0048536	spleen development	11/2205	47/28564	0.000731447	0.00430108	0.00273783	Fas/Flt3/Ppp2r3c/Rbm15/Ctc1/Rc3h2/Flvcr1/Bcl3/Bcl2l11/Pbx1/Nfkb2	11
GO:0046902	BP	GO:0046902	regulation of mitochondrial membrane permeability	13/2205	62/28564	0.000770386	0.00452554	0.00288071	Chchd10/Bak1/Slc25a5/Stat3/Pmaip1/Dynlt1f/Siva1/Spg7/Gclc/Mul1/Alkbh7/Bcl2l11/Slc35f6	13
GO:0014812	BP	GO:0014812	muscle cell migration	21/2205	128/28564	0.000794509	0.00465796	0.002965	S100a11/Aif1/Ccl5/Ddit3/Net1/Rhoa/Crk/P2ry6/Ptger4/Itga4/Gna13/Plekho1/Tpm1/Enpp1/Camk2d/Anxa1/Gstp1/Bin3/Pak1/Coro1b/Mef2c	21
GO:0043280	BP	GO:0043280	positive regulation of cysteine-type endopeptidase activity involved in apoptotic process	21/2205	128/28564	0.000794509	0.00465796	0.002965	Cycs/Bak1/Pmaip1/Fas/Casp1/Ndufa13/Rhoa/Mapk9/Anp32b/Mul1/Nlrc4/Cdkn2a/Nod1/Bcl2l11/Cradd/Gsn/Bmyc/Pdcd6/Bcl10/Pycard/Diablo	21
GO:0032874	BP	GO:0032874	positive regulation of stress-activated MAPK cascade	22/2205	137/28564	0.000812563	0.00475907	0.00302936	Myd88/Ptk2b/Lmnb1/Taok3/Il1b/Scimp/Stk25/Rassf2/Tlr3/Crk/Stk3/Traf2/Map2k4/Zfp622/Gadd45g/Fcgr2b/Axin1/Nod1/Ccl19/Pycard/Traf1/Pdcd10	22
GO:0032729	BP	GO:0032729	positive regulation of type II interferon production	16/2205	86/28564	0.000816075	0.00477307	0.00303827	Arid5a/Il1b/Flt3/Tlr3/Pde4b/Trim27/Il12rb2/Slamf6/Lta/Bcl3/Ifnar1/Havcr2/Runx1/H2-M3/Pycard/Isg15	16
GO:0032479	BP	GO:0032479	regulation of type I interferon production	19/2205	111/28564	0.000816573	0.00477307	0.00303827	Gapdh/Hmgb2/Myd88/Irak1/Plcg2/Hsp90aa1/Flt3/Tlr3/Rnf216/Gbp3/Polr3d/Ifnar1/Havcr2/Tomm70a/Irf5/Gbp4/Chuk/Pycard/Isg15	19
GO:0032732	BP	GO:0032732	positive regulation of interleukin-1 production	15/2205	78/28564	0.000821708	0.00479832	0.00305435	Ifi205/Myd88/Stat3/Hdac2/Casp1/Gbp5/Ifi211/Ifi204/Nlrc4/Nod1/Ifnar1/Havcr2/Ccl19/Ccr7/Pycard	15
GO:0000394	BP	GO:0000394	RNA splicing, via endonucleolytic cleavage and ligation	5/2205	11/28564	0.000848717	0.00494134	0.00314539	Tsen34/Ddx1/Rtraf/Tsen54/Zbtb8os	5
GO:0009172	BP	GO:0009172	purine deoxyribonucleoside monophosphate catabolic process	5/2205	11/28564	0.000848717	0.00494134	0.00314539	Pnp/Nt5c2/Dnph1/Ada/Nt5c	5
GO:0010968	BP	GO:0010968	regulation of microtubule nucleation	5/2205	11/28564	0.000848717	0.00494134	0.00314539	Hspa1a/Eml2/Dctn1/Rangrf/Pak1	5
GO:0061842	BP	GO:0061842	microtubule organizing center localization	9/2205	34/28564	0.000851901	0.00494737	0.00314923	Pafah1b1/Mad2l1/Nde1/Spout1/Nubp1/Aurka/Dlgap5/Bicd2/Ift20	9
GO:0002467	BP	GO:0002467	germinal center formation	6/2205	16/28564	0.00085479	0.00494737	0.00314923	Tnfaip3/Bcl3/Unc13d/Ada/Nfkb2/Mef2c	6
GO:0009226	BP	GO:0009226	nucleotide-sugar biosynthetic process	6/2205	16/28564	0.00085479	0.00494737	0.00314923	Gmppb/Gnpda1/Uxs1/Gnpnat1/Uap1/Gfus	6
GO:0023035	BP	GO:0023035	CD40 signaling pathway	6/2205	16/28564	0.00085479	0.00494737	0.00314923	Tnfaip3/Cd86/Fanca/Cd40/Tnip2/Phb2	6
GO:0106380	BP	GO:0106380	purine ribonucleotide salvage	6/2205	16/28564	0.00085479	0.00494737	0.00314923	Pnp/Gmps/Ampd3/Ada/Hprt/Aprt	6
GO:1902165	BP	GO:1902165	regulation of intrinsic apoptotic signaling pathway in response to DNA damage by p53 class mediator	6/2205	16/28564	0.00085479	0.00494737	0.00314923	Marchf7/Cd44/Rpl26/Kdm1a/Bcl2l12/Triap1	6
GO:0045921	BP	GO:0045921	positive regulation of exocytosis	18/2205	103/28564	0.000862227	0.00498063	0.0031704	Fcer1g/Vamp8/Chmp2a/Tsg101/Anxa2/Slc4a8/Atp13a2/Dnm1l/Exoc2/Vamp7/Unc13d/Rab5a/Prkca/Stx4a/Il4ra/Rab9/Snf8/Pdcd6ip	18
GO:2001237	BP	GO:2001237	negative regulation of extrinsic apoptotic signaling pathway	18/2205	103/28564	0.000862227	0.00498063	0.0031704	Lgals3/Hmgb2/Tnfaip3/Icam1/Lmna/Il1b/Siah2/Hspa1a/Sgk3/Hmox1/Itga6/Gclm/Gclc/Ar/Stradb/Mapk7/Gstp1/Prdx2	18
GO:0090317	BP	GO:0090317	negative regulation of intracellular protein transport	11/2205	48/28564	0.000883519	0.00509862	0.00324551	Txn1/Chp1/Ube2j1/Pkig/Rangap1/Derl2/Erlec1/Ogt/Bag3/Mdfic/Gbp4	11
GO:0043368	BP	GO:0043368	positive T cell selection	10/2205	41/28564	0.000895507	0.00516275	0.00328632	Stat3/Stk11/Themis/Otud5/Slamf6/Tox/Irf4/Ly9/Ctsl/Srf	10
GO:0070227	BP	GO:0070227	lymphocyte apoptotic process	19/2205	112/28564	0.000913483	0.00526123	0.00334901	Lgals3/Pnp/Bak1/Cd24a/Serpinb9/Fas/Ccl5/Siva1/Nfkbid/Fnip1/Cd44/Adam8/Bcl3/Aurkb/Bcl2l11/Ada/Lyn/Bcl10/Pten	19
GO:0016239	BP	GO:0016239	positive regulation of macroautophagy	15/2205	79/28564	0.000943041	0.00541559	0.00344727	Slc25a5/Sesn3/Mapk3/Rab3gap2/Adrb2/Vdac1/Hmox1/Snx18/Sptlc2/Bag3/Pip4k2c/Tom1/Pip4k2b/Nod1/Scoc	15
GO:0042306	BP	GO:0042306	regulation of protein import into nucleus	15/2205	79/28564	0.000943041	0.00541559	0.00344727	Hcls1/Chp1/Cdk1/Tardbp/Pkig/Flna/Hsp90aa1/Ipo5/Dmap1/Bag3/Mapk1/Mdfic/Nup62/Gbp4/Rbm22	15
GO:1990874	BP	GO:1990874	vascular associated smooth muscle cell proliferation	15/2205	79/28564	0.000943041	0.00541559	0.00344727	Jun/Ddit3/Mef2d/Rhoa/Hmox1/P2ry6/Gna13/Tpm1/Enpp1/Camk2d/Gstp1/Cdkn1b/Pak1/Mef2c/Pten	15
GO:0002444	BP	GO:0002444	myeloid leukocyte mediated immunity	20/2205	121/28564	0.000950945	0.0054295	0.00345612	Fcer1g/Vamp8/Myd88/Dnase1l3/Pi4k2a/Kit/Hmox1/Anxa3/Vamp7/Ddx1/Stx11/Fcgr3/Pdpk1/Unc13d/Irak4/Wdr1/Lyn/Stx4a/Il4ra/Snap23	20
GO:0000469	BP	GO:0000469	cleavage involved in rRNA processing	8/2205	28/28564	0.000951913	0.0054295	0.00345612	Exosc3/Nop9/Abt1/Exosc9/Bms1/Nob1/Fcf1/Utp23	8
GO:0006925	BP	GO:0006925	inflammatory cell apoptotic process	8/2205	28/28564	0.000951913	0.0054295	0.00345612	Fas/Ccl5/Cd44/Fcgr2b/Cdkn2a/Anxa1/Mef2c/Pten	8
GO:0032878	BP	GO:0032878	regulation of establishment or maintenance of cell polarity	8/2205	28/28564	0.000951913	0.0054295	0.00345612	Ptk2b/Shtn1/Arfgef1/Kif3a/Rnf41/Bcas3/Gsn/Ripor2	8
GO:0035384	BP	GO:0035384	thioester biosynthetic process	8/2205	28/28564	0.000951913	0.0054295	0.00345612	Mpc1/Acsl4/Vdac1/Mlycd/Acss1/Mmut/Pdk3/Mpc2	8
GO:0070979	BP	GO:0070979	protein K11-linked ubiquitination	8/2205	28/28564	0.000951913	0.0054295	0.00345612	Ube2c/Ube2e3/Ube2l3/Anapc10/Cdc26/Ube2w/Ube2a/Ube2s	8
GO:0071616	BP	GO:0071616	acyl-CoA biosynthetic process	8/2205	28/28564	0.000951913	0.0054295	0.00345612	Mpc1/Acsl4/Vdac1/Mlycd/Acss1/Mmut/Pdk3/Mpc2	8
GO:0043500	BP	GO:0043500	muscle adaptation	21/2205	130/28564	0.000975963	0.00554689	0.00353085	Aif1/Glrx3/Cacna1s/Asb2/Tnfrsf1b/Lmna/Gatm/Kdm4a/G6pdx/Rock2/Ezh2/Tbce/Ar/Camk2d/Tomm70a/Fdps/Prkca/Gsn/Pak1/Mef2c/Rgs2	21
GO:0007252	BP	GO:0007252	I-kappaB phosphorylation	7/2205	22/28564	0.000979085	0.00554689	0.00353085	Saa3/Plcg2/Usp25/Tlr3/Traf2/Chuk/Ddrgk1	7
GO:0009158	BP	GO:0009158	ribonucleoside monophosphate catabolic process	7/2205	22/28564	0.000979085	0.00554689	0.00353085	Pnp/Nt5c2/Upp1/Ampd3/Ada/Hprt/Nt5c	7
GO:0043101	BP	GO:0043101	purine-containing compound salvage	7/2205	22/28564	0.000979085	0.00554689	0.00353085	Pnp/Gmps/Ampd3/Ada/Dck/Hprt/Aprt	7
GO:0070935	BP	GO:0070935	3'-UTR-mediated mRNA stabilization	7/2205	22/28564	0.000979085	0.00554689	0.00353085	Myd88/Zfp36/Tardbp/Hnrnpc/Larp4b/Tent4b/Elavl1	7
GO:1902254	BP	GO:1902254	negative regulation of intrinsic apoptotic signaling pathway by p53 class mediator	7/2205	22/28564	0.000979085	0.00554689	0.00353085	Marchf7/Cep63/Cd44/Kdm1a/Rrn3/Bcl2l12/Triap1	7
GO:1904666	BP	GO:1904666	regulation of ubiquitin protein ligase activity	7/2205	22/28564	0.000979085	0.00554689	0.00353085	Cdc20/Mad2l1/Dnm1l/Fbxo5/Cdkn2a/Pten/Ube2s	7
GO:0045727	BP	GO:0045727	positive regulation of translation	22/2205	139/28564	0.000989998	0.00560333	0.00356678	Serp1/Ssb/Ptk2b/Fxr1/Upf3a/Eif4g3/Larp4b/Tob1/Mapk3/Impact/Rpl26/Eif4g1/Tent4b/Mapk1/Mrps27/Ngrn/Bcl3/Ythdf2/Eif4a3/Pkm/Pcif1/Elavl1	22
GO:0072666	BP	GO:0072666	establishment of protein localization to vacuole	12/2205	56/28564	0.000991074	0.00560404	0.00356722	Hspa8/Tnfaip3/Vps37b/Vps41/Vps37a/Pxk/Vamp7/Nedd4/Gcc2/Ap3b1/Snf8/M6pr	12
GO:0045017	BP	GO:0045017	glycerolipid biosynthetic process	30/2205	213/28564	0.00100672	0.00568706	0.00362007	Ptpmt1/Fabp5/Pcyt2/Plcg2/Pi4k2a/Impa2/Etnk1/Dpm1/Acsl4/Smg1/Hdhd5/Pyurf/Slc27a1/Vac14/Lpcat2/Socs1/Far1/Gpat4/Chka/Ip6k2/Capn2/Bpnt1/Pip4k2c/Agpat1/Pip4k2b/Bscl2/Socs7/Mboat7/Ctdnep1/Impa1	30
GO:0032680	BP	GO:0032680	regulation of tumor necrosis factor production	27/2205	185/28564	0.00102538	0.00578689	0.00368362	Fcer1g/Tnfaip3/Myd88/Arid5a/Ube2j1/Zfp36/Arhgef2/Stat3/Cd24a/Hdac2/Tspo/Plcg2/Flt3/Tlr3/Trim27/Ptger4/Ccl2/Fcgr3/Bcl3/Nod1/Havcr2/Ccl19/Gstp1/Selenok/Ccr7/Pycard/Vsir	27
GO:0048260	BP	GO:0048260	positive regulation of receptor-mediated endocytosis	13/2205	64/28564	0.00105434	0.00594465	0.00378404	B2m/Dnm2/Plcg2/Anxa2/Ap2a1/Kif3a/Ap2m1/Tbc1d5/Wasl/Nsf/Ccl19/Ccr7/Atad1	13
GO:0031570	BP	GO:0031570	DNA integrity checkpoint signaling	20/2205	122/28564	0.00105639	0.00595054	0.00378779	Cdk1/Brcc3/Taok3/Rnaseh2b/Fbxo4/Rpa2/Cdt1/Rpl26/Msh2/Rad1/Fem1b/Hus1/Map3k20/E2f1/Ints7/Cul4a/Cradd/Tiprl/Ccnd1/Cdk5rap3	20
GO:0018198	BP	GO:0018198	peptidyl-cysteine modification	11/2205	49/28564	0.00106083	0.00596414	0.00379645	Txn1/Gapdh/Rab6a/Hmbs/Tmx3/Zdhhc7/Chchd4/Zdhhc6/Oxr1/Ncoa7/Zdhhc18	11
GO:0072583	BP	GO:0072583	clathrin-dependent endocytosis	11/2205	49/28564	0.00106083	0.00596414	0.00379645	Dnm2/Ap2a1/Clta/Fchsd2/Itga4/Ap2m1/Picalm/Ap2b1/Ap2a2/Wasl/Lmbrd1	11
GO:0000460	BP	GO:0000460	maturation of 5.8S rRNA	9/2205	35/28564	0.00106906	0.00598756	0.00381136	Exosc3/Las1l/Nop9/Rpf1/Abt1/Wdr12/Exosc9/Fcf1/Nsa2	9
GO:0018023	BP	GO:0018023	peptidyl-lysine trimethylation	9/2205	35/28564	0.00106906	0.00598756	0.00381136	Atpsckmt/H1f2/Kmt2d/Wdr82/Suv39h2/Kmt5c/H1f4/Smarcb1/Pih1d1	9
GO:0060142	BP	GO:0060142	regulation of syncytium formation by plasma membrane fusion	9/2205	35/28564	0.00106906	0.00598756	0.00381136	Cxcl9/Ccl8/Capn2/Flt3l/Plekho1/Cd53/Ehd1/Il4ra/Ripor2	9
GO:0090114	BP	GO:0090114	COPII-coated vesicle budding	9/2205	35/28564	0.00106906	0.00598756	0.00381136	Trappc1/Trappc5/Trappc3/Tbc1d20/Trappc12/Trappc2/Sar1b/Vapb/Pdcd6	9
GO:0071706	BP	GO:0071706	tumor necrosis factor superfamily cytokine production	28/2205	195/28564	0.00108011	0.00604311	0.00384672	Fcer1g/Tnfaip3/Myd88/Arid5a/Ube2j1/Zfp36/Arhgef2/Stat3/Cd24a/Hdac2/Tspo/Plcg2/Flt3/Tlr3/Trim27/Ptger4/Adam8/Ccl2/Fcgr3/Bcl3/Nod1/Havcr2/Ccl19/Gstp1/Selenok/Ccr7/Pycard/Vsir	28
GO:0010569	BP	GO:0010569	regulation of double-strand break repair via homologous recombination	14/2205	72/28564	0.00108103	0.00604311	0.00384672	Meaf6/Rpa2/Dmap1/Fbh1/Rif1/Kdm1a/Trrap/Fus/Rmi2/Rad51ap1/Rbbp8/Vps72/Epc2/Actr2	14
GO:0043618	BP	GO:0043618	regulation of transcription from RNA polymerase II promoter in response to stress	10/2205	42/28564	0.00109501	0.00610389	0.0038854	Jun/Ddit3/Cebpb/Atf6b/Impact/Hmox1/Ino80/Bag3/Nedd4/Mapk7	10
GO:0051294	BP	GO:0051294	establishment of spindle orientation	10/2205	42/28564	0.00109501	0.00610389	0.0038854	Pafah1b1/Arhgef2/Mad2l1/Nde1/Numa1/Dctn1/Ndc80/Fbxw11/Cenpa/Mapre1	10
GO:2000279	BP	GO:2000279	negative regulation of DNA biosynthetic process	10/2205	42/28564	0.00109501	0.00610389	0.0038854	Hnrnpc/Dusp1/Pinx1/Dcp2/Tent4b/Ctc1/Stn1/Ten1/Dnajc2/Mcrs1	10
GO:0042102	BP	GO:0042102	positive regulation of T cell proliferation	19/2205	114/28564	0.00113713	0.00633266	0.00403103	Aif1/Pnp/Tgfbr2/Cd24a/Ccl5/Il1b/Stat5a/Card11/Cd86/Il12rb2/Dhps/Pdcd1lg2/Havcr2/Ccl19/Anxa1/Selenok/Ccr7/Pycard/H2-DMb2	19
GO:0045927	BP	GO:0045927	positive regulation of growth	41/2205	323/28564	0.00116816	0.00649935	0.00413713	Serp1/Pafah1b1/Cdk1/Ptk2b/Ybx3/Derl2/Mkks/Plaa/Flt3/Bcl11a/Acsl4/Adrb2/Stat5a/Psmd10/Eif4g1/Rhoa/Shtn1/Crk/Cd38/Exosc9/Dnph1/Ptger4/Kdm2b/Adam10/Cdkn2aip/Ino80/Mapk1/Picalm/Pex5/Mul1/Srf/Rnf157/Sh3pxd2b/Fdps/Cib1/Smad7/Pak1/Dbnl/Mef2c/Cxcl16/Cxcr4	41
GO:0046486	BP	GO:0046486	glycerolipid metabolic process	46/2205	374/28564	0.00118712	0.00659857	0.00420029	Plek/Ptpmt1/Fabp5/Mtmr4/Pcyt2/Plcg2/Pi4k2a/Pgp/Impa2/Serinc3/Naaa/Etnk1/Dpm1/Acsl4/Smg1/Hdhd5/Agpat5/Pyurf/Slc27a1/Vac14/Lpcat2/Socs1/Far1/Gpat4/Chka/Ip6k2/Capn2/Bpnt1/Pnpla8/Pip4k2c/Agpat1/Pip4k2b/Scd1/Bscl2/Socs7/Lpcat4/Mboat7/Mtmr2/Pnpla7/Plaat3/Dbi/Phb2/Ctdnep1/Pten/Impa1/Pank2	46
GO:0048638	BP	GO:0048638	regulation of developmental growth	49/2205	405/28564	0.00119849	0.00665554	0.00423656	Serp1/Pafah1b1/Plac8/Ifrd1/Cdk1/Dpysl2/Tgfbr2/Stat3/Actr3/Hdac2/Ybx3/Dnm2/Gamt/Mkks/Sema4a/Plaa/Flt3/G6pdx/Bcl11a/Adrb2/Stat5a/Sgpl1/Shtn1/Stk3/Ptger4/Gpat4/Ar/Tnks2/Mapk1/Picalm/Pex5/Afg3l2/Wdr36/Mul1/Flvcr1/Srf/Bcl2l11/Rnf157/Sh3pxd2b/Tomm70a/Fdps/Cdkn1b/Smad7/Pak1/Dbnl/Mef2c/Rgs2/Cxcr4/Pten	49
GO:0009267	BP	GO:0009267	cellular response to starvation	27/2205	187/28564	0.00120719	0.00669753	0.00426328	Ifi205/Jun/Sesn3/Pmaip1/Fas/Fnip1/Mapk3/Nuak2/Vps41/Impact/Atg7/Rragc/Ehmt2/Chka/Gba/Cpeb4/Mapk1/Ifi211/Map1lc3b/Gabarap/Prkaa1/Ifi204/Mapk8/Gcn1/Wrn/Hspa5/Seh1l	27
GO:0031668	BP	GO:0031668	cellular response to extracellular stimulus	35/2205	264/28564	0.00121725	0.00674698	0.00429476	Ifi205/Jun/Ldha/Dctpp1/Sesn3/Pmaip1/Fas/Nudt1/Fnip1/Mapk3/Nuak2/Vps41/Impact/Atg7/Rragc/Eif4g1/Itga6/Ehmt2/Chka/Gba/Cpeb4/Itga4/Mapk1/Ifi211/Map1lc3b/Gabarap/Trim24/Prkaa1/Ifi204/Mapk8/Srf/Gcn1/Wrn/Hspa5/Seh1l	35
GO:0002478	BP	GO:0002478	antigen processing and presentation of exogenous peptide antigen	8/2205	29/28564	0.00122644	0.00678514	0.00431905	B2m/Fcer1g/Fcgr2b/Fcgr3/Ifi30/H2-M3/H2-DMb2/H2-Ob	8
GO:1990000	BP	GO:1990000	amyloid fibril formation	8/2205	29/28564	0.00122644	0.00678514	0.00431905	B2m/Pfdn5/Tardbp/Vbp1/Usp8/Fus/Cdkn2a/Gsn	8
GO:0030433	BP	GO:0030433	ubiquitin-dependent ERAD pathway	15/2205	81/28564	0.00123149	0.00679525	0.00432548	Usp19/Ube2j1/Fbxo6/Derl2/Erlec1/Nrros/Edem1/Dnajc10/Ecpas/Marchf6/Ube4b/Usp14/Hspa5/Sgta/Stt3b	15
GO:0002730	BP	GO:0002730	regulation of dendritic cell cytokine production	6/2205	17/28564	0.00123518	0.00679525	0.00432548	Bst2/Scimp/Plcg2/Kit/Tlr3/Ddx1	6
GO:0046653	BP	GO:0046653	tetrahydrofolate metabolic process	6/2205	17/28564	0.00123518	0.00679525	0.00432548	Tyms/Gch1/Dhfr/Shmt1/Shmt2/Mthfd1l	6
GO:0051382	BP	GO:0051382	kinetochore assembly	6/2205	17/28564	0.00123518	0.00679525	0.00432548	Cenpw/Cenph/Trappc12/Cenpt/Dlgap5/Cenpa	6
GO:0071731	BP	GO:0071731	response to nitric oxide	6/2205	17/28564	0.00123518	0.00679525	0.00432548	Txn1/Crk/Traf2/Mapk8/Ccl19/Ccr7	6
GO:0071816	BP	GO:0071816	tail-anchored membrane protein insertion into ER membrane	6/2205	17/28564	0.00123518	0.00679525	0.00432548	Emc6/Emc1/Ubl4a/Get3/Sgta/Emc2	6
GO:0030888	BP	GO:0030888	regulation of B cell proliferation	14/2205	73/28564	0.00124405	0.00683766	0.00435248	Tcf3/Btla/Cd24a/Card11/Cd38/Fcgr2b/Ctla4/Cdkn2a/Mzb1/Cd40/Ada/Lyn/Mef2c/Pten	14
GO:0000077	BP	GO:0000077	DNA damage checkpoint signaling	19/2205	115/28564	0.00126544	0.00694874	0.00442319	Cdk1/Brcc3/Taok3/Rnaseh2b/Fbxo4/Rpa2/Rpl26/Msh2/Rad1/Fem1b/Hus1/Map3k20/E2f1/Ints7/Cul4a/Cradd/Tiprl/Ccnd1/Cdk5rap3	19
GO:0034250	BP	GO:0034250	positive regulation of amide metabolic process	25/2205	169/28564	0.00127124	0.00697407	0.00443931	Serp1/Ssb/Ptk2b/Fxr1/Upf3a/Eif4g3/Larp4b/Sp1/Tob1/Mapk3/Rock2/Impact/Rpl26/Eif4g1/Tent4b/Mapk1/Picalm/Mrps27/Ngrn/Bcl3/Ythdf2/Eif4a3/Pkm/Pcif1/Elavl1	25
GO:0019319	BP	GO:0019319	hexose biosynthetic process	17/2205	98/28564	0.00128924	0.00706626	0.004498	Gapdh/Pgk1/Mdh1/Ddb1/Supt20/Stk11/Pgp/G6pc3/Ppp4r3a/Acadm/Gnpda1/Slc25a10/Ogt/Slc25a13/Tpi1/Mdh2/Got1	17
GO:0043605	BP	GO:0043605	amide catabolic process	7/2205	23/28564	0.00131438	0.00717068	0.00456447	Pnp/Kynu/Nt5c2/Dnph1/Ada/Oat/Nt5c	7
GO:0045048	BP	GO:0045048	protein insertion into ER membrane	7/2205	23/28564	0.00131438	0.00717068	0.00456447	Emc6/Emc1/Ubl4a/Get3/Sgta/Wdr83os/Emc2	7
GO:0051204	BP	GO:0051204	protein insertion into mitochondrial membrane	7/2205	23/28564	0.00131438	0.00717068	0.00456447	Pmaip1/Hsp90aa1/Ndufa13/Agk/Tomm70a/Timm13/Timm10	7
GO:0097284	BP	GO:0097284	hepatocyte apoptotic process	7/2205	23/28564	0.00131438	0.00717068	0.00456447	Fas/Stk3/Rb1/Prkaa1/Adar/Gsn/Lims1	7
GO:2000114	BP	GO:2000114	regulation of establishment of cell polarity	7/2205	23/28564	0.00131438	0.00717068	0.00456447	Ptk2b/Shtn1/Arfgef1/Rnf41/Bcas3/Gsn/Ripor2	7
GO:0019884	BP	GO:0019884	antigen processing and presentation of exogenous antigen	9/2205	36/28564	0.0013289	0.00722577	0.00459953	B2m/Fcer1g/Fcgr2b/Fcgr3/Ap3b1/Ifi30/H2-M3/H2-DMb2/H2-Ob	9
GO:0006623	BP	GO:0006623	protein targeting to vacuole	10/2205	43/28564	0.00132939	0.00722577	0.00459953	Hspa8/Vps37b/Vps41/Vps37a/Pxk/Vamp7/Nedd4/Gcc2/Ap3b1/M6pr	10
GO:0035794	BP	GO:0035794	positive regulation of mitochondrial membrane permeability	10/2205	43/28564	0.00132939	0.00722577	0.00459953	Chchd10/Bak1/Slc25a5/Pmaip1/Siva1/Spg7/Gclc/Mul1/Bcl2l11/Slc35f6	10
GO:2000516	BP	GO:2000516	positive regulation of CD4-positive, alpha-beta T cell activation	10/2205	43/28564	0.00132939	0.00722577	0.00459953	Tgfbr2/Cd24a/Cd83/Nfkbid/Card11/Socs1/Ccl19/Anxa1/Ccr7/Il4ra	10
GO:0036503	BP	GO:0036503	ERAD pathway	18/2205	107/28564	0.0013582	0.00735239	0.00468013	Usp19/Ube2j1/Fbxo6/Derl2/Usp25/Erlec1/Nrros/Edem1/Rnf139/Rnft1/Dnajc10/Ecpas/Marchf6/Ube4b/Usp14/Hspa5/Sgta/Stt3b	18
GO:0000727	BP	GO:0000727	double-strand break repair via break-induced replication	5/2205	12/28564	0.00136266	0.00735239	0.00468013	Gins2/Mcm4/Mcm6/Mcm5/Mcm3	5
GO:0009143	BP	GO:0009143	nucleoside triphosphate catabolic process	5/2205	12/28564	0.00136266	0.00735239	0.00468013	Dctpp1/Itpa/Samhd1/Enpp1/Ada	5
GO:0034154	BP	GO:0034154	toll-like receptor 7 signaling pathway	5/2205	12/28564	0.00136266	0.00735239	0.00468013	Scimp/Pik3ap1/Treml4/Tasl/Havcr2	5
GO:0036295	BP	GO:0036295	cellular response to increased oxygen levels	5/2205	12/28564	0.00136266	0.00735239	0.00468013	Atp6v1g1/Fas/Atg7/Atp6v0a2/Atp6v0d1	5
GO:0046054	BP	GO:0046054	dGMP metabolic process	5/2205	12/28564	0.00136266	0.00735239	0.00468013	Pnp/Nt5c2/Dnph1/Dck/Nt5c	5
GO:0140719	BP	GO:0140719	constitutive heterochromatin formation	5/2205	12/28564	0.00136266	0.00735239	0.00468013	H3f3b/Hat1/Hells/Rif1/Ezh2	5
GO:1902166	BP	GO:1902166	negative regulation of intrinsic apoptotic signaling pathway in response to DNA damage by p53 class mediator	5/2205	12/28564	0.00136266	0.00735239	0.00468013	Marchf7/Cd44/Kdm1a/Bcl2l12/Triap1	5
GO:0060337	BP	GO:0060337	type I interferon-mediated signaling pathway	12/2205	58/28564	0.0013713	0.00737874	0.00469691	Myd88/Ifitm2/Cnot7/Irak1/Samhd1/Zbp1/Mul1/Ifnar1/Adar/Ifitm3/Ythdf2/Isg15	12
GO:0065002	BP	GO:0065002	intracellular protein transmembrane transport	12/2205	58/28564	0.0013713	0.00737874	0.00469691	Pex12/Pex13/Sec63/Pex5/Usp9x/Chchd4/Pex2/Tomm70a/Timm23/Hspa5/Grpel1/Sec62	12
GO:0071357	BP	GO:0071357	cellular response to type I interferon	12/2205	58/28564	0.0013713	0.00737874	0.00469691	Myd88/Ifitm2/Cnot7/Irak1/Samhd1/Zbp1/Mul1/Ifnar1/Adar/Ifitm3/Ythdf2/Isg15	12
GO:0006066	BP	GO:0006066	alcohol metabolic process	43/2205	346/28564	0.00137288	0.00738046	0.004698	Plek/Fdx1/Ptk2b/Lbr/Idh3g/Hmgcs1/Acadl/Plcg2/Gch1/Pgp/Impa2/Naaa/Hsd3b7/G6pdx/Dpm1/Dhfr/Pmvk/P2ry6/Fmo5/Chka/Gba/Ip6k2/Por/Bpnt1/Sptlc2/Fech/Pcbd2/Prkaa1/Soat1/Mvd/Myof/Tkfc/Stard4/Enpp1/Nsdhl/Pex2/Fdps/Tpi1/Got1/Idh3b/Ebp/Pten/Impa1	43
GO:0050727	BP	GO:0050727	regulation of inflammatory response	46/2205	377/28564	0.00139837	0.00751065	0.00478087	Fcer1g/Tnfaip3/Vamp8/Myd88/Dnase1l3/Zfp36/Cd24a/Tnfrsf1b/Ccl5/Il1b/Plcg2/Cebpb/Pbk/Tlr3/Casp1/Cd44/Adrb2/Stat5a/Pik3ap1/Ctla2a/Gpr4/Ffar4/Ptger4/Fanca/Vamp7/Rb1/Zbp1/Adam8/Sbno2/Fcgr2b/Fcgr3/Lta/Ffar2/Ada/Anxa1/Prkca/Otulin/Gstp1/Aldh2/Ccr7/Lyn/Pycard/Tnfaip8l2/Cdk19/Ndufc2/Ets1	46
GO:0008625	BP	GO:0008625	extrinsic apoptotic signaling pathway via death domain receptors	15/2205	82/28564	0.00140148	0.00751366	0.00478278	Lgals3/Hmgb2/Tnfaip3/Icam1/Skil/Pmaip1/Fas/Rock2/Hmox1/Stk3/Bag3/Fem1b/Gabarap/Stx4a/Pten	15
GO:0010324	BP	GO:0010324	membrane invagination	15/2205	82/28564	0.00140148	0.00751366	0.00478278	Aif1/Fcer1g/Rac1/Chmp2a/Plcg2/Rhoa/Treml4/Snx18/Vamp7/Fcgr2b/Fcgr3/Wasl/Aurkb/Arhgap12/Gsn	15
GO:0030308	BP	GO:0030308	negative regulation of cell growth	29/2205	208/28564	0.00141771	0.00759376	0.00483378	Ifrd1/Bst2/Actr3/Stk11/Sema4a/Hspa1a/G6pdx/Bcl11a/Sertad1/Ndufa13/Ndufs3/Cdkn2c/Cdkn2aip/Ip6k2/Sertad3/Rb1/Tspyl2/Mul1/Cdkn2a/Enpp1/Foxk1/Tomm70a/Cdkn1b/Crlf3/Adipor1/Pak1/Rgs2/Pten/Dnajc2	29
GO:0032481	BP	GO:0032481	positive regulation of type I interferon production	14/2205	74/28564	0.00142715	0.00762353	0.00485272	Gapdh/Hmgb2/Myd88/Irak1/Plcg2/Hsp90aa1/Flt3/Tlr3/Polr3d/Ifnar1/Tomm70a/Irf5/Chuk/Isg15	14
GO:0034243	BP	GO:0034243	regulation of transcription elongation by RNA polymerase II	14/2205	74/28564	0.00142715	0.00762353	0.00485272	Chaserr/Med17/Wdr43/Ccnt1/Med9/Ezh2/Med24/Med16/Axin1/Med6/Nelfe/Med10/Med21/Gtf2f1	14
GO:0071677	BP	GO:0071677	positive regulation of mononuclear cell migration	14/2205	74/28564	0.00142715	0.00762353	0.00485272	Lgals3/Aif1/Ptk2b/Oxsr1/Ccl5/Rhoa/Adam10/Nedd9/Itga4/Adam8/Ccl2/Selenok/Ccr7/Pycard	14
GO:0050729	BP	GO:0050729	positive regulation of inflammatory response	23/2205	152/28564	0.00143441	0.00765539	0.004873	Fcer1g/Vamp8/Cd24a/Ccl5/Il1b/Plcg2/Cebpb/Tlr3/Casp1/Stat5a/Gpr4/Ptger4/Vamp7/Zbp1/Adam8/Fcgr3/Lta/Ffar2/Prkca/Ccr7/Pycard/Cdk19/Ets1	23
GO:0055074	BP	GO:0055074	calcium ion homeostasis	43/2205	347/28564	0.00145272	0.00774609	0.00493074	Cxcl9/Bak1/Ptk2b/Calm1/Flna/Tmem64/Ccl5/Plcg2/Ddit3/Gsto1/Cul5/Mcub/Smdt1/Letm1/Atp13a2/Ccl8/P2ry6/Diaph1/Plcb4/Ero1a/Calm2/Trim24/Micu1/Ccl2/Afg3l2/Hexb/Nucb2/Enpp1/Camk2d/Cd40/Itpr1/Atp2c1/Itpr2/Ccl19/Dbi/Stoml2/Prkca/Vapb/Selenok/Lyn/Snx10/Znhit1/Calm3	43
GO:0071496	BP	GO:0071496	cellular response to external stimulus	41/2205	327/28564	0.00147875	0.00787774	0.00501454	Ifi205/Jun/Ldha/Rac1/Dctpp1/Sesn3/Pmaip1/Fas/Nudt1/Fnip1/Mapk3/Nuak2/Vps41/Impact/Atg7/Rragc/Eif4g1/Itga6/Ptger4/Ehmt2/Chka/Gba/Cpeb4/Bag3/Itga4/Mapk1/Ifi211/Map1lc3b/Gabarap/Trim24/Prkaa1/Ifi204/Mapk8/Srf/Gcn1/Cradd/Wrn/Hspa5/Got1/Seh1l/Ripor2	41
GO:0045926	BP	GO:0045926	negative regulation of growth	35/2205	267/28564	0.00148254	0.00789078	0.00502284	Plac8/Ifrd1/Bst2/Tgfbr2/Actr3/Idh3g/Hdac2/Stk11/Sema4a/Hspa1a/G6pdx/Bcl11a/Adrb2/Sertad1/Ndufa13/Ndufs3/Cdkn2c/Stk3/Cdkn2aip/Ip6k2/Sertad3/Rb1/Tspyl2/Mul1/Cdkn2a/Enpp1/Foxk1/Tomm70a/Cdkn1b/Crlf3/Adipor1/Pak1/Rgs2/Pten/Dnajc2	35
GO:0000959	BP	GO:0000959	mitochondrial RNA metabolic process	11/2205	51/28564	0.00150373	0.00796047	0.0050672	Chchd10/Grsf1/Trit1/Dars2/Prorp/Trnt1/Prkaa1/Pde12/Yars2/Mterf1a/Fastk	11
GO:0016073	BP	GO:0016073	snRNA metabolic process	11/2205	51/28564	0.00150373	0.00796047	0.0050672	Exosc3/Ints11/Ints9/Exosc9/Snapc1/Cc2d1a/Ints6/Ints7/Ints3/Larp7/Rbm7	11
GO:0016601	BP	GO:0016601	Rac protein signal transduction	11/2205	51/28564	0.00150373	0.00796047	0.0050672	Aif1/Rac1/Dnm2/Dynlt1f/Crk/Ogt/Gabarap/Camk2d/Rhog/Dbnl/Wasf2	11
GO:0061462	BP	GO:0061462	protein localization to lysosome	11/2205	51/28564	0.00150373	0.00796047	0.0050672	Hspa8/Rock2/Pxk/Mfsd1/Atp13a2/Lmbrd1/Nedd4/Gcc2/Ap3b1/Lamtor4/M6pr	11
GO:1902041	BP	GO:1902041	regulation of extrinsic apoptotic signaling pathway via death domain receptors	11/2205	51/28564	0.00150373	0.00796047	0.0050672	Lgals3/Hmgb2/Tnfaip3/Icam1/Skil/Pmaip1/Hmox1/Stk3/Fem1b/Stx4a/Pten	11
GO:1990928	BP	GO:1990928	response to amino acid starvation	11/2205	51/28564	0.00150373	0.00796047	0.0050672	Sesn3/Fas/Mapk3/Impact/Rragc/Mapk1/Mapk8/Gcn1/Pex2/Seh1l/Eif4ebp1	11
GO:0032611	BP	GO:0032611	interleukin-1 beta production	18/2205	108/28564	0.00151447	0.00801008	0.00509878	Tnfaip3/Ifi205/Myd88/Stat3/Il1b/Serpinb1a/Casp1/Gbp5/Ffar4/Ifi211/Ifi204/Nlrc4/Nod1/Ifnar1/Ccl19/Gstp1/Ccr7/Pycard	18
GO:0002456	BP	GO:0002456	T cell mediated immunity	24/2205	162/28564	0.00153953	0.00812803	0.00517386	B2m/Pnp/Arid5a/Icam1/Cd24a/Serpinb9/Tnfrsf1b/Crlf2/Il1b/H2-T10/Treml4/Traf2/Gba/Stx11/Fbxo38/Stx7/H2-M3/Myo1g/Smad7/Hprt/Stard7/Gfus/Ctsh/Vsir	24
GO:0010634	BP	GO:0010634	positive regulation of epithelial cell migration	24/2205	162/28564	0.00153953	0.00812803	0.00517386	Jun/Bsg/Atp5b/Rac1/Ptk2b/Tgfbr2/Plcg2/Sp1/Rock2/Stat5a/Atp5a1/Hmox1/Anxa3/Mapre2/Bcas3/Cd40/Anxa1/Prkca/Cib1/Pdcd6/Gfus/Ctsh/Glipr2/Ets1	24
GO:0006476	BP	GO:0006476	protein deacetylation	19/2205	117/28564	0.00155934	0.00820177	0.0052208	Hdac1/Flna/Hdac2/Dyrk1a/Mta2/Per1/Tada3/Akap8l/Ncor2/Msl3/Sin3b/Mier2/Prkaa1/Brms1l/Ndst1/Rbbp4/Gatad2b/Chd4/Znhit1	19
GO:0019395	BP	GO:0019395	fatty acid oxidation	19/2205	117/28564	0.00155934	0.00820177	0.0052208	Acadl/Lonp2/Acadm/Pex13/Echdc1/Acads/Por/Prkaa1/Pex5/Mlycd/Hsd17b4/Nucb2/Acat2/Acox3/Pex2/Cpt2/Dbi/Adipor1/Etfa	19
GO:0033081	BP	GO:0033081	regulation of T cell differentiation in thymus	8/2205	30/28564	0.00156045	0.00820177	0.0052208	Adrm1/Nfkbid/Tox/Adam8/Cdkn2a/Tmem131l/Ada/Zeb1	8
GO:0097202	BP	GO:0097202	activation of cysteine-type endopeptidase activity	8/2205	30/28564	0.00156045	0.00820177	0.0052208	Cycs/Ifi205/Bak1/Cyfip2/Ifi211/Ifi204/Nlrc4/Pycard	8
GO:1901658	BP	GO:1901658	glycosyl compound catabolic process	8/2205	30/28564	0.00156045	0.00820177	0.0052208	Pnp/Upp1/Nudt1/Dera/Gba/Cdadc1/Ada/Gusb	8
GO:0002688	BP	GO:0002688	regulation of leukocyte chemotaxis	20/2205	126/28564	0.00158425	0.00831944	0.0052957	Aif1/Rac1/Ptk2b/Oxsr1/Ccl5/Il1b/Mapk3/Dusp1/Mpp1/Adam10/Dnm1l/Nedd9/Mapk1/Rarres2/Ccl2/Swap70/Ccl19/Ccr7/Lyn/Ripor2	20
GO:0000184	BP	GO:0000184	nuclear-transcribed mRNA catabolic process, nonsense-mediated decay	10/2205	44/28564	0.00160299	0.00836563	0.00532511	Rnps1/Upf3a/Smg1/Upf2/Etf1/Dcp2/Smg9/Magoh/Pnrc1/Eif4a3	10
GO:0006356	BP	GO:0006356	regulation of transcription by RNA polymerase I	10/2205	44/28564	0.00160299	0.00836563	0.00532511	Flna/Wdr43/Dek/Sf3b1/Utp15/Mars1/Smarcb1/Lyar/Maf1/Pih1d1	10
GO:0006890	BP	GO:0006890	retrograde vesicle-mediated transport, Golgi to endoplasmic reticulum	10/2205	44/28564	0.00160299	0.00836563	0.00532511	Lman2/Rab6a/Arf4/Scfd1/Ergic2/Bicd2/Ergic3/Cope/Arf3/Copz1	10
GO:0008631	BP	GO:0008631	intrinsic apoptotic signaling pathway in response to oxidative stress	10/2205	44/28564	0.00160299	0.00836563	0.00532511	Stk25/Zfp622/Bag5/Mapk7/Nono/Aldh2/Trap1/Diablo/Gskip/Pdcd10	10
GO:0046627	BP	GO:0046627	negative regulation of insulin receptor signaling pathway	10/2205	44/28564	0.00160299	0.00836563	0.00532511	Il1b/Zfp592/Socs1/Prkaa1/Pip4k2c/Pip4k2b/Nucb2/Enpp1/Lonp1/Prkca	10
GO:0097484	BP	GO:0097484	dendrite extension	10/2205	44/28564	0.00160299	0.00836563	0.00532511	Cyfip2/Stk11/Plaa/Bcl11a/Picalm/Mul1/Rnf157/Llph/Cxcr4/Pten	10
GO:1901998	BP	GO:1901998	toxin transport	10/2205	44/28564	0.00160299	0.00836563	0.00532511	Cct6a/Gga1/Dnajc17/Casp1/Scfd1/Adam10/Cct3/Hspa5/Cct4/Copz1	10
GO:0002690	BP	GO:0002690	positive regulation of leukocyte chemotaxis	17/2205	100/28564	0.00161993	0.00844657	0.00537663	Aif1/Rac1/Ptk2b/Oxsr1/Ccl5/Il1b/Mapk3/Adam10/Dnm1l/Nedd9/Mapk1/Rarres2/Ccl2/Swap70/Ccl19/Ccr7/Ripor2	17
GO:0046824	BP	GO:0046824	positive regulation of nucleocytoplasmic transport	14/2205	75/28564	0.00163218	0.00850291	0.00541249	Hcls1/Cdk1/Tardbp/Flna/Hsp90aa1/Ipo5/Dmap1/Ctdspl2/Camk4/Bag3/Mapk1/Anp32b/Nedd4/Rbm22	14
GO:0031503	BP	GO:0031503	protein-containing complex localization	32/2205	239/28564	0.00163608	0.00850682	0.00541498	Birc5/Lmnb1/Ppp3r1/Lmna/Stx3/Ap2a1/Xpo1/Nop9/Rdx/Vac14/Rnf216/Adam10/Ogt/Ift52/Mzt1/Ap2m1/Ap2b1/Fcgr2b/Cluap1/Kif3b/Ap2a2/Wasl/Exoc3l4/Nedd4/Stx7/Smad7/Stx4a/Ift20/Atad1/Seh1l/Fkbp4/Snap23	32
GO:0007020	BP	GO:0007020	microtubule nucleation	9/2205	37/28564	0.00163726	0.00850682	0.00541498	Nde1/Hspa1a/Eml2/Dctn1/Mzt1/Rangrf/Slain1/Tpx2/Pak1	9
GO:0009069	BP	GO:0009069	serine family amino acid metabolic process	9/2205	37/28564	0.00163726	0.00850682	0.00541498	Txnrd1/Sephs2/Dhfr/Gclm/Gclc/Shmt1/Psat1/Shmt2/Mpst	9
GO:0032613	BP	GO:0032613	interleukin-10 production	13/2205	67/28564	0.00164031	0.00850764	0.0054155	Fcer1g/Stat3/Cd83/Plcg2/G6pdx/Ptger4/Fcgr2b/Irf4/Bcl3/Pdcd1lg2/Pycard/Isg15/Vsir	13
GO:0032731	BP	GO:0032731	positive regulation of interleukin-1 beta production	13/2205	67/28564	0.00164031	0.00850764	0.0054155	Ifi205/Myd88/Stat3/Casp1/Gbp5/Ifi211/Ifi204/Nlrc4/Nod1/Ifnar1/Ccl19/Ccr7/Pycard	13
GO:0070588	BP	GO:0070588	calcium ion transmembrane transport	42/2205	339/28564	0.00164331	0.00851291	0.00541886	Cxcl9/Bak1/Ptk2b/Calm1/Ppp3r1/Flna/Cacna1s/Plcg2/Ddit3/G6pdx/Gsto1/Stimate/Adrb2/Pde4b/Slc25a25/Vdac1/Mcub/Smdt1/Letm1/P2ry6/Trpm7/Diaph1/Plcb4/Ero1a/Calm2/Itpr3/Prnp/Gem/Micu1/Afg3l2/Cabp4/Camk2d/Ramp3/Itpr1/Atp2c1/Fbxo11/Itpr2/Ccl19/Dbi/Lyn/Bin1/Calm3	42
GO:0030307	BP	GO:0030307	positive regulation of cell growth	29/2205	210/28564	0.00164421	0.00851291	0.00541886	Pafah1b1/Ptk2b/Derl2/Plaa/Bcl11a/Acsl4/Psmd10/Eif4g1/Rhoa/Shtn1/Crk/Cd38/Exosc9/Dnph1/Kdm2b/Adam10/Cdkn2aip/Ino80/Picalm/Mul1/Srf/Rnf157/Fdps/Cib1/Smad7/Pak1/Dbnl/Cxcl16/Cxcr4	29
GO:0010632	BP	GO:0010632	regulation of epithelial cell migration	33/2205	249/28564	0.00165865	0.00858012	0.00546164	Jun/Bsg/Atp5b/Rac1/Svbp/Ptk2b/Tgfbr2/Plcg2/Sema4a/Sp1/Rock2/Stat5a/Atp5a1/Rhoa/Hmox1/Anxa3/Mapre2/Pdpk1/Bcas3/Arsb/Cd40/Anxa1/Prkca/Cib1/Adipor1/Pdcd6/Mef2c/Gfus/Ctsh/Glipr2/Pten/Ets1/Pdcd10	33
GO:0009755	BP	GO:0009755	hormone-mediated signaling pathway	24/2205	163/28564	0.00167599	0.00866221	0.00551389	Hdac1/Taf7/Crebrf/Per1/Rwdd1/Rhoa/Slc27a1/Cnot1/Ncor2/Kmt2d/Zmiz1/Ar/Ywhah/Ncoa2/Ppp5c/Nedd4/Adipor1/Pak1/Zbtb7a/Phb2/Fkbp4/Safb/Ddrgk1/Safb2	24
GO:0009743	BP	GO:0009743	response to carbohydrate	30/2205	220/28564	0.00168756	0.0087144	0.00554711	Birc5/Rac1/Ptpmt1/Mapk13/Icam1/Il1b/Smad2/Eif2b4/Cdt1/Atg7/Klf7/Hmgn3/Aacs/Ogt/Slc12a7/Selenot/Prkaa1/Hcfc1/Ncf2/Enpp1/Prkca/Smarcb1/Stx4a/Eny2/Pdk3/Pfkl/Tra2b/Mpc2/Nadk/Pih1d1	30
GO:0002371	BP	GO:0002371	dendritic cell cytokine production	6/2205	18/28564	0.00173257	0.00884098	0.00562769	Bst2/Scimp/Plcg2/Kit/Tlr3/Ddx1	6
GO:0006851	BP	GO:0006851	mitochondrial calcium ion transmembrane transport	6/2205	18/28564	0.00173257	0.00884098	0.00562769	Vdac1/Mcub/Smdt1/Letm1/Micu1/Afg3l2	6
GO:0034501	BP	GO:0034501	protein localization to kinetochore	6/2205	18/28564	0.00173257	0.00884098	0.00562769	Cdk1/Cenpq/Cdt1/Trappc12/Ndc80/Aurkb	6
GO:0042407	BP	GO:0042407	cristae formation	6/2205	18/28564	0.00173257	0.00884098	0.00562769	Chchd10/Apoo/Letm1/Micos13/Afg3l2/Slc25a46	6
GO:0140131	BP	GO:0140131	positive regulation of lymphocyte chemotaxis	6/2205	18/28564	0.00173257	0.00884098	0.00562769	Ptk2b/Oxsr1/Ccl5/Adam10/Nedd9/Ccr7	6
GO:1903083	BP	GO:1903083	protein localization to condensed chromosome	6/2205	18/28564	0.00173257	0.00884098	0.00562769	Cdk1/Cenpq/Cdt1/Trappc12/Ndc80/Aurkb	6
GO:0000470	BP	GO:0000470	maturation of LSU-rRNA	7/2205	24/28564	0.00173308	0.00884098	0.00562769	Znhit6/Las1l/Rpf1/Wdr12/Nsa2/Ddx18/Rpf2	7
GO:0042398	BP	GO:0042398	cellular modified amino acid biosynthetic process	7/2205	24/28564	0.00173308	0.00884098	0.00562769	Gatm/Gamt/Gch1/Acadm/Dhfr/Slc27a1/Ckm	7
GO:0043369	BP	GO:0043369	CD4-positive or CD8-positive, alpha-beta T cell lineage commitment	7/2205	24/28564	0.00173308	0.00884098	0.00562769	Stat3/Otud5/Slamf6/Tox/Irf4/Ly9/Ctsl	7
GO:0043574	BP	GO:0043574	peroxisomal transport	7/2205	24/28564	0.00173308	0.00884098	0.00562769	Pex12/Lonp2/Pex13/Pex5/Usp9x/Pex19/Pex2	7
GO:0046040	BP	GO:0046040	IMP metabolic process	7/2205	24/28564	0.00173308	0.00884098	0.00562769	Pnp/Nt5c2/Ampd3/Ada/Hprt/Aprt/Nt5c	7
GO:0051882	BP	GO:0051882	mitochondrial depolarization	7/2205	24/28564	0.00173308	0.00884098	0.00562769	Tspo/Ppp2r3c/Casp1/Gclm/Gclc/Cdkn2a/Got1	7
GO:0150105	BP	GO:0150105	protein localization to cell-cell junction	7/2205	24/28564	0.00173308	0.00884098	0.00562769	Flna/Pecam1/Actn4/Mapk9/Zdhhc7/Arhgef18/Mapk8	7
GO:2000001	BP	GO:2000001	regulation of DNA damage checkpoint	7/2205	24/28564	0.00173308	0.00884098	0.00562769	Brcc3/Rnaseh2b/Fbxo4/Rpa2/Fem1b/Map3k20/Cul4a	7
GO:0051209	BP	GO:0051209	release of sequestered calcium ion into cytosol	20/2205	127/28564	0.00174668	0.00890263	0.00566693	Cxcl9/Ptk2b/Calm1/Flna/Plcg2/Ddit3/Gsto1/Letm1/P2ry6/Diaph1/Plcb4/Ero1a/Calm2/Camk2d/Itpr1/Itpr2/Ccl19/Dbi/Lyn/Calm3	20
GO:0051101	BP	GO:0051101	regulation of DNA binding	21/2205	136/28564	0.00174869	0.00890519	0.00566856	Txn1/Hmgb2/Ifi205/Jun/Calm1/Hdac2/Ddit3/Cdt1/Pinx1/Hmox1/Rb1/Ifi211/Irf4/Ifi204/Mapk8/E2f1/Rsf1/H1f0/Cpne1/Zbtb7a/Ddrgk1	21
GO:0001659	BP	GO:0001659	temperature homeostasis	27/2205	192/28564	0.00178817	0.00909052	0.00578653	Plac8/Fh1/Fabp5/Stat3/Stk11/Acadl/Gatm/Ccl5/Il1b/Ddit3/Cebpb/Adrb2/Slc27a1/Ffar4/Ogt/Kdm1a/Rb1/Gadd45g/Irf4/Scd1/Bscl2/Ehmt1/Cpt2/Sqstm1/Adipor1/Il4ra/Cxcr4	27
GO:0032640	BP	GO:0032640	tumor necrosis factor production	27/2205	192/28564	0.00178817	0.00909052	0.00578653	Fcer1g/Tnfaip3/Myd88/Arid5a/Ube2j1/Zfp36/Arhgef2/Stat3/Cd24a/Hdac2/Tspo/Plcg2/Flt3/Tlr3/Trim27/Ptger4/Ccl2/Fcgr3/Bcl3/Nod1/Havcr2/Ccl19/Gstp1/Selenok/Ccr7/Pycard/Vsir	27
GO:0045185	BP	GO:0045185	maintenance of protein location	17/2205	101/28564	0.00181038	0.00919547	0.00585334	Txn1/Srgn/Chchd10/Flna/Rangap1/Tacc3/Tspo/Nrros/Psmd10/Tmsb15b1/Taf3/Mprip/Hspa5/Gsn/Tmed2/Ywhab/Nfkbib	17
GO:0043405	BP	GO:0043405	regulation of MAP kinase activity	28/2205	202/28564	0.00184967	0.00938695	0.00597522	Ptk2b/Taok3/Sh2b3/Irak1/Tsg101/Cd24a/Il1b/Kit/Dusp1/Ezh2/Traf2/Gba/Map2k4/Adam8/Axin1/Nup62/Pik3r5/Cd40/Ccl19/Gstp1/Ccr7/Lyn/Pak1/Aida/Mef2c/Rgs2/Cdk5rap3/Pdcd10	28
GO:0032677	BP	GO:0032677	regulation of interleukin-8 production	14/2205	76/28564	0.00186112	0.00942884	0.00600188	Myd88/Stat3/Il1b/Ddit3/Hspa1a/Tlr3/Ptger4/Bcl3/Nod1/Ffar2/Anxa1/Anxa4/Bcl10/Pycard	14
GO:2001021	BP	GO:2001021	negative regulation of response to DNA damage stimulus	14/2205	76/28564	0.00186112	0.00942884	0.00600188	Marchf7/Otub1/Dyrk1a/Cd44/Psmd10/Fbh1/Rif1/Kdm1a/Rmi2/Tmem161a/Fbxo5/Xrcc1/Bcl2l12/Triap1	14
GO:0045744	BP	GO:0045744	negative regulation of G protein-coupled receptor signaling pathway	12/2205	60/28564	0.00186459	0.00943016	0.00600273	Plek/Dnm2/Ccl5/Adrb2/Pde4b/Rgs12/Crtc3/Stmn1/Mgrn1/Ada/Ywhab/Rgs2	12
GO:0071622	BP	GO:0071622	regulation of granulocyte chemotaxis	12/2205	60/28564	0.00186459	0.00943016	0.00600273	Rac1/Ccl5/Il1b/Mapk3/Mpp1/Dnm1l/Mapk1/Rarres2/Ccl2/Ccl19/Ccr7/Ripor2	12
GO:0019216	BP	GO:0019216	regulation of lipid metabolic process	47/2205	393/28564	0.00188517	0.00948729	0.00603909	Rac1/Chp1/Ptk2b/Fabp5/Mtmr4/Ormdl2/Acadl/Tspo/Il1b/Plcg2/Rubcnl/Lonp2/Kit/Acsl4/Atg7/Stat5a/Slc27a1/Crtc3/Mapk9/Golm1/Fmo5/Por/Capn2/Prkaa1/Rarres2/Pip4k2c/Mlycd/Pip4k2b/Ncoa2/Bscl2/Stard4/Nucb2/Mboat7/Hcar2/Mtmr2/Pex2/Ccl19/Dbi/Lactb/Anxa1/Fdps/Lyn/Adipor1/Phb2/Ctdnep1/Pdk3/Pank2	47
GO:0001836	BP	GO:0001836	release of cytochrome c from mitochondria	13/2205	68/28564	0.00188715	0.00948729	0.00603909	Bcl2a1b/Jun/Bak1/Pmaip1/Lmna/Fas/Casp1/Psmd10/Mapk9/Dnm1l/Bcl2l11/Pycard/Triap1	13
GO:0002224	BP	GO:0002224	toll-like receptor signaling pathway	13/2205	68/28564	0.00188715	0.00948729	0.00603909	Myd88/Scimp/Plcg2/Tlr3/Pik3ap1/Cd86/Tasl/Irf4/Pdpk1/Tlr11/Cd40/Ap3b1/Bcl10	13
GO:0032233	BP	GO:0032233	positive regulation of actin filament bundle assembly	13/2205	68/28564	0.00188715	0.00948729	0.00603909	Plek/Rac1/Flna/Pdlim4/Rock2/Rhoa/Tesk1/Tpm1/Rhoc/Pxn/Swap70/Sh3pxd2b/Pak1	13
GO:0032387	BP	GO:0032387	negative regulation of intracellular transport	13/2205	68/28564	0.00188715	0.00948729	0.00603909	Txn1/Chp1/Ube2j1/Pkig/Rangap1/Snx12/Derl2/Erlec1/Nup153/Ogt/Bag3/Mdfic/Gbp4	13
GO:0070231	BP	GO:0070231	T cell apoptotic process	13/2205	68/28564	0.00188715	0.00948729	0.00603909	Lgals3/Pnp/Bak1/Serpinb9/Fas/Ccl5/Siva1/Nfkbid/Adam8/Bcl3/Bcl2l11/Ada/Bcl10	13
GO:0070265	BP	GO:0070265	necrotic cell death	13/2205	68/28564	0.00188715	0.00948729	0.00603909	Fth1/Ybx3/Fas/Tspo/Tlr3/Casp1/Traf2/Dnm1l/Trpm7/Zbp1/Mapk8/Alkbh7/Ndufc2	13
GO:0046488	BP	GO:0046488	phosphatidylinositol metabolic process	22/2205	146/28564	0.00189794	0.00953337	0.00606842	Plek/Ptpmt1/Mtmr4/Plcg2/Pi4k2a/Impa2/Dpm1/Smg1/Agpat5/Pyurf/Slc27a1/Vac14/Socs1/Ip6k2/Bpnt1/Pip4k2c/Pip4k2b/Socs7/Mboat7/Mtmr2/Pten/Impa1	22
GO:0046636	BP	GO:0046636	negative regulation of alpha-beta T cell activation	10/2205	45/28564	0.00192047	0.00963466	0.0061329	Btla/Cd44/Socs1/Rc3h2/Itch/Runx1/Anxa1/Smad7/Il4ra/Vsir	10
GO:0035303	BP	GO:0035303	regulation of dephosphorylation	20/2205	128/28564	0.00192301	0.00963466	0.0061329	Plek/Chp1/Ppp1r11/Calm1/Mtmr4/Ptpa/Ppp2r3c/Rock2/Gba/Calm2/Ppp1r8/Swap70/Sympk/Mprip/Mtmr2/Mef2c/Ywhab/Tiprl/Cdk5rap3/Calm3	20
GO:0051283	BP	GO:0051283	negative regulation of sequestering of calcium ion	20/2205	128/28564	0.00192301	0.00963466	0.0061329	Cxcl9/Ptk2b/Calm1/Flna/Plcg2/Ddit3/Gsto1/Letm1/P2ry6/Diaph1/Plcb4/Ero1a/Calm2/Camk2d/Itpr1/Itpr2/Ccl19/Dbi/Lyn/Calm3	20
GO:0070301	BP	GO:0070301	cellular response to hydrogen peroxide	16/2205	93/28564	0.0019286	0.00965447	0.00614551	Txn1/Tnfaip3/Mapk13/Hdac2/Hk3/Stk25/Net1/Impact/Ezh2/Mapk8/Endog/Cdkn2a/Mapk7/Anxa1/Trap1/Pdcd10	16
GO:0072539	BP	GO:0072539	T-helper 17 cell differentiation	8/2205	31/28564	0.00196258	0.00981622	0.00624847	Stat3/Nfkbid/Otud5/Slamf6/Irf4/Rc3h2/Ly9/Smad7	8
GO:0007031	BP	GO:0007031	peroxisome organization	9/2205	38/28564	0.0020004	0.00995468	0.00633661	Pex12/Lonp2/Pex13/Dnm1l/Pex5/Usp9x/Pex19/Pex2/Plaat3	9
GO:0044743	BP	GO:0044743	protein transmembrane import into intracellular organelle	9/2205	38/28564	0.0020004	0.00995468	0.00633661	Pex12/Pex13/Pex5/Usp9x/Chchd4/Pex2/Tomm70a/Timm23/Grpel1	9
GO:0098884	BP	GO:0098884	postsynaptic neurotransmitter receptor internalization	9/2205	38/28564	0.0020004	0.00995468	0.00633661	Ppp3r1/Ap2a1/Vac14/Rnf216/Ap2m1/Ap2b1/Ap2a2/Nedd4/Atad1	9
GO:0140239	BP	GO:0140239	postsynaptic endocytosis	9/2205	38/28564	0.0020004	0.00995468	0.00633661	Ppp3r1/Ap2a1/Vac14/Rnf216/Ap2m1/Ap2b1/Ap2a2/Nedd4/Atad1	9
GO:1902110	BP	GO:1902110	positive regulation of mitochondrial membrane permeability involved in apoptotic process	9/2205	38/28564	0.0020004	0.00995468	0.00633661	Chchd10/Bak1/Slc25a5/Pmaip1/Siva1/Gclc/Mul1/Bcl2l11/Slc35f6	9
GO:1902229	BP	GO:1902229	regulation of intrinsic apoptotic signaling pathway in response to DNA damage	9/2205	38/28564	0.0020004	0.00995468	0.00633661	Marchf7/Skil/Cd44/Rpl26/Fbh1/Kdm1a/Tmem161a/Bcl2l12/Triap1	9
GO:0032651	BP	GO:0032651	regulation of interleukin-1 beta production	17/2205	102/28564	0.00201928	0.0100402	0.00639102	Tnfaip3/Ifi205/Myd88/Stat3/Serpinb1a/Casp1/Gbp5/Ffar4/Ifi211/Ifi204/Nlrc4/Nod1/Ifnar1/Ccl19/Gstp1/Ccr7/Pycard	17
GO:0002429	BP	GO:0002429	immune response-activating cell surface receptor signaling pathway	35/2205	272/28564	0.0020369	0.0101192	0.00644136	Lgals3/Fcer1g/Tnfaip3/Irak1/Stk11/Usp12/Scimp/Plcg2/Nfkbid/Wdfy1/Themis2/Lpxn/Eif2b4/Pik3ap1/Card11/Pde4b/Themis/Cd38/Mapk1/Prnp/Rc3h2/Ctla4/Usp9x/Ffar2/Tnip2/Ada/Stoml2/Ccr7/Myo1g/Elf1/Lyn/Gcsam/Bcl10/Mef2c/Pten	35
GO:0000255	BP	GO:0000255	allantoin metabolic process	5/2205	13/28564	0.00207418	0.0102268	0.00650985	Pnp/Nt5c2/Dnph1/Ada/Nt5c	5
GO:0006122	BP	GO:0006122	mitochondrial electron transport, ubiquinol to cytochrome c	5/2205	13/28564	0.00207418	0.0102268	0.00650985	Cycs/Uqcr10/Uqcrq/Uqcrb/Uqcrc1	5
GO:0031953	BP	GO:0031953	negative regulation of protein autophosphorylation	5/2205	13/28564	0.00207418	0.0102268	0.00650985	Jun/Chp1/Impact/Tesk1/Enpp1	5
GO:0035999	BP	GO:0035999	tetrahydrofolate interconversion	5/2205	13/28564	0.00207418	0.0102268	0.00650985	Tyms/Dhfr/Shmt1/Shmt2/Mthfd1l	5
GO:0070914	BP	GO:0070914	UV-damage excision repair	5/2205	13/28564	0.00207418	0.0102268	0.00650985	Xpa/Ddb1/Cul4b/Ino80/Pold3	5
GO:0071236	BP	GO:0071236	cellular response to antibiotic	5/2205	13/28564	0.00207418	0.0102268	0.00650985	Hdac2/Ezh2/Crip1/Cdkn1b/Mef2c	5
GO:0072540	BP	GO:0072540	T-helper 17 cell lineage commitment	5/2205	13/28564	0.00207418	0.0102268	0.00650985	Stat3/Otud5/Slamf6/Irf4/Ly9	5
GO:0090235	BP	GO:0090235	regulation of metaphase plate congression	5/2205	13/28564	0.00207418	0.0102268	0.00650985	Birc5/Cdca8/Incenp/Numa1/Aurkb	5
GO:2000105	BP	GO:2000105	positive regulation of DNA-templated DNA replication	5/2205	13/28564	0.00207418	0.0102268	0.00650985	Cdt1/Ino80/Dbf4/Endog/Cdk2	5
GO:0010595	BP	GO:0010595	positive regulation of endothelial cell migration	18/2205	111/28564	0.00207737	0.010234	0.0065144	Bsg/Atp5b/Rac1/Ptk2b/Sp1/Rock2/Stat5a/Atp5a1/Hmox1/Anxa3/Bcas3/Cd40/Anxa1/Prkca/Cib1/Pdcd6/Gfus/Ets1	18
GO:0001678	BP	GO:0001678	intracellular glucose homeostasis	25/2205	175/28564	0.00208077	0.0102422	0.00651963	Birc5/Rac1/Ptpmt1/Icam1/Hk3/Stxbp3/Atg7/Klf7/Hmgn3/Aacs/Ogt/Slc12a7/Selenot/Prkaa1/Hcfc1/Foxk1/Smarcb1/Stx4a/Nucks1/Eny2/Pdk3/Tra2b/Mpc2/Nadk/Pih1d1	25
GO:0072329	BP	GO:0072329	monocarboxylic acid catabolic process	21/2205	138/28564	0.00210136	0.0103349	0.00657864	Ldha/Dcxr/Acadl/Lonp2/Acadm/Pex13/Echdc1/Acads/Ids/Pex5/Mlycd/Hsd17b4/Hexb/Arsb/Acat2/Acox3/Pex2/Cpt2/Dbi/Acot7/Etfa	21
GO:0035601	BP	GO:0035601	protein deacylation	20/2205	129/28564	0.00211416	0.0103554	0.00659168	Hdac1/Flna/Hdac2/Dyrk1a/Mta2/Per1/Tada3/Akap8l/Ncor2/Msl3/Sin3b/Mier2/Prkaa1/Brms1l/Ndst1/Abhd17a/Rbbp4/Gatad2b/Chd4/Znhit1	20
GO:0098732	BP	GO:0098732	macromolecule deacylation	20/2205	129/28564	0.00211416	0.0103554	0.00659168	Hdac1/Flna/Hdac2/Dyrk1a/Mta2/Per1/Tada3/Akap8l/Ncor2/Msl3/Sin3b/Mier2/Prkaa1/Brms1l/Ndst1/Abhd17a/Rbbp4/Gatad2b/Chd4/Znhit1	20
GO:0006635	BP	GO:0006635	fatty acid beta-oxidation	14/2205	77/28564	0.00211607	0.0103554	0.00659168	Acadl/Lonp2/Acadm/Echdc1/Acads/Pex5/Mlycd/Hsd17b4/Acat2/Acox3/Pex2/Cpt2/Dbi/Etfa	14
GO:0032637	BP	GO:0032637	interleukin-8 production	14/2205	77/28564	0.00211607	0.0103554	0.00659168	Myd88/Stat3/Il1b/Ddit3/Hspa1a/Tlr3/Ptger4/Bcl3/Nod1/Ffar2/Anxa1/Anxa4/Bcl10/Pycard	14
GO:0070972	BP	GO:0070972	protein localization to endoplasmic reticulum	14/2205	77/28564	0.00211607	0.0103554	0.00659168	Rab3gap2/Edem1/Sec63/Srprb/Ubl4a/Hspa5/Srp14/Srp72/Get3/Chmp4b/Sgta/Srp9/Sec62/Ddrgk1	14
GO:0140888	BP	GO:0140888	interferon-mediated signaling pathway	14/2205	77/28564	0.00211607	0.0103554	0.00659168	Myd88/Ifitm2/Cnot7/Irak1/Samhd1/Socs1/Zbp1/Parp14/Mul1/Ifnar1/Adar/Ifitm3/Ythdf2/Isg15	14
GO:0006094	BP	GO:0006094	gluconeogenesis	16/2205	94/28564	0.0021609	0.0105487	0.00671471	Gapdh/Pgk1/Mdh1/Ddb1/Supt20/Stk11/Pgp/G6pc3/Ppp4r3a/Acadm/Slc25a10/Ogt/Slc25a13/Tpi1/Mdh2/Got1	16
GO:0050871	BP	GO:0050871	positive regulation of B cell activation	16/2205	94/28564	0.0021609	0.0105487	0.00671471	Pnp/Exosc3/Tcf3/Ppp2r3c/Stat5a/Card11/Hmces/Cd38/Rif1/Msh2/Sh3kbp1/Cd40/Kmt5c/Tnip2/Ada/Mef2c	16
GO:0000288	BP	GO:0000288	nuclear-transcribed mRNA catabolic process, deadenylation-dependent decay	12/2205	61/28564	0.00216094	0.0105487	0.00671471	Exosc3/Zfp36/Cnot7/Tob1/Exosc9/Cnot1/Cnot6/Dcp2/Tent4b/Rc3h2/Pde12/Cnot6l	12
GO:0002495	BP	GO:0002495	antigen processing and presentation of peptide antigen via MHC class II	7/2205	25/28564	0.00224836	0.0109031	0.00694035	B2m/Fcer1g/Fcgr2b/Ifi30/Pycard/H2-DMb2/H2-Ob	7
GO:0009127	BP	GO:0009127	purine nucleoside monophosphate biosynthetic process	7/2205	25/28564	0.00224836	0.0109031	0.00694035	Pnp/Gmps/Ampd3/Ada/Dck/Hprt/Aprt	7
GO:0016180	BP	GO:0016180	snRNA processing	7/2205	25/28564	0.00224836	0.0109031	0.00694035	Exosc3/Ints11/Ints9/Exosc9/Ints6/Ints7/Ints3	7
GO:0034138	BP	GO:0034138	toll-like receptor 3 signaling pathway	7/2205	25/28564	0.00224836	0.0109031	0.00694035	Tnfaip3/Scimp/Wdfy1/Tlr3/Cd86/Havcr2/Tnip2	7
GO:0045736	BP	GO:0045736	negative regulation of cyclin-dependent protein serine/threonine kinase activity	7/2205	25/28564	0.00224836	0.0109031	0.00694035	Tnfaip3/Hexim1/Cdkn2c/Cdkn2a/Cdkn1b/Pten/Cdk5rap3	7
GO:0046337	BP	GO:0046337	phosphatidylethanolamine metabolic process	7/2205	25/28564	0.00224836	0.0109031	0.00694035	Pcyt2/Naaa/Etnk1/Slc27a1/Chka/Pnpla8/Plaat3	7
GO:0050686	BP	GO:0050686	negative regulation of mRNA processing	7/2205	25/28564	0.00224836	0.0109031	0.00694035	Hnrnpa2b1/Rnps1/Dyrk1a/Srsf7/Ptbp3/Zc3h14/Srsf9	7
GO:1902455	BP	GO:1902455	negative regulation of stem cell population maintenance	7/2205	25/28564	0.00224836	0.0109031	0.00694035	Hdac1/Hdac2/Sap30/Ogt/Sinhcaf/Brms1l/Rbbp4	7
GO:1903828	BP	GO:1903828	negative regulation of protein localization	31/2205	234/28564	0.00226268	0.0109636	0.00697883	Txn1/Chp1/Ube2j1/Ptpmt1/Pkig/Rangap1/Snx12/Derl2/Il1b/Fbxo4/Erlec1/Rock2/Cdt1/Klf7/Lztfl1/Ogt/Bag3/Ap2m1/Picalm/Lzts2/Mdfic/Ffar2/Ppfia1/Psmd9/Anxa1/Abhd17a/Gbp4/Tmed2/Eny2/Pfkl/Ripor2	31
GO:0043523	BP	GO:0043523	regulation of neuron apoptotic process	37/2205	294/28564	0.00228661	0.0110531	0.0070358	Birc5/Jun/Ptk2b/Pmaip1/Fas/Il1b/Hsph1/Ddit3/Cebpb/G6pdx/Casp1/Egln2/Rhoa/Hmox1/Xiap/Msh2/Kdm2b/Gclm/Gba/Cpeb4/Map2k4/Gclc/Adam8/Prnp/Mapk8/Pdpk1/Aars/Ncf2/Bcl2l11/Oxr1/Traf7/Nono/Mef2c/Cdc34/Srpk2/Prdx2/Ccnd1	37
GO:0033028	BP	GO:0033028	myeloid cell apoptotic process	10/2205	46/28564	0.00228678	0.0110531	0.0070358	Fcer1g/Ccl5/Cd44/Stat5a/Fcgr2b/Cdkn2a/Anxa1/Trim35/Mef2c/Pten	10
GO:1905710	BP	GO:1905710	positive regulation of membrane permeability	10/2205	46/28564	0.00228678	0.0110531	0.0070358	Chchd10/Bak1/Slc25a5/Pmaip1/Siva1/Spg7/Gclc/Mul1/Bcl2l11/Slc35f6	10
GO:0002720	BP	GO:0002720	positive regulation of cytokine production involved in immune response	15/2205	86/28564	0.00229078	0.0110543	0.00703656	B2m/Fcer1g/Myd88/Arid5a/Il1b/Scimp/Plcg2/Kit/Tlr3/Casp1/Traf2/Ddx1/Nod1/Ffar2/Pycard	15
GO:1902369	BP	GO:1902369	negative regulation of RNA catabolic process	15/2205	86/28564	0.00229078	0.0110543	0.00703656	Myd88/Zfp36/Tardbp/Upf3a/Hnrnpc/Larp4b/Tob1/Traf2/Tent4b/Fus/E2f1/Taf15/Elavl1/Tent2/Phax	15
GO:0010959	BP	GO:0010959	regulation of metal ion transport	53/2205	460/28564	0.00229564	0.0110596	0.00703994	B2m/Lgals3/Cxcl9/Glrx/Bak1/Chp1/Ptk2b/Calm1/Ppp3r1/Flna/Icam1/Dnm2/Oxsr1/Tspo/Ccl5/Plcg2/Kcnab2/G6pdx/Gsto1/Mllt6/Stimate/Klhl24/Adrb2/Pde4b/Stoml1/Per1/Vdac1/Rhoa/Trim27/Scn2b/P2ry6/Diaph1/Plcb4/Ahcyl1/Calm2/Ywhah/Prnp/Gem/Homer2/Cabp4/Rangrf/Camk2d/Nedd4/Ramp3/Itpr1/Fbxo11/Dbi/Saraf/Lyn/Bin1/Cxcr4/Pten/Calm3	53
GO:0042692	BP	GO:0042692	muscle cell differentiation	53/2205	460/28564	0.00229564	0.0110596	0.00703994	Csrp1/Cxcl9/H3f3b/Ifrd1/Cacna1s/Norad/Asb2/Hdac2/Lmna/Lncpint/Prkar1a/G6pdx/Kit/Asf1a/Casp1/Pbrm1/Acadm/Atg7/Actn4/Ezh2/Ccl8/Csrp2/Smad1/Kdm1a/Map2k4/Capn2/Rb1/Flt3l/Plekho1/Ankrd17/Tpm1/Afg3l2/Myof/Srf/Camk2d/Tomm70a/Fdps/Cd53/Wdr1/Bin3/Chuk/Pak1/Ift20/Bin1/Ptcd2/Ehd1/Il4ra/Mef2c/Zeb1/Znhit1/Rgs2/Tmod3/Ripor2	53
GO:0110020	BP	GO:0110020	regulation of actomyosin structure organization	18/2205	112/28564	0.00230024	0.0110727	0.0070483	Rac1/Hdac2/Pdlim4/Mkks/Rock2/Rhoa/Tesk1/Ptger4/Arhgef18/Stmn1/Tpm1/Rhoc/Pxn/Sh3pxd2b/Ppfia1/Pak1/Mef2c/Wasf2	18
GO:0051282	BP	GO:0051282	regulation of sequestering of calcium ion	20/2205	130/28564	0.00232111	0.011164	0.00710642	Cxcl9/Ptk2b/Calm1/Flna/Plcg2/Ddit3/Gsto1/Letm1/P2ry6/Diaph1/Plcb4/Ero1a/Calm2/Camk2d/Itpr1/Itpr2/Ccl19/Dbi/Lyn/Calm3	20
GO:0051988	BP	GO:0051988	regulation of attachment of spindle microtubules to kinetochore	6/2205	19/28564	0.00236819	0.0113627	0.00723288	Birc5/Cdca8/Knstrn/Incenp/Aurkb/Racgap1	6
GO:1904177	BP	GO:1904177	regulation of adipose tissue development	6/2205	19/28564	0.00236819	0.0113627	0.00723288	Lmna/Klf7/Prkaa1/Ncoa2/Sh3pxd2b/Plaat3	6
GO:2000641	BP	GO:2000641	regulation of early endosome to late endosome transport	6/2205	19/28564	0.00236819	0.0113627	0.00723288	Map2k2/Snx12/Mapk3/Rdx/Mapk1/Mtmr2	6
GO:0000380	BP	GO:0000380	alternative mRNA splicing, via spliceosome	14/2205	78/28564	0.00239921	0.0114835	0.00730975	Fxr1/Rnps1/Strap/Dyrk1a/Rbm15/Tia1/Magoh/Rbm17/Zbtb7a/Ythdc1/Tra2b/Scnm1/Rbm7/Hnrnpa1	14
GO:0006919	BP	GO:0006919	activation of cysteine-type endopeptidase activity involved in apoptotic process	14/2205	78/28564	0.00239921	0.0114835	0.00730975	Cycs/Bak1/Pmaip1/Anp32b/Mul1/Nlrc4/Cdkn2a/Nod1/Bcl2l11/Cradd/Pdcd6/Bcl10/Pycard/Diablo	14
GO:0007568	BP	GO:0007568	aging	14/2205	78/28564	0.00239921	0.0114835	0.00730975	Serp1/Norad/Mapk3/Lncpint/Fbxo4/Msra/Mapk1/Gna13/Sec63/Ctc1/Cdkn2a/Enpp1/Wrn/Ndufs6	14
GO:0062012	BP	GO:0062012	regulation of small molecule metabolic process	45/2205	377/28564	0.00240841	0.0115182	0.00733183	Plek/Fh1/Ptk2b/Fabp5/Bckdk/Stat3/Ddb1/Supt20/Pmaip1/Stk11/Acadl/Tspo/Il1b/Pgp/Lonp2/Atpsckmt/Prxl2c/Kit/Acsl4/Ppp4r3a/Acadm/P2ry6/Mapk9/Dnm1l/Ncor2/Fmo5/Ogt/Por/Tigar/Prkaa1/Mlycd/Ncoa2/Stard4/Nucb2/Foxk1/Pex2/Dbi/Anxa1/Fdps/Adipor1/Zbtb7a/Igfbp4/Pdk3/Ndufc2/Pank2	45
GO:0055001	BP	GO:0055001	muscle cell development	31/2205	235/28564	0.00241831	0.0115504	0.00735238	Csrp1/Cacna1s/Norad/Asb2/Hdac2/Lmna/Lncpint/Prkar1a/G6pdx/Pbrm1/Atg7/Actn4/Csrp2/Kdm1a/Map2k4/Tpm1/Afg3l2/Myof/Srf/Camk2d/Tomm70a/Fdps/Wdr1/Bin3/Pak1/Bin1/Ptcd2/Mef2c/Rgs2/Tmod3/Ripor2	31
GO:0033674	BP	GO:0033674	positive regulation of kinase activity	51/2205	440/28564	0.00242259	0.0115504	0.00735238	Map2k2/Rac1/Ptk2b/Tgfbr2/Taok3/Irak1/Cd24a/Stk11/Il1b/Hsp90aa1/Flt3/Rassf2/Kit/Ppp2r3c/Tab2/Adrb2/Psmd10/Rhoa/Cd86/Slc27a1/Tsacc/Vac14/Socs1/Ezh2/Traf2/Nedd9/Map2k4/Tigar/Zfp622/Adam8/Prnp/Pxn/Axin1/Zfp91/Gcn1/Pik3r5/Tpx2/Cd40/Stradb/Ccl19/Cdkn1b/Ccr7/Cib1/Lyn/Pak1/Phb2/Mef2c/Cops8/Ccnd1/Pih1d1/Pdcd10	51
GO:0009167	BP	GO:0009167	purine ribonucleoside monophosphate metabolic process	9/2205	39/28564	0.00242496	0.0115504	0.00735238	Pnp/Nt5c2/Gmps/Ak2/Ampd3/Ada/Hprt/Aprt/Nt5c	9
GO:0032435	BP	GO:0032435	negative regulation of proteasomal ubiquitin-dependent protein catabolic process	9/2205	39/28564	0.00242496	0.0115504	0.00735238	Pbk/Ogt/Taf9/Bag5/Usp9x/Usp14/Sgta/Phf20l1/Ddrgk1	9
GO:0099170	BP	GO:0099170	postsynaptic modulation of chemical synaptic transmission	9/2205	39/28564	0.00242496	0.0115504	0.00735238	Ptk2b/Ppp3r1/Rnf19a/Camk4/Usp8/Ngdn/Nedd4/Eif4a3/Tent2	9
GO:0009161	BP	GO:0009161	ribonucleoside monophosphate metabolic process	11/2205	54/28564	0.00244171	0.0115661	0.00736235	Pnp/Nt5c2/Upp1/Gmps/Ak2/Dhodh/Ampd3/Ada/Hprt/Aprt/Nt5c	11
GO:0051289	BP	GO:0051289	protein homotetramerization	11/2205	54/28564	0.00244171	0.0115661	0.00736235	B2m/Tk1/Apip/Gbp5/Samhd1/Crtc3/Shmt1/Osbpl2/Shmt2/Pkm/Hprt	11
GO:1902622	BP	GO:1902622	regulation of neutrophil migration	11/2205	54/28564	0.00244171	0.0115661	0.00736235	Myd88/Rac1/Il1b/Mpp1/Ptger4/Dnm1l/Adam8/Ccl19/Selenok/Ccr7/Ripor2	11
GO:0002360	BP	GO:0002360	T cell lineage commitment	8/2205	32/28564	0.002442	0.0115661	0.00736235	Stat3/Otud5/Rhoa/Slamf6/Tox/Irf4/Ly9/Ctsl	8
GO:0035308	BP	GO:0035308	negative regulation of protein dephosphorylation	8/2205	32/28564	0.002442	0.0115661	0.00736235	Ppp1r11/Ptpa/Rock2/Ppp1r8/Swap70/Mprip/Ywhab/Tiprl	8
GO:0035455	BP	GO:0035455	response to interferon-alpha	8/2205	32/28564	0.002442	0.0115661	0.00736235	Bst2/Ifitm2/Ifit2/Ifi204/Pde12/Ifnar1/Adar/Ifitm3	8
GO:0090502	BP	GO:0090502	RNA phosphodiester bond hydrolysis, endonucleolytic	8/2205	32/28564	0.002442	0.0115661	0.00736235	Rpp30/Nop9/Abt1/Dbr1/Bms1/Pop7/Fcf1/Utp23	8
GO:0120161	BP	GO:0120161	regulation of cold-induced thermogenesis	22/2205	149/28564	0.00246353	0.0116587	0.0074213	Plac8/Fh1/Fabp5/Stk11/Acadl/Gatm/Ddit3/Cebpb/Adrb2/Ffar4/Ogt/Kdm1a/Rb1/Gadd45g/Irf4/Scd1/Bscl2/Ehmt1/Cpt2/Adipor1/Il4ra/Cxcr4	22
GO:0006360	BP	GO:0006360	transcription by RNA polymerase I	12/2205	62/28564	0.00249467	0.0117872	0.00750307	Flna/Wdr43/Tcof1/Dek/Sf3b1/Utp15/Mars1/Rrn3/Smarcb1/Lyar/Maf1/Pih1d1	12
GO:0031122	BP	GO:0031122	cytoplasmic microtubule organization	12/2205	62/28564	0.00249467	0.0117872	0.00750307	Pafah1b1/Chp1/Katna1/Tacc3/Numa1/Rhoa/Slk/Limk2/Axin1/Slain1/Cib1/Tbcb	12
GO:0002532	BP	GO:0002532	production of molecular mediator involved in inflammatory response	17/2205	104/28564	0.00249796	0.0117933	0.00750696	Fcer1g/Vamp8/Myd88/Cuedc2/Stat3/Gbp5/Per1/Ezh2/Vamp7/Cd96/Chid1/Lyn/Pycard/Il4ra/Seh1l/Snap23/Prdx2	17
GO:0006874	BP	GO:0006874	intracellular calcium ion homeostasis	39/2205	316/28564	0.0025188	0.0118821	0.00756351	Cxcl9/Bak1/Ptk2b/Calm1/Flna/Tmem64/Ccl5/Plcg2/Ddit3/Gsto1/Cul5/Mcub/Smdt1/Letm1/Atp13a2/Ccl8/P2ry6/Diaph1/Plcb4/Ero1a/Calm2/Micu1/Ccl2/Afg3l2/Hexb/Nucb2/Camk2d/Cd40/Itpr1/Atp2c1/Itpr2/Ccl19/Dbi/Stoml2/Prkca/Vapb/Selenok/Lyn/Calm3	39
GO:0033500	BP	GO:0033500	carbohydrate homeostasis	37/2205	296/28564	0.00257001	0.012114	0.00771112	Birc5/Rac1/Ptpmt1/Fabp5/Icam1/Stat3/Sesn3/Hk3/Stk11/Stxbp3/Atg7/Klf7/Hmgn3/Aacs/Ncor2/Ogt/Tent4b/Slc12a7/Selenot/Prkaa1/Ero1b/Hcfc1/Dhps/Cdkn2a/Enpp1/Ffar2/Foxk1/Smarcb1/Stx4a/Adipor1/Nucks1/Eny2/Pdk3/Tra2b/Mpc2/Nadk/Pih1d1	37
GO:0048545	BP	GO:0048545	response to steroid hormone	31/2205	236/28564	0.00258301	0.0121656	0.00774393	Hmgb2/Hdac1/Zfp36/Fas/Taf7/Crebrf/Per1/Rwdd1/Rhoa/Ube2l3/Cnot1/Ncor2/Gba/Kmt2d/Zmiz1/Por/Ar/Ywhah/Htr7/Ncoa2/Ppp5c/Nedd4/Anxa1/Pak1/Zbtb7a/Phb2/Fkbp4/Safb/Ddrgk1/Safb2/Eif4ebp1	31
GO:0051402	BP	GO:0051402	neuron apoptotic process	41/2205	337/28564	0.00258877	0.012183	0.00775501	Gapdh/Birc5/Jun/Ptk2b/Pmaip1/Fas/Il1b/Hsph1/Ddit3/Cebpb/G6pdx/Casp1/Egln2/Rhoa/Hmox1/Xiap/Msh2/Kdm2b/Gclm/Gba/Cpeb4/Map2k4/Gclc/Rb1/Adam8/Prnp/Mapk8/Pdpk1/Aars/Ncf2/Enpp1/Bcl2l11/Oxr1/Traf7/Nono/Mef2c/Diablo/Cdc34/Srpk2/Prdx2/Ccnd1	41
GO:1903532	BP	GO:1903532	positive regulation of secretion by cell	46/2205	389/28564	0.0026084	0.0122655	0.00780757	Lgals3/Serp1/Fcer1g/Bsg/Vamp8/Rac1/Chmp2a/Tardbp/Dpysl2/Tsg101/Il1b/Cd2ap/Anxa2/Prkar1a/Acsl4/Atg7/Aacs/Cd38/Slc4a8/Ffar4/Atp13a2/Mapk9/Ptger4/Dnm1l/Exoc2/Vamp7/Selenot/Hcfc1/Nucb2/Ffar2/Hcar2/Unc13d/Runx1/Itpr1/Pard6a/Psmd9/Rab5a/Prkca/Stx4a/Il4ra/Rab9/Glud1/Snf8/Mpc2/Nadk/Pdcd6ip	46
GO:0016358	BP	GO:0016358	dendrite development	40/2205	327/28564	0.00262776	0.0123409	0.00785557	Pafah1b1/Rac1/Lst1/Arf4/Cdc20/Actr3/Hdac2/Stk11/Fas/Dynlt1f/Baiap2/Ankrd27/Bcl11a/Rock2/Acsl4/Pbrm1/Klf7/Rhoa/Crk/Ezh2/Adam10/Dnm1l/Vamp7/Ywhah/Picalm/Fcgr2b/Mapk8/Xlr4b/Wasl/Nedd4/Mapk6/Slc25a46/Llph/Pak1/Dbnl/Actr2/Mef2c/Hprt/Septin7/Pten	40
GO:0050851	BP	GO:0050851	antigen receptor-mediated signaling pathway	25/2205	178/28564	0.00262863	0.0123409	0.00785557	Lgals3/Stk11/Usp12/Plcg2/Nfkbid/Themis2/Lpxn/Eif2b4/Card11/Pde4b/Themis/Cd38/Mapk1/Prnp/Rc3h2/Ctla4/Usp9x/Ada/Stoml2/Ccr7/Elf1/Lyn/Gcsam/Bcl10/Mef2c	25
GO:0036230	BP	GO:0036230	granulocyte activation	10/2205	47/28564	0.00270714	0.0126792	0.00807092	Fcer1g/Myd88/Dnase1l3/Ccl5/Pi4k2a/Anxa3/Vamp7/Stx11/Anxa1/Stx4a	10
GO:0043620	BP	GO:0043620	regulation of DNA-templated transcription in response to stress	10/2205	47/28564	0.00270714	0.0126792	0.00807092	Jun/Ddit3/Cebpb/Atf6b/Impact/Hmox1/Ino80/Bag3/Nedd4/Mapk7	10
GO:0051972	BP	GO:0051972	regulation of telomerase activity	10/2205	47/28564	0.00270714	0.0126792	0.00807092	Hnrnpa2b1/Pnkp/Mapk3/Hsp90aa1/Pinx1/Hmbox1/Mapk1/Aurkb/Cct4/Mcrs1	10
GO:0033143	BP	GO:0033143	regulation of intracellular steroid hormone receptor signaling pathway	14/2205	79/28564	0.00271285	0.0126858	0.00807509	Hdac1/Per1/Rhoa/Cnot1/Ncor2/Kmt2d/Ar/Ncoa2/Ppp5c/Pak1/Zbtb7a/Phb2/Ddrgk1/Safb2	14
GO:0043627	BP	GO:0043627	response to estrogen	14/2205	79/28564	0.00271285	0.0126858	0.00807509	Arid5a/Cd24a/Rbbp5/Hmox1/Pelp1/Ash2l/Gba/Kmt2d/Ar/Mapk1/Trim24/Bcas3/Arsb/Sra1	14
GO:0007009	BP	GO:0007009	plasma membrane organization	24/2205	169/28564	0.00273145	0.0127626	0.008124	Chmp5/Chmp2a/Chmp2b/Pacsin2/Dnm2/Baiap2/Anxa2/Chmp7/Snx18/Ar/Chmp1a/Myof/Wasl/Osbpl2/Stx2/Bin3/Gsn/Stx4a/Bin1/Tpst2/Chmp4b/Cxcr4/Pten/Chmp1b	24
GO:0035264	BP	GO:0035264	multicellular organism growth	30/2205	227/28564	0.00273378	0.0127634	0.00812448	Plac8/H3f3b/Chaserr/Xpa/Stat3/Norad/Gamt/Mkks/Lncpint/Flt3/G6pdx/Adrb2/Stat5a/Sp2/Slc25a25/Sgpl1/Gpat4/Ar/Tnks2/Pex5/Ctc1/Afg3l2/Rc3h2/Flvcr1/Ext1/Enpp1/Arid5b/Sh3pxd2b/Tmed2/Ndufs6	30
GO:0051208	BP	GO:0051208	sequestering of calcium ion	20/2205	132/28564	0.00278644	0.012999	0.00827443	Cxcl9/Ptk2b/Calm1/Flna/Plcg2/Ddit3/Gsto1/Letm1/P2ry6/Diaph1/Plcb4/Ero1a/Calm2/Camk2d/Itpr1/Itpr2/Ccl19/Dbi/Lyn/Calm3	20
GO:0001510	BP	GO:0001510	RNA methylation	13/2205	71/28564	0.00281744	0.0131021	0.00834008	Zc3h13/Wdr6/Rbm15/Trmt61a/Trmt6/Dalrd3/Trmt1l/Wdr4/Mettl15/Alkbh8/Tgs1/Pcif1/Larp7	13
GO:0035456	BP	GO:0035456	response to interferon-beta	13/2205	71/28564	0.00281744	0.0131021	0.00834008	Ifi205/Bst2/Ifitm2/Gbp2b/Gbp2/Ndufa13/Gm4951/Shfl/Ifi211/Ifi204/Gbp3/Ifitm3/Cdc34	13
GO:0042509	BP	GO:0042509	regulation of tyrosine phosphorylation of STAT protein	13/2205	71/28564	0.00281744	0.0131021	0.00834008	Hcls1/Tnfrsf18/Sh2b3/Cnot7/Hdac2/Ccl5/Kit/Pecam1/Socs1/Ptger4/Parp14/Cd40/Lyn	13
GO:1904377	BP	GO:1904377	positive regulation of protein localization to cell periphery	13/2205	71/28564	0.00281744	0.0131021	0.00834008	Lgals3/Actr3/Epb41l2/Numa1/Stx3/Prnp/Rangrf/Ramp3/Atp2c1/Rhog/Sqstm1/Cib1/Stx4a	13
GO:1903533	BP	GO:1903533	regulation of protein targeting	11/2205	55/28564	0.00284297	0.0132104	0.00840901	Actr3/Nucb1/Ogt/Vamp7/Bag3/Prkaa1/Prnp/Ccl2/Cdkn2a/Cib1/Pak1	11
GO:0016126	BP	GO:0016126	sterol biosynthetic process	12/2205	63/28564	0.00286917	0.0133027	0.0084678	Lbr/Hmgcs1/G6pdx/Pmvk/Cyb5r1/Por/Prkaa1/Mvd/Nsdhl/Pex2/Fdps/Ebp	12
GO:0071806	BP	GO:0071806	protein transmembrane transport	12/2205	63/28564	0.00286917	0.0133027	0.0084678	Pex12/Pex13/Sec63/Pex5/Usp9x/Chchd4/Pex2/Tomm70a/Timm23/Hspa5/Grpel1/Sec62	12
GO:0006221	BP	GO:0006221	pyrimidine nucleotide biosynthetic process	7/2205	26/28564	0.00287413	0.0133027	0.0084678	Upp1/Tyms/Cmpk1/Nme4/Dhodh/Shmt1/Tbpl1	7
GO:0046426	BP	GO:0046426	negative regulation of receptor signaling pathway via JAK-STAT	7/2205	26/28564	0.00287413	0.0133027	0.0084678	Sh2b3/Socs1/Parp14/Sac3d1/Gbp3/Bcl3/Adipor1	7
GO:0046685	BP	GO:0046685	response to arsenic-containing substance	7/2205	26/28564	0.00287413	0.0133027	0.0084678	Slc38a2/Mknk2/Mapk13/Gsto1/Hmox1/Gclc/Alad	7
GO:0043525	BP	GO:0043525	positive regulation of neuron apoptotic process	15/2205	88/28564	0.00288639	0.013349	0.00849724	Jun/Pmaip1/Fas/Il1b/Ddit3/Casp1/Rhoa/Map2k4/Prnp/Mapk8/Ncf2/Bcl2l11/Traf7/Cdc34/Srpk2	15
GO:0006284	BP	GO:0006284	base-excision repair	9/2205	40/28564	0.00291798	0.0134528	0.00856333	Rpa3/Pcna/Lig1/Xpa/Rpa1/Rpa2/Xrcc1/Wrn/Huwe1	9
GO:0016233	BP	GO:0016233	telomere capping	9/2205	40/28564	0.00291798	0.0134528	0.00856333	Hnrnpa2b1/Pnkp/Mapk3/Tnks2/Mapk1/Xrcc1/Aurkb/Dclre1c/Stn1	9
GO:0030521	BP	GO:0030521	androgen receptor signaling pathway	9/2205	40/28564	0.00291798	0.0134528	0.00856333	Hdac1/Rwdd1/Rhoa/Ncor2/Zmiz1/Ar/Zbtb7a/Fkbp4/Safb2	9
GO:1905168	BP	GO:1905168	positive regulation of double-strand break repair via homologous recombination	9/2205	40/28564	0.00291798	0.0134528	0.00856333	Meaf6/Dmap1/Trrap/Fus/Rad51ap1/Rbbp8/Vps72/Epc2/Actr2	9
GO:0002706	BP	GO:0002706	regulation of lymphocyte mediated immunity	31/2205	238/28564	0.00294137	0.0135501	0.00862526	B2m/Fcer1g/Cadm1/Pnp/Exosc3/Arid5a/Cd24a/Serpinb9/Tnfrsf1b/Il1b/Stat5a/H2-T10/Hmces/Crk/Rif1/Msh2/Traf2/Slamf6/Cd96/Fcgr2b/Fcgr3/Lta/Havcr2/Cd40/Kmt5c/Fbxo38/Stx7/H2-M3/Smad7/Vav1/Vsir	31
GO:0061515	BP	GO:0061515	myeloid cell development	16/2205	97/28564	0.00300178	0.0138176	0.00879551	Pafah1b1/Alas1/Flna/Sh2b3/Jmjd6/Cebpb/G6pdx/Kit/Nrros/Flvcr1/Srf/Zbtb7a/Ptbp3/Lyar/Tmod3/Wasf2	16
GO:0009156	BP	GO:0009156	ribonucleoside monophosphate biosynthetic process	8/2205	33/28564	0.0030084	0.0138264	0.00880115	Pnp/Upp1/Gmps/Dhodh/Ampd3/Ada/Hprt/Aprt	8
GO:0035162	BP	GO:0035162	embryonic hemopoiesis	8/2205	33/28564	0.0030084	0.0138264	0.00880115	Tgfbr2/Sh2b3/Kit/Stk3/Kdm1a/Flt3l/Pbx1/Runx1	8
GO:0010038	BP	GO:0010038	response to metal ion	38/2205	309/28564	0.00301514	0.0138276	0.0088019	B2m/Jun/Calm1/Fosb/Fas/Gatm/Plcg2/Impa2/Cpne2/Mapk3/Jund/Hmox1/Atp13a2/Mapk9/Aco1/Ahcyl1/Tigar/Calm2/Mapk1/Crip1/Fus/Itpr3/Prkaa1/Prnp/Mapk8/Slc25a13/Ppp5c/Enpp1/Cdkn1b/Gsn/Chuk/Cpne1/Pdcd6/Mef2c/Glud1/Alad/Calm3/Hnrnpa1	38
GO:0006002	BP	GO:0006002	fructose 6-phosphate metabolic process	5/2205	14/28564	0.00302274	0.0138276	0.0088019	Taldo1/Hk3/Gnpda1/Pfkp/Pfkl	5
GO:0009120	BP	GO:0009120	deoxyribonucleoside metabolic process	5/2205	14/28564	0.00302274	0.0138276	0.0088019	Pnp/Tk1/Dera/Ada/Dck	5
GO:0016558	BP	GO:0016558	protein import into peroxisome matrix	5/2205	14/28564	0.00302274	0.0138276	0.0088019	Pex12/Pex13/Pex5/Usp9x/Pex2	5
GO:0036296	BP	GO:0036296	response to increased oxygen levels	5/2205	14/28564	0.00302274	0.0138276	0.0088019	Atp6v1g1/Fas/Atg7/Atp6v0a2/Atp6v0d1	5
GO:0036444	BP	GO:0036444	calcium import into the mitochondrion	5/2205	14/28564	0.00302274	0.0138276	0.0088019	Vdac1/Mcub/Smdt1/Micu1/Afg3l2	5
GO:0007127	BP	GO:0007127	meiosis I	20/2205	133/28564	0.00304696	0.013906	0.00885182	Birc5/Pttg1/Ccnb2/Cks2/Top2a/BC005624/Eif4g3/Cep63/Psmd13/Rad51d/Mnd1/Ehmt2/Aurka/Syce2/Zcwpw1/Ndc80/Fbxo5/Rad51ap1/Slx4/Bcl2l11	20
GO:0043244	BP	GO:0043244	regulation of protein-containing complex disassembly	20/2205	133/28564	0.00304696	0.013906	0.00885182	Plek/Arhgef2/Tecpr1/Capg/Adrb2/Etf1/Rdx/Specc1l/Gba/Shfl/Tpm1/Tbc1d25/Tom1/Swap70/Tpx2/Wdr1/Cib1/Gsn/Capzb/Tmod3	20
GO:0045807	BP	GO:0045807	positive regulation of endocytosis	20/2205	133/28564	0.00304696	0.013906	0.00885182	B2m/Tsg101/Dnm2/Plcg2/Anxa2/Ap2a1/Actn4/Dnm1l/Kif3a/Ap2m1/Picalm/Ap2b1/Tbc1d5/Wasl/Mib1/Nsf/Ccl19/Ccr7/Bin1/Atad1	20
GO:1990138	BP	GO:1990138	neuron projection extension	28/2205	209/28564	0.00304959	0.0139073	0.00885261	Pafah1b1/Ifrd1/Dpysl2/Actr3/Cyfip2/Dnm2/Stk11/Sema4a/Plaa/Hsp90aa1/Bcl11a/Impact/Shtn1/Kdm1a/Itga4/Aurka/Picalm/Wdr36/Usp9x/Mul1/Srf/Rnf157/Llph/Pak1/Cpne1/Dbnl/Cxcr4/Pten	28
GO:0038034	BP	GO:0038034	signal transduction in absence of ligand	14/2205	80/28564	0.00305939	0.0139304	0.00886732	Bcl2a1b/Bak1/Mknk2/Fas/Il1b/Hspa1a/Sgk3/Mknk1/Bag3/Wwox/Bcl2l11/Stradb/Mapk7/Prdx2	14
GO:0097192	BP	GO:0097192	extrinsic apoptotic signaling pathway in absence of ligand	14/2205	80/28564	0.00305939	0.0139304	0.00886732	Bcl2a1b/Bak1/Mknk2/Fas/Il1b/Hspa1a/Sgk3/Mknk1/Bag3/Wwox/Bcl2l11/Stradb/Mapk7/Prdx2	14
GO:0000966	BP	GO:0000966	RNA 5'-end processing	6/2205	20/28564	0.00316438	0.0143353	0.00912506	Ssb/Rpp30/Nop9/Abt1/Prorp/Pop7	6
GO:0006085	BP	GO:0006085	acetyl-CoA biosynthetic process	6/2205	20/28564	0.00316438	0.0143353	0.00912506	Mpc1/Vdac1/Mlycd/Acss1/Pdk3/Mpc2	6
GO:0006613	BP	GO:0006613	cotranslational protein targeting to membrane	6/2205	20/28564	0.00316438	0.0143353	0.00912506	Arl6ip1/Sec63/Srprb/Srp14/Srp72/Srp9	6
GO:0032986	BP	GO:0032986	protein-DNA complex disassembly	6/2205	20/28564	0.00316438	0.0143353	0.00912506	Ssrp1/Smarcd2/Smarcb1/Bmyc/Supt16/Smarce1	6
GO:0044827	BP	GO:0044827	modulation by host of viral genome replication	6/2205	20/28564	0.00316438	0.0143353	0.00912506	Hspa8/Ddx56/Tbc1d20/Ccl8/Vapb/Nucks1	6
GO:0060155	BP	GO:0060155	platelet dense granule organization	6/2205	20/28564	0.00316438	0.0143353	0.00912506	Ap1s1/Ap3s2/Hps3/Ap3m1/Bloc1s3/Ap3b1	6
GO:0106106	BP	GO:0106106	cold-induced thermogenesis	22/2205	152/28564	0.00316534	0.0143353	0.00912506	Plac8/Fh1/Fabp5/Stk11/Acadl/Gatm/Ddit3/Cebpb/Adrb2/Ffar4/Ogt/Kdm1a/Rb1/Gadd45g/Irf4/Scd1/Bscl2/Ehmt1/Cpt2/Adipor1/Il4ra/Cxcr4	22
GO:0002369	BP	GO:0002369	T cell cytokine production	10/2205	48/28564	0.00318705	0.0144004	0.00916649	B2m/Arid5a/Tnfrsf1b/Crlf2/Il1b/Traf2/Gba/Smad7/Stard7/Vsir	10
GO:0032008	BP	GO:0032008	positive regulation of TOR signaling	10/2205	48/28564	0.00318705	0.0144004	0.00916649	Lamtor3/Fnip1/Rragc/Otud5/Usp9x/Slc38a9/Lamtor2/Seh1l/Lamtor4/Pih1d1	10
GO:0048821	BP	GO:0048821	erythrocyte development	10/2205	48/28564	0.00318705	0.0144004	0.00916649	Alas1/Sh2b3/Jmjd6/G6pdx/Flvcr1/Srf/Zbtb7a/Ptbp3/Lyar/Tmod3	10
GO:1902373	BP	GO:1902373	negative regulation of mRNA catabolic process	13/2205	72/28564	0.00320004	0.014448	0.0091968	Myd88/Zfp36/Tardbp/Upf3a/Hnrnpc/Larp4b/Tob1/Traf2/Tent4b/Fus/E2f1/Taf15/Elavl1	13
GO:0051099	BP	GO:0051099	positive regulation of binding	27/2205	200/28564	0.00321311	0.0144959	0.00922731	B2m/Txn1/Sub1/Hmgb2/Calm1/Actr3/Anxa2/Eif2b4/Cdt1/Pinx1/Eif4g1/Fam220a/Stk3/Hmbox1/Kdm1a/Rb1/Map1lc3b/Stmn1/Irf4/Usp9x/Trim21/H1f0/Cln5/Tmed2/Ddrgk1/Mapre1/Ripor2	27
GO:0050848	BP	GO:0050848	regulation of calcium-mediated signaling	15/2205	89/28564	0.00322888	0.0145448	0.00925842	Chp1/Ptk2b/Jpt2/Ppp3r1/Cd24a/Plcg2/Exoc4/Calm2/Prnp/Homer2/Itpr1/Ada/Mapk7/Selenok/Cib1	15
GO:0072384	BP	GO:0072384	organelle transport along microtubule	15/2205	89/28564	0.00322888	0.0145448	0.00925842	Pafah1b1/Borcs8/Stk11/Nde1/Mreg/Borcs7/Ap3s2/Vamp7/Agtpbp1/Ap3m1/Copg1/Bloc1s3/Bicd2/Ap3b1/Fbxw11	15
GO:0032653	BP	GO:0032653	regulation of interleukin-10 production	12/2205	64/28564	0.00328797	0.0147771	0.00940628	Fcer1g/Stat3/Cd83/Plcg2/Ptger4/Fcgr2b/Irf4/Bcl3/Pdcd1lg2/Pycard/Isg15/Vsir	12
GO:0046173	BP	GO:0046173	polyol biosynthetic process	12/2205	64/28564	0.00328797	0.0147771	0.00940628	Plek/Ptk2b/Plcg2/Gch1/Pgp/Dhfr/P2ry6/Gba/Ip6k2/Sptlc2/Pcbd2/Got1	12
GO:0050854	BP	GO:0050854	regulation of antigen receptor-mediated signaling pathway	12/2205	64/28564	0.00328797	0.0147771	0.00940628	Lgals3/Usp12/Lpxn/Card11/Prnp/Usp9x/Ada/Ccr7/Elf1/Lyn/Gcsam/Bcl10	12
GO:0051293	BP	GO:0051293	establishment of spindle localization	11/2205	56/28564	0.00329565	0.014789	0.00941388	Pafah1b1/Arhgef2/Mad2l1/Nde1/Numa1/Nusap1/Dctn1/Ndc80/Fbxw11/Cenpa/Mapre1	11
GO:0072698	BP	GO:0072698	protein localization to microtubule cytoskeleton	11/2205	56/28564	0.00329565	0.014789	0.00941388	Cep63/Numa1/Diaph1/Aurka/Mapre2/Nup62/Pard6a/Abhd17a/Snx10/Dctn2/Mapre1	11
GO:0045444	BP	GO:0045444	fat cell differentiation	34/2205	270/28564	0.0033193	0.0148838	0.00947421	Plac8/Zfp36/Nr4a1/Tmem64/Mkks/Ddit3/Cebpb/Adrb2/Socs1/Ffar4/Itga6/Stk3/Ncor2/Arl6/Mex3c/Ero1a/Rarres2/Wdfy2/Scd1/Bscl2/Fndc5/Socs7/Axin1/E2f1/Nucb2/Enpp1/Ffar2/Arid5b/Sh3pxd2b/Zbtb7a/Senp2/Rgs2/Ccnd1/Sdf4	34
GO:0060996	BP	GO:0060996	dendritic spine development	20/2205	134/28564	0.00332754	0.0149094	0.00949052	Pafah1b1/Rac1/Arf4/Actr3/Hdac2/Baiap2/Acsl4/Pbrm1/Adam10/Dnm1l/Xlr4b/Wasl/Mapk6/Llph/Pak1/Dbnl/Actr2/Mef2c/Septin7/Pten	20
GO:0045860	BP	GO:0045860	positive regulation of protein kinase activity	44/2205	373/28564	0.00333085	0.0149129	0.00949273	Map2k2/Ptk2b/Tgfbr2/Taok3/Irak1/Cd24a/Stk11/Il1b/Hsp90aa1/Rassf2/Kit/Ppp2r3c/Tab2/Adrb2/Psmd10/Rhoa/Cd86/Slc27a1/Tsacc/Socs1/Ezh2/Traf2/Nedd9/Map2k4/Adam8/Prnp/Pxn/Axin1/Zfp91/Pik3r5/Tpx2/Cd40/Stradb/Ccl19/Cdkn1b/Ccr7/Cib1/Pak1/Phb2/Mef2c/Cops8/Ccnd1/Pih1d1/Pdcd10	44
GO:0001906	BP	GO:0001906	cell killing	32/2205	250/28564	0.00334325	0.0149571	0.00952085	B2m/Lgals3/Gapdh/Cxcl9/Cadm1/Pnp/Myd88/Dnase1l3/Prdx1/Rnf19b/Serpinb9/Stat5a/H2-T10/Crk/Ccl8/Ccl22/Slamf6/Vamp7/Stx11/Ccl2/Fcgr3/Bcl2l11/Unc13d/Havcr2/Ccl19/Lyz2/Stx7/H2-M3/Vav1/Hprt/Gfus/Ctsh	32
GO:0034440	BP	GO:0034440	lipid oxidation	19/2205	125/28564	0.00337867	0.0151041	0.00961442	Acadl/Lonp2/Acadm/Pex13/Echdc1/Acads/Por/Prkaa1/Pex5/Mlycd/Hsd17b4/Nucb2/Acat2/Acox3/Pex2/Cpt2/Dbi/Adipor1/Etfa	19
GO:0045132	BP	GO:0045132	meiotic chromosome segregation	18/2205	116/28564	0.00340206	0.0151971	0.00967362	Pttg1/Ccnb2/Top2a/Actr3/BC005624/Cep63/Smc2/Nuf2/Mnd1/Ehmt2/Aurka/Syce2/Bub1b/Zcwpw1/Ndc80/Fbxo5/Slx4/Actr2	18
GO:0050921	BP	GO:0050921	positive regulation of chemotaxis	22/2205	153/28564	0.0034337	0.0153268	0.0097562	Aif1/Rac1/Ptk2b/Oxsr1/Ccl5/Il1b/Mapk3/Stx3/Adam10/Dnm1l/Nedd9/Mapk1/Rarres2/Ccl2/Swap70/Wasl/Ccl19/Prkca/Ccr7/Stx4a/Cxcr4/Ripor2	22
GO:2000107	BP	GO:2000107	negative regulation of leukocyte apoptotic process	14/2205	81/28564	0.00344133	0.0153492	0.00977049	Hcls1/Fcer1g/Pnp/Serpinb9/Ccl5/Cd44/Stat5a/Fcgr2b/Bcl3/Aurkb/Ada/Ccl19/Ccr7/Bcl10	14
GO:0051302	BP	GO:0051302	regulation of cell division	25/2205	182/28564	0.0035455	0.0158019	0.0100586	Birc5/Calm1/Cdca8/Il1b/Incenp/Kif20a/Orc6/Rhoa/Cdc14a/Tada3/Prc1/Pkp4/Pkn2/Calm2/Aurka/Entr1/Kif23/Kif3b/Nup62/Aurkb/Racgap1/Cetn2/Cib1/Bmyc/Calm3	25
GO:0043489	BP	GO:0043489	RNA stabilization	13/2205	73/28564	0.00362383	0.016071	0.0102299	Myd88/Zfp36/Tardbp/Hnrnpc/Larp4b/Traf2/Tent4b/Fus/E2f1/Taf15/Elavl1/Tent2/Phax	13
GO:0000289	BP	GO:0000289	nuclear-transcribed mRNA poly(A) tail shortening	7/2205	27/28564	0.00362498	0.016071	0.0102299	Zfp36/Cnot7/Tob1/Cnot1/Cnot6/Tent4b/Cnot6l	7
GO:0002504	BP	GO:0002504	antigen processing and presentation of peptide or polysaccharide antigen via MHC class II	7/2205	27/28564	0.00362498	0.016071	0.0102299	B2m/Fcer1g/Fcgr2b/Ifi30/Pycard/H2-DMb2/H2-Ob	7
GO:0039694	BP	GO:0039694	viral RNA genome replication	7/2205	27/28564	0.00362498	0.016071	0.0102299	Top2a/Ddx56/Atg7/Resf1/Zfp809/Smarcb1/Vapb	7
GO:0051443	BP	GO:0051443	positive regulation of ubiquitin-protein transferase activity	7/2205	27/28564	0.00362498	0.016071	0.0102299	Cdc20/Ube2l3/Axin1/Pten/Dcun1d1/Dcun1d5/Ube2s	7
GO:0072677	BP	GO:0072677	eosinophil migration	7/2205	27/28564	0.00362498	0.016071	0.0102299	Lgals3/Ccl5/Ccl8/Ptger4/Ccl22/Adam8/Ccl2	7
GO:1904030	BP	GO:1904030	negative regulation of cyclin-dependent protein kinase activity	7/2205	27/28564	0.00362498	0.016071	0.0102299	Tnfaip3/Hexim1/Cdkn2c/Cdkn2a/Cdkn1b/Pten/Cdk5rap3	7
GO:0000387	BP	GO:0000387	spliceosomal snRNP assembly	8/2205	34/28564	0.00367194	0.0162182	0.0103236	Snrpd1/Lsm4/Strap/Gemin7/Prpf31/Usp4/Gemin2/Snrpf	8
GO:0006099	BP	GO:0006099	tricarboxylic acid cycle	8/2205	34/28564	0.00367194	0.0162182	0.0103236	Mdh1/Fh1/Idh3g/Cs/Ogdh/Aco1/Mdh2/Idh3b	8
GO:0009119	BP	GO:0009119	ribonucleoside metabolic process	8/2205	34/28564	0.00367194	0.0162182	0.0103236	Pnp/Nt5c2/Upp1/Gamt/Cdadc1/Ada/Hprt/Aprt	8
GO:0045943	BP	GO:0045943	positive regulation of transcription by RNA polymerase I	8/2205	34/28564	0.00367194	0.0162182	0.0103236	Wdr43/Dek/Sf3b1/Utp15/Mars1/Smarcb1/Lyar/Pih1d1	8
GO:1904706	BP	GO:1904706	negative regulation of vascular associated smooth muscle cell proliferation	8/2205	34/28564	0.00367194	0.0162182	0.0103236	Rhoa/Hmox1/Gna13/Tpm1/Gstp1/Cdkn1b/Mef2c/Pten	8
GO:0006892	BP	GO:0006892	post-Golgi vesicle-mediated transport	16/2205	99/28564	0.00370013	0.0163183	0.0103873	Gga1/Dnm2/Vps52/Exoc5/Ap3s2/Ap1ar/Scfd1/Exoc6/Exoc4/Exoc2/Vamp7/Blzf1/Dop1b/Nsf/Atp2c1/Vps29	16
GO:0051492	BP	GO:0051492	regulation of stress fiber assembly	16/2205	99/28564	0.00370013	0.0163183	0.0103873	Rac1/Pdlim4/Mkks/Rock2/Rhoa/Tesk1/Ptger4/Arhgef18/Stmn1/Tpm1/Rhoc/Pxn/Sh3pxd2b/Ppfia1/Pak1/Wasf2	16
GO:0031111	BP	GO:0031111	negative regulation of microtubule polymerization or depolymerization	10/2205	49/28564	0.00373223	0.0164107	0.0104461	Arhgef2/Dyrk1a/Eml2/Tbcd/Specc1l/Stmn1/Tpx2/Cib1/Fkbp4/Mapre1	10
GO:0062208	BP	GO:0062208	positive regulation of pattern recognition receptor signaling pathway	10/2205	49/28564	0.00373223	0.0164107	0.0104461	Hspa1a/Wdfy1/Tlr3/Pik3ap1/Usp15/Treml4/Oasl1/Ankrd17/Tasl/Ddx60	10
GO:0097300	BP	GO:0097300	programmed necrotic cell death	10/2205	49/28564	0.00373223	0.0164107	0.0104461	Ybx3/Fas/Tlr3/Casp1/Traf2/Dnm1l/Trpm7/Zbp1/Mapk8/Alkbh7	10
GO:1900077	BP	GO:1900077	negative regulation of cellular response to insulin stimulus	10/2205	49/28564	0.00373223	0.0164107	0.0104461	Il1b/Zfp592/Socs1/Prkaa1/Pip4k2c/Pip4k2b/Nucb2/Enpp1/Lonp1/Prkca	10
GO:0031669	BP	GO:0031669	cellular response to nutrient levels	30/2205	232/28564	0.00378338	0.0166232	0.0105814	Ifi205/Jun/Sesn3/Pmaip1/Fas/Fnip1/Mapk3/Nuak2/Vps41/Impact/Atg7/Rragc/Eif4g1/Ehmt2/Chka/Gba/Cpeb4/Mapk1/Ifi211/Map1lc3b/Gabarap/Trim24/Prkaa1/Ifi204/Mapk8/Srf/Gcn1/Wrn/Hspa5/Seh1l	30
GO:0006695	BP	GO:0006695	cholesterol biosynthetic process	11/2205	57/28564	0.00380433	0.0166779	0.0106163	Lbr/Hmgcs1/G6pdx/Pmvk/Por/Prkaa1/Mvd/Nsdhl/Pex2/Fdps/Ebp	11
GO:0048538	BP	GO:0048538	thymus development	11/2205	57/28564	0.00380433	0.0166779	0.0106163	Map2k2/Adrm1/Ccnb2/Chaserr/Mapk3/Mapk1/Ctc1/Srf/Bcl2l11/Pbx1/Prdx2	11
GO:1902653	BP	GO:1902653	secondary alcohol biosynthetic process	11/2205	57/28564	0.00380433	0.0166779	0.0106163	Lbr/Hmgcs1/G6pdx/Pmvk/Por/Prkaa1/Mvd/Nsdhl/Pex2/Fdps/Ebp	11
GO:0050688	BP	GO:0050688	regulation of defense response to virus	14/2205	82/28564	0.00386131	0.0169151	0.0107672	Tnfaip3/Fgl2/Ccl5/Il1b/Hsp90aa1/Treml4/Rnf216/Itch/Mul1/Tkfc/Tomm70a/Selenok/Gbp4/Pycard	14
GO:0097553	BP	GO:0097553	calcium ion transmembrane import into cytosol	26/2205	193/28564	0.00389252	0.0170392	0.0108462	Cxcl9/Bak1/Ptk2b/Calm1/Ppp3r1/Flna/Cacna1s/Plcg2/Ddit3/Gsto1/Adrb2/Letm1/P2ry6/Diaph1/Plcb4/Ero1a/Calm2/Prnp/Camk2d/Ramp3/Itpr1/Itpr2/Ccl19/Dbi/Lyn/Calm3	26
GO:0017015	BP	GO:0017015	regulation of transforming growth factor beta receptor signaling pathway	20/2205	136/28564	0.00395361	0.0172809	0.0110001	Hdac1/Strap/Skil/Hdac2/Dnm2/Stk11/Smad2/Nrros/Sap30/Ogt/Sinhcaf/Brms1l/Axin1/Pmepa1/Hspa5/Smad7/Rbbp4/Got1/Zbtb7a/Zeb1	20
GO:0061982	BP	GO:0061982	meiosis I cell cycle process	20/2205	136/28564	0.00395361	0.0172809	0.0110001	Birc5/Pttg1/Ccnb2/Cks2/Top2a/BC005624/Eif4g3/Cep63/Psmd13/Rad51d/Mnd1/Ehmt2/Aurka/Syce2/Zcwpw1/Ndc80/Fbxo5/Rad51ap1/Slx4/Bcl2l11	20
GO:0099024	BP	GO:0099024	plasma membrane invagination	13/2205	74/28564	0.00409198	0.0178725	0.0113766	Aif1/Fcer1g/Rac1/Plcg2/Rhoa/Treml4/Snx18/Vamp7/Fcgr2b/Fcgr3/Aurkb/Arhgap12/Gsn	13
GO:0050779	BP	GO:0050779	RNA destabilization	16/2205	100/28564	0.00409636	0.0178764	0.0113792	Exosc3/Zfp36/Tardbp/Cnot7/Tnfrsf1b/Tob1/Rock2/Exosc9/Cnot1/Cnot6/Dcp2/Tent4b/Rc3h2/Pde12/Cnot6l/Ythdf2	16
GO:0021987	BP	GO:0021987	cerebral cortex development	18/2205	118/28564	0.00409895	0.0178764	0.0113792	Pafah1b1/Rac1/Nde1/Tacc3/Mkks/Cul5/Tacc1/Atg7/Pex13/Rhoa/Crk/Zmiz1/Pex5/Socs7/Mboat7/Tubb2a/Nars/Tra2b	18
GO:0032733	BP	GO:0032733	positive regulation of interleukin-10 production	9/2205	42/28564	0.0041391	0.0179805	0.0114454	Fcer1g/Stat3/Cd83/Plcg2/Ptger4/Irf4/Bcl3/Pycard/Isg15	9
GO:0002577	BP	GO:0002577	regulation of antigen processing and presentation	6/2205	21/28564	0.00414418	0.0179805	0.0114454	Fgl2/Nod1/Ccl19/Ccr7/Pycard/H2-Ob	6
GO:0015919	BP	GO:0015919	peroxisomal membrane transport	6/2205	21/28564	0.00414418	0.0179805	0.0114454	Pex12/Pex13/Pex5/Usp9x/Pex19/Pex2	6
GO:0019886	BP	GO:0019886	antigen processing and presentation of exogenous peptide antigen via MHC class II	6/2205	21/28564	0.00414418	0.0179805	0.0114454	B2m/Fcer1g/Fcgr2b/Ifi30/H2-DMb2/H2-Ob	6
GO:0031440	BP	GO:0031440	regulation of mRNA 3'-end processing	6/2205	21/28564	0.00414418	0.0179805	0.0114454	Ahcyl1/Cpsf7/Nudt21/Papola/Ythdc1/Zc3h14	6
GO:0070230	BP	GO:0070230	positive regulation of lymphocyte apoptotic process	6/2205	21/28564	0.00414418	0.0179805	0.0114454	Cd24a/Ccl5/Nfkbid/Fnip1/Adam8/Bcl2l11	6
GO:1901623	BP	GO:1901623	regulation of lymphocyte chemotaxis	6/2205	21/28564	0.00414418	0.0179805	0.0114454	Ptk2b/Oxsr1/Ccl5/Adam10/Nedd9/Ccr7	6
GO:1903313	BP	GO:1903313	positive regulation of mRNA metabolic process	21/2205	146/28564	0.00417233	0.0180893	0.0115147	Hspa8/Exosc3/Zfp36/Tardbp/Cnot7/Tob1/Rock2/Exosc9/Cnot1/Cnot6/Dcp2/Tent4b/Rbmxl1/Rc3h2/Pde12/Nudt21/Cnot6l/Ythdf2/Snrnp70/Eif4a3/Tra2b	21
GO:0021537	BP	GO:0021537	telencephalon development	34/2205	274/28564	0.0041897	0.0181512	0.0115541	Pafah1b1/Hdac1/Rac1/Hdac2/Nde1/Tacc3/Uqcrq/Mkks/Cul5/Ogdh/Tacc1/Atg7/Pex13/Rhoa/Crk/Kdm2b/Ncor2/Zmiz1/Kif3a/Pex5/Usp9x/Socs7/Agtpbp1/Xrcc1/Ext1/Srf/Mboat7/Tubb2a/Dbi/Hprt/Nars/Tra2b/Cxcr4/Pten	34
GO:0006188	BP	GO:0006188	IMP biosynthetic process	5/2205	15/28564	0.00424838	0.0183112	0.0116559	Pnp/Ampd3/Ada/Hprt/Aprt	5
GO:0010421	BP	GO:0010421	hydrogen peroxide-mediated programmed cell death	5/2205	15/28564	0.00424838	0.0183112	0.0116559	Hk3/Stk25/Endog/Trap1/Pdcd10	5
GO:0043518	BP	GO:0043518	negative regulation of DNA damage response, signal transduction by p53 class mediator	5/2205	15/28564	0.00424838	0.0183112	0.0116559	Marchf7/Dyrk1a/Cd44/Psmd10/Kdm1a	5
GO:0051290	BP	GO:0051290	protein heterotetramerization	5/2205	15/28564	0.00424838	0.0183112	0.0116559	Rrm2/Rrm1/Farsa/Cpsf7/Nudt21	5
GO:0060211	BP	GO:0060211	regulation of nuclear-transcribed mRNA poly(A) tail shortening	5/2205	15/28564	0.00424838	0.0183112	0.0116559	Zfp36/Cnot7/Tob1/Cnot1/Tent4b	5
GO:0097428	BP	GO:0097428	protein maturation by iron-sulfur cluster transfer	5/2205	15/28564	0.00424838	0.0183112	0.0116559	Glrx3/Ciao1/Cisd1/Bola3/Ciao2b	5
GO:1903543	BP	GO:1903543	positive regulation of exosomal secretion	5/2205	15/28564	0.00424838	0.0183112	0.0116559	Chmp2a/Tsg101/Atp13a2/Snf8/Pdcd6ip	5
GO:0008277	BP	GO:0008277	regulation of G protein-coupled receptor signaling pathway	20/2205	137/28564	0.00430155	0.0185268	0.0117932	Plek/Kctd12/Dnm2/Rgs1/Ccl5/Rock2/Adrb2/Pde4b/Git2/Rgs12/Rgs18/Crtc3/Zdhhc7/Stmn1/Homer2/Ramp3/Mgrn1/Ada/Ywhab/Rgs2	20
GO:0042593	BP	GO:0042593	glucose homeostasis	36/2205	295/28564	0.00431803	0.0185842	0.0118297	Birc5/Rac1/Ptpmt1/Fabp5/Icam1/Stat3/Sesn3/Hk3/Stk11/Stxbp3/Atg7/Klf7/Hmgn3/Aacs/Ncor2/Ogt/Slc12a7/Selenot/Prkaa1/Ero1b/Hcfc1/Dhps/Cdkn2a/Enpp1/Ffar2/Foxk1/Smarcb1/Stx4a/Adipor1/Nucks1/Eny2/Pdk3/Tra2b/Mpc2/Nadk/Pih1d1	36
GO:0039531	BP	GO:0039531	regulation of viral-induced cytoplasmic pattern recognition receptor signaling pathway	10/2205	50/28564	0.00434867	0.0186752	0.0118876	Tnfaip3/Hspa1a/Wdfy1/Usp15/Treml4/Oasl1/Ankrd17/Tasl/Tkfc/Ddx60	10
GO:0045663	BP	GO:0045663	positive regulation of myoblast differentiation	10/2205	50/28564	0.00434867	0.0186752	0.0118876	Cxcl9/Smarcd2/Pbrm1/Ccl8/Flt3l/Dubr/Smarcb1/Mef2c/Smarce1/Ripor2	10
GO:0046854	BP	GO:0046854	phosphatidylinositol phosphate biosynthetic process	10/2205	50/28564	0.00434867	0.0186752	0.0118876	Pi4k2a/Impa2/Smg1/Socs1/Ip6k2/Bpnt1/Pip4k2c/Pip4k2b/Socs7/Impa1	10
GO:0045861	BP	GO:0045861	negative regulation of proteolysis	43/2205	368/28564	0.00436168	0.0187174	0.0119145	Gapdh/Cstb/Serpinb6b/Birc5/Ifi205/Serpina3g/Usp19/Marchf7/Nr4a1/Serpinb9/Snx12/Renbp/Siah2/Fnip1/Pbk/Serpinb1a/Usp25/Cd44/Ctla2a/Rps6ka1/Xiap/Ogt/Por/Arl6ip1/Ifi211/Taf9/Picalm/Bag5/Usp9x/Ifi204/Cdkn2a/Ecm1/Trim21/Bcl2l12/Usp14/Psmf1/Bin1/Sgta/Phf20l1/Ddrgk1/Alad/Pih1d1/Triap1	43
GO:0002639	BP	GO:0002639	positive regulation of immunoglobulin production	11/2205	58/28564	0.00437377	0.0187556	0.0119388	Exosc3/Cd86/Hmces/Rif1/Msh2/Mzb1/Cd40/Kmt5c/Stx4a/Phb2/Il4ra	11
GO:0002902	BP	GO:0002902	regulation of B cell apoptotic process	8/2205	35/28564	0.00444316	0.0189841	0.0120842	Cd24a/Fnip1/Cd44/Aurkb/Ada/Lyn/Bcl10/Pten	8
GO:0008053	BP	GO:0008053	mitochondrial fusion	8/2205	35/28564	0.00444316	0.0189841	0.0120842	Bcl2a1b/Bak1/Dnm1l/Afg3l2/Mul1/Zdhhc6/Stoml2/Huwe1	8
GO:0042278	BP	GO:0042278	purine nucleoside metabolic process	8/2205	35/28564	0.00444316	0.0189841	0.0120842	Pnp/Nt5c2/Gamt/Nudt1/Oard1/Ada/Hprt/Aprt	8
GO:0097345	BP	GO:0097345	mitochondrial outer membrane permeabilization	8/2205	35/28564	0.00444316	0.0189841	0.0120842	Chchd10/Bak1/Slc25a5/Pmaip1/Siva1/Gclc/Mul1/Slc35f6	8
GO:2000515	BP	GO:2000515	negative regulation of CD4-positive, alpha-beta T cell activation	8/2205	35/28564	0.00444316	0.0189841	0.0120842	Cd44/Rc3h2/Itch/Runx1/Anxa1/Smad7/Il4ra/Vsir	8
GO:0007040	BP	GO:0007040	lysosome organization	15/2205	92/28564	0.00446155	0.0190351	0.0121167	Chmp5/Chmp2a/Chmp2b/Chmp7/Laptm4b/Gba/Chmp1a/Tasl/Hexb/Ap3b1/Cln5/Chmp4b/Gm6377/Chmp1b/Creg1	15
GO:0080171	BP	GO:0080171	lytic vacuole organization	15/2205	92/28564	0.00446155	0.0190351	0.0121167	Chmp5/Chmp2a/Chmp2b/Chmp7/Laptm4b/Gba/Chmp1a/Tasl/Hexb/Ap3b1/Cln5/Chmp4b/Gm6377/Chmp1b/Creg1	15
GO:1901605	BP	GO:1901605	alpha-amino acid metabolic process	26/2205	195/28564	0.00447023	0.0190583	0.0121315	Azin1/Fh1/Kynu/Bckdk/Txnrd1/Sephs2/Apip/Blmh/Bcat2/Gmps/Gamt/Asrgl1/Aasdhppt/Dhfr/Gclm/Enoph1/Gclc/Shmt1/Psat1/Shmt2/Mmut/Odc1/Got1/Mpst/Glud1/Oat	26
GO:0046823	BP	GO:0046823	negative regulation of nucleocytoplasmic transport	7/2205	28/28564	0.00451601	0.0192257	0.012238	Txn1/Chp1/Pkig/Rangap1/Nup153/Mdfic/Gbp4	7
GO:0051569	BP	GO:0051569	regulation of histone H3-K4 methylation	7/2205	28/28564	0.00451601	0.0192257	0.012238	Kansl2/Ogt/Kdm1a/Hcfc1/Nelfe/Pih1d1/Mcrs1	7
GO:0006661	BP	GO:0006661	phosphatidylinositol biosynthetic process	16/2205	101/28564	0.00452667	0.0192432	0.0122492	Plcg2/Pi4k2a/Impa2/Dpm1/Smg1/Pyurf/Slc27a1/Vac14/Socs1/Ip6k2/Bpnt1/Pip4k2c/Pip4k2b/Socs7/Mboat7/Impa1	16
GO:0036473	BP	GO:0036473	cell death in response to oxidative stress	16/2205	101/28564	0.00452667	0.0192432	0.0122492	Txn1/Hk3/Stk25/Atg7/Zfp622/Bag5/Endog/Oxr1/Mapk7/Nono/Ncoa7/Aldh2/Trap1/Diablo/Gskip/Pdcd10	16
GO:0007260	BP	GO:0007260	tyrosine phosphorylation of STAT protein	13/2205	75/28564	0.00460774	0.0195597	0.0124506	Hcls1/Tnfrsf18/Sh2b3/Cnot7/Hdac2/Ccl5/Kit/Pecam1/Socs1/Ptger4/Parp14/Cd40/Lyn	13
GO:1904705	BP	GO:1904705	regulation of vascular associated smooth muscle cell proliferation	13/2205	75/28564	0.00460774	0.0195597	0.0124506	Jun/Mef2d/Rhoa/Hmox1/P2ry6/Gna13/Tpm1/Camk2d/Gstp1/Cdkn1b/Pak1/Mef2c/Pten	13
GO:0050852	BP	GO:0050852	T cell receptor signaling pathway	20/2205	138/28564	0.00467446	0.0198286	0.0126218	Lgals3/Stk11/Usp12/Plcg2/Nfkbid/Themis2/Eif2b4/Card11/Pde4b/Themis/Mapk1/Prnp/Rc3h2/Ctla4/Usp9x/Ada/Stoml2/Ccr7/Elf1/Bcl10	20
GO:0033209	BP	GO:0033209	tumor necrosis factor-mediated signaling pathway	14/2205	84/28564	0.00482625	0.0204429	0.0130128	Txndc17/Ptk2b/Hspa1a/Casp1/Actn4/Traf2/Ext1/Cdip1/Otulin/Lims1/Chuk/Cpne1/Pycard/Traf1	14
GO:0071902	BP	GO:0071902	positive regulation of protein serine/threonine kinase activity	27/2205	206/28564	0.00482969	0.0204429	0.0130128	Map2k2/Ptk2b/Taok3/Irak1/Cd24a/Il1b/Kit/Adrb2/Psmd10/Rhoa/Slc27a1/Ezh2/Traf2/Map2k4/Adam8/Axin1/Pik3r5/Cd40/Ccl19/Cdkn1b/Ccr7/Cib1/Pak1/Mef2c/Ccnd1/Pih1d1/Pdcd10	27
GO:0120032	BP	GO:0120032	regulation of plasma membrane bounded cell projection assembly	27/2205	206/28564	0.00482969	0.0204429	0.0130128	Rac1/Fxr1/Icam1/Actr3/Dnm2/Hsp90aa1/Kit/Rdx/Tesk1/Limk2/Entr1/Wasl/Srf/Bcas3/Ccl19/Rab5a/Rhog/Mien1/Ccr7/Vdac3/Bin3/Ift20/Actr2/Capzb/Septin7/Wasf2/Ripor2	27
GO:0071322	BP	GO:0071322	cellular response to carbohydrate stimulus	23/2205	167/28564	0.00485324	0.0205278	0.0130669	Birc5/Rac1/Ptpmt1/Mapk13/Icam1/Atg7/Klf7/Hmgn3/Aacs/Ogt/Slc12a7/Selenot/Prkaa1/Hcfc1/Prkca/Smarcb1/Stx4a/Eny2/Pdk3/Tra2b/Mpc2/Nadk/Pih1d1	23
GO:0017157	BP	GO:0017157	regulation of exocytosis	29/2205	226/28564	0.00486106	0.0205462	0.0130786	Fcer1g/Vamp8/Chmp2a/Septin2/Tsg101/Snap29/Anxa2/Stxbp3/Git2/Hmox1/Slc4a8/Atp13a2/Dnm1l/Exoc2/Vamp7/Rab13/Pdpk1/Unc13d/Nsf/Rab5a/Anxa1/Prkca/Lyn/Stx4a/Il4ra/Rab9/Snap23/Snf8/Pdcd6ip	29
GO:0044788	BP	GO:0044788	modulation by host of viral process	9/2205	43/28564	0.00488285	0.0205792	0.0130996	Hspa8/Ddx56/Rock2/Tbc1d20/Ccl8/Rab5a/Psmc3/Vapb/Nucks1	9
GO:0061081	BP	GO:0061081	positive regulation of myeloid leukocyte cytokine production involved in immune response	9/2205	43/28564	0.00488285	0.0205792	0.0130996	Fcer1g/Myd88/Plcg2/Kit/Tlr3/Casp1/Ddx1/Nod1/Pycard	9
GO:0097028	BP	GO:0097028	dendritic cell differentiation	9/2205	43/28564	0.00488285	0.0205792	0.0130996	Tgfbr2/Cebpb/Flt3/Camk4/Irf4/Ccl19/Ccr7/Lyn/Batf3	9
GO:1900026	BP	GO:1900026	positive regulation of substrate adhesion-dependent cell spreading	9/2205	43/28564	0.00488285	0.0205792	0.0130996	Rac1/Flna/Dnm2/Crk/Tesk1/Nedd9/Unc13d/Cib1/Lims1	9
GO:0071692	BP	GO:0071692	protein localization to extracellular region	50/2205	445/28564	0.00491053	0.0206811	0.0131645	Serp1/Pafah1b1/Birc5/Plek/Bsg/Tmem258/Vamp8/Rac1/Svbp/Tardbp/Ptpmt1/Ccl5/Il1b/Cd2ap/Prkar1a/Smad2/Nrros/Acsl4/Stxbp3/Atg7/Klf7/Hmgn3/Ap1s1/Aacs/Cd38/Slc4a8/Dnajc1/Atp13a2/Ptger4/Dnm1l/Selenot/Hcfc1/Tvp23b/Rab13/Copg1/Ffar2/Bloc1s3/Hcar2/Itpr1/Pard6a/Psmd9/Anxa1/Stx4a/Tmed2/Eny2/Glud1/Pfkl/Mpc2/Nadk/M6pr	50
GO:0051321	BP	GO:0051321	meiotic cell cycle	40/2205	339/28564	0.00492535	0.0207287	0.0131947	Birc5/Pttg1/Ccnb2/Cdc20/Cks2/Top2a/Actr3/BC005624/Eif4g3/Incenp/Cep63/Rpa1/Psmd13/Smc2/Nuf2/Rad51d/Mnd1/Rad1/Ehmt2/Fanca/Spin1/Aurka/Syce2/Bub1b/Zcwpw1/Ndc80/Hus1/Fbxo5/Xlr4b/Rad51ap1/Rbbp8/Slx4/Ncapd2/Mki67/Suv39h2/Bcl2l11/Cdk2/Ythdf2/Actr2/Rbm7	40
GO:0016575	BP	GO:0016575	histone deacetylation	15/2205	93/28564	0.00494866	0.0207971	0.0132383	Hdac1/Hdac2/Mta2/Per1/Tada3/Akap8l/Ncor2/Msl3/Sin3b/Mier2/Brms1l/Rbbp4/Gatad2b/Chd4/Znhit1	15
GO:0030512	BP	GO:0030512	negative regulation of transforming growth factor beta receptor signaling pathway	15/2205	93/28564	0.00494866	0.0207971	0.0132383	Hdac1/Strap/Skil/Hdac2/Dnm2/Nrros/Sap30/Ogt/Sinhcaf/Brms1l/Pmepa1/Hspa5/Smad7/Rbbp4/Zbtb7a	15
GO:0010594	BP	GO:0010594	regulation of endothelial cell migration	24/2205	177/28564	0.00496942	0.0208694	0.0132843	Bsg/Atp5b/Rac1/Svbp/Ptk2b/Sema4a/Sp1/Rock2/Stat5a/Atp5a1/Rhoa/Hmox1/Anxa3/Pdpk1/Bcas3/Cd40/Anxa1/Prkca/Cib1/Pdcd6/Mef2c/Gfus/Ets1/Pdcd10	24
GO:0006304	BP	GO:0006304	DNA modification	16/2205	102/28564	0.00499316	0.0209542	0.0133383	Exosc3/Mettl23/Mis18a/Hells/Mta2/Ezh2/Ehmt2/Tox/Ascc3/Dubr/Usp9x/Ppm1d/Ehmt1/Alkbh2/Cdadc1/Bmyc	16
GO:0002548	BP	GO:0002548	monocyte chemotaxis	11/2205	59/28564	0.00500887	0.0209753	0.0133517	Lgals3/Aif1/Ccl5/Dusp1/Ccl8/Ccl22/Myo9b/Ccl2/Ccl19/Anxa1/Lyn	11
GO:0032757	BP	GO:0032757	positive regulation of interleukin-8 production	11/2205	59/28564	0.00500887	0.0209753	0.0133517	Myd88/Stat3/Il1b/Ddit3/Hspa1a/Tlr3/Ptger4/Nod1/Ffar2/Bcl10/Pycard	11
GO:0051489	BP	GO:0051489	regulation of filopodium assembly	11/2205	59/28564	0.00500887	0.0209753	0.0133517	Rac1/Fxr1/Actr3/Wasl/Srf/Bcas3/Rab5a/Mien1/Ccr7/Capzb/Ripor2	11
GO:0003254	BP	GO:0003254	regulation of membrane depolarization	10/2205	51/28564	0.00504256	0.0210079	0.0133725	B2m/Tspo/Ppp2r3c/Scn2b/Gclm/Gclc/Rangrf/Camk2d/Smad7/Got1	10
GO:0042088	BP	GO:0042088	T-helper 1 type immune response	10/2205	51/28564	0.00504256	0.0210079	0.0133725	Arid5a/Il1b/Sema4a/Gadd45g/Bcl3/Havcr2/Ccl19/Anxa1/Ccr7/Il4ra	10
GO:0090199	BP	GO:0090199	regulation of release of cytochrome c from mitochondria	10/2205	51/28564	0.00504256	0.0210079	0.0133725	Bak1/Pmaip1/Lmna/Fas/Casp1/Psmd10/Dnm1l/Bcl2l11/Pycard/Triap1	10
GO:1902743	BP	GO:1902743	regulation of lamellipodium organization	10/2205	51/28564	0.00504256	0.0210079	0.0133725	Rac1/Actr3/Dnm2/Hsp90aa1/Cd44/Bin3/Coro1b/Actr2/Capzb/Wasf2	10
GO:0099175	BP	GO:0099175	regulation of postsynapse organization	20/2205	139/28564	0.00507368	0.0210079	0.0133725	Hspa8/Pafah1b1/Srgn/Ptk2b/Arf4/Chmp2b/Actr3/Baiap2/Arhgap22/Adam10/Dnm1l/Nedd9/Prnp/Fcgr2b/Xlr4b/Wasl/Abhd17a/Dbnl/Actr2/Pten	20
GO:1903844	BP	GO:1903844	regulation of cellular response to transforming growth factor beta stimulus	20/2205	139/28564	0.00507368	0.0210079	0.0133725	Hdac1/Strap/Skil/Hdac2/Dnm2/Stk11/Smad2/Nrros/Sap30/Ogt/Sinhcaf/Brms1l/Axin1/Pmepa1/Hspa5/Smad7/Rbbp4/Got1/Zbtb7a/Zeb1	20
GO:0002604	BP	GO:0002604	regulation of dendritic cell antigen processing and presentation	4/2205	10/28564	0.00509154	0.0210079	0.0133725	Fgl2/Nod1/Ccl19/Ccr7	4
GO:0006607	BP	GO:0006607	NLS-bearing protein import into nucleus	4/2205	10/28564	0.00509154	0.0210079	0.0133725	Kpna3/Kpna4/Ipo5/Nup35	4
GO:0006646	BP	GO:0006646	phosphatidylethanolamine biosynthetic process	4/2205	10/28564	0.00509154	0.0210079	0.0133725	Pcyt2/Etnk1/Slc27a1/Chka	4
GO:0007270	BP	GO:0007270	neuron-neuron synaptic transmission	4/2205	10/28564	0.00509154	0.0210079	0.0133725	Camk4/Vdac1/Vdac3/Pten	4
GO:0009221	BP	GO:0009221	pyrimidine deoxyribonucleotide biosynthetic process	4/2205	10/28564	0.00509154	0.0210079	0.0133725	Tyms/Cmpk1/Shmt1/Tbpl1	4
GO:0042451	BP	GO:0042451	purine nucleoside biosynthetic process	4/2205	10/28564	0.00509154	0.0210079	0.0133725	Pnp/Ada/Hprt/Aprt	4
GO:0042455	BP	GO:0042455	ribonucleoside biosynthetic process	4/2205	10/28564	0.00509154	0.0210079	0.0133725	Pnp/Ada/Hprt/Aprt	4
GO:0044829	BP	GO:0044829	positive regulation by host of viral genome replication	4/2205	10/28564	0.00509154	0.0210079	0.0133725	Hspa8/Tbc1d20/Vapb/Nucks1	4
GO:0046055	BP	GO:0046055	dGMP catabolic process	4/2205	10/28564	0.00509154	0.0210079	0.0133725	Pnp/Nt5c2/Dnph1/Nt5c	4
GO:0046129	BP	GO:0046129	purine ribonucleoside biosynthetic process	4/2205	10/28564	0.00509154	0.0210079	0.0133725	Pnp/Ada/Hprt/Aprt	4
GO:0046719	BP	GO:0046719	regulation by virus of viral protein levels in host cell	4/2205	10/28564	0.00509154	0.0210079	0.0133725	Ddb1/Dynlt1f/Tbc1d20/Vapb	4
GO:0071545	BP	GO:0071545	inositol phosphate catabolic process	4/2205	10/28564	0.00509154	0.0210079	0.0133725	Impa2/Bpnt1/Pten/Impa1	4
GO:0090306	BP	GO:0090306	meiotic spindle assembly	4/2205	10/28564	0.00509154	0.0210079	0.0133725	Ccnb2/Aurka/Ndc80/Fbxo5	4
GO:0098789	BP	GO:0098789	pre-mRNA cleavage required for polyadenylation	4/2205	10/28564	0.00509154	0.0210079	0.0133725	Cpsf2/Cpsf7/Cstf2/Nudt21	4
GO:1900246	BP	GO:1900246	positive regulation of RIG-I signaling pathway	4/2205	10/28564	0.00509154	0.0210079	0.0133725	Usp15/Oasl1/Ankrd17/Ddx60	4
GO:0006109	BP	GO:0006109	regulation of carbohydrate metabolic process	27/2205	207/28564	0.00515613	0.0212596	0.0135327	Plek/Ptk2b/Bckdk/Stat3/Ddb1/Supt20/Pmaip1/Stk11/Rubcnl/Pgp/Prxl2c/Ap2a1/Ppp4r3a/Acadm/P2ry6/Ptger4/Ogt/Tigar/Prkaa1/Mlycd/Ncoa2/Enpp1/Foxk1/Adipor1/Zbtb7a/Igfbp4/Pdk3	27
GO:0002708	BP	GO:0002708	positive regulation of lymphocyte mediated immunity	23/2205	168/28564	0.00522269	0.0215039	0.0136882	B2m/Fcer1g/Cadm1/Pnp/Exosc3/Arid5a/Cd24a/Il1b/Stat5a/H2-T10/Hmces/Rif1/Msh2/Traf2/Slamf6/Fcgr3/Lta/Cd40/Kmt5c/Fbxo38/Stx7/H2-M3/Vav1	23
GO:1990845	BP	GO:1990845	adaptive thermogenesis	23/2205	168/28564	0.00522269	0.0215039	0.0136882	Plac8/Fh1/Slc25a5/Fabp5/Stk11/Acadl/Gatm/Ddit3/Cebpb/Adrb2/Ffar4/Ogt/Kdm1a/Rb1/Gadd45g/Irf4/Scd1/Bscl2/Ehmt1/Cpt2/Adipor1/Il4ra/Cxcr4	23
GO:0002283	BP	GO:0002283	neutrophil activation involved in immune response	6/2205	22/28564	0.00533109	0.021851	0.0139091	Fcer1g/Myd88/Dnase1l3/Anxa3/Vamp7/Stx11	6
GO:0009129	BP	GO:0009129	pyrimidine nucleoside monophosphate metabolic process	6/2205	22/28564	0.00533109	0.021851	0.0139091	Upp1/Tyms/Nt5m/Dhodh/Shmt1/Nt5c	6
GO:0009164	BP	GO:0009164	nucleoside catabolic process	6/2205	22/28564	0.00533109	0.021851	0.0139091	Pnp/Upp1/Nudt1/Dera/Cdadc1/Ada	6
GO:0070254	BP	GO:0070254	mucus secretion	6/2205	22/28564	0.00533109	0.021851	0.0139091	Vamp8/Atg7/Ptger4/Map1lc3b/Enpp1/Ada	6
GO:0070734	BP	GO:0070734	histone H3-K27 methylation	6/2205	22/28564	0.00533109	0.021851	0.0139091	Hdac2/Phf1/H1f2/Ezh2/Ogt/H1f4	6
GO:0070316	BP	GO:0070316	regulation of G0 to G1 transition	8/2205	36/28564	0.00533295	0.021851	0.0139091	Dpf2/Rrm1/Smarcd2/Pbrm1/Smarcb1/Bcl7c/Znhit1/Smarce1	8
GO:1905508	BP	GO:1905508	protein localization to microtubule organizing center	8/2205	36/28564	0.00533295	0.021851	0.0139091	Cep63/Numa1/Aurka/Nup62/Pard6a/Snx10/Dctn2/Mapre1	8
GO:1902106	BP	GO:1902106	negative regulation of leukocyte differentiation	18/2205	121/28564	0.00536154	0.0219529	0.013974	Fgl2/Nfkbid/Flt3/Hmgb3/Cd44/Socs1/Rc3h2/Ctla4/Cdkn2a/Cul4a/Tmem131l/Runx1/Anxa1/Smad7/Bmyc/Lyn/Il4ra/Prdx2	18
GO:0043299	BP	GO:0043299	leukocyte degranulation	14/2205	85/28564	0.00537691	0.0220005	0.0140043	Fcer1g/Vamp8/Pi4k2a/Kit/Hmox1/Anxa3/Vamp7/Stx11/Pdpk1/Unc13d/Lyn/Stx4a/Il4ra/Snap23	14
GO:0051899	BP	GO:0051899	membrane depolarization	15/2205	94/28564	0.00547798	0.0223985	0.0142577	B2m/Jun/Tspo/Ppp2r3c/Casp1/Shtn1/Scn2b/Gclm/Gclc/Ywhah/Cdkn2a/Rangrf/Camk2d/Smad7/Got1	15
GO:0006970	BP	GO:0006970	response to osmotic stress	16/2205	103/28564	0.00549801	0.0224493	0.01429	Serpinb6b/Rac1/Ptk2b/Mapk13/Ybx3/Oxsr1/Mknk1/Casp1/Usp15/Vac14/Letm1/Micu1/Mapk8/Pdpk1/Prkca/Pycard	16
GO:0034446	BP	GO:0034446	substrate adhesion-dependent cell spreading	16/2205	103/28564	0.00549801	0.0224493	0.01429	Parvg/Rac1/Flna/Dnm2/Lpxn/Actn4/Rhoa/Crk/Ap1ar/Tesk1/Nedd9/Itga4/Pxn/Unc13d/Cib1/Lims1	16
GO:0010971	BP	GO:0010971	positive regulation of G2/M transition of mitotic cell cycle	7/2205	29/28564	0.00556269	0.022557	0.0143586	Cdk1/Lmnb1/Rrm1/Fbxo5/Camk2d/Pbx1/Ccnd1	7
GO:0033119	BP	GO:0033119	negative regulation of RNA splicing	7/2205	29/28564	0.00556269	0.022557	0.0143586	Hnrnpa2b1/Rnps1/Dyrk1a/Srsf7/Ptbp2/Ptbp3/Srsf9	7
GO:0042558	BP	GO:0042558	pteridine-containing compound metabolic process	7/2205	29/28564	0.00556269	0.022557	0.0143586	Tyms/Gch1/Dhfr/Pcbd2/Shmt1/Shmt2/Mthfd1l	7
GO:0042659	BP	GO:0042659	regulation of cell fate specification	7/2205	29/28564	0.00556269	0.022557	0.0143586	Hdac1/Hdac2/Mta2/Ar/Rbbp4/Gatad2b/Chd4	7
GO:0051767	BP	GO:0051767	nitric-oxide synthase biosynthetic process	7/2205	29/28564	0.00556269	0.022557	0.0143586	Nampt/Mapk9/Ptger4/Pggt1b/Map2k4/Ccl2/Gstp1	7
GO:0051769	BP	GO:0051769	regulation of nitric-oxide synthase biosynthetic process	7/2205	29/28564	0.00556269	0.022557	0.0143586	Nampt/Mapk9/Ptger4/Pggt1b/Map2k4/Ccl2/Gstp1	7
GO:0061647	BP	GO:0061647	histone H3-K9 modification	7/2205	29/28564	0.00556269	0.022557	0.0143586	Rif1/Ehmt2/Kdm1a/Ehmt1/Suv39h2/Smarcb1/Pih1d1	7
GO:0072528	BP	GO:0072528	pyrimidine-containing compound biosynthetic process	7/2205	29/28564	0.00556269	0.022557	0.0143586	Upp1/Tyms/Cmpk1/Nme4/Dhodh/Shmt1/Tbpl1	7
GO:1904893	BP	GO:1904893	negative regulation of receptor signaling pathway via STAT	7/2205	29/28564	0.00556269	0.022557	0.0143586	Sh2b3/Socs1/Parp14/Sac3d1/Gbp3/Bcl3/Adipor1	7
GO:2000819	BP	GO:2000819	regulation of nucleotide-excision repair	7/2205	29/28564	0.00556269	0.022557	0.0143586	Dpf2/Smarcd2/Pbrm1/Cul4a/Smarcb1/Bcl7c/Smarce1	7
GO:0044380	BP	GO:0044380	protein localization to cytoskeleton	11/2205	60/28564	0.00571473	0.0230853	0.0146949	Cep63/Numa1/Diaph1/Aurka/Mapre2/Nup62/Pard6a/Abhd17a/Snx10/Dctn2/Mapre1	11
GO:1900024	BP	GO:1900024	regulation of substrate adhesion-dependent cell spreading	11/2205	60/28564	0.00571473	0.0230853	0.0146949	Rac1/Flna/Dnm2/Actn4/Crk/Ap1ar/Tesk1/Nedd9/Unc13d/Cib1/Lims1	11
GO:0050691	BP	GO:0050691	regulation of defense response to virus by host	9/2205	44/28564	0.00572624	0.0230853	0.0146949	Ccl5/Il1b/Hsp90aa1/Treml4/Rnf216/Mul1/Tomm70a/Selenok/Pycard	9
GO:0071168	BP	GO:0071168	protein localization to chromatin	9/2205	44/28564	0.00572624	0.0230853	0.0146949	Lrwd1/Cdca5/Chmp7/Vrk1/Ezh2/Msh2/Rad21/Cenpa/Pih1d1	9
GO:1902108	BP	GO:1902108	regulation of mitochondrial membrane permeability involved in apoptotic process	9/2205	44/28564	0.00572624	0.0230853	0.0146949	Chchd10/Bak1/Slc25a5/Pmaip1/Siva1/Gclc/Mul1/Bcl2l11/Slc35f6	9
GO:1902624	BP	GO:1902624	positive regulation of neutrophil migration	9/2205	44/28564	0.00572624	0.0230853	0.0146949	Rac1/Il1b/Ptger4/Dnm1l/Adam8/Ccl19/Selenok/Ccr7/Ripor2	9
GO:0009306	BP	GO:0009306	protein secretion	49/2205	438/28564	0.0057699	0.0230853	0.0146949	Serp1/Pafah1b1/Birc5/Plek/Bsg/Tmem258/Vamp8/Rac1/Svbp/Tardbp/Ptpmt1/Ccl5/Il1b/Cd2ap/Prkar1a/Smad2/Acsl4/Stxbp3/Atg7/Klf7/Hmgn3/Ap1s1/Aacs/Cd38/Slc4a8/Dnajc1/Atp13a2/Ptger4/Dnm1l/Selenot/Hcfc1/Tvp23b/Rab13/Copg1/Ffar2/Bloc1s3/Hcar2/Itpr1/Pard6a/Psmd9/Anxa1/Stx4a/Tmed2/Eny2/Glud1/Pfkl/Mpc2/Nadk/M6pr	49
GO:0000478	BP	GO:0000478	endonucleolytic cleavage involved in rRNA processing	5/2205	16/28564	0.00579093	0.0230853	0.0146949	Nop9/Abt1/Bms1/Fcf1/Utp23	5
GO:0000479	BP	GO:0000479	endonucleolytic cleavage of tricistronic rRNA transcript (SSU-rRNA, 5.8S rRNA, LSU-rRNA)	5/2205	16/28564	0.00579093	0.0230853	0.0146949	Nop9/Abt1/Bms1/Fcf1/Utp23	5
GO:0006044	BP	GO:0006044	N-acetylglucosamine metabolic process	5/2205	16/28564	0.00579093	0.0230853	0.0146949	Amdhd2/Renbp/Gnpda1/Hexb/Gnpnat1	5
GO:0006177	BP	GO:0006177	GMP biosynthetic process	5/2205	16/28564	0.00579093	0.0230853	0.0146949	Pnp/Gmps/Ada/Hprt/Aprt	5
GO:0009070	BP	GO:0009070	serine family amino acid biosynthetic process	5/2205	16/28564	0.00579093	0.0230853	0.0146949	Sephs2/Dhfr/Shmt1/Psat1/Shmt2	5
GO:0009176	BP	GO:0009176	pyrimidine deoxyribonucleoside monophosphate metabolic process	5/2205	16/28564	0.00579093	0.0230853	0.0146949	Upp1/Tyms/Nt5m/Shmt1/Nt5c	5
GO:0019359	BP	GO:0019359	nicotinamide nucleotide biosynthetic process	5/2205	16/28564	0.00579093	0.0230853	0.0146949	Kynu/Nampt/G6pdx/Nadk2/Nadk	5
GO:0021859	BP	GO:0021859	pyramidal neuron differentiation	5/2205	16/28564	0.00579093	0.0230853	0.0146949	Uqcrq/Ogdh/Atg7/Gba/Zmiz1	5
GO:0031145	BP	GO:0031145	anaphase-promoting complex-dependent catabolic process	5/2205	16/28564	0.00579093	0.0230853	0.0146949	Ube2c/Cdc20/Anapc10/Cdc26/Ube2s	5
GO:0032511	BP	GO:0032511	late endosome to vacuole transport via multivesicular body sorting pathway	5/2205	16/28564	0.00579093	0.0230853	0.0146949	Chmp5/Chmp7/Tmem50b/Chmp4b/Snf8	5
GO:0042921	BP	GO:0042921	glucocorticoid receptor signaling pathway	5/2205	16/28564	0.00579093	0.0230853	0.0146949	Per1/Ywhah/Ncoa2/Ppp5c/Nedd4	5
GO:0043981	BP	GO:0043981	histone H4-K5 acetylation	5/2205	16/28564	0.00579093	0.0230853	0.0146949	Meaf6/Kansl2/Ogt/Hcfc1/Mcrs1	5
GO:0043982	BP	GO:0043982	histone H4-K8 acetylation	5/2205	16/28564	0.00579093	0.0230853	0.0146949	Meaf6/Kansl2/Ogt/Hcfc1/Mcrs1	5
GO:0055119	BP	GO:0055119	relaxation of cardiac muscle	5/2205	16/28564	0.00579093	0.0230853	0.0146949	Pde4b/Camk2g/Camk2d/Gsn/Rgs2	5
GO:0072350	BP	GO:0072350	tricarboxylic acid metabolic process	5/2205	16/28564	0.00579093	0.0230853	0.0146949	Idh3g/Cs/Aco1/Glud1/Idh3b	5
GO:0072672	BP	GO:0072672	neutrophil extravasation	5/2205	16/28564	0.00579093	0.0230853	0.0146949	Jaml/Pecam1/Ptger4/Adam8/Ripor2	5
GO:0072673	BP	GO:0072673	lamellipodium morphogenesis	5/2205	16/28564	0.00579093	0.0230853	0.0146949	Cd44/Myo9b/Plekho1/Coro1b/Wasf2	5
GO:0097468	BP	GO:0097468	programmed cell death in response to reactive oxygen species	5/2205	16/28564	0.00579093	0.0230853	0.0146949	Hk3/Stk25/Endog/Trap1/Pdcd10	5
GO:0010934	BP	GO:0010934	macrophage cytokine production	10/2205	52/28564	0.00582027	0.023171	0.0147494	Myd88/Cuedc2/Ube2j1/Il1b/Plcg2/Tlr3/Casp1/Litaf/Nod1/Pycard	10
GO:0043029	BP	GO:0043029	T cell homeostasis	10/2205	52/28564	0.00582027	0.023171	0.0147494	Ccnb2/Cd24a/Pmaip1/Fas/Siva1/Ppp2r3c/Stat5a/Rc3h2/Bcl2l11/Prdx2	10
GO:0060491	BP	GO:0060491	regulation of cell projection assembly	27/2205	209/28564	0.00586442	0.023331	0.0148512	Rac1/Fxr1/Icam1/Actr3/Dnm2/Hsp90aa1/Kit/Rdx/Tesk1/Limk2/Entr1/Wasl/Srf/Bcas3/Ccl19/Rab5a/Rhog/Mien1/Ccr7/Vdac3/Bin3/Ift20/Actr2/Capzb/Septin7/Wasf2/Ripor2	27
GO:1902652	BP	GO:1902652	secondary alcohol metabolic process	22/2205	160/28564	0.00589645	0.0234426	0.0149223	Fdx1/Lbr/Idh3g/Hmgcs1/Acadl/Hsd3b7/G6pdx/Pmvk/Fmo5/Gba/Por/Fech/Prkaa1/Soat1/Mvd/Stard4/Enpp1/Nsdhl/Pex2/Fdps/Idh3b/Ebp	22
GO:0014909	BP	GO:0014909	smooth muscle cell migration	17/2205	113/28564	0.00596996	0.0237148	0.0150955	S100a11/Aif1/Ccl5/Ddit3/Rhoa/Crk/P2ry6/Ptger4/Itga4/Gna13/Tpm1/Enpp1/Camk2d/Gstp1/Pak1/Coro1b/Mef2c	17
[truncated: 876 more rows]
