# Supplementary material for: Single-Cell Transcriptome Profiling Reveals the Immune Dysregulation Characteristics of Mice Infected With Brucella abortus
Source: J Infect Dis. 2025 Oct 11;233(1):e55–66. doi: 10.1093/infdis/jiaf522 (PMC12811882; doi:10.1093/infdis/jiaf522)
Supplement: jiaf522_Supplementary_Data [file jiaf522_supplementary_data.zip › Supplementary File 5_NKs_2308 vs Ctrl_L14_Go Up.csv]

	ONTOLOGY	ID	Description	GeneRatio	BgRatio	pvalue	p.adjust	qvalue	geneID	Count
GO:0050867	BP	GO:0050867	positive regulation of cell activation	95/2283	430/28564	4.89167501518889e-20	1.81088723188246e-16	1.16442333217313e-16	Jund/Ccl5/B2m/Nfkbiz/Selenok/Rhoa/Cd74/H2-Aa/Xcl1/Cd38/H2-DMb2/Cdkn1a/H2-DMa/H2-Ab1/Cd274/Irf1/H2-Oa/Nr4a3/Vamp7/Il4ra/Cd28/Ticam1/Icos/Zap70/Smarcd1/Crlf2/Prkcq/Il10/Il1b/Cd320/Mdk/Zbtb16/Shld2/Aif1/Rara/Jak3/Cd83/Itgam/Sh3kbp1/Vsir/Il18/Traf6/Abl2/Ptprj/Abl1/Gp1bb/Stat5a/Cd1d2/Trp53bp1/H2-Eb2/Gpam/Lrrk2/Btk/Bmi1/Tafa3/Smarcd3/Clec7a/Tnf/Dgat1/Bloc1s6/Irs2/Pdcd1lg2/Cd24a/Dusp10/Tgfbr2/Sart1/Cyri…	95
GO:0006914	BP	GO:0006914	autophagy	102/2283	485/28564	9.02285616284236e-20	1.81088723188246e-16	1.16442333217313e-16	Irf8/Tnfaip3/Sqstm1/Map1lc3b/Snx18/Stat3/Ulk1/Zc3h12a/Tollip/Uba5/Sirt2/Atg2a/Pim2/Ticam1/Wipi2/Usp30/Bcas3/Supt5/Ufl1/Scfd1/Rab19/Foxo1/Bcl2l11/Map1lc3a/Il10/Atg7/Trim17/Retreg1/Bnip3/Atp13a2/Mtmr3/Rubcnl/Foxk2/Pex5/Gba/Tbk1/Cdc37/Ddit3/Atg12/Vps16/Mtmr4/Atp6v0a1/Gaa/Optn/Rnf41/Iigp1/Abl1/Atg14/Yod1/Ubxn2b/Tgfbrap1/Gpsm1/Lrba/Cry1/Usp36/Stk3/Pik3c2a/Atf6/Zfyve1/Gpr137/Mcoln1/Arfip2/Plekhm1/Ralb/…	102
GO:0061919	BP	GO:0061919	process utilizing autophagic mechanism	102/2283	485/28564	9.02285616284236e-20	1.81088723188246e-16	1.16442333217313e-16	Irf8/Tnfaip3/Sqstm1/Map1lc3b/Snx18/Stat3/Ulk1/Zc3h12a/Tollip/Uba5/Sirt2/Atg2a/Pim2/Ticam1/Wipi2/Usp30/Bcas3/Supt5/Ufl1/Scfd1/Rab19/Foxo1/Bcl2l11/Map1lc3a/Il10/Atg7/Trim17/Retreg1/Bnip3/Atp13a2/Mtmr3/Rubcnl/Foxk2/Pex5/Gba/Tbk1/Cdc37/Ddit3/Atg12/Vps16/Mtmr4/Atp6v0a1/Gaa/Optn/Rnf41/Iigp1/Abl1/Atg14/Yod1/Ubxn2b/Tgfbrap1/Gpsm1/Lrba/Cry1/Usp36/Stk3/Pik3c2a/Atf6/Zfyve1/Gpr137/Mcoln1/Arfip2/Plekhm1/Ralb/…	102
GO:0002696	BP	GO:0002696	positive regulation of leukocyte activation	91/2283	408/28564	1.54558373110159e-19	2.32648991124066e-16	1.49596235868201e-16	Jund/Ccl5/B2m/Nfkbiz/Selenok/Rhoa/Cd74/H2-Aa/Xcl1/Cd38/H2-DMb2/Cdkn1a/H2-DMa/H2-Ab1/Cd274/Irf1/H2-Oa/Nr4a3/Vamp7/Il4ra/Cd28/Ticam1/Icos/Zap70/Smarcd1/Crlf2/Prkcq/Il10/Il1b/Cd320/Mdk/Zbtb16/Shld2/Aif1/Rara/Jak3/Cd83/Itgam/Sh3kbp1/Vsir/Il18/Traf6/Abl2/Abl1/Stat5a/Cd1d2/Trp53bp1/H2-Eb2/Gpam/Lrrk2/Btk/Bmi1/Tafa3/Smarcd3/Clec7a/Tnf/Bloc1s6/Irs2/Pdcd1lg2/Cd24a/Dusp10/Tgfbr2/Sart1/Cyrib/Tox/Malt1/Smarca…	91
GO:0051251	BP	GO:0051251	positive regulation of lymphocyte activation	81/2283	342/28564	3.35708510138169e-19	4.04260187908383e-16	2.59944400060671e-16	Ccl5/B2m/Nfkbiz/Selenok/Rhoa/Cd74/H2-Aa/Xcl1/Cd38/H2-DMb2/Cdkn1a/H2-DMa/H2-Ab1/Cd274/Irf1/H2-Oa/Il4ra/Cd28/Ticam1/Icos/Zap70/Smarcd1/Prkcq/Il10/Il1b/Cd320/Mdk/Zbtb16/Shld2/Aif1/Rara/Jak3/Cd83/Sh3kbp1/Vsir/Il18/Traf6/Abl2/Abl1/Stat5a/Cd1d2/Trp53bp1/H2-Eb2/Gpam/Btk/Bmi1/Smarcd3/Clec7a/Bloc1s6/Irs2/Pdcd1lg2/Cd24a/Dusp10/Tgfbr2/Sart1/Cyrib/Tox/Malt1/Smarca4/H2-DMb1/Bcl6/Hps1/Nsd2/Rasgrp1/Mad2l2/Ephb6…	81
GO:0016236	BP	GO:0016236	macroautophagy	67/2283	258/28564	2.47779558981443e-18	2.48646787437878e-15	1.59883020690131e-15	Sqstm1/Map1lc3b/Snx18/Ulk1/Uba5/Atg2a/Pim2/Wipi2/Usp30/Supt5/Ufl1/Scfd1/Rab19/Map1lc3a/Atg7/Retreg1/Bnip3/Atp13a2/Mtmr3/Rubcnl/Pex5/Gba/Tbk1/Cdc37/Atg12/Vps16/Atp6v0a1/Gaa/Optn/Rnf41/Atg14/Yod1/Ubxn2b/Gpsm1/Lrba/Cry1/Usp36/Stk3/Pik3c2a/Zfyve1/Mcoln1/Arfip2/Plekhm1/Ralb/Lrrk2/Hmox1/Hdac6/Trp53inp2/Atg9a/Vps33a/Poldip2/Ikbkg/Ubqln2/Adrb2/Gnai3/Hif1a/Chmp1a/Snx4/Chmp1b/Atg2b/Map3k7/Vps4a/Mapk3/Rab3g…	67
GO:0051656	BP	GO:0051656	establishment of organelle localization	94/2283	454/28564	7.51185278368566e-18	6.46126651579591e-15	4.15467587043547e-15	Gem/Lmna/Sar1a/Ywhaz/Picalm/Snap23/Nr4a3/Lmnb1/Rabgef1/Spry2/Exoc2/Vamp7/Il4ra/Hhex/Rab11b/Stard3nl/Ube2b/Scrib/Rhot2/F8a/Mcph1/Atp13a2/Actn4/Kif5b/Dync1h1/Borcs6/Dpysl2/Mapk8/Lmnb2/Brca2/Crocc/Zbed3/Mreg/Kif22/Ubxn2b/Zw10/Myo6/Gpsm1/Kif1c/Cenpc1/Rab17/Rab3a/Ltv1/Trappc11/Bicdl1/Exoc1/Wasl/Syne3/Lrrk2/Bicd1/Trappc9/Btk/Hmox1/Hdac6/Incenp/Clasp1/Wdr11/Cep83/Ikbkg/Bloc1s6/Borcs7/Hsbp1/Rab11a/Hif1a/…	94
GO:0043161	BP	GO:0043161	proteasome-mediated ubiquitin-dependent protein catabolic process	90/2283	430/28564	1.85032944533393e-17	1.39260419879445e-14	8.95462065781344e-15	N4bp1/Ube2s/Siah2/Ppp2r5c/Phf20l1/Sirt2/Ube2g1/Hspa1a/Gclc/Cdc20b/Dnajb9/Ufl1/Cul1/Rnf4/Arih2/Ube2b/Smad7/Atg7/Klhl15/Tmub1/Gba/Man1a/Ddit3/Rad23b/Faf1/Marchf6/Sec61b/Fbxl3/Mapk8/Hspa1b/Btrc/Ube2c/Pja2/Mta1/Fbxo45/Yod1/Ubxn2b/Rnf144a/Siah1a/Klhdc10/Atxn3/Axin2/Hfe/Hectd3/Psen2/Lrrk2/Anapc1/Sh3rf1/Cdc20/Kctd17/Kctd2/Erlin1/Rnf185/Psmc3/Psmd2/Ubqln2/Jkamp/Csnk1e/Ubxn4/Styx/Ankzf1/Trip12/Psmc4/Dcaf1…	90
GO:0016570	BP	GO:0016570	histone modification	89/2283	426/28564	3.15179658822037e-17	2.10855191751943e-14	1.35582547970462e-14	Nfkbiz/H1f4/H1f2/Per1/Eed/Arid5a/Kdm6b/Phf20l1/Sirt2/Kat14/Ctr9/Prmt6/Ufl1/Ing2/Wbp2/Ube2b/Atg7/Sap30bp/Asxl1/Prmt5/Taf7/Rnf20/Jmjd1c/Mysm1/Hopx/Brd4/Babam2/Rlf/Mta1/Brca2/Msl3l2/Nfya/H1f3/Usp36/Atxn3/Usp21/Phc1/Usp22/Lrrk2/Epop/Hdac6/Bmi1/Jdp2/Hdac4/Elk4/Irf4/Rcor3/Pwwp2b/Rrp8/Sirt7/Atxn7/Dr1/Ubr5/Cdk9/Ruvbl1/Jmjd6/Znhit1/Vps72/Glyr1/Uimc1/Trip12/Mbd2/Nsd3/Smarca4/Setd2/Sin3b/Kmt2b/Muc1/Dot1l/Rn…	89
GO:1903037	BP	GO:1903037	regulation of leukocyte cell-cell adhesion	82/2283	380/28564	7.70762355770995e-17	4.25009367378465e-14	2.73286384184826e-14	Ccl5/B2m/Nfkbiz/Selenok/Rhoa/Cd74/H2-Aa/Xcl1/Cebpb/H2-DMb2/Klf4/Nrarp/H2-DMa/Zc3h12a/H2-Ab1/Cd274/Irf1/H2-Oa/Nr4a3/Il4ra/Cd28/Icos/Pde5a/Ptpn2/Prdx2/Zap70/Smarcd1/Prkcq/Smad7/Il1b/Scrib/Mdk/Zbtb16/Aif1/Rara/Jak3/Socs6/Cd83/Vsir/Il18/Prnp/Traf6/Abl2/Abl1/Slc4a2/Chst2/Stat5a/Hfe/Cd1d2/Scgb1a1/H2-Eb2/Gpam/Bmi1/Dtx1/Smarcd3/Nfat5/Tnf/Pdcd1lg2/Cd24a/Dusp10/Tgfbr2/Sart1/Cyrib/Malt1/Smarca4/H2-DMb1/Bcl6…	82
GO:1903706	BP	GO:1903706	regulation of hemopoiesis	91/2283	447/28564	7.76466208464227e-17	4.25009367378465e-14	2.73286384184826e-14	Ccl5/Jun/Ccl3/B2m/Zfp36l2/Nfkbiz/Nfkbia/Zfp36/Rhoa/Cd74/H2-Aa/Klf10/Cebpb/Stat3/Nrarp/H2-DMa/Zc3h12a/Irf1/H2-Oa/Il4ra/Cd28/Hspa1a/Ctr9/Ptpn2/Prdx2/Zap70/Smarcd1/Brd1/Nedd9/Smad7/Il10/Atg7/Mdk/Zbtb16/Sos1/Nf1/Ninj1/Rara/Jak3/Cd83/Mysm1/Itgam/Vsir/Il18/Ccl9/Il27/Hspa1b/Traf6/Acvr1b/Tcta/Rnf41/Abl1/Slc4a2/L3mbtl1/Stat5a/Gpr137/Sh3rf1/Acvr2a/Dtx1/Smarcd3/Zfp36l1/Tnf/Cd24a/Dusp10/Tgfbr2/Sart1/Tox/Hif1…	91
GO:0031331	BP	GO:0031331	positive regulation of cellular catabolic process	89/2283	438/28564	1.92043035600136e-16	8.42672075996046e-14	5.41848774117511e-14	Zfp36l2/Zfp36/Pan3/Snx18/Ulk1/Zc3h12a/Sirt2/Atg2a/Tob1/Ptpn1/Pim2/Hspa1a/Gclc/Ticam1/Snx9/Cdc20b/Supt5/Ufl1/Foxo1/Arih2/Bcl2l11/Smad7/Il1b/Atg7/Bnip3/Patl1/Rock2/Rida/Dcp1b/Cnot8/Gba/Tbk1/Ddit3/Cnot1/Mapk8/Dnd1/Hspa1b/Optn/Dcp1a/Rnf144a/Gpsm1/Adam9/Axin2/Pik3c2a/Nanos1/Atf6/Psen2/Ralb/Lrrk2/Sh3rf1/Cdc20/Hmox1/Trp53inp2/Cpeb3/Zfp36l1/Tnf/Samd4b/Ikbkg/Irs2/Ubqln2/Abcd1/Nprl2/Adrb2/Tfeb/Csnk1e/Gnai3…	89
GO:0010563	BP	GO:0010563	negative regulation of phosphorus metabolic process	92/2283	461/28564	1.95937702440536e-16	8.42672075996046e-14	5.41848774117511e-14	Tnfaip3/Jun/Rgs2/Socs3/Ppp1r15a/Stat3/Dusp1/Cdkn1a/Zc3h12a/Inpp5k/Dnaja1/Irf1/Rabgef1/Sirt2/Spry2/Gadd45b/Ptpn1/Lats1/Hhex/Ptpn2/Cdkn2c/Gskip/Smad7/Il1b/Camk2n1/Ankle2/Rock2/Nf1/Entpd1/Taf7/Chordc1/Gba/Pmepa1/Gfra2/Cdkn2d/Il18/Prnp/Lpcat1/Ppp5c/Niban1/Ptprj/Zbed3/Abl1/Atg14/Gnaq/Ahr/Pkib/Pcp4/Enpp1/Errfi1/Heg1/Rd3/Cdk5rap1/Psen2/Lrrk2/Hdac4/Mgat5/Atxn7/Tnf/Pard6a/Irs2/Nprl2/Dusp10/Mical1/Tiprl/Pr…	92
GO:0045936	BP	GO:0045936	negative regulation of phosphate metabolic process	92/2283	461/28564	1.95937702440536e-16	8.42672075996046e-14	5.41848774117511e-14	Tnfaip3/Jun/Rgs2/Socs3/Ppp1r15a/Stat3/Dusp1/Cdkn1a/Zc3h12a/Inpp5k/Dnaja1/Irf1/Rabgef1/Sirt2/Spry2/Gadd45b/Ptpn1/Lats1/Hhex/Ptpn2/Cdkn2c/Gskip/Smad7/Il1b/Camk2n1/Ankle2/Rock2/Nf1/Entpd1/Taf7/Chordc1/Gba/Pmepa1/Gfra2/Cdkn2d/Il18/Prnp/Lpcat1/Ppp5c/Niban1/Ptprj/Zbed3/Abl1/Atg14/Gnaq/Ahr/Pkib/Pcp4/Enpp1/Errfi1/Heg1/Rd3/Cdk5rap1/Psen2/Lrrk2/Hdac4/Mgat5/Atxn7/Tnf/Pard6a/Irs2/Nprl2/Dusp10/Mical1/Tiprl/Pr…	92
GO:0007159	BP	GO:0007159	leukocyte cell-cell adhesion	86/2283	420/28564	3.83775411841612e-16	1.54047450313223e-13	9.90544536669086e-14	Ccl5/B2m/Nfkbiz/Selenok/Rhoa/Cd74/H2-Aa/Xcl1/Cebpb/H2-DMb2/Klf4/Nrarp/H2-DMa/Zc3h12a/H2-Ab1/Cd274/Irf1/H2-Oa/Nr4a3/Il4ra/Cd28/Icos/Pde5a/Ptpn2/Prdx2/Zap70/Smarcd1/Prkcq/Smad7/Il1b/Scrib/Mdk/Zbtb16/Aif1/Rara/Jak3/Socs6/Cd83/Itgam/Vsir/Fermt3/Il18/Prnp/Traf6/Abl2/Abl1/Slc4a2/Itga5/Chst2/Stat5a/Hfe/Cd1d2/Scgb1a1/H2-Eb2/Gpam/Bmi1/Dtx1/Smarcd3/Tnip1/Nfat5/Tnf/Pdcd1lg2/Cd24a/Dusp10/Tgfbr2/Sart1/Cyrib/M…	86
GO:0050863	BP	GO:0050863	regulation of T cell activation	81/2283	384/28564	4.7268566271973e-16	1.77877523452219e-13	1.14377491281787e-13	Ccl5/B2m/Nfkbiz/Selenok/Rhoa/Cd74/H2-Aa/Xcl1/Cebpb/H2-DMb2/Nrarp/H2-DMa/Zc3h12a/H2-Ab1/Cd274/Irf1/H2-Oa/Il4ra/Cd28/Icos/Pde5a/Ptpn2/Prdx2/Zap70/Smarcd1/Prkcq/Smad7/Il1b/Scrib/Mdk/Zbtb16/Sos1/Aif1/Rara/Jak3/Socs6/Cd83/Vsir/Il18/Il27/Prnp/Traf6/Abl2/Abl1/Slc4a2/Stat5a/Hfe/Cd1d2/Scgb1a1/H2-Eb2/Gpam/Sh3rf1/Bmi1/Dtx1/Smarcd3/Pdcd1lg2/Cd24a/Znhit1/Dusp10/Tgfbr2/Sart1/Cyrib/Tox/Malt1/Smarca4/H2-DMb1/Bcl…	81
GO:0030098	BP	GO:0030098	lymphocyte differentiation	93/2283	478/28564	7.14074172468969e-16	2.52908270143274e-13	1.62623207822964e-13	Irf8/Tnfaip3/B2m/Zfp36l2/Nfkbiz/Rhoa/Cd74/H2-Aa/Ptger4/Stat3/Nrarp/H2-DMa/Zc3h12a/H2-Ab1/Irf1/H2-Oa/Il4ra/Cd28/Gon4l/Dnajb9/Hhex/Ptpn2/Prdx2/Zap70/Smarcd1/Smad7/Il10/Il1b/Mdk/Zbtb16/Sos1/Prr7/Rara/Jak3/Gba/Cd83/Nfatc1/Relb/Irf2bp2/Vsir/Il18/Il27/Bcl11a/Ms4a1/Ctsl/Abl2/Ptprj/Armc5/Rnf41/Abl1/Slc4a2/Ahr/Enpp1/Stat5a/Cr2/Sh3rf1/Btk/Gpr89/Bmi1/Dtx1/Irf4/Smarcd3/Lyl1/Zfp36l1/Cd24a/Ly6d/Jmjd6/Chd7/Dusp…	93
GO:0002460	BP	GO:0002460	adaptive immune response based on somatic recombination of immune receptors built from immunoglobulin superfamily domains	79/2283	373/28564	8.57304027389781e-16	2.86768197161882e-13	1.84395567996469e-13	Tnfaip3/B2m/Nfkbiz/Gzmb/Serpinb9/H2-K1/Cd74/H2-Aa/Serpinb9b/Xcl1/H2-DMb2/Stat3/H2-DMa/Zc3h12a/H2-Ab1/Arid5a/Cd274/Irf1/Prf1/Bach2/H2-Oa/Il4ra/Cd28/H60b/Crlf2/Prkcq/Smad7/Il1b/Shld2/Jak3/Gba/Stx11/Supt6/Relb/Vsir/Il18/Il27/C1qa/Il18bp/H2-Q1/Traf6/Muc4/Ahr/Enpp1/Hfe/Cd1d2/Trp53bp1/H2-Eb2/Cr2/Btk/Irf4/Tnf/Notch1/Cd24a/Cyrib/Pou2f2/Malt1/Gadd45g/Fzd5/H2-DMb1/Cd226/Rnf8/Map3k7/Bcl6/H2-M3/Nsd2/Mad2l2/F…	79
GO:0006338	BP	GO:0006338	chromatin remodeling	76/2283	358/28564	2.64686452620476e-15	8.38777437488362e-13	5.39344472431087e-13	H3f3b/H1f4/Lmna/H1f2/Eed/Kdm6b/Lmnb1/Bicral/Chd6/Shprh/Ctr9/Smarcd1/Bcl7c/Wbp2/Baz1a/H3c13/Fam172a/Nudt5/Mysm1/Ino80b/Brd4/Supt6/Top1/H1f0/Phf2/H3c6/Lmnb2/Mta1/Bcl7a/Cenpv/H1f3/L3mbtl1/Kdm4d/H4c14/Hcfc2/Hdac4/Actr8/Smarcd3/Pwwp2b/Rrp8/Sirt7/Nfat5/Dr1/Ubr5/Hira/Ruvbl1/Znhit1/Chd7/Vps72/Trip12/Hmg20b/Mbd2/Smarca4/Setd2/Ino80e/Kdm2b/Trim28/Kmt2b/Brd3/Itgb3bp/Bcl6/Pole3/Ino80/Kdm4c/Cenpa/Nap1l1/Brd2/…	76
GO:0034976	BP	GO:0034976	response to endoplasmic reticulum stress	62/2283	260/28564	3.57514440399435e-15	1.0762972228225e-12	6.92072690415328e-13	Jun/Selenok/Ppp1r15a/Atf4/Cebpb/Pigbos1/Serp1/Atf3/Uba5/Ptpn1/Dnajb9/Ptpn2/Erp29/Ufl1/Bcl2l11/Tmub1/Abca7/Man1a/Ddit3/Get4/Faf1/Marchf6/Sec61b/Niban1/Parp6/Creb3l2/Abl1/Yod1/Atxn3/Atf6/Lrrk2/Erp27/Eif2ak4/Erlin1/Rnf185/Sel1l/Ikbkg/Ubqln2/Jkamp/Pdia3/Bbc3/Ubxn4/Ankzf1/Tmem33/Tmem259/Itpr1/Uggt1/Dab2ip/Usp19/Casp3/Fcgr2b/Ern1/Pik3r1/Canx/Derl1/Eif2a/Ero1a/Ppp1r15b/Bag6/Herpud1/Nupr1/Rhbdd1	62
GO:0035966	BP	GO:0035966	response to topologically incorrect protein	43/2283	142/28564	8.03311244887628e-15	2.3032080978421e-12	1.48099185899584e-12	Ppp1r15a/Atf4/Pigbos1/Serp1/Atf3/Ptpn1/Hspa1a/Dnajb9/Ptpn2/Ufl1/Klhl15/Abca7/Ddit3/Dnajb14/Hspa1b/Parp6/Optn/Creb3l2/Yod1/Atxn3/Hspa13/Atf6/Erp27/Eif2ak4/Hdac6/Rnf185/Jkamp/Ubxn4/Tmem33/Upf2/Uggt1/Dab2ip/Ern1/Hsp90aa1/Pik3r1/Derl1/Eif2a/Ero1a/Cul3/Bag6/Hsph1/Herpud1/Rhbdd1	43
GO:1903320	BP	GO:1903320	regulation of protein modification by small protein conjugation or removal	59/2283	249/28564	2.23386854598406e-14	6.11369205244092e-12	3.931181106282e-12	Tnfaip3/Sqstm1/N4bp1/Ube2s/Siah2/Zc3h12a/Dnaja1/Tollip/Spry2/Hspa1a/Gclc/Ticam1/Ufl1/Smad7/Atg7/Trim44/Prr7/Rpl37rt/Nsmce3/Ube2d1/Mapk8/Hspa1b/Btrc/Mta1/Wdr48/Nxn/Abl1/Rwdd3/Cry1/Limk1/Psen2/Lrrk2/Fbxo5/Cdc20/Hdac4/Wbp1l/Tnip1/Sirt7/Arrdc3/Ubr5/Trip12/Uba2/Hmg20b/Hif1a/Ndfip2/Sae1/Birc3/Arrdc4/Mad2l2/Tank/Hsp90aa1/Derl1/Mul1/Cul3/Birc2/Fbxo33/Chp1/Gnl3l/Herpud1	59
GO:1903039	BP	GO:1903039	positive regulation of leukocyte cell-cell adhesion	63/2283	278/28564	2.72582218607037e-14	7.13572842709986e-12	4.58836338689556e-12	Ccl5/B2m/Nfkbiz/Selenok/Rhoa/Cd74/H2-Aa/Xcl1/H2-DMb2/H2-DMa/H2-Ab1/Cd274/Irf1/H2-Oa/Nr4a3/Il4ra/Cd28/Icos/Zap70/Smarcd1/Prkcq/Il1b/Mdk/Zbtb16/Aif1/Rara/Jak3/Cd83/Vsir/Il18/Traf6/Abl2/Abl1/Chst2/Stat5a/Cd1d2/H2-Eb2/Gpam/Bmi1/Smarcd3/Nfat5/Tnf/Pdcd1lg2/Cd24a/Dusp10/Tgfbr2/Sart1/Cyrib/Malt1/Smarca4/H2-DMb1/Bcl6/Rasgrp1/Ephb6/Hsp90aa1/Irak1/Actl6a/Kat5/Hsph1/Nfkbid/Cbfb/Tnfrsf14/Ccl21a	63
GO:1902105	BP	GO:1902105	regulation of leukocyte differentiation	74/2283	359/28564	3.0724256827629e-14	7.70794793163143e-12	4.95630774614121e-12	Ccl5/Jun/Ccl3/Zfp36l2/Nfkbiz/Rhoa/Cd74/H2-Aa/Klf10/Cebpb/Nrarp/H2-DMa/Zc3h12a/Irf1/H2-Oa/Il4ra/Cd28/Ptpn2/Prdx2/Zap70/Smarcd1/Nedd9/Smad7/Il10/Mdk/Zbtb16/Sos1/Nf1/Ninj1/Rara/Jak3/Cd83/Itgam/Vsir/Il18/Ccl9/Il27/Traf6/Tcta/Rnf41/Abl1/Slc4a2/Stat5a/Gpr137/Sh3rf1/Dtx1/Smarcd3/Zfp36l1/Tnf/Cd24a/Dusp10/Tgfbr2/Sart1/Tox/Malt1/Smarca4/Prkca/Tfe3/Fbxo7/Bcl6/Thoc5/Rasgrp1/Hsp90aa1/Pik3r1/Creb1/Tob2/Actl6a/…	74
GO:0042326	BP	GO:0042326	negative regulation of phosphorylation	80/2283	405/28564	3.24342080315918e-14	7.81145466232857e-12	5.02286387958714e-12	Tnfaip3/Jun/Rgs2/Socs3/Ppp1r15a/Stat3/Dusp1/Cdkn1a/Zc3h12a/Inpp5k/Dnaja1/Irf1/Rabgef1/Sirt2/Spry2/Gadd45b/Ptpn1/Lats1/Hhex/Ptpn2/Cdkn2c/Gskip/Smad7/Il1b/Camk2n1/Ankle2/Nf1/Taf7/Chordc1/Gba/Pmepa1/Gfra2/Cdkn2d/Il18/Prnp/Ppp5c/Niban1/Ptprj/Zbed3/Abl1/Atg14/Gnaq/Pkib/Pcp4/Enpp1/Errfi1/Heg1/Cdk5rap1/Psen2/Lrrk2/Hdac4/Atxn7/Pard6a/Irs2/Nprl2/Dusp10/Mical1/Prkrip1/Dvl1/Hexim1/Gadd45g/Birc3/Prkca/Dab2ip…	80
GO:0018205	BP	GO:0018205	peptidyl-lysine modification	74/2283	360/28564	3.57040877120741e-14	8.26824277363071e-12	5.31658439696392e-12	Nfkbiz/H1f4/H1f2/Per1/Eed/Arid5a/Phf20l1/Tollip/Sirt2/Vcpkmt/Kat14/Ctr9/Wbp2/Atg7/Egr2/Nsmce2/Camkmt/Taf7/Eef1akmt2/Brd4/Rlf/Bcl11a/P3h4/Kif3a/Brca2/Msl3l2/Nfya/Rwdd3/H1f3/Sirt4/Tgm2/Usp22/Hdac6/Bmi1/Hdac4/Vipas39/Irf4/Pwwp2b/Atxn7/Dr1/Senp3/Ruvbl1/Jmjd6/Vps72/Glyr1/Senp6/Uba2/Hmg20b/Smarca4/Setd2/Sae1/Setd3/Trim28/Kmt2b/Muc1/Senp1/Dot1l/Setbp1/Map3k7/Tada3/Taf5/Pole3/Actl6a/Ash1l/Kat8/Cbx4/Mul1/…	74
GO:0006979	BP	GO:0006979	response to oxidative stress	80/2283	408/28564	4.92104864980078e-14	1.06862622065165e-11	6.87140139259395e-12	Tnfaip3/Jun/Selenok/Oser1/Ndufa6/Atf4/Cd38/Zc3h12a/Kdm6b/Cpeb2/Nr4a3/Gpx8/Sirt2/Prdx6/Ercc3/Gclc/Mtf1/Prdx2/Foxo1/Gskip/Il10/Atg7/Neil1/Bnip3/Pnpla8/Atp13a2/Ncoa7/Aif1/Txn1/Aldh2/Nr4a2/Rhob/Zfp622/Itgam/Selenon/Hk3/Mapk8/Prnp/Vkorc1l1/Abl1/Lias/Aifm2/Adam9/Rcan1/Nos3/Rad52/Gpx7/Mpv17l/Lrrk2/Trap1/Btk/Hmox1/Dhfr/Hdac6/Fxn/Tnf/Crk/Abcd1/Ankzf1/Plekha1/Sp1/Hif1a/Oxr1/Prkca/Txnrd1/Foxo3/Sigmar1/Fbxo7…	80
GO:0045786	BP	GO:0045786	negative regulation of cell cycle	77/2283	385/28564	4.96952901150079e-14	1.06862622065165e-11	6.87140139259395e-12	Tnfaip3/Btg1/Nr4a1/Zfp36l2/Ppp1r10/Klf4/Cdkn1a/Ppp2r5c/Gpr132/Btg3/Donson/Aven/Lats1/Rpa2/Hhex/Cdkn2c/Lcmt1/Scrib/Ppp1r13b/Timp2/Rhob/Brd4/Cdkn2d/Babam2/Pkd2/Rad17/Spc24/Wdr76/Cdk1/Usp28/Brca2/Atf5/Abl1/Zw10/Cry1/Mus81/Trp53bp1/Dync1li1/Cdk5rap1/Fbxo5/Cdc20/Eif2ak4/Incenp/Atrip/Rrp8/Naa10/Zfp36l1/Rad9a/Tnf/Casp2/Znhit1/Sde2/Tiprl/Heca/Uimc1/Hexim1/Rbl2/Taok3/Sin3b/Muc1/Dot1l/Dab2ip/Fbxo7/Mad1l1/T…	77
GO:0044772	BP	GO:0044772	mitotic cell cycle phase transition	85/2283	450/28564	7.21972984726605e-14	1.49896529001341e-11	9.63853589046989e-12	Zfp36l2/Ube2s/Klf4/Cdkn1a/Ppp2r5c/Gpr132/Lmnb1/Ercc3/Pim2/E2f5/Donson/Kat14/Aven/Lats1/Rpa2/Cdkn2c/Smarcd1/Bcl7c/Lcmt1/Prkcq/Ubd/Nsmce2/Klf11/Aif1/Nfatc1/Brd4/Cdkn2d/Babam2/Pkd2/Rad17/Spc24/Appl2/Abcb1a/Ube2c/Cdk1/Acvr1b/Bcl7a/Zw10/Cables1/Cdc27/Dync1li1/Cenpj/Anapc1/Fbxo5/Cdc20/Incenp/Clasp1/Smarcd3/Cit/Zfp36l1/Sirt7/Casp2/Sde2/Rps6kb1/Rab11a/Uimc1/Bach1/Rbl2/Arpp19/Smarca4/Taok3/Muc1/Fbxo7/Anap…	85
GO:2001020	BP	GO:2001020	regulation of response to DNA damage stimulus	67/2283	313/28564	7.71753489612683e-14	1.54890925365266e-11	9.95968187647526e-12	Cd74/Ccdc117/Ppp1r10/Triap1/Smg1/Rpa2/Skil/Smarcd1/Bcl7c/Klhl15/Shld2/Taf7/Ino80b/Brd4/Cdkn2d/Babam2/Wdr76/Wdr48/Brca2/Abl1/Bcl7a/Eya3/Cry1/Axin2/Trp53bp1/Kdm4d/Rad52/Rtel1/Usp22/Fbxo5/Actr8/Atrip/Smarcd3/Sirt7/Rad9a/Atxn7/Ubr5/Cdk9/Ruvbl1/Znhit1/Vps72/Uimc1/Trip12/Smarca4/Setd2/Ino80e/Trim28/Muc1/Rnf8/Helb/Tada3/Taf5/Ino80/Fxr2/Thoc5/Nsd2/Mad2l2/Slf2/Xrcc1/Actl6a/Usp47/Kat5/Mms19/Thoc1/Kmt5c/Atr…	67
GO:0050870	BP	GO:0050870	positive regulation of T cell activation	58/2283	252/28564	1.41226711265298e-13	2.74298718880115e-11	1.76377536174453e-11	Ccl5/B2m/Nfkbiz/Selenok/Rhoa/Cd74/H2-Aa/Xcl1/H2-DMb2/H2-DMa/H2-Ab1/Cd274/Irf1/H2-Oa/Il4ra/Cd28/Icos/Zap70/Smarcd1/Prkcq/Il1b/Mdk/Zbtb16/Aif1/Rara/Jak3/Cd83/Vsir/Il18/Traf6/Abl2/Abl1/Stat5a/Cd1d2/H2-Eb2/Gpam/Bmi1/Smarcd3/Pdcd1lg2/Cd24a/Dusp10/Tgfbr2/Sart1/Cyrib/Malt1/Smarca4/H2-DMb1/Bcl6/Rasgrp1/Ephb6/Hsp90aa1/Actl6a/Kat5/Hsph1/Nfkbid/Cbfb/Tnfrsf14/Ccl21a	58
GO:0033044	BP	GO:0033044	regulation of chromosome organization	57/2283	246/28564	1.69127573719138e-13	3.18224100425916e-11	2.04622110572036e-11	H3f3b/Lmna/Sub1/Ppp1r10/Smg1/Tinf2/Smarcd1/Bcl7c/Rnf4/Lcmt1/Prkcq/Nsmce2/Mcph1/Ino80b/Cct7/Spc24/Ube2c/Bcl7a/Zw10/Cenpv/Pkib/Cdc27/Axin2/Dync1li1/Exosc10/Rtel1/Anapc1/Fbxo5/Cdc20/Hmbox1/Actr8/Incenp/Smarcd3/Cit/Naa10/Ruvbl1/Nek7/Fen1/Senp6/Tent4b/Smarca4/Ino80e/Trim28/Anapc4/Ino80/Mad1l1/Slf2/Xrcc1/Actl6a/Cul3/Kat5/Mapk3/Cdt1/Gnl3l/Atr/Pcid2/Anapc2	57
GO:1901214	BP	GO:1901214	regulation of neuron death	78/2283	405/28564	2.70998066722844e-13	4.89084479614421e-11	3.14487489579776e-11	Ccl5/Jun/Ccl3/Hsp90ab1/Rhoa/Atf4/Cebpb/Stat3/Picalm/Nr4a3/Fasl/Gclc/Prdx2/Ppt1/Rel/Bcl2l11/Il10/Il1b/Atg7/Retreg1/Mdk/Map2k4/Nf1/Zfp746/Ncoa7/Ppp1r13b/Gba/Nr4a2/Itgam/Ddit3/Snx6/F2r/Il18/Mapk8/Prnp/C1qa/Ppp5c/Stambp/Ncf2/Optn/Abl1/Egln1/Pcp4/Cdk5r1/Inpp5a/Cln8/Alkbh1/Lgmn/Vegfb/Agap2/Lrrk2/Hmox1/Hdac4/Bhlhb9/Tnf/Casp2/Bbc3/Hif1a/Oxr1/Tmem259/Kdm2b/Capn2/Itpr1/Sigmar1/Fbxo7/Vps35/Casp6/Casp3/Fcgr2…	78
GO:0007059	BP	GO:0007059	chromosome segregation	81/2283	429/28564	2.85723605758407e-13	4.89084479614421e-11	3.14487489579776e-11	Gem/Rhoa/Sirt2/Hspa1a/Lats1/Tubgcp2/Mapre3/Smarcd1/Bcl7c/Rnf4/Lcmt1/Ube2b/Nsmce2/Dync1h1/Pds5a/Ppp2r1a/Brd4/Top1/Hspa1b/Spc24/Ube2c/Cenpt/Ndc1/Brca2/Kif15/Kif22/Bcl7a/Zw10/Ska3/Tubgcp6/Kif11/Ccdc69/Cenpc1/Cdc27/Mus81/Dync1li1/Haus6/Ncapg2/Cenpj/Anapc1/Fbxo5/Cdc20/Knstrn/Incenp/Clasp1/Haus7/Smarcd3/Mnd1/Cit/Msh5/Naa10/Sirt7/Poldip2/Rab11a/Pds5b/Senp6/Racgap1/Ndel1/Chmp1a/Smarca4/Ciao2a/Chmp1b/Stag…	81
GO:0070997	BP	GO:0070997	neuron death	85/2283	461/28564	2.90042441779428e-13	4.89084479614421e-11	3.14487489579776e-11	Ccl5/Jun/Ccl3/Hsp90ab1/Rhoa/Atf4/Cebpb/Stat3/Picalm/Nr4a3/Fasl/Gclc/Prdx2/Ppt1/Rel/Bcl2l11/Il10/Il1b/Atg7/Retreg1/Mdk/Bnip3/Map2k4/Nf1/Zfp746/Ncoa7/Ppp1r13b/Gba/Nr4a2/Itgam/Ddit3/Snx6/Atn1/F2r/Il18/Mapk8/Prnp/C1qa/Ppp5c/Stambp/Ncf2/Optn/Abl1/Siah1a/Egln1/Pcp4/Enpp1/Cdk5r1/Inpp5a/Cln8/Alkbh1/Lgmn/Vegfb/Agap2/Lrrk2/Hmox1/Hdac4/Bhlhb9/Cit/Tnf/Casp2/Bbc3/Hif1a/Oxr1/Tmem259/Kdm2b/Capn2/Itpr1/Sigmar1/F…	85
GO:0010506	BP	GO:0010506	regulation of autophagy	63/2283	292/28564	2.92427192594571e-13	4.89084479614421e-11	3.14487489579776e-11	Tnfaip3/Snx18/Stat3/Ulk1/Zc3h12a/Sirt2/Atg2a/Pim2/Ticam1/Usp30/Supt5/Ufl1/Scfd1/Foxo1/Bcl2l11/Il10/Atg7/Bnip3/Atp13a2/Mtmr3/Foxk2/Tbk1/Ddit3/Atg12/Mtmr4/Atp6v0a1/Optn/Rnf41/Iigp1/Atg14/Gpsm1/Usp36/Pik3c2a/Atf6/Gpr137/Ralb/Lrrk2/Hmox1/Hdac6/Trp53inp2/Poldip2/Ikbkg/Ubqln2/Nprl2/Adrb2/Tfeb/Gnai3/Dcaf12/Hif1a/Ctsa/Rraga/Snx4/Foxo3/Map3k7/Fbxo7/Kat8/Flcn/Kat5/Mapk3/Rab3gap1/Nupr1/Irgm2/Plekhf1	63
GO:0007249	BP	GO:0007249	I-kappaB kinase/NF-kappaB signaling	55/2283	236/28564	3.48174233642697e-13	5.66582989395319e-11	3.64320008915459e-11	Tnfaip3/Nfkbia/Sqstm1/Rhoa/Cd74/Per1/Zc3h12a/Irf1/Saa3/Fasl/Pim2/Ticam1/S100a13/Rel/Il1b/Ubd/Traf3/Rock2/Akap13/Brd4/Relb/Tnip3/Btrc/Traf6/Abl2/Optn/Nkiras1/Abl1/Tle1/Tnfsf10/Edaradd/Tab3/Tgm2/Btk/Tnip1/Nfkbib/Tnf/Ikbkg/Ikbke/Wdr83/Malt1/Cpne1/Dab2ip/Map3k7/Tank/Irak1/Tnip2/Ash1l/Trim39/Zmynd11/Ikbkb/Nfkbid/Myd88/Ccl21a/Gbp3	55
GO:0030217	BP	GO:0030217	T cell differentiation	68/2283	331/28564	3.97659446020708e-13	6.30080927497548e-11	4.05149984062095e-11	B2m/Zfp36l2/Nfkbiz/Rhoa/Cd74/H2-Aa/Ptger4/Stat3/Nrarp/H2-DMa/Zc3h12a/Irf1/H2-Oa/Il4ra/Cd28/Ptpn2/Prdx2/Zap70/Smarcd1/Smad7/Il1b/Mdk/Zbtb16/Sos1/Prr7/Rara/Jak3/Gba/Cd83/Relb/Vsir/Il18/Il27/Bcl11a/Ctsl/Abl2/Armc5/Abl1/Slc4a2/Enpp1/Stat5a/Sh3rf1/Gpr89/Bmi1/Dtx1/Irf4/Smarcd3/Zfp36l1/Jmjd6/Chd7/Dusp10/Tgfbr2/Sart1/Tox/Malt1/Smarca4/Gadd45g/Fzd5/Bcl6/Rasgrp1/Hsp90aa1/Bcl2a1d/Actl6a/Tbx21/Kat5/Srf/Nfkbi…	68
GO:0002831	BP	GO:0002831	regulation of response to biotic stimulus	87/2283	485/28564	7.44152751817917e-13	1.14885736376812e-10	7.38729776298596e-11	Tnfaip3/Ccl5/Nfkbiz/Nfkbia/Selenok/Arf6/Serpinb9/Cd74/Serpinb9b/N4bp1/Xcl1/Emilin2/Zc3h12a/Cd274/Irf1/Klrc3/Sirt2/Hspa1a/Ticam1/Ncf1/Klrb1b/Otulin/Ptpn2/Prdx2/Rnf125/Il1b/Lacc1/Traf3/Trim44/Gpatch3/Ninj1/Tbk1/Cdc37/Atg12/Tnip3/Il27/Acod1/Elmod2/Hspa1b/Appl2/Pja2/Traf6/Muc4/Optn/Ahr/Stat5a/Eif2ak4/Ttll12/Irf4/Polr3b/Rnf185/Clec7a/Tnip1/Tnf/Crk/Cd24a/Dusp10/Polr3c/Ikbke/Pcbp2/Hexim1/Gpr108/Prkca/Cd…	87
GO:0022409	BP	GO:0022409	positive regulation of cell-cell adhesion	67/2283	330/28564	1.04826343614189e-12	1.57789853725258e-10	1.01460866266575e-10	Ccl5/B2m/Nfkbiz/Selenok/Rhoa/Cd74/H2-Aa/Xcl1/Emilin2/H2-DMb2/H2-DMa/H2-Ab1/Cd274/Irf1/H2-Oa/Nr4a3/Il4ra/Cd28/Plaur/Icos/Zap70/Smarcd1/Prkcq/Smad7/Il1b/Cxcl13/Mdk/Zbtb16/Aif1/Rara/Jak3/Cd83/Vsir/Il18/Traf6/Abl2/Abl1/Chst2/Stat5a/Cd1d2/H2-Eb2/Gpam/Bmi1/Smarcd3/Nfat5/Tnf/Pdcd1lg2/Cd24a/Dusp10/Tgfbr2/Sart1/Cyrib/Malt1/Smarca4/H2-DMb1/Bcl6/Rasgrp1/Ephb6/Hsp90aa1/Irak1/Actl6a/Kat5/Hsph1/Nfkbid/Cbfb/Tnf…	67
GO:0001933	BP	GO:0001933	negative regulation of protein phosphorylation	70/2283	354/28564	1.22863231242057e-12	1.76813231891896e-10	1.13693138383796e-10	Tnfaip3/Jun/Rgs2/Socs3/Ppp1r15a/Dusp1/Cdkn1a/Zc3h12a/Inpp5k/Dnaja1/Irf1/Rabgef1/Sirt2/Spry2/Gadd45b/Ptpn1/Lats1/Hhex/Ptpn2/Cdkn2c/Gskip/Smad7/Il1b/Camk2n1/Nf1/Taf7/Chordc1/Gba/Pmepa1/Gfra2/Il18/Prnp/Ppp5c/Niban1/Ptprj/Zbed3/Abl1/Atg14/Gnaq/Pkib/Pcp4/Enpp1/Errfi1/Heg1/Cdk5rap1/Psen2/Lrrk2/Pard6a/Dusp10/Mical1/Prkrip1/Dvl1/Hexim1/Gadd45g/Prkca/Dab2ip/Fbxo7/Traf3ip1/Snx25/Casp3/Spag9/Gadd45a/Pkig/Pp…	70
GO:0045619	BP	GO:0045619	regulation of lymphocyte differentiation	52/2283	222/28564	1.23337580791557e-12	1.76813231891896e-10	1.13693138383796e-10	Zfp36l2/Nfkbiz/Rhoa/Cd74/H2-Aa/Nrarp/H2-DMa/Zc3h12a/Irf1/H2-Oa/Il4ra/Cd28/Ptpn2/Prdx2/Zap70/Smarcd1/Smad7/Il10/Mdk/Zbtb16/Sos1/Rara/Jak3/Cd83/Vsir/Il18/Il27/Rnf41/Abl1/Slc4a2/Stat5a/Sh3rf1/Dtx1/Smarcd3/Zfp36l1/Cd24a/Dusp10/Tgfbr2/Sart1/Tox/Malt1/Smarca4/Fbxo7/Bcl6/Rasgrp1/Hsp90aa1/Actl6a/Tbx21/Kat5/Nfkbid/Cbfb/Pcid2	52
GO:0030099	BP	GO:0030099	myeloid cell differentiation	86/2283	482/28564	1.36275412779188e-12	1.90817269847323e-10	1.22697911432522e-10	Irf8/Ccl5/Jun/Ccl3/B2m/Nfkbia/Junb/Zfp36/Cd74/Klf10/Cebpb/Stat3/Klf2/Uba5/Hspa1a/Ctr9/Hhex/Ptpn2/Ufl1/Brd1/Nedd9/Smad5/Ubd/Zbtb16/Nf1/Ninj1/Rara/Gba/Slc25a38/Nfatc1/Itgam/Relb/Abi1/Fli1/Ccl9/Srp54c/Hspa1b/Traf6/Acvr1b/Tcta/Rnf41/Slc4a2/Gp1bb/L3mbtl1/Eif2ak1/Enpp1/Stat5a/Gpr137/Psen2/Ncapg2/Pir/Acvr2a/Irf4/Zfp36l1/Vps33a/Tnf/Jmjd6/Atpif1/Bpgm/Ptbp3/Tgfbr2/Racgap1/Sbno2/Sp1/Hif1a/Smarca4/Prkca/Foxo…	86
GO:0035967	BP	GO:0035967	cellular response to topologically incorrect protein	35/2283	114/28564	1.57994039700826e-12	2.16200480236062e-10	1.39019635889865e-10	Ppp1r15a/Atf4/Pigbos1/Serp1/Atf3/Ptpn1/Hspa1a/Ptpn2/Ufl1/Klhl15/Abca7/Ddit3/Dnajb14/Hspa1b/Parp6/Optn/Creb3l2/Yod1/Atxn3/Hspa13/Atf6/Eif2ak4/Hdac6/Rnf185/Tmem33/Uggt1/Ern1/Pik3r1/Derl1/Eif2a/Ero1a/Cul3/Bag6/Herpud1/Rhbdd1	35
GO:0002449	BP	GO:0002449	lymphocyte mediated immunity	72/2283	372/28564	1.73626845315072e-12	2.32312719031566e-10	1.49380008671072e-10	B2m/Nfkbiz/Gzmb/Serpinb9/H2-K1/Cd74/H2-Aa/Serpinb9b/Xcl1/H2-DMb2/H2-DMa/H2-Ab1/Arid5a/Prf1/H2-Oa/Klrc3/Vamp7/Il4ra/Cd28/H60b/Klrb1b/Crlf2/Smad7/Il1b/Shld2/Kif5b/Gba/Stx11/Supt6/Vsir/Il18/C1qa/H2-Q1/Traf6/Muc4/Ahr/Enpp1/Stat5a/Hfe/Cd1d2/Trp53bp1/H2-Eb2/Cr2/Btk/Tnf/Crk/Cd24a/Cyrib/Pou2f2/Malt1/Fzd5/H2-DMb1/Cd226/Rnf8/Map3k7/Bcl6/H2-M3/Nsd2/Rasgrp1/Mad2l2/Fcgr2b/Ephb6/Ebag9/Tbx21/Thoc1/Pms2/Dusp22/F…	72
GO:0002443	BP	GO:0002443	leukocyte mediated immunity	85/2283	480/28564	2.79085896295705e-12	3.65299169912269e-10	2.3489197404476e-10	B2m/Nfkbiz/Gzmb/Serpinb9/H2-K1/Cd74/H2-Aa/Serpinb9b/Ywhaz/Xcl1/H2-DMb2/Snap23/H2-DMa/H2-Ab1/Arid5a/Prf1/H2-Oa/Nr4a3/Klrc3/Rabgef1/Vamp7/Il4ra/Cd28/H60b/Ticam1/Ncf1/Klrb1b/Crlf2/Smad7/Il1b/Shld2/Kif5b/Jak3/Gba/Stx11/Itgam/Supt6/Vsir/Vamp2/Il18/C1qa/H2-Q1/Traf6/Muc4/Ahr/Enpp1/Stat5a/Hfe/Cd1d2/Trp53bp1/H2-Eb2/Cr2/Btk/Hmox1/Tnf/Crk/Cd24a/Cyrib/Pou2f2/Malt1/Snx4/Fzd5/H2-DMb1/Cd226/Rnf8/Map3k7/Bcl6/H2-…	85
GO:2000112	BP	GO:2000112	regulation of cellular macromolecule biosynthetic process	87/2283	497/28564	2.95553019519809e-12	3.78622283091228e-10	2.43458903873204e-10	Rgs2/Zfp36l2/Eif1/Gzmb/Ppp1r15a/Zfp36/Pan3/Klf4/Ulk1/Per1/Serp1/Zc3h12a/Inpp5k/Ptbp1/Cpeb2/Tob1/Ppp1r3b/Scrib/Paip2b/Patl1/Rock2/Rida/Dcp1b/Mknk2/Rara/Cnot8/Dapk3/Abca7/Jak3/Gba/Pcif1/Cnot1/Uhmk1/Dnd1/Niban1/Dcp1a/Dph7/Nsun4/Eif2ak1/Enpp1/Sepsecs/Slc2a10/Nanos1/Alkbh1/Cdk5rap1/Trap1/Eif2ak4/Cpeb3/Zfp36l1/Tnf/Samd4b/Irs2/Elavl1/Rps6kb1/Msi2/Tent4b/Eif4e3/Ago2/Dph3/Prkca/Rpusd4/Ncstn/Zfp598/Fxr2/Er…	87
GO:0002819	BP	GO:0002819	regulation of adaptive immune response	55/2283	249/28564	3.47024787869906e-12	4.35299218284313e-10	2.79902888110858e-10	Tnfaip3/B2m/Nfkbiz/H2-K1/Cd74/Xcl1/H2-DMa/Zc3h12a/H2-Ab1/Arid5a/Cd274/Irf1/Il4ra/Cd28/H60b/Prkcq/Smad7/Il1b/Shld2/Jak3/Supt6/Vsir/Il18/Il27/H2-Q1/Traf6/Muc4/Ahr/Hfe/Cd1d2/Trp53bp1/Cr2/Btk/Eif2ak4/Tnf/Cd24a/Dusp10/Cyrib/Malt1/Fzd5/Cd226/Map3k7/Bcl6/H2-M3/Nsd2/Mad2l2/Fcgr2b/Tbx21/Thoc1/Pms2/Nfkbid/Dusp22/Fcgr3/Kmt5c/Tnfrsf14	55
GO:0007033	BP	GO:0007033	vacuole organization	49/2283	207/28564	3.608782066497e-12	4.43438302497519e-10	2.85136421924295e-10	Map1lc3b/Snx18/Ulk1/Atg2a/Wipi2/Scfd1/Ppt1/Rab19/Map1lc3a/Atg7/Fig4/Gnptab/Tmem175/Atp13a2/Mtmr3/Gba/Rab14/Atg12/Vps16/Gaa/Cln6/Atg14/Ubxn2b/Lrba/Pik3c2a/Cln8/Arfip2/Ralb/Lrrk2/Cln5/Trp53inp2/Atg9a/Vps33a/Tpp1/Ubqln2/Tfeb/Chmp1a/Snx4/Chmp1b/Atg2b/Vps35/Hps1/Rab20/Vps4a/Rab3gap1/Tasl/Atp2a2/Nupr1/Irgm2	49
GO:0042176	BP	GO:0042176	regulation of protein catabolic process	70/2283	364/28564	4.81945267244038e-12	5.8035849081527e-10	3.73177830089173e-10	Tnfaip3/Hsp90ab1/N4bp1/Phf20l1/Sirt2/Stx5a/Hspa1a/Gclc/Snx9/Cdc20b/Ufl1/Vgll4/Foxo1/Arih2/Smad7/Il10/Il1b/Atg7/Atp13a2/Gba/Timp2/Snx12/Anxa2/Gga1/Rad23b/Faf1/Mapk8/Hspa1b/Lpcat1/Btrc/Rnf41/Rnf144a/Adam9/Atxn3/Axin2/Hfe/Wdr91/Psen2/Agap2/Lrrk2/Sh3rf1/Cdc20/Rnf185/Psmd2/Marchf2/Tnf/Tiparp/Ubqln2/Csnk1e/Styx/Ctsa/Tmem259/Odc1/Senp1/Dab2ip/Vps35/Usp19/Mad2l2/Ern1/Hsp90aa1/Azin1/Eif2a/Trim39/Furin/Bag…	70
GO:0006986	BP	GO:0006986	response to unfolded protein	35/2283	119/28564	6.28390283501544e-12	7.41870175875059e-10	4.77031880850089e-10	Ppp1r15a/Atf4/Pigbos1/Serp1/Atf3/Ptpn1/Hspa1a/Dnajb9/Ptpn2/Ufl1/Abca7/Ddit3/Hspa1b/Parp6/Optn/Creb3l2/Yod1/Hspa13/Atf6/Erp27/Eif2ak4/Jkamp/Ubxn4/Tmem33/Upf2/Dab2ip/Ern1/Hsp90aa1/Pik3r1/Derl1/Eif2a/Ero1a/Hsph1/Herpud1/Rhbdd1	35
GO:1903008	BP	GO:1903008	organelle disassembly	36/2283	126/28564	8.07595922223636e-12	9.35102893790098e-10	6.01282955858003e-10	Sqstm1/Map1lc3b/Ulk1/Chka/Uba5/Stx5a/Atg2a/Wipi2/Usp30/Ufl1/Map1lc3a/Nedd9/Atg7/Retreg1/Bnip3/Kif5b/Gba/Cdc37/Atg12/Cdk1/Optn/Rnf41/Atg14/Lrba/Arfip2/Gfm2/Hdac6/Atg9a/Atpif1/Hif1a/Atg2b/Fbxo7/Klc1/Mul1/Kat5/Kif19a	36
GO:0051650	BP	GO:0051650	establishment of vesicle localization	46/2283	193/28564	1.26953650297913e-11	1.44224137442214e-09	9.27379395820705e-10	Sar1a/Picalm/Exoc2/Vamp7/Rab11b/Stard3nl/Scrib/F8a/Atp13a2/Actn4/Kif5b/Dync1h1/Dpysl2/Mapk8/Mreg/Myo6/Kif1c/Rab17/Rab3a/Trappc11/Bicdl1/Exoc1/Wasl/Lrrk2/Trappc9/Clasp1/Wdr11/Ikbkg/Bloc1s6/Rab11a/Ndel1/Stard3/Trappc6a/Fam91a1/Rasgrp1/Vps4a/Ap3s1/Dipk2a/Cul3/Exoc4/Trip11/Preb/Kif1b/Chp1/Rab3gap1/Ccdc186	46
GO:1901987	BP	GO:1901987	regulation of cell cycle phase transition	78/2283	437/28564	1.47250451658937e-11	1.64184253599715e-09	1.05572546043191e-09	Zfp36l2/Ppp1r10/Klf4/Cdkn1a/Ppp2r5c/Gpr132/Lmnb1/Ercc3/Donson/Aven/Rpa2/Cdkn2c/Smarcd1/Bcl7c/Lcmt1/Prkcq/Ubd/Nsmce2/Aif1/Brd4/Cdkn2d/Babam2/Pkd2/Rad17/Spc24/Appl2/Wdr76/Ube2c/Cdk1/Usp28/Brca2/Plpp2/Atf5/Bcl7a/Zw10/Cry1/Mus81/Trp53bp1/Dync1li1/Cenpj/Fbxo5/Cdc20/Eif2ak4/Incenp/Atrip/Smarcd3/Zfp36l1/Rad9a/Casp2/Sde2/Tiprl/Rab11a/Uimc1/Rbl2/Smarca4/Taok3/Muc1/Dot1l/Fbxo7/Anapc4/Apex1/Ino80/Lsm10/Mad1…	78
GO:0045787	BP	GO:0045787	positive regulation of cell cycle	67/2283	350/28564	1.69988811815892e-11	1.86091388353361e-09	1.19659110020833e-09	Pim1/Rhoa/Ppp1r10/Nr4a3/Lmnb1/Sirt2/Cd28/Mark4/Mapre3/Smoc2/Ube2b/Bcl2l11/Il10/Il1b/Nsmce2/Rock2/Aif1/Rara/Dync1h1/Sh2b1/Brd4/Pkd2/Ube2c/Cdk1/Brca2/Gdpd5/Tgfa/Abl1/Ubxn2b/Cenpv/Stat5a/Dync1li1/Cdk5rap1/Lgmn/Poc1a/Ncapg2/Usp22/Cenpj/Fbxo5/Incenp/Smarcd3/Cit/Poldip2/Tnf/Rps6kb1/Rab11a/Fen1/Racgap1/Phip/Prkca/Cep120/Apex1/Ino80/Lsm10/Mad1l1/Usp19/Thoc5/Slf2/Azin1/Zpr1/Cul3/Ptpn11/Kat5/Thoc1/Cdt1/Nup…	67
GO:0045580	BP	GO:0045580	regulation of T cell differentiation	45/2283	188/28564	1.80935983670779e-11	1.94538492443171e-09	1.25090704500212e-09	Nfkbiz/Rhoa/Cd74/H2-Aa/Nrarp/H2-DMa/Zc3h12a/Irf1/H2-Oa/Il4ra/Cd28/Ptpn2/Prdx2/Zap70/Smarcd1/Smad7/Mdk/Zbtb16/Sos1/Rara/Jak3/Cd83/Vsir/Il18/Il27/Abl1/Slc4a2/Stat5a/Sh3rf1/Dtx1/Smarcd3/Dusp10/Tgfbr2/Sart1/Tox/Malt1/Smarca4/Bcl6/Rasgrp1/Hsp90aa1/Actl6a/Tbx21/Kat5/Nfkbid/Cbfb	45
GO:2001233	BP	GO:2001233	regulation of apoptotic signaling pathway	76/2283	424/28564	2.1739730455741e-11	2.29640205393011e-09	1.47661548691072e-09	Tnfaip3/Lmna/Cd74/Siah2/Dnaja1/Atf3/Triap1/Mnt/Ptpn1/Hspa1a/Gclc/Plaur/Ptpn2/Prdx2/Skil/Erp29/Ing2/Bcl2l11/Il1b/Nf1/Dapk3/Jak3/Nr4a2/Mrtfa/Trps1/Ppp2r1a/Ddit3/Cdkn2d/Faf1/Zfas1/Ghitm/Mapk8/Hspa1b/Ctsl/Tnfsf10/Siah1a/Eya3/Ppp2r1b/Stk3/Ctnna1/Mpv17l/Psen2/Agap2/Lrrk2/Trap1/Sh3rf1/Hmox1/Bmi1/Fxn/Rad9a/Tnf/Ikbkg/Dapk2/Casp2/Fcmr/Pdia3/Bbc3/Rps6kb1/Gnai3/Caap1/Tnfrsf12a/Hif1a/Phip/Muc1/Dab2ip/Map3k7/I…	76
GO:0002822	BP	GO:0002822	regulation of adaptive immune response based on somatic recombination of immune receptors built from immunoglobulin superfamily domains	51/2283	232/28564	2.52647442642555e-11	2.60047265834188e-09	1.67213672101704e-09	Tnfaip3/B2m/Nfkbiz/H2-K1/Xcl1/H2-DMa/Zc3h12a/H2-Ab1/Arid5a/Cd274/Irf1/Il4ra/Cd28/H60b/Prkcq/Smad7/Il1b/Shld2/Jak3/Supt6/Vsir/Il18/Il27/H2-Q1/Traf6/Muc4/Ahr/Hfe/Cd1d2/Trp53bp1/Cr2/Btk/Tnf/Cd24a/Cyrib/Malt1/Fzd5/Cd226/Map3k7/Bcl6/H2-M3/Nsd2/Mad2l2/Fcgr2b/Tbx21/Thoc1/Pms2/Nfkbid/Dusp22/Fcgr3/Kmt5c	51
GO:0022411	BP	GO:0022411	cellular component disassembly	79/2283	450/28564	2.54821270290933e-11	2.60047265834188e-09	1.67213672101704e-09	Arf6/Sqstm1/Map1lc3b/Sptan1/Ulk1/Chka/Uba5/Stx5a/Atg2a/Wipi2/Usp30/Ufl1/Smarcd1/Map1lc3a/Nedd9/Atg7/Retreg1/Bnip3/Rubcnl/Kif5b/Gba/Cdc37/Itgam/Atg12/Vps16/Napa/Camsap1/Dffb/C1qa/Cdk1/Optn/Rnf41/Atg14/Lrba/Frat1/Mcoln1/Arfip2/Gfm2/Hdac6/Ttbk2/Clasp1/Atg9a/Smarcd3/Pdxp/Vps33a/Atxn7/Tnf/Dhx8/Cd24a/Gsn/Adrb2/Atpif1/Cma1/Mical1/Hif1a/Ndel1/Chmp1a/Smarca4/Tpm1/Chmp1b/Atg2b/Fbxo7/Scaf8/Mapre2/Casp3/Klc1…	79
GO:0051348	BP	GO:0051348	negative regulation of transferase activity	56/2283	269/28564	2.6718056010294e-11	2.681156920633e-09	1.72401771940107e-09	Tnfaip3/Rgs2/Zfp36/Dusp1/Cdkn1a/Inpp5k/Dnaja1/Spry2/Gadd45b/Ptpn1/Lats1/Tinf2/Hhex/Ptpn2/Cdkn2c/Gskip/Smad7/Il1b/Camk2n1/Nf1/Taf7/Chordc1/Gba/Ptprj/Abl1/Gnaq/Pkib/Pcp4/Errfi1/Heg1/Cln8/Cdk5rap1/Limk1/Psen2/Fbxo5/Cdc20/Irs2/Nprl2/Dusp10/Prkrip1/Hexim1/Gadd45g/Prkca/Dab2ip/Fbxo7/Casp3/Mad2l2/Xrcc1/Gadd45a/Pkig/Zgpat/Chp1/Lyn/Dusp22/Dusp7/Nf2	56
GO:0046631	BP	GO:0046631	alpha-beta T cell activation	45/2283	191/28564	3.20556104266075e-11	3.16404639964924e-09	2.03452174545406e-09	Nfkbiz/Rhoa/Xcl1/Cebpb/Ptger4/Stat3/Zc3h12a/H2-Ab1/Cd274/Irf1/Il4ra/Cd28/Zap70/Prkcq/Smad7/Zbtb16/Prr7/Rara/Jak3/Cd83/Relb/Vsir/Il18/Il27/Ctsl/Abl2/Armc5/Abl1/Slc4a2/Hfe/Cd1d2/Sh3rf1/Irf4/Cd24a/Tgfbr2/Tox/Malt1/Gadd45g/Bcl6/H2-M3/Tbx21/Hsph1/Nfkbid/Cbfb/Tnfrsf14	45
GO:0006282	BP	GO:0006282	regulation of DNA repair	48/2283	213/28564	3.84527579003401e-11	3.73425895674109e-09	2.40117561218083e-09	Ccdc117/Rpa2/Smarcd1/Bcl7c/Klhl15/Shld2/Taf7/Ino80b/Babam2/Wdr48/Bcl7a/Eya3/Axin2/Trp53bp1/Kdm4d/Rad52/Rtel1/Usp22/Actr8/Atrip/Smarcd3/Sirt7/Atxn7/Ubr5/Cdk9/Ruvbl1/Vps72/Uimc1/Trip12/Smarca4/Setd2/Ino80e/Trim28/Rnf8/Helb/Tada3/Taf5/Ino80/Nsd2/Mad2l2/Slf2/Xrcc1/Actl6a/Kat5/Mms19/Kmt5c/Atr/Ercc8	48
GO:0097191	BP	GO:0097191	extrinsic apoptotic signaling pathway	52/2283	242/28564	3.96989078548277e-11	3.79408133641139e-09	2.43964215689317e-09	Tnfaip3/Nfkbiz/Lmna/Siah2/Atf3/Fasl/Hspa1a/Gclc/Prdx2/Skil/Bcl2l11/Il1b/Bcl2a1a/Rock2/Nf1/Mknk2/Dapk3/Jak3/Trps1/Ppp2r1a/Faf1/Il18/Hspa1b/Acvr1b/Rnf41/Tnfsf10/Eya3/Ppp2r1b/Stk3/Ctnna1/Psen2/Agap2/Sh3rf1/Hmox1/Casp8ap2/Tnf/Casp2/Fcmr/Pdia3/Rps6kb1/Tnfrsf12a/Phip/Bcl2a1b/Foxo3/Dab2ip/Itgav/Casp3/Pik3r1/Bcl2a1d/Zfp110/Zmynd11/Bex3	52
GO:0031396	BP	GO:0031396	regulation of protein ubiquitination	48/2283	214/28564	4.57738349349472e-11	4.20978306079865e-09	2.7069436092304e-09	Tnfaip3/Sqstm1/N4bp1/Ube2s/Siah2/Dnaja1/Spry2/Hspa1a/Gclc/Ticam1/Ufl1/Smad7/Atg7/Trim44/Prr7/Rpl37rt/Nsmce3/Ube2d1/Mapk8/Hspa1b/Btrc/Mta1/Wdr48/Nxn/Abl1/Cry1/Limk1/Psen2/Lrrk2/Fbxo5/Cdc20/Wbp1l/Sirt7/Arrdc3/Ubr5/Trip12/Ndfip2/Birc3/Arrdc4/Mad2l2/Hsp90aa1/Derl1/Cul3/Birc2/Fbxo33/Chp1/Gnl3l/Herpud1	48
GO:0051648	BP	GO:0051648	vesicle localization	48/2283	214/28564	4.57738349349472e-11	4.20978306079865e-09	2.7069436092304e-09	Sar1a/Picalm/Exoc2/Vamp7/Rab11b/Stard3nl/Scrib/F8a/Atp13a2/Actn4/Kif5b/Dync1h1/Dpysl2/Mapk8/Mreg/Myo6/Kif1c/Rab17/Rab3a/Trappc11/Bicdl1/Exoc1/Wasl/Lrrk2/Trappc9/Clasp1/Wdr11/Vps33a/Ikbkg/Bloc1s6/Rab11a/Ndel1/Stard3/Trappc6a/Fam91a1/Rasgrp1/Uso1/Vps4a/Ap3s1/Dipk2a/Cul3/Exoc4/Trip11/Preb/Kif1b/Chp1/Rab3gap1/Ccdc186	48
GO:0002697	BP	GO:0002697	regulation of immune effector process	81/2283	472/28564	4.61461023106977e-11	4.20978306079865e-09	2.7069436092304e-09	Tnfaip3/Litaf/B2m/Nfkbiz/Serpinb9/H2-K1/Cd74/Serpinb9b/Xcl1/H2-DMb2/Zc3h12a/Arid5a/Irf1/Nr4a3/Klrc3/Rabgef1/Vamp7/Il4ra/Cd28/H60b/Ticam1/Ncf1/Klrb1b/Dnajb9/Smad7/Il10/Il1b/Lacc1/Shld2/Rara/Jak3/Itgam/Supt6/Vsir/Il18/Il27/Appl2/H2-Q1/Traf6/Muc4/Ptprj/Ahr/Stat5a/Hfe/Cd1d2/Trp53bp1/Cr2/Btk/Hmox1/Atg9a/Tnf/Crk/Casp4/Cd24a/Dusp10/Cyrib/Malt1/Snx4/Fzd5/H2-DMb1/Cd226/Map3k7/Bcl6/H2-M3/Nsd2/Rasgrp1/Mad2l…	81
GO:1901988	BP	GO:1901988	negative regulation of cell cycle phase transition	54/2283	258/28564	4.84975999098136e-11	4.33128152009932e-09	2.78506865111151e-09	Zfp36l2/Ppp1r10/Klf4/Cdkn1a/Ppp2r5c/Gpr132/Donson/Aven/Rpa2/Lcmt1/Brd4/Cdkn2d/Babam2/Pkd2/Rad17/Spc24/Wdr76/Cdk1/Usp28/Brca2/Atf5/Zw10/Cry1/Mus81/Trp53bp1/Dync1li1/Fbxo5/Cdc20/Eif2ak4/Incenp/Atrip/Zfp36l1/Rad9a/Casp2/Sde2/Tiprl/Uimc1/Rbl2/Taok3/Muc1/Dot1l/Fbxo7/Mad1l1/Thoc5/Vps4a/Usp47/Trim39/Ptpn11/Thoc1/Cdt1/Atr/Pcid2/Zfyve19/Zfp655	54
GO:0006260	BP	GO:0006260	DNA replication	56/2283	273/28564	4.89166489564447e-11	4.33128152009932e-09	2.78506865111151e-09	Jun/Rtf2/Orc2/Rbbp6/Donson/Rpa2/Baz1a/Atg7/Map2k4/Pds5a/Atf1/Ino80b/Faf1/Top1/Mapk8/Rad17/Cdk1/Brca2/Repin1/Pold3/Smarcal1/E4f1/Mcm9/Top1mt/Poll/Mettl4/Obi1/Mus81/Rtel1/Carm1/Fbxo5/Actr8/Tonsl/Cdk9/Ruvbl1/Sde2/Fen1/Ino80e/Helb/Orc5/Pole3/Ino80/Kin/Zpr1/Actl6a/Wrnip1/Dtd1/Rpa3/Alyref/Nasp/Ilkap/Thoc1/Cdt1/Rnaseh1/Atr/Orc6	56
GO:0051098	BP	GO:0051098	regulation of binding	74/2283	416/28564	5.75014805811497e-11	5.01762919679858e-09	3.22639886464483e-09	Jun/B2m/Gzma/Hsp90ab1/Sub1/Map1lc3b/Klf4/Cdkn1a/Gemin2/Sirt2/Epb41/Pim2/Plaur/Ticam1/Mapre3/Ufl1/Il10/Bambi/Rara/Txn1/Lrpap1/Hopx/Anxa2/Brd4/Ddit3/Rapgef2/Pacs1/Mark2/Mapk8/H1f0/Traf6/Abl2/Abl1/Gpsm1/Hfe/Stk3/Kdm4d/Psen2/Carm1/Ralb/Lrrk2/Cln5/Camk1/Hmox1/Hmbox1/Hdac4/Ttbk2/Irf4/Smarcd3/Arhgef7/Poldip2/Crk/Cdk9/Adrb2/Hip1r/Styx/Nvl/Mbd2/Cpne1/Smarca4/Trim28/Dot1l/Ifi204/Traf3ip1/Mad2l2/Ephb6/Derl1…	74
GO:0071824	BP	GO:0071824	protein-DNA complex subunit organization	46/2283	203/28564	7.99554830500891e-11	6.78371432464549e-09	4.36201387880071e-09	H3f3b/Nfkbiz/H1f4/H1f2/Shprh/Smarcd1/Rnf4/Baz1a/Gtf2a1/H3c13/Med21/Taf7/Brf1/Supt6/H1f0/H3c6/Cenpt/Cenpv/Med27/H1f3/Ahr/Cenpc1/Med16/Rad52/Med26/H4c14/Smarcd3/Dr1/Hira/Taf13/Med30/Senp6/Smarca4/Setd2/Med10/Itgb3bp/Taf5/Pole3/Cenpa/Nap1l1/Creb1/Brd2/Med25/Nasp/Cdt1/Spty2d1	46
GO:0031349	BP	GO:0031349	positive regulation of defense response	78/2283	452/28564	7.99939739328733e-11	6.78371432464549e-09	4.36201387880071e-09	Tnfaip3/Ccl5/Ccl3/Nfkbiz/Nfkbia/Arf6/Cd74/Xcl1/Cebpb/Ptger4/Emilin2/Irf1/Klrc3/Vamp7/Cd28/Hspa1a/Ticam1/Pde5a/Otulin/Rnf125/Cdk19/Il1b/Camk2n1/Mdk/Lacc1/Traf3/Gpatch3/Ninj1/Pde2a/Tbk1/Il18/Tnip3/Acod1/Hspa1b/Appl2/Pja2/Optn/Stat5a/Tgm2/Lrrk2/Btk/Irf4/Tafa3/Polr3b/Rnf185/Clec7a/Tnip1/Tnf/Casp4/Cd24a/Polr3c/Ikbke/Hexim1/Snx4/Gpr108/Prkca/Cd226/Dab2ip/Casp6/Ifi204/H2-M3/Rasgrp1/Hsp90aa1/Irak1/Tnip2/…	78
GO:0034470	BP	GO:0034470	ncRNA processing	72/2283	403/28564	8.49570309116254e-11	7.10453170998467e-09	4.56830350428301e-09	Rps27rt/Stat3/Rpp25l/Riok1/Elac2/Tsr2/Tsen54/Nol8/Nop2/Trit1/Mettl2/Ints12/Ybey/Mto1/Mettl6/Tsr1/Nsun4/Tyw5/Dgcr8/Trmo/Usp36/Trmt2b/Ints1/Fdxacb1/Nol6/Qtrt1/Alkbh1/Tut1/Exosc10/Cdk5rap1/Ddx56/Rrp8/Sirt7/Dalrd3/Nsa2/Sde2/Chd7/Sart1/Tsr3/Osgep/Nvl/Tent4b/Wdr46/Bud23/Ago2/Elp5/Rpusd4/Rpp30/Srfbp1/Wdr12/Utp18/Dus2/Rpf2/Ddx49/Znhit6/Bysl/Utp23/Tsen34/Ythdf2/Clp1/Thada/Rpp38/Ctu2/Mtrex/Ddx52/Ints4/Pus7…	72
GO:0016241	BP	GO:0016241	regulation of macroautophagy	33/2283	118/28564	1.10821239442678e-10	9.14047510526524e-09	5.87744078832255e-09	Snx18/Ulk1/Atg2a/Pim2/Usp30/Supt5/Scfd1/Bnip3/Atp13a2/Tbk1/Atg12/Atp6v0a1/Optn/Rnf41/Atg14/Gpsm1/Usp36/Ralb/Lrrk2/Hmox1/Hdac6/Poldip2/Ikbkg/Ubqln2/Adrb2/Gnai3/Hif1a/Snx4/Map3k7/Mapk3/Rab3gap1/Nupr1/Irgm2	33
GO:0048193	BP	GO:0048193	Golgi vesicle transport	56/2283	279/28564	1.17829480186008e-10	9.58717973243182e-09	6.16467749820964e-09	Sar1a/Stx5a/Rab6a/Exoc2/Vamp7/Acsl3/Insig1/Erp29/Scfd1/Gosr2/Snx8/Snx12/Use1/Ier3ip1/Gga1/Rab14/Vamp2/Optn/Creb3l2/Zw10/Sec22a/Kif16b/Kif1c/Trappc11/Exoc1/Dop1a/Lrrk2/Trappc9/Lyplal1/Golt1b/Copb1/Tmed7/Ergic3/Arf4/Golga7/Trappc6a/Ero1b/Sec23a/Whamm/Mppe1/Uso1/Lman1/Ap3s1/Vamp4/Dipk2a/Gak/Cul3/Copg1/Exoc4/Trip11/Yif1a/Preb/Tbc1d20/Ap1g1/Gga2/Cog3	56
GO:0042113	BP	GO:0042113	B cell activation	61/2283	318/28564	1.24142622846177e-10	9.96616976209112e-09	6.40837286776478e-09	Irf8/Tnfaip3/Zfp36l2/Nfkbiz/Cd74/Cd38/Cdkn1a/H2-Ab1/Pfdn1/Cd28/Ticam1/Gon4l/Dnajb9/Hhex/Ptpn2/Il10/Cd320/Themis2/Shld2/Jak3/Nfatc1/Sh3kbp1/Supt6/Irf2bp2/Bcl11a/Ms4a1/Ptprj/Abl1/Ahr/Enpp1/Stat5a/Trp53bp1/Cr2/Btk/Bmi1/Lyl1/Zfp36l1/Irs2/Cd24a/Pou2f2/Malt1/Dock10/Tpd52/Rnf8/Bcl6/Nsd2/Rasgrp1/Casp3/Mad2l2/Fcgr2b/Pik3r1/Tnip2/Rbpj/Tbx21/Thoc1/Pms2/Lyn/Kmt5c/Cfb/Pcid2/Igbp1	61
GO:0045732	BP	GO:0045732	positive regulation of protein catabolic process	46/2283	207/28564	1.60212628775263e-10	1.26926347086298e-08	8.16152421932713e-09	Tnfaip3/Sirt2/Stx5a/Hspa1a/Gclc/Snx9/Cdc20b/Vgll4/Foxo1/Arih2/Smad7/Il1b/Atg7/Gba/Gga1/Faf1/Mapk8/Hspa1b/Lpcat1/Rnf41/Rnf144a/Adam9/Atxn3/Axin2/Psen2/Lrrk2/Sh3rf1/Cdc20/Rnf185/Marchf2/Tnf/Tiparp/Ubqln2/Csnk1e/Tmem259/Dab2ip/Vps35/Ern1/Hsp90aa1/Eif2a/Bag6/Nrd1/Herpud1/Nupr1/Rhbdd1/Ankib1	46
GO:0006913	BP	GO:0006913	nucleocytoplasmic transport	65/2283	352/28564	1.67194122372518e-10	1.27794413753088e-08	8.21734200095905e-09	Nfkbia/Lmna/Hsp90ab1/Sqstm1/Stat3/Cdkn1a/Zc3h12a/Bach2/Nup107/Hhex/Prkcq/Mlx/Egr2/Nf1/Jup/Nxt1/Txn1/Akap13/Supt6/Uhmk1/Ppp1cc/Appl2/Cdk1/Kpna1/Ndc1/Thoc6/Frat1/Ipo13/Ltv1/Stk3/Dnajc27/Nol6/Lrrk2/Camk1/Nup153/Sirt7/Notch1/Ubr5/Elavl1/Adam10/Fyttd1/Nup214/Styx/Hikeshi/Malt1/Phip/Setd2/Trim28/Nup93/Zfp384/Thoc5/Hsp90aa1/Pik3r1/Kpna4/Nup50/Ythdc1/Zpr1/Pkig/Alyref/Ptpn11/Eif4enif1/Chp1/Thoc1/Pcid2/Nxt2	65
GO:0051169	BP	GO:0051169	nuclear transport	65/2283	352/28564	1.67194122372518e-10	1.27794413753088e-08	8.21734200095905e-09	Nfkbia/Lmna/Hsp90ab1/Sqstm1/Stat3/Cdkn1a/Zc3h12a/Bach2/Nup107/Hhex/Prkcq/Mlx/Egr2/Nf1/Jup/Nxt1/Txn1/Akap13/Supt6/Uhmk1/Ppp1cc/Appl2/Cdk1/Kpna1/Ndc1/Thoc6/Frat1/Ipo13/Ltv1/Stk3/Dnajc27/Nol6/Lrrk2/Camk1/Nup153/Sirt7/Notch1/Ubr5/Elavl1/Adam10/Fyttd1/Nup214/Styx/Hikeshi/Malt1/Phip/Setd2/Trim28/Nup93/Zfp384/Thoc5/Hsp90aa1/Pik3r1/Kpna4/Nup50/Ythdc1/Zpr1/Pkig/Alyref/Ptpn11/Eif4enif1/Chp1/Thoc1/Pcid2/Nxt2	65
GO:2000113	BP	GO:2000113	negative regulation of cellular macromolecule biosynthetic process	49/2283	229/28564	1.67675779546486e-10	1.27794413753088e-08	8.21734200095905e-09	Rgs2/Zfp36l2/Gzmb/Zfp36/Pan3/Zc3h12a/Inpp5k/Cpeb2/Tob1/Scrib/Paip2b/Patl1/Rock2/Rida/Dcp1b/Rara/Cnot8/Dapk3/Abca7/Jak3/Pcif1/Cnot1/Dnd1/Dcp1a/Eif2ak1/Enpp1/Slc2a10/Nanos1/Eif2ak4/Cpeb3/Zfp36l1/Samd4b/Tent4b/Ago2/Prkca/Fxr2/Ern1/Eif2a/Ythdf2/Ythdf3/Eif4enif1/Mov10/Ilf3/Enc1/Cnot10/Pus7/Mrpl13/Eif4e2/Dbi	49
GO:0043254	BP	GO:0043254	regulation of protein-containing complex assembly	75/2283	435/28564	1.92059403282808e-10	1.44548708395724e-08	9.29466427992328e-09	H3f3b/Arf6/Sar1a/Rhoa/Ptger4/Sptan1/Arpc3/Ulk1/Sirt2/Slain2/Arpc4/Hspa1a/Lats1/Ticam1/Snx9/Mark4/Mapre3/Rnf4/Lcmt1/Bcl2l11/Dhx33/Cxcl13/Pex5/Gba/Pmepa1/Faf1/Napa/Camsap1/Mapk8/Hspa1b/Fchsd1/Abl1/Ahr/Rab3a/Ralb/Tbcd/Btk/Hdac6/Arhgef7/Tnf/Cd24a/Gsn/Hip1r/Bbc3/Nek7/Akap9/Cyrib/Ikbke/Senp6/Tpm1/Dab2ip/Map3k7/Tmsb15a/Vps35/Eml2/Traf3ip1/Slf2/Hsp90aa1/Creb1/Med25/Ptpn11/Birc2/Tmsb15l/Preb/Cdt1/Rab3gap1…	75
GO:0043122	BP	GO:0043122	regulation of I-kappaB kinase/NF-kappaB signaling	44/2283	194/28564	1.98178079075839e-10	1.45773476194696e-08	9.37341839428825e-09	Tnfaip3/Sqstm1/Rhoa/Cd74/Per1/Zc3h12a/Fasl/Pim2/Ticam1/S100a13/Il1b/Ubd/Traf3/Akap13/Brd4/Tnip3/Btrc/Traf6/Abl2/Optn/Abl1/Tle1/Tnfsf10/Tab3/Tgm2/Tnip1/Nfkbib/Tnf/Ikbkg/Wdr83/Cpne1/Dab2ip/Map3k7/Tank/Irak1/Tnip2/Ash1l/Trim39/Zmynd11/Ikbkb/Nfkbid/Myd88/Ccl21a/Gbp3	44
GO:0065004	BP	GO:0065004	protein-DNA complex assembly	42/2283	180/28564	1.9852889965064e-10	1.45773476194696e-08	9.37341839428825e-09	H3f3b/Nfkbiz/H1f4/H1f2/Shprh/Rnf4/Baz1a/Gtf2a1/H3c13/Med21/Taf7/Brf1/H1f0/H3c6/Cenpt/Cenpv/Med27/H1f3/Ahr/Cenpc1/Med16/Rad52/Med26/H4c14/Dr1/Hira/Taf13/Med30/Senp6/Smarca4/Med10/Itgb3bp/Taf5/Pole3/Cenpa/Nap1l1/Creb1/Brd2/Med25/Nasp/Cdt1/Spty2d1	42
GO:0071900	BP	GO:0071900	regulation of protein serine/threonine kinase activity	65/2283	354/28564	2.13963112637982e-10	1.55213482071481e-08	9.98042267954976e-09	Tnfaip3/Pim1/Rgs2/Hsp90ab1/Rhoa/Dusp1/Cdkn1a/Inpp5k/Dnaja1/Spry2/Ptpn1/Lats1/Pde5a/Mapre3/Hhex/Erp29/Cdkn2c/Il1b/Sos1/Map2k4/Nf1/Chordc1/Gba/Akap13/Cnppd1/Cdkn2d/Rapgef2/Pkd2/Traf6/Ptprj/Tgfa/Fzd4/Abl1/Adam9/Pkib/Heg1/Cdk5rap1/Ralb/Lrrk2/Camk1/Tnf/Cd24a/Adrb2/Ccnl1/Dusp10/Hexim1/Taok3/Fzd5/Dvl2/Dab2ip/Map3k7/Fbxo7/Cab39/Rasgrp1/Casp3/Ern1/Irak1/Dipk2a/Gadd45a/Pkig/Ccni/Lyn/Irgm2/Dusp7/Ccng2	65
GO:0007264	BP	GO:0007264	small GTPase mediated signal transduction	74/2283	428/28564	2.2224908630967e-10	1.59304970079824e-08	1.02435105193856e-08	Gna13/Arf6/Dennd4a/Rhoa/P2ry10/Ulk1/Rabgef1/Spry2/F2rl2/Rhebl1/Sos1/Ssx2ip/Rhot2/Rock2/Nf1/Rasgef1b/Aif1/Timp2/Rhob/Rhoq/Akap13/Rheb/Dok2/Rapgef2/Rap1b/F2r/Rap2c/Rnd1/Rab4a/Stambp/Abl2/Nkiras1/Abl1/Garre1/Arhgap24/Psd/Vav2/Heg1/Ralb/Rfxank/Hmox1/Arhgef7/Ralgapb/Crk/Notch1/Gpr174/Tax1bp3/Arhgef3/Cyrib/Racgap1/Git2/Dock10/Arhgap1/Dab2ip/Itgav/Bcl6/Arhgef18/Mapre2/Rasgrp1/Uso1/Brap/Fbxo8/Lztr1/Gdi1/…	74
GO:0042770	BP	GO:0042770	signal transduction in response to DNA damage	41/2283	174/28564	2.35807523799549e-10	1.67034953034951e-08	1.07405581738048e-08	Cd74/Ppp1r10/Cdkn1a/Ppp2r5c/Triap1/Donson/Rpa2/Brd4/Babam2/Rad17/Wdr76/Cdk1/Usp28/Brca2/Abl1/Myo6/Cry1/Mus81/Trp53bp1/Eif2ak4/Atrip/Rad9a/Casp2/Znhit1/Sde2/Tiprl/Uimc1/Taok3/Muc1/Foxo3/Dot1l/Thoc5/Mad2l2/Gadd45a/Trim39/Ptpn11/Kat5/Mapk3/Thoc1/Atr/Hipk2	41
GO:0048872	BP	GO:0048872	homeostasis of number of cells	69/2283	391/28564	3.630059192114e-10	2.54146353438586e-08	1.63419310998718e-08	Tnfaip3/B2m/Tsc22d3/Nfkbiz/Zfp36/Cd74/Stat3/Klf2/Uba5/Hspa1a/Ptpn2/Prdx2/Skil/Ufl1/Brd1/Bcl2l11/Smad5/Bcl2a1a/Asxl1/Sos1/Nf1/P2ry14/Jak3/Gba/Slc25a38/Itgam/F2r/Il18/Hspa1b/Kif3a/Wdr48/Acvr1b/Abl1/Ahr/Enpp1/Stat5a/Nos3/Gpam/Ncapg2/Btk/Hmox1/Bmi1/Acvr2a/Zfp36l1/Notch1/Ikbkg/Gpr174/Cd24a/Jmjd6/Atpif1/Znhit1/Bpgm/Ptbp3/Racgap1/Sp1/Hif1a/Smarca4/Dock10/Foxo3/Senp1/Ncstn/Bcl6/Casp3/Fcgr2b/Pde4b/Ptpn11/…	69
GO:0010508	BP	GO:0010508	positive regulation of autophagy	38/2283	156/28564	3.81647202228487e-10	2.64126184438819e-08	1.69836468214928e-08	Snx18/Ulk1/Zc3h12a/Atg2a/Pim2/Ticam1/Supt5/Ufl1/Foxo1/Bcl2l11/Atg7/Bnip3/Tbk1/Ddit3/Optn/Gpsm1/Pik3c2a/Atf6/Ralb/Lrrk2/Hmox1/Trp53inp2/Ikbkg/Nprl2/Adrb2/Tfeb/Gnai3/Hif1a/Snx4/Foxo3/Map3k7/Fbxo7/Flcn/Kat5/Mapk3/Rab3gap1/Irgm2/Plekhf1	38
GO:0031647	BP	GO:0031647	regulation of protein stability	59/2283	311/28564	3.89980284244662e-10	2.66826283117853e-08	1.71572665723908e-08	Pim1/Lmna/Hsp90ab1/Cd74/Pim2/Hspa1a/Ube2b/Smad7/Trim44/Isoc2a/Cdc37/Dad1/Get4/Cct7/Fbxl3/Prnp/Hspa1b/Btrc/Usp28/Zbed3/Siah1a/Gnaq/Usp36/Stk3/Mtrr/Lrrk2/Hdac6/Ubr5/Hip1/Gsn/Hip1r/Dvl1/Pex6/Golga7/Ctsa/Nlk/Taf9b/Tada3/Fbxo7/Vps35/Usp19/Casp3/Cdkn2aip/Hsp90aa1/Pik3r1/Creb1/Derl1/Tnip2/Mul1/Trim39/Cul3/Bag6/Chp1/Rab3gap1/Gnl3l/Rnf149/Irgm2/Cog3/Nf2	59
GO:0006469	BP	GO:0006469	negative regulation of protein kinase activity	45/2283	206/28564	4.55162387181677e-10	3.07925026204593e-08	1.97999675937813e-08	Tnfaip3/Rgs2/Dusp1/Cdkn1a/Inpp5k/Dnaja1/Spry2/Gadd45b/Ptpn1/Lats1/Hhex/Ptpn2/Cdkn2c/Gskip/Il1b/Camk2n1/Nf1/Taf7/Chordc1/Gba/Ptprj/Abl1/Gnaq/Pkib/Pcp4/Errfi1/Heg1/Cdk5rap1/Psen2/Dusp10/Prkrip1/Hexim1/Gadd45g/Prkca/Dab2ip/Fbxo7/Casp3/Gadd45a/Pkig/Zgpat/Chp1/Lyn/Dusp22/Dusp7/Nf2	45
GO:0000819	BP	GO:0000819	sister chromatid segregation	50/2283	243/28564	4.66032019537654e-10	3.1177542107069e-08	2.00475528404619e-08	Rhoa/Hspa1a/Lats1/Smarcd1/Bcl7c/Lcmt1/Nsmce2/Pds5a/Ppp2r1a/Hspa1b/Spc24/Ube2c/Kif15/Kif22/Bcl7a/Zw10/Kif11/Cenpc1/Cdc27/Dync1li1/Ncapg2/Anapc1/Fbxo5/Cdc20/Knstrn/Incenp/Clasp1/Smarcd3/Cit/Naa10/Poldip2/Rab11a/Pds5b/Racgap1/Chmp1a/Smarca4/Chmp1b/Stag1/Anapc4/Ino80/Mad1l1/Slf2/Vps4a/Actl6a/Cul3/Kat5/Smc1a/Cdt1/Pcid2/Anapc2	50
GO:0051402	BP	GO:0051402	neuron apoptotic process	62/2283	337/28564	5.11441826953658e-10	3.3839464176791e-08	2.17592023081036e-08	Jun/Ccl3/Hsp90ab1/Rhoa/Atf4/Cebpb/Nr4a3/Fasl/Gclc/Prdx2/Ppt1/Bcl2l11/Il10/Il1b/Retreg1/Mdk/Bnip3/Map2k4/Nf1/Gba/Nr4a2/Itgam/Ddit3/Snx6/Atn1/F2r/Il18/Mapk8/Prnp/Stambp/Ncf2/Optn/Abl1/Siah1a/Pcp4/Enpp1/Cdk5r1/Cln8/Alkbh1/Lgmn/Vegfb/Agap2/Hmox1/Hdac4/Bhlhb9/Cit/Tnf/Casp2/Bbc3/Hif1a/Oxr1/Kdm2b/Sigmar1/Casp6/Ncstn/Casp3/Zfp110/Zpr1/Hsph1/Nupr1/Amigo2/Hipk2	62
GO:0006417	BP	GO:0006417	regulation of translation	71/2283	411/28564	5.33289034743156e-10	3.4571460802079e-08	2.22298853713837e-08	Rgs2/Zfp36l2/Eif1/Gzmb/Ppp1r15a/Zfp36/Pan3/Per1/Serp1/Zc3h12a/Ptbp1/Cpeb2/Tob1/Scrib/Paip2b/Patl1/Rock2/Rida/Dcp1b/Mknk2/Rara/Cnot8/Dapk3/Pcif1/Cnot1/Uhmk1/Dnd1/Niban1/Dcp1a/Dph7/Nsun4/Eif2ak1/Sepsecs/Nanos1/Alkbh1/Cdk5rap1/Trap1/Eif2ak4/Cpeb3/Zfp36l1/Tnf/Samd4b/Elavl1/Rps6kb1/Msi2/Tent4b/Eif4e3/Ago2/Dph3/Prkca/Rpusd4/Zfp598/Fxr2/Ern1/Secisbp2l/Larp4/Eif2a/Mif4gd/Ythdf2/Ythdf3/Eif4enif1/Ppp1r15b/…	71
GO:0006354	BP	GO:0006354	DNA-templated transcription elongation	31/2283	112/28564	5.33988682045066e-10	3.4571460802079e-08	2.22298853713837e-08	Supt4a/Chaserr/Ercc3/Ell2/Ctr9/Supt5/Ccnt1/Nelfcd/Med21/Brd4/Supt6/Med27/Eaf1/Med16/Med26/Pwwp2b/Cdk9/Med30/Nelfb/Eapp/Setd2/Med10/Rnf8/Scaf8/Thoc5/Eloa/Med25/Alyref/Zmynd11/Thoc1/Pcid2	31
GO:0051099	BP	GO:0051099	positive regulation of binding	44/2283	200/28564	5.57797050031431e-10	3.57286812578643e-08	2.29739927213393e-08	B2m/Hsp90ab1/Sub1/Map1lc3b/Klf4/Sirt2/Epb41/Plaur/Ticam1/Mapre3/Ufl1/Bambi/Rara/Txn1/Anxa2/Brd4/Rapgef2/Pacs1/H1f0/Traf6/Abl2/Abl1/Gpsm1/Hfe/Stk3/Kdm4d/Ralb/Lrrk2/Cln5/Hmbox1/Irf4/Arhgef7/Poldip2/Cdk9/Hip1r/Nvl/Mbd2/Smarca4/Trim28/Ephb6/Derl1/Med25/Cdt1/Hipk2	44
GO:0097193	BP	GO:0097193	intrinsic apoptotic signaling pathway	60/2283	322/28564	5.78475744593781e-10	3.66631837705175e-08	2.35748896245532e-08	Selenok/Cd74/Atf4/Cebpb/Cdkn1a/Ppp2r5c/Dnaja1/Triap1/Ptpn1/Plaur/Ptpn2/Skil/Erp29/Gskip/Bcl2l11/Bcl2a1a/Bnip3/Aen/Ppp1r13b/Aldh2/Zfp622/Ddit3/Cdkn2d/Zfas1/Usp28/Brca2/Siah1a/Lrrk2/Trap1/Hmox1/Rrp8/Rad9a/Tnf/Ikbkg/Dapk2/Casp2/Bbc3/Crip1/Ikbke/Hif1a/Bcl2a1b/Prkca/Itpr1/Muc1/Dab2ip/Casp6/Ifi204/Casp3/Ern1/Pik3r1/Bcl2a1d/Flcn/Ero1a/Usp47/Bag6/Usp15/Herpud1/Nupr1/Plekhf1/Hipk2	60
GO:0046634	BP	GO:0046634	regulation of alpha-beta T cell activation	32/2283	119/28564	6.32579357262878e-10	3.9575585484985e-08	2.54476006632532e-08	Nfkbiz/Rhoa/Xcl1/Zc3h12a/H2-Ab1/Cd274/Irf1/Il4ra/Cd28/Zap70/Prkcq/Smad7/Zbtb16/Rara/Jak3/Cd83/Vsir/Il18/Il27/Slc4a2/Hfe/Cd1d2/Sh3rf1/Cd24a/Tgfbr2/Malt1/Bcl6/Tbx21/Hsph1/Nfkbid/Cbfb/Tnfrsf14	32
GO:0070661	BP	GO:0070661	leukocyte proliferation	69/2283	396/28564	6.37573790407498e-10	3.9575585484985e-08	2.54476006632532e-08	Ccl5/Nfkbiz/Sh2d2a/Junb/Selenok/Cxcr4/Cd74/H2-Aa/Xcl1/Cd38/Cebpb/H2-DMb2/Cdkn1a/Cd274/Irf1/Cd28/Ticam1/Pde5a/Hhex/Prdx2/Zap70/Prkcq/Il10/Il1b/Scrib/Cd320/Sos1/Nf1/Aif1/Jak3/Gba/Tbk1/Itgam/Vsir/Il18/Il27/Prnp/Traf6/Armc5/Abl1/Slc4a2/Ahr/Stat5a/Scgb1a1/Gpam/Cr2/Sh3rf1/Btk/Bmi1/Irs2/Pdcd1lg2/Cd24a/Znhit1/Tgfbr2/Malt1/H2-DMb1/Cd151/Ncstn/Bcl6/Mad1l1/Rasgrp1/Casp3/Fcgr2b/Ephb6/Mapk3/Lyn/Cfb/Tnfrsf14/M…	69
GO:0062197	BP	GO:0062197	cellular response to chemical stress	63/2283	347/28564	6.47867114393273e-10	3.9804162201652e-08	2.55945783752788e-08	Tnfaip3/Jun/Oser1/Atf4/Zc3h12a/Dnaja1/Kdm6b/Cpeb2/Nr4a3/Sirt2/Prdx2/Foxo1/Gskip/Il10/Atg7/Bnip3/Pnpla8/Atp13a2/Ncoa7/Aif1/Txn1/Serpinb6b/Aldh2/Nr4a2/Rhob/Zfp622/Itgam/Ddit3/Selenon/Relb/Pkd2/Hk3/Mapk8/Mylk/Vkorc1l1/Abl1/Aifm2/Nos3/Rad52/Mpv17l/Lrrk2/Trap1/Btk/Hmox1/Dhfr/Hdac6/Fxn/Zfp36l1/Tnf/Abcd1/Ankzf1/Plekha1/Hif1a/Oxr1/Foxo3/Sigmar1/Fbxo7/Apex1/Casp3/Slc25a24/Mapk3/Usp15/Atp2a2	63
GO:0034599	BP	GO:0034599	cellular response to oxidative stress	54/2283	276/28564	6.69318368668848e-10	4.07067262399509e-08	2.61749384366191e-08	Tnfaip3/Jun/Oser1/Atf4/Zc3h12a/Kdm6b/Cpeb2/Nr4a3/Sirt2/Prdx2/Foxo1/Gskip/Il10/Atg7/Bnip3/Pnpla8/Atp13a2/Ncoa7/Aif1/Txn1/Aldh2/Nr4a2/Rhob/Zfp622/Itgam/Selenon/Hk3/Mapk8/Vkorc1l1/Abl1/Aifm2/Nos3/Rad52/Mpv17l/Lrrk2/Trap1/Btk/Hmox1/Dhfr/Hdac6/Fxn/Tnf/Abcd1/Ankzf1/Plekha1/Hif1a/Oxr1/Foxo3/Sigmar1/Fbxo7/Apex1/Slc25a24/Mapk3/Atp2a2	54
GO:0034248	BP	GO:0034248	regulation of amide metabolic process	78/2283	473/28564	7.19724086710435e-10	4.27593893128733e-08	2.74948266842801e-08	Rgs2/Zfp36l2/Ifngr1/Eif1/Gzmb/Ppp1r15a/Zfp36/Pan3/Picalm/Per1/Serp1/Zc3h12a/Ptbp1/Cpeb2/Tob1/Scrib/Paip2b/Patl1/Rock2/Rida/Dcp1b/Mknk2/Rara/Cnot8/Dapk3/Abca7/Pcif1/Cnot1/Uhmk1/Dnd1/Prnp/Niban1/Dcp1a/Dph7/Nsun4/Eif2ak1/Sepsecs/Nanos1/Alkbh1/Cdk5rap1/Trap1/Eif2ak4/Cpeb3/Zfp36l1/Tnf/Samd4b/Elavl1/Csnk1e/Rps6kb1/Sp1/Msi2/Tent4b/Eif4e3/Ago2/Dph3/Prkca/Rpusd4/Zfp598/Fxr2/Casp3/Ern1/Secisbp2l/Larp4/Eif2…	78
GO:0072594	BP	GO:0072594	establishment of protein localization to organelle	74/2283	439/28564	7.21552708724009e-10	4.27593893128733e-08	2.74948266842801e-08	Vps37b/Tnfaip3/Nfkbia/Lmna/Hsp90ab1/Sqstm1/Ywhaz/Stat3/Cdkn1a/Zc3h12a/Dnaja1/Vamp7/Nup107/Pex12/Sec61g/Wbp2/Prkcq/Scrib/Gnptab/Nf1/Jup/Sec61a2/Nxt1/Pex5/Man1a/Ddit3/Get4/Cct7/Timm22/Sec61b/Tram2/Srp54c/Appl2/Cdk1/Kpna1/Brca2/Atg14/Mon1b/Ipo13/Stk3/Sirt4/Lrrk2/Immp2l/Nup153/Notch1/Ubr5/Elavl1/Lonp2/Atpif1/Bbc3/Nup214/Rab11a/Hikeshi/Pex6/Phip/Srprb/Trim28/Fbxo7/Nup93/Vps4a/Hsp90aa1/Pik3r1/Kpna4/Nup…	74
GO:0010948	BP	GO:0010948	negative regulation of cell cycle process	57/2283	300/28564	7.24374308240006e-10	4.27593893128733e-08	2.74948266842801e-08	Zfp36l2/Ppp1r10/Klf4/Cdkn1a/Ppp2r5c/Gpr132/Donson/Aven/Rpa2/Lcmt1/Brd4/Cdkn2d/Babam2/Pkd2/Rad17/Spc24/Wdr76/Cdk1/Usp28/Brca2/Atf5/Zw10/Cry1/Mus81/Trp53bp1/Dync1li1/Fbxo5/Cdc20/Eif2ak4/Incenp/Atrip/Naa10/Zfp36l1/Rad9a/Casp2/Znhit1/Sde2/Tiprl/Uimc1/Rbl2/Taok3/Muc1/Dot1l/Dab2ip/Fbxo7/Mad1l1/Thoc5/Vps4a/Usp47/Trim39/Ptpn11/Thoc1/Cdt1/Atr/Pcid2/Zfyve19/Zfp655	57
GO:0044270	BP	GO:0044270	cellular nitrogen compound catabolic process	74/2283	440/28564	8.008326258968e-10	4.63635888511984e-08	2.98123724498829e-08	Pnrc1/Zfp36l2/Zfp36/Pan3/Nt5c2/Zc3h12a/Ptbp1/Smg1/Tob1/Hspa1a/Ncf1/Pde5a/Nudt4/Patl1/Rock2/Rida/Dcp1b/Mlycd/Entpd1/Cnot8/Carhsp1/Brf1/Nudt5/Pde2a/Cnot1/Dnd1/Dffb/Hspa1b/Ncf2/Dcp1a/Smg8/Enpp5/Enpp1/Axin2/Mus81/Scgb1a1/Nanos1/Exosc10/Art2b/Hmox1/Nudt1/Nudt7/Pdxp/Cpeb3/Zcchc7/Zfp36l1/Samd4b/Acadl/Abcd1/Elavl1/Taf15/Ikbke/Fen1/Tent4b/Upf2/Ago2/Apex1/Fxr2/Casp3/Blvrb/Zpr1/Ddx49/Ythdf2/Ythdf3/Eif4enif1…	74
GO:0046700	BP	GO:0046700	heterocycle catabolic process	74/2283	440/28564	8.008326258968e-10	4.63635888511984e-08	2.98123724498829e-08	Pnrc1/Zfp36l2/Zfp36/Pan3/Nt5c2/Zc3h12a/Ptbp1/Smg1/Tob1/Hspa1a/Ncf1/Pde5a/Nudt4/Patl1/Rock2/Rida/Dcp1b/Mlycd/Entpd1/Cnot8/Carhsp1/Brf1/Nudt5/Pde2a/Cnot1/Dnd1/Dffb/Hspa1b/Ncf2/Dcp1a/Smg8/Enpp5/Enpp1/Axin2/Mus81/Scgb1a1/Nanos1/Exosc10/Art2b/Pon3/Hmox1/Nudt1/Nudt7/Pdxp/Cpeb3/Zcchc7/Zfp36l1/Samd4b/Abcd1/Elavl1/Taf15/Ikbke/Fen1/Tent4b/Upf2/Ago2/Apex1/Fxr2/Casp3/Blvrb/Zpr1/Ddx49/Ythdf2/Ythdf3/Eif4enif1/…	74
GO:0002366	BP	GO:0002366	leukocyte activation involved in immune response	59/2283	317/28564	8.4037821307294e-10	4.81896878182112e-08	3.09865771196218e-08	Irf8/Tnfaip3/Nfkbiz/Cd74/Ywhaz/Ptger4/H2-DMb2/Stat3/Snap23/Zc3h12a/Irf1/Nr4a3/Rabgef1/Vamp7/Il4ra/Cd28/Ticam1/Smad7/Il10/Mdk/Shld2/Rara/Jak3/Stx11/Itgam/Supt6/Relb/Vamp2/Il18/Il27/Abl1/Enpp1/Trp53bp1/Psen2/Btk/Eif2ak4/Hmox1/Irf4/Tnf/Sbno2/Malt1/Gadd45g/Snx4/Dock10/H2-DMb1/Rnf8/Bcl6/H2-M3/Nsd2/Rasgrp1/Mad2l2/Tbx21/Thoc1/Pms2/Lyn/Nfkbid/Kmt5c/Ap1g1/Myd88	59
GO:0002478	BP	GO:0002478	antigen processing and presentation of exogenous peptide antigen	15/2283	29/28564	8.74718387381563e-10	4.96856548153245e-08	3.19485027685143e-08	B2m/H2-K1/Cd74/H2-Aa/H2-DMb2/H2-DMa/H2-Ab1/H2-Oa/Mfsd6/Traf6/H2-Eb2/H2-DMb1/H2-M3/Fcgr2b/Fcgr3	15
GO:0035710	BP	GO:0035710	CD4-positive, alpha-beta T cell activation	33/2283	127/28564	9.05095837200399e-10	5.09306732316224e-08	3.27490653145407e-08	Nfkbiz/Xcl1/Cebpb/Ptger4/Stat3/Zc3h12a/Cd274/Irf1/Il4ra/Cd28/Prkcq/Smad7/Rara/Jak3/Cd83/Relb/Vsir/Il18/Il27/Ctsl/Armc5/Sh3rf1/Irf4/Cd24a/Tgfbr2/Tox/Malt1/Gadd45g/Bcl6/Tbx21/Nfkbid/Cbfb/Tnfrsf14	33
GO:0034655	BP	GO:0034655	nucleobase-containing compound catabolic process	70/2283	408/28564	9.54071316620569e-10	5.31894759015967e-08	3.42015039232988e-08	Pnrc1/Zfp36l2/Zfp36/Pan3/Nt5c2/Zc3h12a/Ptbp1/Smg1/Tob1/Hspa1a/Ncf1/Pde5a/Nudt4/Patl1/Rock2/Rida/Dcp1b/Mlycd/Entpd1/Cnot8/Carhsp1/Brf1/Nudt5/Pde2a/Cnot1/Dnd1/Dffb/Hspa1b/Ncf2/Dcp1a/Smg8/Enpp5/Enpp1/Axin2/Mus81/Scgb1a1/Nanos1/Exosc10/Art2b/Nudt1/Nudt7/Cpeb3/Zcchc7/Zfp36l1/Samd4b/Abcd1/Elavl1/Taf15/Ikbke/Fen1/Tent4b/Upf2/Ago2/Apex1/Fxr2/Casp3/Zpr1/Ddx49/Ythdf2/Ythdf3/Eif4enif1/Mov10/Rnaseh1/Mtrex/Rn…	70
GO:1902107	BP	GO:1902107	positive regulation of leukocyte differentiation	45/2283	211/28564	1.02769171291444e-09	5.6252107304162e-08	3.61708145464047e-08	Ccl5/Jun/Ccl3/Nfkbiz/Rhoa/Cd74/H2-Aa/Klf10/H2-DMa/Irf1/Il4ra/Zap70/Smarcd1/Nedd9/Il10/Mdk/Zbtb16/Ninj1/Rara/Cd83/Itgam/Vsir/Il18/Ccl9/Traf6/Stat5a/Smarcd3/Zfp36l1/Tnf/Dusp10/Tgfbr2/Sart1/Tox/Malt1/Smarca4/Prkca/Bcl6/Rasgrp1/Hsp90aa1/Creb1/Actl6a/Kat5/Nfkbid/Cbfb/Pcid2	45
GO:1903708	BP	GO:1903708	positive regulation of hemopoiesis	45/2283	211/28564	1.02769171291444e-09	5.6252107304162e-08	3.61708145464047e-08	Ccl5/Jun/Ccl3/Nfkbiz/Rhoa/Cd74/H2-Aa/Klf10/H2-DMa/Irf1/Il4ra/Zap70/Smarcd1/Nedd9/Il10/Mdk/Zbtb16/Ninj1/Rara/Cd83/Itgam/Vsir/Il18/Ccl9/Traf6/Stat5a/Smarcd3/Zfp36l1/Tnf/Dusp10/Tgfbr2/Sart1/Tox/Malt1/Smarca4/Prkca/Bcl6/Rasgrp1/Hsp90aa1/Creb1/Actl6a/Kat5/Nfkbid/Cbfb/Pcid2	45
GO:0032943	BP	GO:0032943	mononuclear cell proliferation	64/2283	360/28564	1.14908303535655e-09	6.19424665783406e-08	3.98297873364517e-08	Ccl5/Nfkbiz/Sh2d2a/Selenok/Cxcr4/Cd74/H2-Aa/Xcl1/Cd38/Cebpb/H2-DMb2/Cdkn1a/Cd274/Irf1/Cd28/Ticam1/Pde5a/Prdx2/Zap70/Prkcq/Il10/Il1b/Scrib/Cd320/Sos1/Aif1/Jak3/Tbk1/Itgam/Vsir/Il18/Il27/Prnp/Traf6/Armc5/Abl1/Slc4a2/Ahr/Stat5a/Scgb1a1/Gpam/Cr2/Sh3rf1/Btk/Bmi1/Irs2/Pdcd1lg2/Cd24a/Znhit1/Tgfbr2/Malt1/H2-DMb1/Cd151/Ncstn/Bcl6/Mad1l1/Rasgrp1/Casp3/Fcgr2b/Ephb6/Lyn/Cfb/Tnfrsf14/Myd88	64
GO:0140014	BP	GO:0140014	mitotic nuclear division	54/2283	280/28564	1.15222658308822e-09	6.19424665783406e-08	3.98297873364517e-08	Rhoa/Ube2s/Cd28/Hspa1a/Lcmt1/Il1b/Ankle2/Nsmce2/Pds5a/Sh2b1/Ppp2r1a/Hspa1b/Spc24/Ube2c/Kif15/Tgfa/Kif22/Ubxn2b/Zw10/L3mbtl1/Kif11/Cenpc1/Dync1li1/Ncapg2/Fbxo5/Cdc20/Knstrn/Incenp/Clasp1/Pdxp/Cit/Naa10/Sirt7/Poldip2/Tnf/Rab11a/Pds5b/Racgap1/Ndel1/Chmp1a/Phip/Chmp1b/Stag1/Ino80/Mad1l1/Slf2/Vps4a/Cul3/Kat5/Ctdp1/Smc1a/Cdt1/Pcid2/Rcc1	54
GO:0002381	BP	GO:0002381	immunoglobulin production involved in immunoglobulin-mediated immune response	26/2283	85/28564	1.23271868771018e-09	6.56831789265752e-08	4.22351125607643e-08	B2m/Nfkbiz/H2-Aa/Xcl1/H2-DMb2/H2-DMa/H2-Ab1/H2-Oa/Cd28/Crlf2/Shld2/Supt6/Enpp1/Trp53bp1/H2-Eb2/Btk/Pou2f2/H2-DMb1/Rnf8/Bcl6/Nsd2/Mad2l2/Tbx21/Thoc1/Pms2/Kmt5c	26
GO:0071216	BP	GO:0071216	cellular response to biotic stimulus	62/2283	345/28564	1.34135457685433e-09	7.0844700940701e-08	4.55540363219781e-08	Irf8/Tnfaip3/Ccl5/Litaf/B2m/Nfkbiz/Nfkbia/Zfp36/Rhoa/Cebpb/Zc3h12a/Arid5a/Cd274/Sirt2/Ticam1/Ctr9/Prdx2/Bcl2l11/Il10/Il1b/Cxcl13/Rara/Pde2a/Ddit3/Il18/Cxcl11/Tnip3/Mapk8/Acod1/Fcgr4/Traf6/Abl1/Adam9/Nos3/Mus81/Cr2/Btk/Clec7a/Tnip1/Nfkbib/Tnf/Notch1/Pdcd1lg2/Gbp2/Cyrib/Sbno2/Malt1/Prkca/Fzd5/Dab2ip/Fcgr2b/Irak1/Pde4b/Tnip2/Map2k3/Ppp1r15b/Smc1a/Mapk3/Lyn/Myd88/Irgm2/Cxcl9	62
GO:0002263	BP	GO:0002263	cell activation involved in immune response	59/2283	321/28564	1.3819818362343e-09	7.23557620518848e-08	4.65256676766112e-08	Irf8/Tnfaip3/Nfkbiz/Cd74/Ywhaz/Ptger4/H2-DMb2/Stat3/Snap23/Zc3h12a/Irf1/Nr4a3/Rabgef1/Vamp7/Il4ra/Cd28/Ticam1/Smad7/Il10/Mdk/Shld2/Rara/Jak3/Stx11/Itgam/Supt6/Relb/Vamp2/Il18/Il27/Abl1/Enpp1/Trp53bp1/Psen2/Btk/Eif2ak4/Hmox1/Irf4/Tnf/Sbno2/Malt1/Gadd45g/Snx4/Dock10/H2-DMb1/Rnf8/Bcl6/H2-M3/Nsd2/Rasgrp1/Mad2l2/Tbx21/Thoc1/Pms2/Lyn/Nfkbid/Kmt5c/Ap1g1/Myd88	59
GO:0046651	BP	GO:0046651	lymphocyte proliferation	63/2283	354/28564	1.47979801835221e-09	7.68091712801611e-08	4.93892659845685e-08	Ccl5/Nfkbiz/Sh2d2a/Selenok/Cxcr4/Cd74/H2-Aa/Xcl1/Cd38/Cebpb/H2-DMb2/Cdkn1a/Cd274/Irf1/Cd28/Ticam1/Pde5a/Prdx2/Zap70/Prkcq/Il10/Il1b/Scrib/Cd320/Sos1/Aif1/Jak3/Itgam/Vsir/Il18/Il27/Prnp/Traf6/Armc5/Abl1/Slc4a2/Ahr/Stat5a/Scgb1a1/Gpam/Cr2/Sh3rf1/Btk/Bmi1/Irs2/Pdcd1lg2/Cd24a/Znhit1/Tgfbr2/Malt1/H2-DMb1/Cd151/Ncstn/Bcl6/Mad1l1/Rasgrp1/Casp3/Fcgr2b/Ephb6/Lyn/Cfb/Tnfrsf14/Myd88	63
GO:0032386	BP	GO:0032386	regulation of intracellular transport	61/2283	338/28564	1.53264242498948e-09	7.82037291598444e-08	5.02859842918046e-08	Hsp90ab1/Sar1a/Zc3h12a/Inpp5k/Vamp7/Ptpn1/Insig1/Bcas3/Rab11b/Scfd1/Prkcq/Atp13a2/Nf1/Jup/Txn1/Kif5b/Dync1h1/Snx12/Use1/Itgam/Anxa2/Supt6/Uhmk1/Ppp1cc/Vamp2/Mapk8/Prnp/Cdk1/Kif3a/Yod1/Frat1/Cdk5r1/Dnajc27/Lrrk2/Camk1/Nup153/Sirt7/Ubr5/Atpif1/Bbc3/Nup214/Ergic3/Ehd1/Ndel1/Setd2/Trim28/Arhgap1/Arfip1/Vps35/Tm9sf4/Thoc5/Hsp90aa1/Pik3r1/Zpr1/Gdi1/Pkig/Ptpn11/Mapk3/Chp1/Tbc1d20/Nf2	61
GO:0098813	BP	GO:0098813	nuclear chromosome segregation	61/2283	338/28564	1.53264242498948e-09	7.82037291598444e-08	5.02859842918046e-08	Gem/Rhoa/Sirt2/Hspa1a/Lats1/Smarcd1/Bcl7c/Lcmt1/Ube2b/Nsmce2/Dync1h1/Pds5a/Ppp2r1a/Hspa1b/Spc24/Ube2c/Ndc1/Brca2/Kif15/Kif22/Bcl7a/Zw10/Kif11/Cenpc1/Cdc27/Mus81/Dync1li1/Ncapg2/Anapc1/Fbxo5/Cdc20/Knstrn/Incenp/Clasp1/Smarcd3/Mnd1/Cit/Msh5/Naa10/Sirt7/Poldip2/Rab11a/Pds5b/Racgap1/Chmp1a/Smarca4/Chmp1b/Stag1/Anapc4/Ino80/Mad1l1/Slf2/Vps4a/Actl6a/Cul3/Kat5/Smc1a/Bag6/Cdt1/Pcid2/Anapc2	61
GO:0006888	BP	GO:0006888	endoplasmic reticulum to Golgi vesicle-mediated transport	32/2283	123/28564	1.56572982028234e-09	7.92206659489074e-08	5.09398874745551e-08	Sar1a/Stx5a/Vamp7/Insig1/Erp29/Scfd1/Use1/Ier3ip1/Creb3l2/Zw10/Sec22a/Trappc11/Lrrk2/Trappc9/Golt1b/Copb1/Tmed7/Ergic3/Trappc6a/Ero1b/Sec23a/Whamm/Mppe1/Uso1/Lman1/Cul3/Copg1/Trip11/Yif1a/Preb/Tbc1d20/Cog3	32
GO:0031397	BP	GO:0031397	negative regulation of protein ubiquitination	26/2283	86/28564	1.63313585661277e-09	8.19425916055455e-08	5.2690120005454e-08	Tnfaip3/Sqstm1/N4bp1/Dnaja1/Spry2/Hspa1a/Gclc/Ufl1/Smad7/Trim44/Prr7/Rpl37rt/Hspa1b/Nxn/Abl1/Cry1/Limk1/Psen2/Fbxo5/Cdc20/Sirt7/Ubr5/Trip12/Mad2l2/Chp1/Gnl3l	26
GO:0033673	BP	GO:0033673	negative regulation of kinase activity	47/2283	230/28564	1.93920129806922e-09	9.64952976502048e-08	6.20476935563167e-08	Tnfaip3/Rgs2/Dusp1/Cdkn1a/Inpp5k/Dnaja1/Spry2/Gadd45b/Ptpn1/Lats1/Hhex/Ptpn2/Cdkn2c/Gskip/Il1b/Camk2n1/Nf1/Taf7/Chordc1/Gba/Ptprj/Abl1/Gnaq/Pkib/Pcp4/Errfi1/Heg1/Cdk5rap1/Psen2/Irs2/Nprl2/Dusp10/Prkrip1/Hexim1/Gadd45g/Prkca/Dab2ip/Fbxo7/Casp3/Gadd45a/Pkig/Zgpat/Chp1/Lyn/Dusp22/Dusp7/Nf2	47
GO:0051250	BP	GO:0051250	negative regulation of lymphocyte activation	39/2283	172/28564	2.09569829364343e-09	1.03427864147763e-07	6.65054212598838e-08	Tnfaip3/Cd74/H2-Aa/Cebpb/Nrarp/Zc3h12a/Cd274/Irf1/Il4ra/Pde5a/Ptpn2/Prdx2/Smad7/Il10/Scrib/Mdk/Jak3/Socs6/Vsir/Prnp/Slc4a2/Hfe/Scgb1a1/Btk/Dtx1/Pdcd1lg2/Cd24a/Fbxo7/Bcl6/Mad1l1/Casp3/Fcgr2b/Tbx21/Thoc1/Lyn/Nfkbid/Dusp22/Cbfb/Tnfrsf14	39
GO:0032784	BP	GO:0032784	regulation of DNA-templated transcription elongation	26/2283	87/28564	2.15291766021288e-09	1.05008878480912e-07	6.75220334186126e-08	Supt4a/Chaserr/Ell2/Supt5/Ccnt1/Nelfcd/Med21/Brd4/Supt6/Med27/Eaf1/Med16/Med26/Pwwp2b/Cdk9/Med30/Nelfb/Eapp/Med10/Rnf8/Scaf8/Thoc5/Med25/Alyref/Zmynd11/Thoc1	26
GO:0034620	BP	GO:0034620	cellular response to unfolded protein	27/2283	93/28564	2.16261433842103e-09	1.05008878480912e-07	6.75220334186126e-08	Ppp1r15a/Atf4/Pigbos1/Serp1/Atf3/Ptpn1/Hspa1a/Ptpn2/Ufl1/Abca7/Ddit3/Hspa1b/Parp6/Optn/Creb3l2/Yod1/Hspa13/Atf6/Eif2ak4/Tmem33/Ern1/Pik3r1/Derl1/Eif2a/Ero1a/Herpud1/Rhbdd1	27
GO:0051054	BP	GO:0051054	positive regulation of DNA metabolic process	59/2283	326/28564	2.53359167498484e-09	1.21984159809768e-07	7.84373534349646e-08	Jun/Ccdc117/Ppp1r10/Klf4/Cd28/Tinf2/Smoc2/Smarcd1/Bcl7c/Baz1a/Ube2b/Prkcq/Map2k4/Shld2/Atf1/Ino80b/Cct7/Faf1/Babam2/Mapk8/Cdk1/Wdr48/Bcl7a/Eya3/Pkib/Trp53bp1/Kdm4d/Rtel1/Hmbox1/Actr8/Smarcd3/Tnf/Ruvbl1/Nek7/Vps72/Uimc1/Tox/Nvl/Smarca4/Ino80e/Trim28/Rnf8/Ino80/Nsd2/Casp3/Mad2l2/Slf2/Xrcc1/Hsp90aa1/Actl6a/Tbx21/Kat5/Mapk3/Mms19/Cdt1/Pms2/Kmt5c/Atr/Ercc8	59
GO:0043523	BP	GO:0043523	regulation of neuron apoptotic process	55/2283	294/28564	2.56314089088229e-09	1.21984159809768e-07	7.84373534349646e-08	Jun/Ccl3/Hsp90ab1/Rhoa/Atf4/Cebpb/Nr4a3/Fasl/Gclc/Prdx2/Ppt1/Bcl2l11/Il10/Il1b/Retreg1/Mdk/Map2k4/Nf1/Gba/Nr4a2/Itgam/Ddit3/Snx6/F2r/Il18/Mapk8/Prnp/Stambp/Ncf2/Optn/Abl1/Pcp4/Cdk5r1/Cln8/Alkbh1/Lgmn/Vegfb/Agap2/Hmox1/Hdac4/Bhlhb9/Tnf/Casp2/Bbc3/Hif1a/Oxr1/Kdm2b/Sigmar1/Casp6/Casp3/Zpr1/Hsph1/Nupr1/Amigo2/Hipk2	55
GO:0002703	BP	GO:0002703	regulation of leukocyte mediated immunity	57/2283	310/28564	2.57299257529322e-09	1.21984159809768e-07	7.84373534349646e-08	B2m/Serpinb9/H2-K1/Serpinb9b/Xcl1/Arid5a/Klrc3/Rabgef1/Vamp7/Il4ra/Cd28/H60b/Ticam1/Klrb1b/Smad7/Il1b/Shld2/Jak3/Itgam/Supt6/Vsir/Il18/H2-Q1/Traf6/Muc4/Ahr/Stat5a/Hfe/Cd1d2/Trp53bp1/Cr2/Btk/Hmox1/Tnf/Crk/Cd24a/Cyrib/Malt1/Snx4/Fzd5/Cd226/Map3k7/Bcl6/H2-M3/Nsd2/Rasgrp1/Mad2l2/Fcgr2b/Tbx21/Thoc1/Pms2/Lyn/Dusp22/Fcgr3/Kmt5c/Ap1g1/Pomc	57
GO:0045862	BP	GO:0045862	positive regulation of proteolysis	66/2283	384/28564	2.6485862555115e-09	1.24587014409646e-07	8.0111021774435e-08	Rhoa/Stat3/Picalm/Zc3h12a/Fasl/Sirt2/Hspa1a/Gclc/Snx9/Cdc20b/Arih2/Bcl2l11/Smad7/Il1b/Atg7/Khdc1a/Rock2/Prr7/Gba/Vsir/F2r/Mapk8/Hspa1b/Btrc/Ctsl/Cln6/Rnf144a/Tnfsf10/Adam9/Atxn3/Axin2/Lgmn/Psen2/Lrrk2/Sh3rf1/Cdc20/Casp8ap2/Rnf185/Tnip1/Tnf/Ubqln2/Casp2/Hip1/Gsn/Atpif1/Hip1r/Bbc3/Csnk1e/Malt1/Tmem259/Senp1/Dab2ip/Casp6/Ncstn/Ifi204/Ern1/Tank/Eif2a/Mul1/Bag6/Nrd1/Lyn/Herpud1/Nupr1/Rhbdd1/Ankib1	66
GO:0019439	BP	GO:0019439	aromatic compound catabolic process	75/2283	461/28564	2.80690092005257e-09	1.31010468524314e-07	8.4241383793989e-08	Pnrc1/Zfp36l2/Zfp36/Pan3/Nt5c2/Zc3h12a/Ptbp1/Smg1/Tob1/Hspa1a/Ncf1/Pde5a/Nudt4/Patl1/Rock2/Rida/Dcp1b/Mlycd/Entpd1/Cnot8/Carhsp1/Brf1/Nudt5/Pde2a/Cnot1/Dnd1/Dffb/Hspa1b/Ncf2/Dcp1a/Smg8/Enpp5/Enpp1/Axin2/Mus81/Scgb1a1/Nanos1/Exosc10/Art2b/Pon3/Hmox1/Nudt1/Nudt7/Pdxp/Cpeb3/Zcchc7/Zfp36l1/Samd4b/Abcd1/Elavl1/Taf15/Ikbke/Fen1/Tent4b/Upf2/Ago2/Apex1/Fxr2/Casp3/Blvrb/Zpr1/Ddx49/Ythdf2/Pon2/Ythdf3/Eif4e…	75
GO:0002699	BP	GO:0002699	positive regulation of immune effector process	59/2283	327/28564	2.85428614153826e-09	1.32197360447707e-07	8.50045702718844e-08	B2m/Nfkbiz/H2-K1/Cd74/Xcl1/H2-DMb2/Arid5a/Irf1/Nr4a3/Klrc3/Rabgef1/Vamp7/Il4ra/Cd28/H60b/Ticam1/Dnajb9/Il10/Il1b/Lacc1/Shld2/Rara/Itgam/Il18/Appl2/H2-Q1/Traf6/Ptprj/Stat5a/Hfe/Cd1d2/Trp53bp1/Btk/Hmox1/Tnf/Casp4/Cd24a/Cyrib/Malt1/Snx4/Fzd5/H2-DMb1/Cd226/Map3k7/H2-M3/Nsd2/Rasgrp1/Mad2l2/Tbx21/Pms2/Lyn/Nfkbid/Fcgr3/Kmt5c/Cfb/Ap1g1/Pomc/Tnfrsf14/Myd88	59
GO:0051053	BP	GO:0051053	negative regulation of DNA metabolic process	35/2283	146/28564	2.92448057178033e-09	1.34414484906026e-07	8.64302092648296e-08	Gzma/H1f4/H1f2/Sub1/Dusp1/Cdkn1a/Donson/Tinf2/Atg7/Klhl15/Shld2/Pds5a/Dffb/Rad17/H1f0/Smarcal1/H1f3/Ahr/Trp53bp1/Exosc10/Rtel1/Fbxo5/Ubr5/Trip12/Tent4b/Trim28/Helb/Bcl6/Mad2l2/Xrcc1/Flcn/Thoc1/Cdt1/Gnl3l/Atr	35
GO:1901216	BP	GO:1901216	positive regulation of neuron death	33/2283	133/28564	3.23749764982865e-09	1.47130449999759e-07	9.46067352160621e-08	Jun/Ccl3/Rhoa/Atf4/Picalm/Fasl/Bcl2l11/Il1b/Map2k4/Nf1/Zfp746/Ppp1r13b/Itgam/Ddit3/Il18/Mapk8/Prnp/C1qa/Ncf2/Optn/Abl1/Egln1/Cdk5r1/Hdac4/Tnf/Casp2/Bbc3/Capn2/Casp6/Casp3/Fcgr2b/Ikbkb/Nupr1	33
GO:0022408	BP	GO:0022408	negative regulation of cell-cell adhesion	44/2283	211/28564	3.27054267563282e-09	1.47130449999759e-07	9.46067352160621e-08	Tnfaip3/Cd74/H2-Aa/Cebpb/Klf4/Nrarp/Zc3h12a/Cd274/Irf1/Il4ra/Pde5a/Ptpn2/Prdx2/Smad7/Il10/Scrib/Mdk/Jak3/Socs6/Vsir/Prnp/Muc4/Abl2/Abl1/Slc4a2/Hfe/Scgb1a1/Dtx1/Notch1/Pdcd1lg2/Cd24a/Adrb2/Bcl6/Mad1l1/Casp3/Mad2l2/Pik3r1/Tbx21/Nfkbid/Dusp22/Cbfb/Tnfrsf14/Ccl21a/Nf2	44
GO:0043393	BP	GO:0043393	regulation of protein binding	46/2283	226/28564	3.27445279853309e-09	1.47130449999759e-07	9.46067352160621e-08	B2m/Hsp90ab1/Sub1/Map1lc3b/Cdkn1a/Epb41/Pim2/Ticam1/Mapre3/Ufl1/Il10/Bambi/Lrpap1/Hopx/Anxa2/Rapgef2/Pacs1/Mark2/Mapk8/Abl2/Abl1/Hfe/Stk3/Psen2/Carm1/Ralb/Lrrk2/Camk1/Hdac4/Ttbk2/Smarcd3/Arhgef7/Poldip2/Crk/Adrb2/Hip1r/Styx/Nvl/Trim28/Ephb6/Derl1/Mapk3/Gnl3l/Atp2a2/Atr/Hipk2	46
GO:2000514	BP	GO:2000514	regulation of CD4-positive, alpha-beta T cell activation	24/2283	77/28564	3.47389407254361e-09	1.54935675635445e-07	9.96255937529466e-08	Nfkbiz/Xcl1/Zc3h12a/Cd274/Irf1/Il4ra/Cd28/Prkcq/Smad7/Rara/Jak3/Cd83/Vsir/Il18/Il27/Sh3rf1/Cd24a/Tgfbr2/Malt1/Bcl6/Tbx21/Nfkbid/Cbfb/Tnfrsf14	24
GO:0000075	BP	GO:0000075	cell cycle checkpoint signaling	41/2283	190/28564	3.88858054368965e-09	1.7215546657026e-07	1.10698136530112e-07	Ppp1r10/Cdkn1a/Ppp2r5c/Donson/Rpa2/Lcmt1/Brd4/Babam2/Rad17/Spc24/Wdr76/Cdk1/Usp28/Brca2/Zw10/Cry1/Mus81/Trp53bp1/Dync1li1/Cdc20/Eif2ak4/Incenp/Atrip/Rad9a/Casp2/Sde2/Tiprl/Uimc1/Taok3/Muc1/Dot1l/Mad1l1/Thoc5/Vps4a/Trim39/Ptpn11/Thoc1/Cdt1/Atr/Pcid2/Zfyve19	41
GO:0019884	BP	GO:0019884	antigen processing and presentation of exogenous antigen	16/2283	36/28564	4.09975001233048e-09	1.80179524264539e-07	1.15857706840964e-07	B2m/H2-K1/Cd74/H2-Aa/H2-DMb2/H2-DMa/H2-Ab1/H2-Oa/Mfsd6/Traf6/Cd1d2/H2-Eb2/H2-DMb1/H2-M3/Fcgr2b/Fcgr3	16
GO:0042098	BP	GO:0042098	T cell proliferation	48/2283	243/28564	4.21589507782727e-09	1.83941335243464e-07	1.18276598750944e-07	Ccl5/Sh2d2a/Selenok/Cxcr4/H2-Aa/Xcl1/Cebpb/H2-DMb2/Cd274/Irf1/Cd28/Pde5a/Prdx2/Zap70/Prkcq/Il1b/Scrib/Sos1/Aif1/Jak3/Itgam/Vsir/Il18/Il27/Prnp/Traf6/Armc5/Abl1/Slc4a2/Stat5a/Scgb1a1/Gpam/Sh3rf1/Bmi1/Pdcd1lg2/Cd24a/Znhit1/Tgfbr2/Malt1/H2-DMb1/Cd151/Ncstn/Bcl6/Mad1l1/Rasgrp1/Casp3/Ephb6/Tnfrsf14	48
GO:0000077	BP	GO:0000077	DNA damage checkpoint signaling	30/2283	115/28564	4.68774758907372e-09	2.0305703765333e-07	1.30568236521114e-07	Ppp1r10/Cdkn1a/Ppp2r5c/Donson/Rpa2/Brd4/Babam2/Rad17/Wdr76/Cdk1/Usp28/Brca2/Cry1/Mus81/Trp53bp1/Eif2ak4/Atrip/Rad9a/Casp2/Sde2/Tiprl/Uimc1/Taok3/Muc1/Dot1l/Thoc5/Trim39/Ptpn11/Thoc1/Atr	30
GO:0000422	BP	GO:0000422	autophagy of mitochondrion	25/2283	84/28564	4.79760605909887e-09	2.04867986395988e-07	1.31732699405492e-07	Sqstm1/Map1lc3b/Ulk1/Atg2a/Wipi2/Usp30/Map1lc3a/Atg7/Retreg1/Bnip3/Gba/Cdc37/Atg12/Optn/Rnf41/Atg14/Lrba/Arfip2/Hdac6/Atg9a/Atpif1/Hif1a/Atg2b/Fbxo7/Mul1	25
GO:0061726	BP	GO:0061726	mitochondrion disassembly	25/2283	84/28564	4.79760605909887e-09	2.04867986395988e-07	1.31732699405492e-07	Sqstm1/Map1lc3b/Ulk1/Atg2a/Wipi2/Usp30/Map1lc3a/Atg7/Retreg1/Bnip3/Gba/Cdc37/Atg12/Optn/Rnf41/Atg14/Lrba/Arfip2/Hdac6/Atg9a/Atpif1/Hif1a/Atg2b/Fbxo7/Mul1	25
GO:0031570	BP	GO:0031570	DNA integrity checkpoint signaling	31/2283	122/28564	5.19375474293927e-09	2.2022251624815e-07	1.41605855778581e-07	Ppp1r10/Cdkn1a/Ppp2r5c/Donson/Rpa2/Brd4/Babam2/Rad17/Wdr76/Cdk1/Usp28/Brca2/Cry1/Mus81/Trp53bp1/Eif2ak4/Atrip/Rad9a/Casp2/Sde2/Tiprl/Uimc1/Taok3/Muc1/Dot1l/Thoc5/Trim39/Ptpn11/Thoc1/Cdt1/Atr	31
GO:1903321	BP	GO:1903321	negative regulation of protein modification by small protein conjugation or removal	27/2283	97/28564	5.96359957345464e-09	2.51096734487905e-07	1.6145836754631e-07	Tnfaip3/Sqstm1/N4bp1/Dnaja1/Spry2/Hspa1a/Gclc/Ufl1/Smad7/Trim44/Prr7/Rpl37rt/Hspa1b/Nxn/Abl1/Cry1/Limk1/Psen2/Fbxo5/Cdc20/Sirt7/Ubr5/Trip12/Hmg20b/Mad2l2/Chp1/Gnl3l	27
GO:0002706	BP	GO:0002706	regulation of lymphocyte mediated immunity	47/2283	238/28564	6.14144212659482e-09	2.56789048918246e-07	1.65118597526431e-07	B2m/Serpinb9/H2-K1/Serpinb9b/Xcl1/Arid5a/Klrc3/Cd28/H60b/Klrb1b/Smad7/Il1b/Shld2/Supt6/Vsir/Il18/H2-Q1/Traf6/Muc4/Ahr/Stat5a/Hfe/Cd1d2/Trp53bp1/Cr2/Btk/Tnf/Crk/Cd24a/Cyrib/Malt1/Fzd5/Cd226/Map3k7/Bcl6/H2-M3/Nsd2/Rasgrp1/Mad2l2/Fcgr2b/Tbx21/Thoc1/Pms2/Dusp22/Fcgr3/Kmt5c/Ap1g1	47
GO:0140694	BP	GO:0140694	non-membrane-bounded organelle assembly	66/2283	392/28564	6.2019622430443e-09	2.57531135623239e-07	1.65595768638235e-07	Actg1/Rhoa/Pan3/Hspa1a/Tubgcp2/Mapre3/Atxn2l/Rnf4/Csrp1/Patl1/Nop2/Dhx29/Dync1h1/Akap13/Cnot1/Mapk8/Hspa1b/Cenpt/Kif15/Nsun4/Tubgcp6/Kif11/Ccdc69/Cenpc1/C2cd3/Haus6/Zfyve1/Cenpj/Bicd1/Fbxo5/4933427D14Rik/Cdc20/Incenp/Clasp1/Haus7/Poldip2/Tnf/Ddx28/Cep44/Gsn/Rab11a/Senp6/Racgap1/Chmp1a/Tpm1/Chmp1b/Stag1/Cep120/Ino80/Bin2/Mapre2/Cenpa/Rpf2/Eif2a/Ythdf2/Cds2/Ythdf3/Eif4enif1/Smc1a/mt-Rnr1/Srf/Flii/T…	66
GO:0002700	BP	GO:0002700	regulation of production of molecular mediator of immune response	43/2283	208/28564	6.45910416166737e-09	2.65650208299539e-07	1.70816434781022e-07	Tnfaip3/Litaf/B2m/Cd74/Xcl1/Arid5a/Nr4a3/Rabgef1/Il4ra/Cd28/Ticam1/Dnajb9/Smad7/Il10/Il1b/Lacc1/Shld2/Jak3/Supt6/Vsir/Il18/Traf6/Hfe/Trp53bp1/Btk/Hmox1/Atg9a/Tnf/Casp4/Malt1/Fzd5/Cd226/Map3k7/Bcl6/Nsd2/Mad2l2/Fcgr2b/Tbx21/Thoc1/Pms2/Kmt5c/Tnfrsf14/Myd88	43
GO:0071901	BP	GO:0071901	negative regulation of protein serine/threonine kinase activity	29/2283	110/28564	6.48573004817012e-09	2.65650208299539e-07	1.70816434781022e-07	Tnfaip3/Rgs2/Dusp1/Cdkn1a/Inpp5k/Dnaja1/Spry2/Ptpn1/Lats1/Hhex/Cdkn2c/Il1b/Nf1/Chordc1/Gba/Ptprj/Abl1/Pkib/Heg1/Cdk5rap1/Dusp10/Hexim1/Dab2ip/Fbxo7/Casp3/Gadd45a/Pkig/Lyn/Dusp7	29
GO:0045088	BP	GO:0045088	regulation of innate immune response	65/2283	385/28564	7.21369063598453e-09	2.93470481886911e-07	1.88705221615584e-07	Tnfaip3/Nfkbiz/Nfkbia/Arf6/Serpinb9/Cd74/Serpinb9b/N4bp1/Xcl1/Irf1/Klrc3/Hspa1a/Ticam1/Ncf1/Klrb1b/Otulin/Ptpn2/Rnf125/Lacc1/Traf3/Gpatch3/Ninj1/Tbk1/Cdc37/Atg12/Tnip3/Acod1/Hspa1b/Appl2/Pja2/Stat5a/Ttll12/Irf4/Polr3b/Rnf185/Clec7a/Tnip1/Tnf/Crk/Dusp10/Polr3c/Ikbke/Hexim1/Gpr108/Cd226/Dab2ip/Casp6/Ifi204/H2-M3/Rasgrp1/Hsp90aa1/Irak1/Tnip2/Mul1/Ythdf2/Tomm70a/Ythdf3/Tasl/Usp15/Lyn/Ap1g1/Myd88/Irgm…	65
GO:0017148	BP	GO:0017148	negative regulation of translation	43/2283	209/28564	7.51081396203402e-09	3.03507455472529e-07	1.95159122234978e-07	Rgs2/Zfp36l2/Gzmb/Zfp36/Pan3/Zc3h12a/Cpeb2/Tob1/Scrib/Paip2b/Patl1/Rock2/Rida/Dcp1b/Rara/Cnot8/Dapk3/Pcif1/Cnot1/Dnd1/Dcp1a/Eif2ak1/Nanos1/Eif2ak4/Cpeb3/Zfp36l1/Samd4b/Tent4b/Ago2/Prkca/Fxr2/Ern1/Eif2a/Ythdf2/Ythdf3/Eif4enif1/Mov10/Ilf3/Enc1/Cnot10/Pus7/Mrpl13/Eif4e2	43
GO:0043087	BP	GO:0043087	regulation of GTPase activity	61/2283	353/28564	8.49714338552052e-09	3.41075335494794e-07	2.19315742961014e-07	Ccl5/Ccl3/Rgs1/Ccl4/Xcl1/Snx18/Picalm/Cpeb2/Spry2/Snx9/Bcas3/Nedd9/Rgs16/Scrib/Cxcl13/Sos1/Nf1/Rasgef1b/Evi5l/Tbc1d15/Rapgef2/F2r/Ccl9/Elmod2/Tbc1d2/Gpsm1/Arhgap24/Vav2/Arap1/Agap2/Lrrk2/Mmut/Tbc1d2b/Adap1/Arhgef7/Ralgapb/Poldip2/Crk/Tax1bp3/Arap2/Ndel1/Dock10/Trappc6a/Dvl2/Slc27a4/Arhgap1/Dab2ip/Bcl6/Srgap2/Mapre2/Rasgrp1/Arhgap15/Tbc1d9b/Flcn/Lims1/Rab3gap1/Rsu1/Lrch1/Rasa2/Tbc1d20/Ccl21a	61
GO:0006368	BP	GO:0006368	transcription elongation by RNA polymerase II	26/2283	93/28564	1.02565741463286e-08	4.07485782645689e-07	2.62018498163593e-07	Supt4a/Chaserr/Ell2/Ctr9/Supt5/Ccnt1/Nelfcd/Med21/Brd4/Supt6/Med27/Eaf1/Med16/Med26/Pwwp2b/Cdk9/Med30/Nelfb/Eapp/Setd2/Med10/Rnf8/Eloa/Med25/Zmynd11/Pcid2	26
GO:0002237	BP	GO:0002237	response to molecule of bacterial origin	68/2283	414/28564	1.02869687696636e-08	4.07485782645689e-07	2.62018498163593e-07	Irf8/Tnfaip3/Ccl5/Litaf/B2m/Nfkbiz/Nfkbia/Zfp36/Rhoa/Cebpb/Ptger4/Zc3h12a/Arid5a/Cd274/Sirt2/Ticam1/Ctr9/Prdx2/Il10/Il1b/Cxcl13/Rara/Ifnar1/Pde2a/F2r/Il18/Cxcl11/Tnip3/Mapk8/Acod1/Fcgr4/Traf6/Ncf2/Abl1/Lias/Irf5/Adam9/Nos3/Cr2/Btk/Tnip1/Nfkbib/Tnf/Pdcd1lg2/Cd24a/Dusp10/Gbp2/Cyrib/Wdr83/Sbno2/Malt1/Prkca/Fzd5/Dab2ip/Itgav/H2-M3/Fcgr2b/Kcnj8/Irak1/Pde4b/Tnip2/Map2k3/Mapk3/Lyn/Myd88/Irgm2/Cxcl9/Mapk…	68
GO:0002695	BP	GO:0002695	negative regulation of leukocyte activation	42/2283	204/28564	1.09372676778523e-08	4.30413651557835e-07	2.76761407080432e-07	Tnfaip3/Cd74/H2-Aa/Cebpb/Nrarp/Zc3h12a/Cd274/Irf1/Rabgef1/Il4ra/Pde5a/Ptpn2/Prdx2/Smad7/Il10/Scrib/Mdk/Jak3/Socs6/Vsir/Prnp/Slc4a2/Hfe/Scgb1a1/Btk/Hmox1/Dtx1/Tafa3/Pdcd1lg2/Cd24a/Fbxo7/Bcl6/Mad1l1/Casp3/Fcgr2b/Tbx21/Thoc1/Lyn/Nfkbid/Dusp22/Cbfb/Tnfrsf14	42
GO:0000209	BP	GO:0000209	protein polyubiquitination	47/2283	243/28564	1.22054643837982e-08	4.77201954901615e-07	3.06846876306286e-07	Tnfaip3/Ube2s/Mgrn1/Ube2g1/Shprh/Rnf125/Cul1/Rnf4/Arih2/Ube2b/Traf3/Trim44/Anapc13/Rnf20/Ube2q2/Ube2d1/Marchf6/Btrc/Ube2c/Traf6/Ube2l6/Hace1/Rnf41/Rnf144a/Cdc27/Ube3b/Anapc1/Hdac6/Rnf185/Ubr5/Trip12/Marchf5/Birc3/Znrf2/Wsb2/Rnf8/Anapc4/Anapc10/Arel1/Mul1/Cul3/Birc2/Cbfb/Ube3c/Anapc2/Ercc8/Ankib1	47
GO:0046632	BP	GO:0046632	alpha-beta T cell differentiation	32/2283	133/28564	1.24696632964128e-08	4.84386081985171e-07	3.11466360639771e-07	Nfkbiz/Rhoa/Ptger4/Stat3/Zc3h12a/Irf1/Il4ra/Zap70/Smad7/Zbtb16/Prr7/Rara/Jak3/Cd83/Relb/Il18/Il27/Ctsl/Abl2/Armc5/Abl1/Slc4a2/Sh3rf1/Irf4/Tgfbr2/Tox/Malt1/Gadd45g/Bcl6/Tbx21/Nfkbid/Cbfb	32
GO:1905037	BP	GO:1905037	autophagosome organization	29/2283	113/28564	1.25788222691234e-08	4.85494159502512e-07	3.1217886846043e-07	Map1lc3b/Snx18/Ulk1/Atg2a/Wipi2/Scfd1/Rab19/Map1lc3a/Atg7/Atp13a2/Mtmr3/Gba/Atg12/Atg14/Ubxn2b/Lrba/Pik3c2a/Arfip2/Ralb/Lrrk2/Trp53inp2/Atg9a/Ubqln2/Snx4/Atg2b/Rab3gap1/Atp2a2/Nupr1/Irgm2	29
GO:0043525	BP	GO:0043525	positive regulation of neuron apoptotic process	25/2283	88/28564	1.37168263426759e-08	5.26044658657653e-07	3.38253350910908e-07	Jun/Ccl3/Rhoa/Atf4/Fasl/Bcl2l11/Il1b/Map2k4/Nf1/Itgam/Ddit3/Il18/Mapk8/Prnp/Ncf2/Optn/Abl1/Cdk5r1/Hdac4/Tnf/Casp2/Bbc3/Casp6/Casp3/Nupr1	25
GO:0050670	BP	GO:0050670	regulation of lymphocyte proliferation	49/2283	260/28564	1.44974505494984e-08	5.5246297315525e-07	3.55240660366788e-07	Ccl5/Selenok/Cd74/H2-Aa/Xcl1/Cd38/Cebpb/H2-DMb2/Cdkn1a/Cd274/Irf1/Cd28/Ticam1/Pde5a/Zap70/Prkcq/Il10/Il1b/Scrib/Cd320/Sos1/Aif1/Jak3/Vsir/Il18/Il27/Prnp/Traf6/Slc4a2/Ahr/Stat5a/Scgb1a1/Gpam/Sh3rf1/Btk/Bmi1/Irs2/Pdcd1lg2/Cd24a/Znhit1/Tgfbr2/H2-DMb1/Bcl6/Mad1l1/Casp3/Fcgr2b/Lyn/Tnfrsf14/Myd88	49
GO:1901990	BP	GO:1901990	regulation of mitotic cell cycle phase transition	59/2283	342/28564	1.57799514723954e-08	5.97554011416937e-07	3.84234766735984e-07	Zfp36l2/Klf4/Cdkn1a/Ppp2r5c/Gpr132/Lmnb1/Ercc3/Donson/Aven/Rpa2/Cdkn2c/Smarcd1/Bcl7c/Lcmt1/Prkcq/Ubd/Nsmce2/Aif1/Brd4/Cdkn2d/Babam2/Pkd2/Rad17/Spc24/Appl2/Ube2c/Cdk1/Bcl7a/Zw10/Dync1li1/Cenpj/Fbxo5/Cdc20/Incenp/Smarcd3/Zfp36l1/Casp2/Sde2/Rab11a/Uimc1/Rbl2/Smarca4/Taok3/Muc1/Fbxo7/Anapc4/Apex1/Ino80/Lsm10/Mad1l1/Vps4a/Actl6a/Usp47/Trim39/Cul3/Cdt1/Pcid2/Zfyve19/Zfp655	59
GO:0034612	BP	GO:0034612	response to tumor necrosis factor	42/2283	207/28564	1.707957535084e-08	6.42725769921299e-07	4.13280777239406e-07	Ccl5/Ccl3/Zfp36l2/Nfkbia/Ccl4/Zfp36/Xcl1/Zc3h12a/Inpp5k/Irf1/Hspa1a/Otulin/Ptpn2/Ubd/Traf3/Actn4/Gba/Commd7/Ccl9/Acod1/Hspa1b/Traf6/Nkiras1/Adam9/Lrrk2/Zfp36l1/Tnf/Adam10/Rps6kb1/Cpne1/Rraga/Birc3/Dab2ip/Asah1/Tank/Aff3/Birc2/Mapk3/Lims1/Ikbkb/Ccl21a/Gbp3	42
GO:0006457	BP	GO:0006457	protein folding	37/2283	170/28564	1.7236176615392e-08	6.44393951751634e-07	4.14353439198334e-07	B2m/Hsp90ab1/Cd74/H2-DMb2/H2-DMa/Dnajb1/Vbp1/Dnaja1/Dnajb4/Pfdn1/Hspa1a/Dnaja4/Chordc1/Cdc37/Cct7/St13/Dnajb14/Hspa1b/Tbce/Hspa13/Tbcd/Trap1/Erp27/Ptges3l/Dnajb6/Pdia3/Stip1/Ppig/H2-DMb1/Ero1b/Hsp90aa1/Canx/Ero1a/Ahsa2/Ppil1/Cwc27/Hsph1	37
GO:0007162	BP	GO:0007162	negative regulation of cell adhesion	56/2283	318/28564	1.73379538587884e-08	6.44393951751634e-07	4.14353439198334e-07	Tnfaip3/Rhoa/Cd74/H2-Aa/Cebpb/Dusp1/Klf4/Nrarp/Zc3h12a/Cbll1/Cd274/Irf1/Il4ra/Pde5a/Bcas3/Ptpn2/Prdx2/Smad7/Il10/Scrib/Mdk/Nf1/Actn4/Jak3/Socs6/Vsir/Rnd1/Prnp/Muc4/Abl2/Fzd4/Angpt2/Abl1/Slc4a2/Hfe/Scgb1a1/Dtx1/Notch1/Pdcd1lg2/Cd24a/Adrb2/Adam10/Muc1/Bcl6/Mad1l1/Casp3/Mad2l2/Pik3r1/Tbx21/Ptpn11/Nfkbid/Dusp22/Cbfb/Tnfrsf14/Ccl21a/Nf2	56
GO:0002367	BP	GO:0002367	cytokine production involved in immune response	34/2283	149/28564	1.85986532378839e-08	6.87009148130669e-07	4.41755548007343e-07	Litaf/B2m/Cd74/Xcl1/Arid5a/Nr4a3/Rabgef1/Ticam1/Crlf2/Smad7/Il10/Il1b/Lacc1/Jak3/Gba/Vsir/Il18/Traf6/Hfe/Psen2/Hmox1/Atg9a/Tnf/Casp4/Malt1/Fzd5/Cd226/Map3k7/Bcl6/Rasgrp1/Ash1l/Tbx21/Tnfrsf14/Myd88	34
GO:0002285	BP	GO:0002285	lymphocyte activation involved in immune response	44/2283	223/28564	1.89896473603203e-08	6.97174797295662e-07	4.48292188647356e-07	Irf8/Tnfaip3/Nfkbiz/Cd74/Ptger4/H2-DMb2/Stat3/Zc3h12a/Irf1/Vamp7/Il4ra/Cd28/Smad7/Il10/Mdk/Shld2/Rara/Jak3/Stx11/Supt6/Relb/Il18/Il27/Abl1/Enpp1/Trp53bp1/Psen2/Eif2ak4/Irf4/Malt1/Gadd45g/Dock10/H2-DMb1/Rnf8/Bcl6/H2-M3/Nsd2/Mad2l2/Tbx21/Thoc1/Pms2/Nfkbid/Kmt5c/Ap1g1	44
GO:0019221	BP	GO:0019221	cytokine-mediated signaling pathway	69/2283	429/28564	1.91240238692156e-08	6.97853016463922e-07	4.48728292127432e-07	Ccl5/Ccl3/Ifngr1/Nfkbiz/Nfkbia/Ccl4/Cxcr4/Cd74/Xcl1/Stat3/Ugcg/Klf6/Irf1/Tollip/Rabgef1/Il4ra/Hspa1a/Ctr9/Otulin/Ptpn2/Crlf2/Il1b/Cxcl13/Traf3/Trim44/Actn4/Ifnar1/Jak3/Tbk1/Cdc37/Commd7/Il18/Ccl9/Cxcl11/Hspa1b/Appl2/Rps6ka5/Traf6/Nkiras1/Iigp1/Irf5/Stat5a/Ttll12/Rnf185/Wbp1l/Tnf/Notch1/Casp4/Cd24a/Ikbke/Hif1a/Cpne1/Rraga/Irak1/Adipor1/Tnip2/Mul1/Ythdf2/Ythdf3/Ifitm3/Mapk3/Lims1/Ikbkb/Lyn/Myd88/Ir…	69
GO:0070663	BP	GO:0070663	regulation of leukocyte proliferation	52/2283	287/28564	2.10284312309955e-08	7.62724002661591e-07	4.90441154518716e-07	Ccl5/Selenok/Cd74/H2-Aa/Xcl1/Cd38/Cebpb/H2-DMb2/Cdkn1a/Cd274/Irf1/Cd28/Ticam1/Pde5a/Hhex/Zap70/Prkcq/Il10/Il1b/Scrib/Cd320/Sos1/Nf1/Aif1/Jak3/Vsir/Il18/Il27/Prnp/Traf6/Slc4a2/Ahr/Stat5a/Scgb1a1/Gpam/Sh3rf1/Btk/Bmi1/Irs2/Pdcd1lg2/Cd24a/Znhit1/Tgfbr2/H2-DMb1/Bcl6/Mad1l1/Casp3/Fcgr2b/Mapk3/Lyn/Tnfrsf14/Myd88	52
GO:0050868	BP	GO:0050868	negative regulation of T cell activation	32/2283	136/28564	2.21507425331532e-08	7.98620483785123e-07	5.13523044670265e-07	Cd74/H2-Aa/Cebpb/Nrarp/Zc3h12a/Cd274/Irf1/Il4ra/Pde5a/Ptpn2/Prdx2/Smad7/Scrib/Mdk/Jak3/Socs6/Vsir/Prnp/Slc4a2/Hfe/Scgb1a1/Dtx1/Pdcd1lg2/Cd24a/Bcl6/Mad1l1/Casp3/Tbx21/Nfkbid/Dusp22/Cbfb/Tnfrsf14	32
GO:0034249	BP	GO:0034249	negative regulation of amide metabolic process	45/2283	232/28564	2.26079600476497e-08	8.10253139564874e-07	5.21002989068017e-07	Rgs2/Zfp36l2/Gzmb/Zfp36/Pan3/Zc3h12a/Cpeb2/Tob1/Scrib/Paip2b/Patl1/Rock2/Rida/Dcp1b/Rara/Cnot8/Dapk3/Abca7/Pcif1/Cnot1/Dnd1/Prnp/Dcp1a/Eif2ak1/Nanos1/Eif2ak4/Cpeb3/Zfp36l1/Samd4b/Tent4b/Ago2/Prkca/Fxr2/Ern1/Eif2a/Ythdf2/Ythdf3/Eif4enif1/Mov10/Ilf3/Enc1/Cnot10/Pus7/Mrpl13/Eif4e2	45
GO:0030968	BP	GO:0030968	endoplasmic reticulum unfolded protein response	22/2283	72/28564	2.32664594884079e-08	8.28919246033752e-07	5.33005530977043e-07	Ppp1r15a/Atf4/Pigbos1/Serp1/Atf3/Ptpn1/Ptpn2/Ufl1/Abca7/Ddit3/Parp6/Creb3l2/Yod1/Atf6/Eif2ak4/Tmem33/Ern1/Pik3r1/Derl1/Eif2a/Ero1a/Herpud1	22
GO:1905897	BP	GO:1905897	regulation of response to endoplasmic reticulum stress	23/2283	78/28564	2.38145565263237e-08	8.42081097424448e-07	5.4146876744152e-07	Ppp1r15a/Pigbos1/Ptpn1/Ptpn2/Erp29/Ufl1/Abca7/Atxn3/Atf6/Lrrk2/Rnf185/Ikbkg/Ubqln2/Tmem33/Tmem259/Usp19/Fcgr2b/Ern1/Pik3r1/Eif2a/Bag6/Herpud1/Nupr1	23
GO:0002821	BP	GO:0002821	positive regulation of adaptive immune response	37/2283	172/28564	2.39156066533102e-08	8.42081097424448e-07	5.4146876744152e-07	B2m/Nfkbiz/H2-K1/Cd74/Xcl1/H2-DMa/H2-Ab1/Arid5a/Cd274/Cd28/H60b/Prkcq/Il1b/Shld2/Il18/H2-Q1/Traf6/Hfe/Cd1d2/Trp53bp1/Btk/Eif2ak4/Tnf/Cd24a/Cyrib/Malt1/Fzd5/Cd226/Map3k7/H2-M3/Nsd2/Mad2l2/Tbx21/Pms2/Nfkbid/Fcgr3/Kmt5c	37
GO:0032944	BP	GO:0032944	regulation of mononuclear cell proliferation	49/2283	264/28564	2.40956513223061e-08	8.43487887276774e-07	5.42373351061456e-07	Ccl5/Selenok/Cd74/H2-Aa/Xcl1/Cd38/Cebpb/H2-DMb2/Cdkn1a/Cd274/Irf1/Cd28/Ticam1/Pde5a/Zap70/Prkcq/Il10/Il1b/Scrib/Cd320/Sos1/Aif1/Jak3/Vsir/Il18/Il27/Prnp/Traf6/Slc4a2/Ahr/Stat5a/Scgb1a1/Gpam/Sh3rf1/Btk/Bmi1/Irs2/Pdcd1lg2/Cd24a/Znhit1/Tgfbr2/H2-DMb1/Bcl6/Mad1l1/Casp3/Fcgr2b/Lyn/Tnfrsf14/Myd88	49
GO:0016064	BP	GO:0016064	immunoglobulin mediated immune response	36/2283	165/28564	2.50004732141377e-08	8.70103174695509e-07	5.59487316590194e-07	B2m/Nfkbiz/Cd74/H2-Aa/Xcl1/H2-DMb2/H2-DMa/H2-Ab1/H2-Oa/Il4ra/Cd28/Crlf2/Shld2/Supt6/C1qa/Enpp1/Trp53bp1/H2-Eb2/Cr2/Btk/Tnf/Pou2f2/H2-DMb1/Cd226/Rnf8/Bcl6/Nsd2/Mad2l2/Fcgr2b/Tbx21/Thoc1/Pms2/Fcgr3/C1qc/Kmt5c/Myd88	36
GO:0051225	BP	GO:0051225	spindle assembly	30/2283	123/28564	2.5210448799902e-08	8.72368461058676e-07	5.60943924295459e-07	Rhoa/Hspa1a/Tubgcp2/Mapre3/Rnf4/Dync1h1/Hspa1b/Kif15/Tubgcp6/Kif11/Ccdc69/Haus6/Cenpj/Fbxo5/Cdc20/Incenp/Clasp1/Haus7/Poldip2/Rab11a/Senp6/Racgap1/Chmp1a/Chmp1b/Stag1/Ino80/Mapre2/Smc1a/Tubgcp4/Rcc1	30
GO:1903038	BP	GO:1903038	negative regulation of leukocyte cell-cell adhesion	34/2283	151/28564	2.64958364633603e-08	9.11608179119385e-07	5.86175557968356e-07	Cd74/H2-Aa/Cebpb/Klf4/Nrarp/Zc3h12a/Cd274/Irf1/Il4ra/Pde5a/Ptpn2/Prdx2/Smad7/Scrib/Mdk/Jak3/Socs6/Vsir/Prnp/Slc4a2/Hfe/Scgb1a1/Dtx1/Pdcd1lg2/Cd24a/Bcl6/Mad1l1/Casp3/Tbx21/Nfkbid/Dusp22/Cbfb/Tnfrsf14/Ccl21a	34
GO:0007030	BP	GO:0007030	Golgi organization	32/2283	137/28564	2.67055828197722e-08	9.13604057715048e-07	5.87458933080874e-07	Ywhaz/Stx5a/Vamp7/Bcas3/Tjap1/Prmt5/Atl3/Surf4/Cdk1/Hace1/Optn/Ubxn2b/Zw10/Fam174b/Trappc11/Lrrk2/Clasp1/Cit/Arhgef7/Dym/Tmed7/Akap9/Hikeshi/Arhgap21/Uso1/Lman1/Vamp4/Gak/Trip11/Mapk3/Tbc1d20/Cog3	32
GO:1901361	BP	GO:1901361	organic cyclic compound catabolic process	75/2283	486/28564	2.82852219608926e-08	9.62176957212057e-07	6.18691920143698e-07	Pnrc1/Zfp36l2/Zfp36/Pan3/Nt5c2/Zc3h12a/Ptbp1/Smg1/Tob1/Hspa1a/Ncf1/Pde5a/Nudt4/Patl1/Rock2/Rida/Dcp1b/Mlycd/Entpd1/Cnot8/Carhsp1/Brf1/Nudt5/Pde2a/Cnot1/Spp1/Dnd1/Dffb/Hspa1b/Ncf2/Dcp1a/Smg8/Enpp5/Enpp1/Axin2/Mus81/Scgb1a1/Nanos1/Exosc10/Art2b/Pon3/Hmox1/Nudt1/Nudt7/Pdxp/Cpeb3/Zcchc7/Zfp36l1/Samd4b/Abcd1/Elavl1/Taf15/Ikbke/Fen1/Tent4b/Upf2/Ago2/Apex1/Fxr2/Casp3/Blvrb/Zpr1/Ddx49/Ythdf2/Ythdf3/Eif4e…	75
GO:0071347	BP	GO:0071347	cellular response to interleukin-1	23/2283	79/28564	3.10653873637092e-08	1.05081290627468e-06	6.75685953422367e-07	Ccl5/Ccl3/Ccl4/Xcl1/Cebpb/Zc3h12a/Irf1/Saa3/Tollip/Il1b/Ccl9/Acod1/Rps6ka5/Traf6/Mapk11/Dab2ip/Tank/Irak1/Tnip2/Mapk3/Ikbkb/Myd88/Ccl21a	23
GO:0050866	BP	GO:0050866	negative regulation of cell activation	44/2283	227/28564	3.29256872401644e-08	1.10751711102251e-06	7.12147472327696e-07	Tnfaip3/Cd74/H2-Aa/Cebpb/Nrarp/Zc3h12a/Cd274/Irf1/Rabgef1/Il4ra/Gclc/Pde5a/Ptpn2/Prdx2/Smad7/Il10/Scrib/Mdk/Jak3/Socs6/Vsir/Prnp/Slc4a2/Hfe/Scgb1a1/Btk/Hmox1/Dtx1/Tafa3/Pdcd1lg2/Cd24a/Adrb2/Fbxo7/Bcl6/Mad1l1/Casp3/Fcgr2b/Tbx21/Thoc1/Lyn/Nfkbid/Dusp22/Cbfb/Tnfrsf14	44
GO:0006470	BP	GO:0006470	protein dephosphorylation	46/2283	243/28564	3.44324135957682e-08	1.15176423477845e-06	7.40598931024769e-07	Dusp2/Ppp1r15a/Dusp5/Ptp4a1/Dusp1/Ppp2r5c/Ptbp1/Ptpn1/Ptpn2/Ankle2/Rock2/Mtmr3/Gba/Ppp2r1a/Ppp1cc/Ppp5c/Btrc/Mtmr4/Ptprj/Phlpp2/Eya3/Ppp2r1b/Rcan1/Ppm1l/Mgat5/Pdxp/Tnf/Dusp10/Ppm1h/Tiprl/Arpp19/Ensa/Ptpn12/Ptpn11/Ptpre/Ctdp1/Ppp1r15b/Cnep1r1/Ilkap/Ikbkb/Rprd1b/Ppm1m/Dusp22/Pdp1/Dusp7/Igbp1	46
GO:0071346	BP	GO:0071346	cellular response to type II interferon	29/2283	118/28564	3.57488183467374e-08	1.18919135505915e-06	7.64665041461472e-07	Irf8/Ccl5/Ccl3/Ifngr1/Ccl4/Actg1/Xcl1/H2-Ab1/Irf1/Ptpn2/Kif5b/Dapk3/Gbp8/Cdc37/Stx11/Ccl9/Acod1/Slc26a6/Kif16b/Tnf/Gsn/Stx8/Gbp2/Rps6kb1/Rab20/Vamp4/Irgm2/Ccl21a/Gbp3	29
GO:0061912	BP	GO:0061912	selective autophagy	25/2283	92/28564	3.65266181595705e-08	1.20838883482843e-06	7.77009263105265e-07	Sqstm1/Snx18/Ulk1/Uba5/Atg2a/Wipi2/Usp30/Ufl1/Retreg1/Pex5/Gba/Tbk1/Cdc37/Gaa/Optn/Rnf41/Atg14/Lrba/Cry1/Stk3/Arfip2/Hdac6/Adrb2/Atg2b/Mapk3	25
GO:0034341	BP	GO:0034341	response to type II interferon	33/2283	146/28564	3.82584911253377e-08	1.25876707686152e-06	8.09403108190923e-07	Irf8/Ccl5/Ccl3/Ifngr1/Ccl4/Actg1/Cd74/H2-Aa/Xcl1/H2-Ab1/Irf1/Ptpn2/Ubd/Kif5b/Dapk3/Gbp8/Cdc37/Stx11/Ccl9/Acod1/Slc26a6/Kif16b/Tnf/Gsn/Stx8/Gbp2/Rps6kb1/Rab20/Vamp4/Ifitm3/Irgm2/Ccl21a/Gbp3	33
GO:0022613	BP	GO:0022613	ribonucleoprotein complex biogenesis	67/2283	419/28564	3.84979892659451e-08	1.25976300744704e-06	8.10043504119829e-07	Rps27rt/Gemin2/Riok1/Tsr2/Nol8/Prmt5/Nop2/Dhx29/Prpf18/Zfp622/Rbis/Ybey/Tsr1/Nsun4/Usp36/Ltv1/Trmt2b/Fdxacb1/Nol6/Exosc10/9930104L06Rik/Ddx56/Luc7l/Rrp8/Sirt7/Tma16/Ddx28/Snrpd1/Ruvbl1/Nsa2/Sde2/Chd7/Sart1/Tsr3/Isy1/Nvl/Tent4b/Wdr46/Bud23/Ago2/Rpusd4/Rpp30/Srfbp1/Wdr12/Utp18/Spata5l1/Rpf2/Hsp90aa1/Ythdc1/Eif2a/Ddx49/Znhit6/Bysl/Eif2s3x/Utp23/Ythdf2/Clp1/Gtf3a/Rpp38/mt-Rnr1/Gnl3l/Mtrex/Ddx52/Strap…	67
GO:0034243	BP	GO:0034243	regulation of transcription elongation by RNA polymerase II	22/2283	74/28564	4.05331164639555e-08	1.31918861745663e-06	8.4825492093558e-07	Supt4a/Chaserr/Ell2/Supt5/Ccnt1/Nelfcd/Med21/Brd4/Supt6/Med27/Eaf1/Med16/Med26/Pwwp2b/Cdk9/Med30/Nelfb/Eapp/Med10/Rnf8/Med25/Zmynd11	22
GO:0019724	BP	GO:0019724	B cell mediated immunity	36/2283	168/28564	4.08415149748269e-08	1.3220793637819e-06	8.50113707285872e-07	B2m/Nfkbiz/Cd74/H2-Aa/Xcl1/H2-DMb2/H2-DMa/H2-Ab1/H2-Oa/Il4ra/Cd28/Crlf2/Shld2/Supt6/C1qa/Enpp1/Trp53bp1/H2-Eb2/Cr2/Btk/Tnf/Pou2f2/H2-DMb1/Cd226/Rnf8/Bcl6/Nsd2/Mad2l2/Fcgr2b/Tbx21/Thoc1/Pms2/Fcgr3/C1qc/Kmt5c/Myd88	36
GO:0006401	BP	GO:0006401	RNA catabolic process	52/2283	293/28564	4.25827530072319e-08	1.37107356073018e-06	8.81617593924002e-07	Pnrc1/Zfp36l2/Zfp36/Pan3/Zc3h12a/Ptbp1/Smg1/Tob1/Hspa1a/Patl1/Rock2/Rida/Dcp1b/Cnot8/Carhsp1/Brf1/Cnot1/Dnd1/Hspa1b/Dcp1a/Smg8/Axin2/Scgb1a1/Nanos1/Exosc10/Cpeb3/Zcchc7/Zfp36l1/Samd4b/Elavl1/Taf15/Ikbke/Fen1/Tent4b/Upf2/Ago2/Apex1/Fxr2/Zpr1/Ddx49/Ythdf2/Ythdf3/Eif4enif1/Mov10/Rnaseh1/Mtrex/Rnps1/Cnot10/Myd88/Smg7/Pcid2/Dis3	52
GO:0002253	BP	GO:0002253	activation of immune response	74/2283	482/28564	4.33427207954046e-08	1.388119797389e-06	8.92578539112532e-07	Tnfaip3/Nfkbiz/Nfkbia/Arf6/Cd38/Cmklr1/Zc3h12a/Irf1/Nr4a3/Klrc3/Rabgef1/Cd28/Hspa1a/Ticam1/Otulin/Elf1/Ptpn2/Fyb/Zap70/Rnf125/Il1b/Themis2/Sos1/Lacc1/Traf3/Gpatch3/Ninj1/Tbk1/Tnip3/Acod1/Prnp/C1qa/Ms4a1/Hspa1b/Appl2/Pja2/Traf6/Ptprj/Abl1/Psen2/Cr2/Btk/Kcnn4/Irf4/Clec7a/Tnip1/Tnf/Ikbkg/Plekha1/Hexim1/Malt1/Gpr108/Cd226/Dab2ip/Casp6/Ifi204/Hsp90aa1/Irak1/Pde4b/Bcl2a1d/Tnip2/Tomm70a/Bag6/Tasl/Usp15/…	74
GO:0002833	BP	GO:0002833	positive regulation of response to biotic stimulus	57/2283	335/28564	4.50776122921737e-08	1.42941173451915e-06	9.19129775533252e-07	Tnfaip3/Nfkbiz/Nfkbia/Arf6/Cd74/Xcl1/Emilin2/Cd274/Irf1/Klrc3/Hspa1a/Ticam1/Otulin/Rnf125/Lacc1/Traf3/Gpatch3/Ninj1/Tbk1/Tnip3/Acod1/Hspa1b/Appl2/Pja2/Traf6/Stat5a/Irf4/Polr3b/Rnf185/Clec7a/Tnip1/Tnf/Cd24a/Polr3c/Ikbke/Hexim1/Gpr108/Prkca/Cd226/Dab2ip/Casp6/Ifi204/H2-M3/Rasgrp1/Hsp90aa1/Irak1/Tnip2/Tomm70a/Tasl/Usp15/Lyn/Ap1g1/Pomc/Myd88/Irgm2/Oas1c/Mapkapk3	57
GO:0051090	BP	GO:0051090	regulation of DNA-binding transcription factor activity	70/2283	447/28564	4.51155623711512e-08	1.42941173451915e-06	9.19129775533252e-07	Jund/Tnfaip3/Bhlhe40/Pim1/Nfkbia/Cmklr1/Stat3/Klf4/Zc3h12a/Sik1/Hspa1a/Ticam1/Otulin/Prdx2/Ufl1/Ifrd1/Prkcq/Smad7/Il10/Il1b/Rhebl1/Dhx33/Traf3/Jup/Ddit3/Rlim/Commd7/Faf1/Crebzf/Il18/Pkd2/Acod1/Prnp/Hspa1b/Rps6ka5/Traf6/Fzd4/Ncoa3/Rnf41/Rwdd3/Egln1/Enpp1/Stk3/Carm1/Lrrk2/Trappc9/Eif2ak4/Hmox1/Hdac4/Nfkbib/Tnf/Ikbkg/Hif1an/Ikbke/Malt1/Smarca4/Dvl2/Dab2ip/Mad2l2/Fcgr2b/Irak1/Mapk3/Chp1/Ikbkb/Srf/Nfk…	70
GO:0000302	BP	GO:0000302	response to reactive oxygen species	39/2283	191/28564	4.55816397654337e-08	1.42941173451915e-06	9.19129775533252e-07	Tnfaip3/Jun/Oser1/Kdm6b/Nr4a3/Prdx6/Prdx2/Il10/Atg7/Bnip3/Txn1/Rhob/Hk3/Mapk8/Abl1/Adam9/Nos3/Mpv17l/Lrrk2/Trap1/Btk/Hmox1/Dhfr/Hdac6/Fxn/Crk/Ankzf1/Plekha1/Hif1a/Prkca/Foxo3/Sigmar1/Fbxo7/Casp6/Apex1/Casp3/Kpna4/Ppp1r15b/Mapk3	39
GO:0061136	BP	GO:0061136	regulation of proteasomal protein catabolic process	39/2283	191/28564	4.55816397654337e-08	1.42941173451915e-06	9.19129775533252e-07	Hsp90ab1/N4bp1/Phf20l1/Sirt2/Hspa1a/Gclc/Cdc20b/Ufl1/Arih2/Smad7/Atg7/Gba/Rad23b/Mapk8/Hspa1b/Btrc/Rnf144a/Atxn3/Axin2/Hfe/Psen2/Lrrk2/Sh3rf1/Cdc20/Rnf185/Ubqln2/Csnk1e/Styx/Tmem259/Senp1/Dab2ip/Usp19/Ern1/Eif2a/Trim39/Bag6/Herpud1/Nupr1/Ankib1	39
GO:0016575	BP	GO:0016575	histone deacetylation	25/2283	93/28564	4.61847225762039e-08	1.4336596261668e-06	9.21861223444525e-07	Per1/Sirt2/Kat14/Prmt6/Ing2/Sap30bp/Hopx/Mta1/Msl3l2/Lrrk2/Hdac6/Jdp2/Hdac4/Elk4/Rcor3/Rrp8/Sirt7/Dr1/Znhit1/Mbd2/Sin3b/Tada3/Bcl6/Brms1l/Mideas	25
GO:0045621	BP	GO:0045621	positive regulation of lymphocyte differentiation	32/2283	140/28564	4.61933179665106e-08	1.4336596261668e-06	9.21861223444525e-07	Nfkbiz/Rhoa/Cd74/H2-Aa/H2-DMa/Irf1/Il4ra/Zap70/Smarcd1/Il10/Mdk/Zbtb16/Rara/Cd83/Vsir/Il18/Stat5a/Smarcd3/Dusp10/Tgfbr2/Sart1/Tox/Malt1/Smarca4/Bcl6/Rasgrp1/Hsp90aa1/Actl6a/Kat5/Nfkbid/Cbfb/Pcid2	32
GO:0045930	BP	GO:0045930	negative regulation of mitotic cell cycle	45/2283	238/28564	5.00865396449822e-08	1.54651823180737e-06	9.94430730441266e-07	Btg1/Zfp36l2/Ppp1r10/Klf4/Cdkn1a/Ppp2r5c/Gpr132/Btg3/Donson/Aven/Rpa2/Lcmt1/Scrib/Timp2/Babam2/Pkd2/Rad17/Spc24/Cdk1/Abl1/Zw10/Mus81/Dync1li1/Fbxo5/Cdc20/Incenp/Zfp36l1/Rad9a/Tnf/Casp2/Sde2/Heca/Uimc1/Rbl2/Taok3/Muc1/Fbxo7/Mad1l1/Vps4a/Usp47/Trim39/Cdt1/Pcid2/Zfyve19/Zfp655	45
GO:0050864	BP	GO:0050864	regulation of B cell activation	33/2283	148/28564	5.42058637747926e-08	1.66517094789809e-06	1.0707259235429e-06	Tnfaip3/Zfp36l2/Cd74/Cd38/Cdkn1a/Cd28/Ticam1/Il10/Cd320/Themis2/Shld2/Sh3kbp1/Supt6/Ahr/Stat5a/Trp53bp1/Btk/Bmi1/Zfp36l1/Irs2/Cd24a/Bcl6/Nsd2/Casp3/Mad2l2/Fcgr2b/Tnip2/Tbx21/Thoc1/Pms2/Lyn/Kmt5c/Pcid2	33
GO:0070555	BP	GO:0070555	response to interleukin-1	25/2283	94/28564	5.81697700971278e-08	1.77786896322237e-06	1.14319216894062e-06	Ccl5/Ccl3/Ccl4/Xcl1/Cebpb/Zc3h12a/Irf1/Saa3/Tollip/Il1b/Ccl9/Acod1/Rps6ka5/Traf6/Mapk11/Hdac4/Prkca/Dab2ip/Tank/Irak1/Tnip2/Mapk3/Ikbkb/Myd88/Ccl21a	25
GO:1901800	BP	GO:1901800	positive regulation of proteasomal protein catabolic process	28/2283	114/28564	6.19782724901361e-08	1.88470292254096e-06	1.21188775235896e-06	Sirt2/Hspa1a/Gclc/Cdc20b/Arih2/Smad7/Atg7/Gba/Mapk8/Hspa1b/Rnf144a/Atxn3/Axin2/Psen2/Lrrk2/Sh3rf1/Cdc20/Rnf185/Ubqln2/Csnk1e/Tmem259/Dab2ip/Ern1/Eif2a/Bag6/Herpud1/Nupr1/Ankib1	28
GO:0042254	BP	GO:0042254	ribosome biogenesis	53/2283	305/28564	6.51254177487399e-08	1.96107221342316e-06	1.2609941696991e-06	Rps27rt/Riok1/Tsr2/Nol8/Nop2/Dhx29/Zfp622/Rbis/Ybey/Tsr1/Nsun4/Usp36/Ltv1/Trmt2b/Fdxacb1/Nol6/Exosc10/9930104L06Rik/Ddx56/Rrp8/Sirt7/Tma16/Ddx28/Nsa2/Sde2/Chd7/Sart1/Tsr3/Nvl/Tent4b/Wdr46/Bud23/Rpusd4/Rpp30/Srfbp1/Wdr12/Utp18/Spata5l1/Rpf2/Eif2a/Ddx49/Znhit6/Bysl/Utp23/Ythdf2/Gtf3a/Rpp38/mt-Rnr1/Gnl3l/Mtrex/Ddx52/Ftsj3/Dis3	53
GO:0006402	BP	GO:0006402	mRNA catabolic process	46/2283	248/28564	6.51410800007692e-08	1.96107221342316e-06	1.2609941696991e-06	Pnrc1/Zfp36l2/Zfp36/Pan3/Zc3h12a/Ptbp1/Smg1/Tob1/Hspa1a/Patl1/Rock2/Rida/Dcp1b/Cnot8/Carhsp1/Brf1/Cnot1/Dnd1/Hspa1b/Dcp1a/Smg8/Axin2/Scgb1a1/Nanos1/Exosc10/Cpeb3/Zcchc7/Zfp36l1/Samd4b/Elavl1/Taf15/Ikbke/Tent4b/Upf2/Ago2/Apex1/Fxr2/Ythdf2/Ythdf3/Eif4enif1/Mov10/Rnps1/Cnot10/Myd88/Smg7/Pcid2	46
GO:0032786	BP	GO:0032786	positive regulation of DNA-templated transcription, elongation	20/2283	64/28564	6.58613884006722e-08	1.97289263462909e-06	1.26859484963431e-06	Supt4a/Ell2/Supt5/Ccnt1/Med21/Brd4/Supt6/Med27/Med16/Med26/Pwwp2b/Cdk9/Med30/Eapp/Med10/Scaf8/Thoc5/Med25/Alyref/Thoc1	20
GO:0006302	BP	GO:0006302	double-strand break repair	52/2283	297/28564	6.71644807684682e-08	2.00196702330172e-06	1.28729004828779e-06	Rpa2/Smarcd1/Bcl7c/Klhl15/Shld2/Nsmce2/Ercc5/Babam2/Dclre1b/Mta1/Wdr48/Brca2/Iffo1/Smarcal1/Bcl7a/Mcm9/Poll/Eya3/Mus81/Trp53bp1/Kdm4d/Rad52/Rtel1/Actr8/Tonsl/Atrip/Smarcd3/Sirt7/Ubr5/Ruvbl1/Vps72/Uimc1/Trip12/Smarca4/Setd2/Ap5z1/Rnf8/Helb/Ino80/Tdp1/Nsd2/Mad2l2/Slf2/Xrcc1/Actl6a/Rpa3/Marf1/Kat5/Mms19/Kmt5c/Atr/Ercc8	52
GO:0002824	BP	GO:0002824	positive regulation of adaptive immune response based on somatic recombination of immune receptors built from immunoglobulin superfamily domains	35/2283	164/28564	6.97117560318965e-08	2.06765755205935e-06	1.32952988688263e-06	B2m/Nfkbiz/H2-K1/Xcl1/H2-DMa/H2-Ab1/Arid5a/Cd274/Cd28/H60b/Prkcq/Il1b/Shld2/Il18/H2-Q1/Traf6/Hfe/Cd1d2/Trp53bp1/Btk/Tnf/Cd24a/Cyrib/Malt1/Fzd5/Cd226/Map3k7/H2-M3/Nsd2/Mad2l2/Tbx21/Pms2/Nfkbid/Fcgr3/Kmt5c	35
GO:0002757	BP	GO:0002757	immune response-activating signaling pathway	63/2283	391/28564	7.30510968399578e-08	2.15608163761464e-06	1.38638768925369e-06	Tnfaip3/Nfkbiz/Nfkbia/Arf6/Cd38/Cmklr1/Zc3h12a/Irf1/Nr4a3/Klrc3/Rabgef1/Cd28/Hspa1a/Ticam1/Otulin/Elf1/Ptpn2/Fyb/Zap70/Rnf125/Themis2/Sos1/Lacc1/Traf3/Gpatch3/Ninj1/Tnip3/Acod1/Prnp/Ms4a1/Hspa1b/Appl2/Pja2/Traf6/Ptprj/Abl1/Psen2/Btk/Kcnn4/Irf4/Clec7a/Tnip1/Tnf/Ikbkg/Plekha1/Malt1/Gpr108/Cd226/Dab2ip/Irak1/Pde4b/Bcl2a1d/Tnip2/Bag6/Tasl/Usp15/Lyn/Nfkbid/Dusp22/Myd88/Irgm2/Oas1c/Mapkapk3	63
GO:0016072	BP	GO:0016072	rRNA metabolic process	46/2283	249/28564	7.37959296790764e-08	2.16744045169619e-06	1.39369154998533e-06	Rps27rt/Riok1/Ercc3/Tsr2/Nol8/Mars1/Nop2/Top1/Ybey/Tsr1/Nsun4/Usp36/Trmt2b/Fdxacb1/Nol6/Exosc10/Ddx56/Rrp8/Zcchc7/Sirt7/Nsa2/Sde2/Chd7/Sart1/Tsr3/Nvl/Tent4b/Wdr46/Smarca4/Bud23/Rpusd4/Rpp30/Srfbp1/Wdr12/Utp18/Rpf2/Ddx49/Znhit6/Bysl/Utp23/Ythdf2/Rpp38/Mtrex/Ddx52/Ftsj3/Dis3	46
GO:0007265	BP	GO:0007265	Ras protein signal transduction	57/2283	340/28564	7.61974661506047e-08	2.22711137714947e-06	1.43206070772572e-06	Gna13/Arf6/Dennd4a/Rhoa/P2ry10/Ulk1/Rabgef1/Spry2/F2rl2/Sos1/Ssx2ip/Rock2/Nf1/Rasgef1b/Aif1/Timp2/Akap13/Dok2/Rapgef2/Rap1b/F2r/Rap2c/Rab4a/Stambp/Abl2/Nkiras1/Abl1/Garre1/Arhgap24/Psd/Heg1/Ralb/Rfxank/Ralgapb/Crk/Notch1/Gpr174/Tax1bp3/Arhgef3/Racgap1/Git2/Dab2ip/Bcl6/Arhgef18/Mapre2/Rasgrp1/Brap/Fbxo8/Lztr1/Flcn/Cul3/Rsu1/Arfgap1/Rab9/Rasa2/Dock5/Dennd4b	57
GO:0008033	BP	GO:0008033	tRNA processing	29/2283	122/28564	7.84689056727941e-08	2.28242164761301e-06	1.46762590930352e-06	Rpp25l/Elac2/Tsen54/Trit1/Mettl2/Mto1/Mettl6/Nsun4/Tyw5/Trmo/Trmt2b/Qtrt1/Alkbh1/Cdk5rap1/Dalrd3/Osgep/Elp5/Rpusd4/Rpp30/Dus2/Tsen34/Clp1/Thada/Rpp38/Ctu2/Pus7/Pus3/Thg1l/Tsen2	29
GO:0035601	BP	GO:0035601	protein deacylation	30/2283	129/28564	7.9728070676796e-08	2.296855088732e-06	1.4769067940028e-06	Per1/Sirt2/Abhd17b/Kat14/Prmt6/Ing2/Ppt1/Sap30bp/Hopx/Mta1/Abhd12/Msl3l2/Sirt4/Lrrk2/Lyplal1/Hdac6/Jdp2/Hdac4/Elk4/Rcor3/Rrp8/Sirt7/Dr1/Znhit1/Mbd2/Sin3b/Tada3/Bcl6/Brms1l/Mideas	30
GO:0098732	BP	GO:0098732	macromolecule deacylation	30/2283	129/28564	7.9728070676796e-08	2.296855088732e-06	1.4769067940028e-06	Per1/Sirt2/Abhd17b/Kat14/Prmt6/Ing2/Ppt1/Sap30bp/Hopx/Mta1/Abhd12/Msl3l2/Sirt4/Lrrk2/Lyplal1/Hdac6/Jdp2/Hdac4/Elk4/Rcor3/Rrp8/Sirt7/Dr1/Znhit1/Mbd2/Sin3b/Tada3/Bcl6/Brms1l/Mideas	30
GO:0043488	BP	GO:0043488	regulation of mRNA stability	35/2283	165/28564	8.1749409098216e-08	2.34387234371599e-06	1.50713948202124e-06	Zfp36l2/Zfp36/Pan3/Zc3h12a/Ptbp1/Tob1/Patl1/Rock2/Rida/Dcp1b/Cnot8/Carhsp1/Brf1/Cnot1/Dnd1/Dcp1a/Axin2/Scgb1a1/Nanos1/Cpeb3/Zfp36l1/Samd4b/Elavl1/Taf15/Ikbke/Tent4b/Ago2/Apex1/Fxr2/Ythdf2/Ythdf3/Eif4enif1/Mov10/Myd88/Pcid2	35
GO:0043547	BP	GO:0043547	positive regulation of GTPase activity	47/2283	259/28564	9.37431125814444e-08	2.67501080972927e-06	1.72006569256449e-06	Ccl5/Ccl3/Rgs1/Ccl4/Xcl1/Snx18/Picalm/Snx9/Bcas3/Nedd9/Rgs16/Scrib/Cxcl13/Sos1/Nf1/Rasgef1b/Evi5l/Tbc1d15/Rapgef2/F2r/Ccl9/Elmod2/Tbc1d2/Arhgap24/Arap1/Agap2/Mmut/Tbc1d2b/Arhgef7/Ralgapb/Crk/Tax1bp3/Arap2/Ndel1/Dock10/Dvl2/Slc27a4/Srgap2/Mapre2/Rasgrp1/Tbc1d9b/Flcn/Lims1/Rab3gap1/Rsu1/Tbc1d20/Ccl21a	47
GO:0007098	BP	GO:0007098	centrosome cycle	31/2283	137/28564	9.51318345789114e-08	2.70183384905484e-06	1.73731324518985e-06	Mark4/Ssx2ip/Rock2/Mcph1/Chordc1/Mapk8/Kif3a/Brca2/Crocc/Atf5/Ubxn2b/Kif11/C2cd3/Dync1li1/Haus6/Poc1a/Cenpj/4933427D14Rik/Haus7/Pard6a/Cep44/Cep250/Ccnl1/Nin/Ndel1/Chmp1a/Chmp1b/Cep120/Azin1/Odf2/Gadd45a	31
GO:0070646	BP	GO:0070646	protein modification by small protein removal	34/2283	159/28564	1.01359801339569e-07	2.86258963406794e-06	1.84068124268602e-06	Tnfaip3/Zc3h12a/Usp30/Otulin/Asxl1/Taf7/Otud1/Mysm1/Uchl3/Cops4/Babam2/Usp28/Stambp/Yod1/Usp36/Atxn3/Usp21/Desi2/Usp22/Epop/Tnip1/Atxn7/Senp3/Uimc1/Senp6/Zranb1/Senp1/Tada3/Taf5/Usp38/Usp19/Tank/Usp47/Usp15	34
GO:0006364	BP	GO:0006364	rRNA processing	41/2283	212/28564	1.01742930026663e-07	2.86258963406794e-06	1.84068124268602e-06	Rps27rt/Riok1/Tsr2/Nol8/Nop2/Ybey/Tsr1/Nsun4/Usp36/Trmt2b/Fdxacb1/Nol6/Exosc10/Ddx56/Rrp8/Sirt7/Nsa2/Sde2/Chd7/Sart1/Tsr3/Nvl/Tent4b/Wdr46/Bud23/Rpusd4/Rpp30/Srfbp1/Wdr12/Utp18/Rpf2/Ddx49/Znhit6/Bysl/Utp23/Ythdf2/Rpp38/Mtrex/Ddx52/Ftsj3/Dis3	41
GO:0031023	BP	GO:0031023	microtubule organizing center organization	33/2283	152/28564	1.06364525768447e-07	2.97870144024103e-06	1.91534259866022e-06	Mark4/Bcas3/Ssx2ip/Rock2/Mcph1/Chordc1/Mapk8/Kif3a/Brca2/Crocc/Atf5/Ubxn2b/Kif11/C2cd3/Dync1li1/Haus6/Poc1a/Cenpj/4933427D14Rik/Clasp1/Haus7/Pard6a/Cep44/Cep250/Ccnl1/Nin/Ndel1/Chmp1a/Chmp1b/Cep120/Azin1/Odf2/Gadd45a	33
GO:0045637	BP	GO:0045637	regulation of myeloid cell differentiation	44/2283	236/28564	1.06925684422001e-07	2.98055345326329e-06	1.91653346639435e-06	Ccl5/Jun/Ccl3/B2m/Nfkbia/Zfp36/Cd74/Klf10/Cebpb/Stat3/Hspa1a/Ctr9/Ptpn2/Brd1/Nedd9/Zbtb16/Nf1/Ninj1/Rara/Itgam/Ccl9/Hspa1b/Traf6/Acvr1b/Tcta/Rnf41/L3mbtl1/Stat5a/Gpr137/Acvr2a/Zfp36l1/Tnf/Hif1a/Prkca/Foxo3/Senp1/Tfe3/Thoc5/Gabpa/Pik3r1/Creb1/Tob2/Lyn/C1qc	44
GO:0071219	BP	GO:0071219	cellular response to molecule of bacterial origin	54/2283	318/28564	1.07847388552558e-07	2.99239228790302e-06	1.92414598639976e-06	Irf8/Tnfaip3/Ccl5/Litaf/B2m/Nfkbiz/Nfkbia/Zfp36/Rhoa/Cebpb/Zc3h12a/Arid5a/Cd274/Sirt2/Ticam1/Ctr9/Prdx2/Il10/Il1b/Cxcl13/Rara/Pde2a/Il18/Cxcl11/Tnip3/Mapk8/Acod1/Fcgr4/Traf6/Abl1/Adam9/Nos3/Cr2/Tnip1/Nfkbib/Tnf/Pdcd1lg2/Gbp2/Cyrib/Sbno2/Malt1/Prkca/Fzd5/Dab2ip/Fcgr2b/Irak1/Pde4b/Tnip2/Map2k3/Mapk3/Lyn/Myd88/Irgm2/Cxcl9	54
GO:0045582	BP	GO:0045582	positive regulation of T cell differentiation	29/2283	124/28564	1.14487301170786e-07	3.16205523096009e-06	2.03324139887083e-06	Nfkbiz/Rhoa/Cd74/H2-Aa/H2-DMa/Irf1/Il4ra/Zap70/Smarcd1/Mdk/Zbtb16/Rara/Cd83/Vsir/Il18/Stat5a/Smarcd3/Dusp10/Tgfbr2/Sart1/Malt1/Smarca4/Bcl6/Rasgrp1/Hsp90aa1/Actl6a/Kat5/Nfkbid/Cbfb	29
GO:0000070	BP	GO:0000070	mitotic sister chromatid segregation	38/2283	190/28564	1.19059412419322e-07	3.27331836610384e-06	2.10478499821326e-06	Rhoa/Hspa1a/Lcmt1/Nsmce2/Pds5a/Ppp2r1a/Hspa1b/Spc24/Kif15/Kif22/Zw10/Kif11/Cenpc1/Dync1li1/Ncapg2/Fbxo5/Cdc20/Knstrn/Incenp/Clasp1/Cit/Naa10/Poldip2/Rab11a/Pds5b/Racgap1/Chmp1a/Chmp1b/Stag1/Ino80/Mad1l1/Slf2/Vps4a/Cul3/Kat5/Smc1a/Cdt1/Pcid2	38
GO:0032092	BP	GO:0032092	positive regulation of protein binding	26/2283	104/28564	1.23907296541269e-07	3.39111742034083e-06	2.18053127597507e-06	B2m/Hsp90ab1/Sub1/Map1lc3b/Epb41/Ticam1/Mapre3/Ufl1/Bambi/Anxa2/Rapgef2/Pacs1/Abl2/Abl1/Hfe/Stk3/Ralb/Lrrk2/Arhgef7/Poldip2/Hip1r/Nvl/Trim28/Ephb6/Derl1/Hipk2	26
GO:0032418	BP	GO:0032418	lysosome localization	24/2283	91/28564	1.26500141114253e-07	3.4308889623825e-06	2.20610487917601e-06	Ywhaz/Snap23/Nr4a3/Rabgef1/Vamp7/Il4ra/Kif5b/Borcs6/Hps6/Rab3a/Plekhm1/Btk/Hmox1/Hdac6/Vps33a/Tfeb/Borcs7/Ndel1/Snx4/Rasgrp1/Spag9/Flcn/Kif1b/Lyn	24
GO:1990849	BP	GO:1990849	vacuolar localization	24/2283	91/28564	1.26500141114253e-07	3.4308889623825e-06	2.20610487917601e-06	Ywhaz/Snap23/Nr4a3/Rabgef1/Vamp7/Il4ra/Kif5b/Borcs6/Hps6/Rab3a/Plekhm1/Btk/Hmox1/Hdac6/Vps33a/Tfeb/Borcs7/Ndel1/Snx4/Rasgrp1/Spag9/Flcn/Kif1b/Lyn	24
GO:0002262	BP	GO:0002262	myeloid cell homeostasis	41/2283	214/28564	1.32987699683167e-07	3.5906678914455e-06	2.30884474597445e-06	B2m/Zfp36/Stat3/Klf2/Uba5/Hspa1a/Ptpn2/Ufl1/Brd1/Bcl2l11/Smad5/Nf1/Slc25a38/Itgam/Il18/Hspa1b/Acvr1b/Stat5a/Ncapg2/Btk/Hmox1/Acvr2a/Zfp36l1/Cd24a/Jmjd6/Atpif1/Bpgm/Ptbp3/Racgap1/Sp1/Hif1a/Smarca4/Foxo3/Senp1/Ncstn/Bcl6/Casp3/Fcgr2b/Pde4b/Srf/Lyn	41
GO:2001234	BP	GO:2001234	negative regulation of apoptotic signaling pathway	45/2283	246/28564	1.37044099080743e-07	3.68367196680872e-06	2.36864753956284e-06	Tnfaip3/Lmna/Cd74/Siah2/Dnaja1/Triap1/Mnt/Ptpn1/Hspa1a/Gclc/Plaur/Prdx2/Ing2/Il1b/Nr4a2/Mrtfa/Cdkn2d/Ghitm/Hspa1b/Eya3/Ctnna1/Mpv17l/Psen2/Agap2/Lrrk2/Trap1/Sh3rf1/Hmox1/Bmi1/Fxn/Tnf/Ikbkg/Fcmr/Rps6kb1/Gnai3/Caap1/Hif1a/Phip/Muc1/Map3k7/Itgav/Usp47/Zmynd11/Herpud1/Igbp1	45
GO:0019886	BP	GO:0019886	antigen processing and presentation of exogenous peptide antigen via MHC class II	11/2283	21/28564	1.3779565928721e-07	3.68741184252574e-06	2.37105232682273e-06	B2m/Cd74/H2-Aa/H2-DMb2/H2-DMa/H2-Ab1/H2-Oa/Traf6/H2-Eb2/H2-DMb1/Fcgr2b	11
GO:0006399	BP	GO:0006399	tRNA metabolic process	36/2283	176/28564	1.4108705940536e-07	3.75878400300739e-06	2.41694552628278e-06	Rpp25l/Elac2/Tsen54/Mars1/Trit1/Mettl2/Mto1/Mettl6/Tars2/Nsun4/Tyw5/Trmo/Trmt2b/Qtrt1/Alkbh1/Exosc10/Cdk5rap1/Zcchc7/Dalrd3/Osgep/Elp5/Rpusd4/Rpp30/Dus2/Farsa/Dtd1/Tsen34/Yars/Clp1/Thada/Rpp38/Ctu2/Pus7/Pus3/Thg1l/Tsen2	36
GO:0051170	BP	GO:0051170	import into nucleus	37/2283	184/28564	1.50312996741e-07	3.98693635849145e-06	2.56365036871503e-06	Nfkbia/Lmna/Hsp90ab1/Sqstm1/Stat3/Cdkn1a/Zc3h12a/Bach2/Nup107/Prkcq/Nf1/Jup/Nxt1/Appl2/Cdk1/Kpna1/Ipo13/Stk3/Lrrk2/Nup153/Notch1/Ubr5/Elavl1/Nup214/Hikeshi/Phip/Trim28/Nup93/Hsp90aa1/Pik3r1/Kpna4/Nup50/Zpr1/Pkig/Eif4enif1/Chp1/Nxt2	37
GO:0031098	BP	GO:0031098	stress-activated protein kinase signaling cascade	46/2283	255/28564	1.53106648985937e-07	4.03357610216513e-06	2.59364031219912e-06	Zfp36/Rhoa/Ptger4/Dusp1/Per1/Zc3h12a/Dnaja1/Lmnb1/Gadd45b/Foxo1/Il1b/Sema4c/Map2k4/Traf3/Map3k3/Zfp622/Mapk8/Pja2/Traf6/Klhdc10/Errfi1/Stk3/Lrrk2/Mapk11/Sh3rf1/Zfp36l1/Tnf/Crk/Dusp10/Gadd45g/Taok3/Dab2ip/Map3k7/Rasgrp1/Fcgr2b/Irak1/Zfp110/Gadd45a/Zmynd11/Map2k3/Mapk3/Lyn/Dusp22/Myd88/Ccl21a/Hipk2	46
GO:0046637	BP	GO:0046637	regulation of alpha-beta T cell differentiation	21/2283	73/28564	1.53411215312376e-07	4.03357610216513e-06	2.59364031219912e-06	Nfkbiz/Rhoa/Zc3h12a/Irf1/Il4ra/Zap70/Smad7/Zbtb16/Rara/Jak3/Cd83/Il18/Il27/Slc4a2/Sh3rf1/Tgfbr2/Malt1/Bcl6/Tbx21/Nfkbid/Cbfb	21
GO:0043414	BP	GO:0043414	macromolecule methylation	52/2283	305/28564	1.61554805954812e-07	4.22922385501705e-06	2.71944428513409e-06	Btg1/Nfkbiz/H1f4/H1f2/Cbll1/Eed/Rab6a/Vcpkmt/Ctr9/Prmt6/Lcmt1/Prmt5/Nop2/Camkmt/Mettl2/Rnf20/Eef1akmt2/Pcif1/Rlf/Mto1/Mettl6/Nfya/Nsun4/H1f3/Mettl4/Trmo/Fdxacb1/Mtrr/Carm1/Eef1akmt4/Bmi1/Rrp8/Dalrd3/Nsd3/Smarca4/Setd2/Bud23/Setd3/Trim28/Kmt2b/Dot1l/Setbp1/Ash1l/Kat8/Kmt2d/Thada/Ilf3/Atpsckmt/Kmt5c/Myd88/Ftsj3/Fam98b	52
GO:0002456	BP	GO:0002456	T cell mediated immunity	34/2283	162/28564	1.62911635555662e-07	4.24628120208069e-06	2.73041237445306e-06	B2m/Nfkbiz/Gzmb/Serpinb9/H2-K1/Serpinb9b/Xcl1/Arid5a/Prf1/H60b/Crlf2/Smad7/Il1b/Gba/Stx11/Vsir/Il18/H2-Q1/Traf6/Muc4/Ahr/Hfe/Cd1d2/Cr2/Cd24a/Cyrib/Malt1/Fzd5/Map3k7/H2-M3/Ephb6/Ebag9/Tbx21/Dusp22	34
GO:1901215	BP	GO:1901215	negative regulation of neuron death	48/2283	273/28564	1.85428137567681e-07	4.81233972540953e-06	3.09439514507229e-06	Ccl5/Jun/Hsp90ab1/Rhoa/Atf4/Cebpb/Stat3/Nr4a3/Gclc/Prdx2/Ppt1/Rel/Il10/Atg7/Retreg1/Mdk/Map2k4/Ncoa7/Gba/Nr4a2/Snx6/F2r/Ppp5c/Stambp/Optn/Pcp4/Inpp5a/Cln8/Alkbh1/Lgmn/Vegfb/Agap2/Lrrk2/Hmox1/Bhlhb9/Hif1a/Oxr1/Tmem259/Kdm2b/Itpr1/Fbxo7/Vps35/Creb1/Zpr1/Hsph1/Amigo2/Nenf/Hipk2	48
GO:0000045	BP	GO:0000045	autophagosome assembly	26/2283	106/28564	1.86504255333808e-07	4.81949408311098e-06	3.09899548731758e-06	Map1lc3b/Snx18/Ulk1/Atg2a/Wipi2/Scfd1/Rab19/Map1lc3a/Atg7/Mtmr3/Atg12/Atg14/Ubxn2b/Lrba/Arfip2/Ralb/Lrrk2/Trp53inp2/Atg9a/Ubqln2/Snx4/Atg2b/Rab3gap1/Atp2a2/Nupr1/Irgm2	26
GO:0008630	BP	GO:0008630	intrinsic apoptotic signaling pathway in response to DNA damage	27/2283	113/28564	1.94269150065139e-07	4.99869466898377e-06	3.21422372442457e-06	Cd74/Cdkn1a/Ppp2r5c/Triap1/Skil/Bcl2l11/Bcl2a1a/Aen/Cdkn2d/Usp28/Brca2/Hmox1/Rad9a/Tnf/Casp2/Bbc3/Crip1/Ikbke/Bcl2a1b/Muc1/Ifi204/Pik3r1/Bcl2a1d/Usp47/Bag6/Nupr1/Hipk2	27
GO:0042542	BP	GO:0042542	response to hydrogen peroxide	28/2283	120/28564	1.98013596522702e-07	5.0552049660841e-06	3.25056055826665e-06	Tnfaip3/Oser1/Kdm6b/Nr4a3/Il10/Bnip3/Txn1/Rhob/Hk3/Mapk8/Abl1/Adam9/Lrrk2/Trap1/Hmox1/Hdac6/Fxn/Crk/Ankzf1/Plekha1/Foxo3/Sigmar1/Fbxo7/Casp6/Apex1/Casp3/Kpna4/Ppp1r15b	28
GO:0002718	BP	GO:0002718	regulation of cytokine production involved in immune response	29/2283	127/28564	1.98144556053122e-07	5.0552049660841e-06	3.25056055826665e-06	Litaf/B2m/Cd74/Xcl1/Arid5a/Nr4a3/Rabgef1/Ticam1/Smad7/Il10/Il1b/Lacc1/Jak3/Vsir/Il18/Traf6/Hfe/Hmox1/Atg9a/Tnf/Casp4/Malt1/Fzd5/Cd226/Map3k7/Bcl6/Tbx21/Tnfrsf14/Myd88	29
GO:1903050	BP	GO:1903050	regulation of proteolysis involved in protein catabolic process	42/2283	225/28564	1.99053262527872e-07	5.05696073282835e-06	3.25168953843e-06	Hsp90ab1/N4bp1/Phf20l1/Sirt2/Hspa1a/Gclc/Lats1/Cdc20b/Ufl1/Arih2/Smad7/Atg7/Gba/Rad23b/Mapk8/Hspa1b/Btrc/Rnf144a/Atxn3/Axin2/Hfe/Psen2/Lrrk2/Sh3rf1/Cdc20/Rnf185/Ubqln2/Atpif1/Csnk1e/Styx/Tmem259/Senp1/Dab2ip/Usp19/Ern1/Eif2a/Trim39/Bag6/Herpud1/Nupr1/Ankib1/Hipk2	42
GO:0002764	BP	GO:0002764	immune response-regulating signaling pathway	63/2283	402/28564	2.03298454740126e-07	5.14310922685e-06	3.30708410674119e-06	Tnfaip3/Nfkbiz/Nfkbia/Arf6/Cd38/Cmklr1/Zc3h12a/Irf1/Nr4a3/Klrc3/Rabgef1/Cd28/Hspa1a/Ticam1/Otulin/Elf1/Ptpn2/Fyb/Zap70/Rnf125/Themis2/Sos1/Lacc1/Traf3/Gpatch3/Ninj1/Tnip3/Acod1/Prnp/Ms4a1/Hspa1b/Appl2/Pja2/Traf6/Ptprj/Abl1/Psen2/Btk/Kcnn4/Irf4/Clec7a/Tnip1/Tnf/Ikbkg/Plekha1/Malt1/Gpr108/Cd226/Dab2ip/Irak1/Pde4b/Bcl2a1d/Tnip2/Bag6/Tasl/Usp15/Lyn/Nfkbid/Dusp22/Myd88/Irgm2/Oas1c/Mapkapk3	63
GO:0006606	BP	GO:0006606	protein import into nucleus	36/2283	179/28564	2.19177722761929e-07	5.52162790271788e-06	3.55047638986291e-06	Nfkbia/Lmna/Hsp90ab1/Sqstm1/Stat3/Cdkn1a/Zc3h12a/Nup107/Prkcq/Nf1/Jup/Nxt1/Appl2/Cdk1/Kpna1/Ipo13/Stk3/Lrrk2/Nup153/Notch1/Ubr5/Elavl1/Nup214/Hikeshi/Phip/Trim28/Nup93/Hsp90aa1/Pik3r1/Kpna4/Nup50/Zpr1/Pkig/Eif4enif1/Chp1/Nxt2	36
GO:0042594	BP	GO:0042594	response to starvation	40/2283	210/28564	2.20992891820543e-07	5.52288957538281e-06	3.55128766130088e-06	Jun/Zfp36/Klf10/Atf4/Map1lc3b/Cdkn1a/Ulk1/Zc3h12a/Atf3/Chka/Wipi2/Bcas3/Srebf2/Foxo1/Map1lc3a/Atg7/Mtmr3/Foxk2/Gba/Ddit3/Mapk8/Atg14/Eif2ak1/Hfe/Pik3c2a/Zfyve1/Ralb/Lrrk2/Eif2ak4/Rrp8/Nprl2/Tfeb/Pck2/Rraga/Foxo3/Ifi204/Eif2a/Flcn/Kat5/Mapk3	40
GO:0016311	BP	GO:0016311	dephosphorylation	56/2283	342/28564	2.21062346398814e-07	5.52288957538281e-06	3.55128766130088e-06	Dusp2/Ppp1r15a/Dusp5/Ptp4a1/Dusp1/Inpp5k/Ppp2r5c/Ptbp1/Ptpn1/Ptpn2/Fig4/Ankle2/Rock2/Mtmr3/Gba/Bpnt1/Mtmr1/Ppp2r1a/Ppp1cc/Ppp5c/Btrc/Mtmr4/Ptprj/Phlpp2/Fra10ac1/Plpp2/Eya3/Ahr/Ppp2r1b/Rcan1/Ppm1l/Inpp5a/Mgat5/Pdxp/Tnf/Dusp10/Ppm1h/Tiprl/Arpp19/Mtmr6/Ensa/Ptpn12/Ptpn11/Ptpre/Ctdp1/Ppp1r15b/Cnep1r1/Ilkap/Chp1/Ikbkb/Rprd1b/Ppm1m/Dusp22/Pdp1/Dusp7/Igbp1	56
GO:0046777	BP	GO:0046777	protein autophosphorylation	44/2283	242/28564	2.2445353335216e-07	5.58444100955932e-06	3.59086600987057e-06	Jun/Pim1/Ulk1/Sik1/Smg1/Stk17b/Pim2/Zap70/Clk1/Ltk/Atp13a2/Clk2/Map3k3/Mknk2/Dapk3/Gfra2/Brd4/Mark2/Uhmk1/Rap2c/Acvr1b/Abl1/Eif2ak1/Enpp1/Errfi1/Lrrk2/Btk/Eif2ak4/Pim3/Peak1/Csnk1g2/Taok3/Trim28/Prkca/Nlk/Grk5/Ern1/Irak1/Mapk3/Chp1/Lyn/Atr/Mapkapk3/Mob1b	44
GO:0036503	BP	GO:0036503	ERAD pathway	26/2283	107/28564	2.27773079121675e-07	5.64371073823706e-06	3.6289771930237e-06	Dnajb9/Tmub1/Man1a/Get4/Faf1/Marchf6/Sec61b/Yod1/Atxn3/Erlin1/Rnf185/Sel1l/Ubqln2/Jkamp/Ubxn4/Ankzf1/Tmem259/Uggt1/Usp19/Ern1/Canx/Derl1/Eif2a/Bag6/Herpud1/Rhbdd1	26
GO:0050727	BP	GO:0050727	regulation of inflammatory response	60/2283	377/28564	2.29088954733753e-07	5.64454735090808e-06	3.62951514552399e-06	Tnfaip3/Ccl5/Ccl3/Nfkbiz/Nfkbia/Socs3/Zfp36/Xcl1/Cebpb/Ptger4/Metrnl/Nr1d2/Rabgef1/Vamp7/Cd28/Ncf1/Pde5a/Otulin/Ptpn2/Cdk19/Il10/Il1b/Camk2n1/Mdk/Lacc1/Mcph1/Ninj1/Aldh2/Pde2a/Brd4/Il18/Acod1/Letmd1/Abhd12/Fndc4/Stat5a/Scgb1a1/Tgm2/Lrrk2/Btk/Tafa3/Tnip1/Tnf/Casp4/Cd24a/Adrb2/Cma1/Dusp10/Sbno2/Snx4/Prkca/Vps35/Bcl6/Fcgr2b/Arel1/Ash1l/Lyn/Fcgr3/Nupr1/Myd88	60
GO:0071356	BP	GO:0071356	cellular response to tumor necrosis factor	37/2283	187/28564	2.30588257958931e-07	5.64454735090808e-06	3.62951514552399e-06	Ccl5/Ccl3/Zfp36l2/Nfkbia/Ccl4/Zfp36/Xcl1/Zc3h12a/Inpp5k/Irf1/Hspa1a/Otulin/Ptpn2/Traf3/Actn4/Gba/Commd7/Ccl9/Acod1/Hspa1b/Traf6/Nkiras1/Lrrk2/Zfp36l1/Tnf/Cpne1/Rraga/Birc3/Dab2ip/Asah1/Tank/Birc2/Mapk3/Lims1/Ikbkb/Ccl21a/Gbp3	37
GO:0008380	BP	GO:0008380	RNA splicing	66/2283	430/28564	2.30619273928482e-07	5.64454735090808e-06	3.62951514552399e-06	Ubl5/Srsf5/Prpf4/Ptbp1/Gemin2/Prdx6/Cwc15/Htatsf1/Zcrb1/Clk1/Tsen54/Prmt5/Rbm19/Clk2/Fam172a/Prpf18/Supt6/Thoc6/Mettl4/Obi1/Usp22/Luc7l/Hnrnph1/Rbm42/Atxn7/Dhx8/Cwc22/Snrpd1/Jmjd6/Sde2/Mbnl3/Ccnl1/Txnl4a/Ptbp3/Taf15/U2af1l4/Sart1/Prkrip1/Lsm8/Wdr83/Isy1/Ctnnbl1/Rpusd4/Tada3/Fxr2/Lsm10/Thoc5/Ern1/Pik3r1/Ythdc1/Zfp638/Zpr1/Sf3b4/Tsen34/Clp1/Alyref/Rbmxl1/Srek1/Ppil1/Thoc1/Mtrex/Rnps1/Strap/Pus7/Tse…	66
GO:0032200	BP	GO:0032200	telomere organization	32/2283	150/28564	2.51725541418027e-07	6.13619224646939e-06	3.94564901485405e-06	H3f3b/Lmna/Ppp1r10/Smg1/Hspa1a/Tinf2/Rpa2/Prkcq/Shld2/Nsmce2/Ino80b/Cct7/Dclre1b/Brca2/Pkib/Exosc10/Rtel1/Hmbox1/Actr8/Ruvbl1/Nek7/Tent4b/Ino80e/Apex1/Ino80/Mad2l2/Xrcc1/Hsp90aa1/Actl6a/Mapk3/Gnl3l/Atr	32
GO:0043487	BP	GO:0043487	regulation of RNA stability	36/2283	181/28564	2.91946705548669e-07	7.08794804076022e-06	4.55763999578949e-06	Zfp36l2/Zfp36/Pan3/Zc3h12a/Ptbp1/Tob1/Patl1/Rock2/Rida/Dcp1b/Cnot8/Carhsp1/Brf1/Cnot1/Dnd1/Dcp1a/Axin2/Scgb1a1/Nanos1/Cpeb3/Zfp36l1/Samd4b/Elavl1/Taf15/Ikbke/Tent4b/Ago2/Apex1/Fxr2/Ddx49/Ythdf2/Ythdf3/Eif4enif1/Mov10/Myd88/Pcid2	36
GO:0007091	BP	GO:0007091	metaphase/anaphase transition of mitotic cell cycle	24/2283	95/28564	3.03033623979615e-07	7.32757208827816e-06	4.71172128090055e-06	Smarcd1/Bcl7c/Lcmt1/Nsmce2/Spc24/Ube2c/Bcl7a/Zw10/Cdc27/Dync1li1/Anapc1/Fbxo5/Cdc20/Incenp/Smarcd3/Cit/Smarca4/Anapc4/Mad1l1/Actl6a/Cul3/Cdt1/Pcid2/Anapc2	24
GO:0007051	BP	GO:0007051	spindle organization	37/2283	189/28564	3.04710197929688e-07	7.3386404069386e-06	4.71883834941217e-06	Rhoa/Hspa1a/Tubgcp2/Mapre3/Rnf4/Dync1h1/Ppp2r1a/Hspa1b/Kif15/Tbce/Tubgcp6/Kif11/Ccdc69/Haus6/Poc1a/Cenpj/Fbxo5/Cdc20/Knstrn/Incenp/Clasp1/Haus7/Poldip2/Rab11a/Senp6/Racgap1/Chmp1a/Chmp1b/Stag1/Cep120/Ino80/Mapre2/Tacc1/Map4/Smc1a/Tubgcp4/Rcc1	37
GO:0006397	BP	GO:0006397	mRNA processing	71/2283	479/28564	3.21763690880959e-07	7.7184827999771e-06	4.96308179937163e-06	Ubl5/Pan3/Srsf5/Prpf4/Ptbp1/Gemin2/Prdx6/Rbbp6/Cwc15/Htatsf1/Zc3h3/Zcrb1/Tsen54/Prmt5/Rbm19/Fam172a/Prpf18/Rprd2/Supt6/Thoc6/Pus7l/Obi1/Tut1/Luc7l/Cpeb3/Hnrnph1/Rbm42/Zfp36l1/Dhx8/Cwc22/Cdk9/Snrpd1/Jmjd6/Sde2/Mbnl3/Txnl4a/Ptbp3/U2af1l4/Sart1/Prkrip1/Lsm8/Wdr83/Isy1/Tent4b/Ctnnbl1/Rbm27/Rpusd4/Scaf8/Fxr2/Lsm10/Thoc5/Ern1/Kin/Ythdc1/Zpr1/Sf3b4/Tsen34/Clp1/Alyref/Rbmxl1/Srek1/Ppil1/Thoc1/Mtrex/Rprd1…	71
GO:0016579	BP	GO:0016579	protein deubiquitination	30/2283	137/28564	3.25448925119285e-07	7.77590467517148e-06	5.0000047894266e-06	Tnfaip3/Zc3h12a/Usp30/Otulin/Asxl1/Taf7/Otud1/Mysm1/Uchl3/Babam2/Usp28/Stambp/Yod1/Usp36/Atxn3/Usp21/Desi2/Usp22/Epop/Tnip1/Atxn7/Uimc1/Zranb1/Tada3/Taf5/Usp38/Usp19/Tank/Usp47/Usp15	30
GO:0016050	BP	GO:0016050	vesicle organization	57/2283	355/28564	3.37584465462032e-07	8.03397654761619e-06	5.16594825866176e-06	Srgn/Sqstm1/Sar1a/Picalm/Snap23/Ptbp1/Fasl/Stx5a/Vamp7/Atp6v0d1/Insig1/Gosr2/Tmem175/Atp13a2/Rubcnl/Atp6v1g1/Kif5b/Tmem127/Stx11/Rab5c/Rab14/Vamp2/Atp6v0a1/Mta1/Hps6/Tgfbrap1/Rab3a/Trappc11/AU040320/Wasl/Plekhm1/Fbxo5/Trappc9/Bloc1s6/Stx8/Gnai3/Rab11a/Chmp1a/Slc9a8/Chmp1b/Trappc6a/Sec23a/Hps1/Uso1/Rab20/Snx11/Osbp/Vps4a/Ap3s1/Creb1/Vamp4/Cul3/Preb/Chp1/Tbc1d20/Ap1g1/Plekhf1	57
GO:0090068	BP	GO:0090068	positive regulation of cell cycle process	46/2283	262/28564	3.45089520394159e-07	8.18025197753241e-06	5.2600052051791e-06	Rhoa/Ppp1r10/Lmnb1/Sirt2/Cd28/Ube2b/Il1b/Nsmce2/Rock2/Aif1/Dync1h1/Sh2b1/Brd4/Ube2c/Cdk1/Tgfa/Ubxn2b/Cenpv/Dync1li1/Poc1a/Ncapg2/Cenpj/Fbxo5/Incenp/Smarcd3/Cit/Poldip2/Tnf/Rab11a/Fen1/Racgap1/Phip/Cep120/Apex1/Ino80/Lsm10/Mad1l1/Usp19/Thoc5/Slf2/Azin1/Cul3/Kat5/Thoc1/Cdt1/Pcid2	46
GO:0000723	BP	GO:0000723	telomere maintenance	31/2283	145/28564	3.6625298876708e-07	8.64787939359446e-06	5.56069553224074e-06	Lmna/Ppp1r10/Smg1/Hspa1a/Tinf2/Rpa2/Prkcq/Shld2/Nsmce2/Ino80b/Cct7/Dclre1b/Brca2/Pkib/Exosc10/Rtel1/Hmbox1/Actr8/Ruvbl1/Nek7/Tent4b/Ino80e/Apex1/Ino80/Mad2l2/Xrcc1/Hsp90aa1/Actl6a/Mapk3/Gnl3l/Atr	31
GO:0043367	BP	GO:0043367	CD4-positive, alpha-beta T cell differentiation	24/2283	96/28564	3.73630979936624e-07	8.78762550858754e-06	5.65055404690338e-06	Nfkbiz/Ptger4/Stat3/Zc3h12a/Irf1/Il4ra/Smad7/Rara/Jak3/Cd83/Relb/Il18/Il27/Ctsl/Armc5/Sh3rf1/Irf4/Tox/Malt1/Gadd45g/Bcl6/Tbx21/Nfkbid/Cbfb	24
GO:1903052	BP	GO:1903052	positive regulation of proteolysis involved in protein catabolic process	29/2283	131/28564	3.987637031266e-07	9.34224224328895e-06	6.00717960311135e-06	Sirt2/Hspa1a/Gclc/Cdc20b/Arih2/Smad7/Atg7/Gba/Mapk8/Hspa1b/Rnf144a/Atxn3/Axin2/Psen2/Lrrk2/Sh3rf1/Cdc20/Rnf185/Ubqln2/Atpif1/Csnk1e/Tmem259/Dab2ip/Ern1/Eif2a/Bag6/Herpud1/Nupr1/Ankib1	29
GO:0043618	BP	GO:0043618	regulation of transcription from RNA polymerase II promoter in response to stress	15/2283	42/28564	4.09535786276513e-07	9.55742236112745e-06	6.14554313310899e-06	Jun/Ppp1r15a/Atf4/Cebpb/Klf2/Atf3/Sirt2/Ddit3/Atf6/Hmox1/Hif1an/Hif1a/Muc1/Ino80/Rbpj	15
GO:0051085	BP	GO:0051085	chaperone cofactor-dependent protein refolding	13/2283	32/28564	4.28106352553842e-07	9.95223300666673e-06	6.39941135823219e-06	Cd74/H2-DMb2/H2-DMa/Dnajb1/Dnajb4/Hspa1a/St13/Dnajb14/Hspa1b/Hspa13/H2-DMb1/Ero1a/Hsph1	13
GO:0045089	BP	GO:0045089	positive regulation of innate immune response	51/2283	306/28564	4.34171156384332e-07	1.00544020484233e-05	6.46510734081608e-06	Tnfaip3/Nfkbiz/Nfkbia/Arf6/Cd74/Xcl1/Irf1/Klrc3/Hspa1a/Ticam1/Otulin/Rnf125/Lacc1/Traf3/Gpatch3/Ninj1/Tbk1/Tnip3/Acod1/Hspa1b/Appl2/Pja2/Stat5a/Irf4/Polr3b/Rnf185/Clec7a/Tnip1/Tnf/Polr3c/Ikbke/Hexim1/Gpr108/Cd226/Dab2ip/Casp6/Ifi204/H2-M3/Rasgrp1/Hsp90aa1/Irak1/Tnip2/Tomm70a/Tasl/Usp15/Lyn/Ap1g1/Myd88/Irgm2/Oas1c/Mapkapk3	51
GO:0001824	BP	GO:0001824	blastocyst development	33/2283	161/28564	4.37278303506969e-07	1.00875581050401e-05	6.48642710344276e-06	Junb/Klf4/Lats1/Ctr9/Skil/Slc35e2/Nop2/Med21/Hopx/Dad1/Brd4/Cnot1/Supt6/Brca2/Ints1/Ncapg2/Psmc3/Psmc4/Sp1/Bcor/Ndel1/Smarca4/Capn2/Kdm4c/Thoc5/Gabpa/Zpr1/Actl6a/Bysl/Cul3/Furin/Nasp/Srf	33
GO:0000280	BP	GO:0000280	nuclear division	68/2283	456/28564	4.52871088693163e-07	1.04073924619143e-05	6.6920846292224e-06	Rhoa/Ube2s/Sirt2/Cd28/Hspa1a/Ing2/Lcmt1/Ube2b/Bcl2l11/Il1b/Ankle2/Nsmce2/Foxj3/Pds5a/Sh2b1/Ppp2r1a/Hspa1b/Spc24/Ube2c/Ndc1/Brca2/Kif15/Tgfa/Kif22/Ubxn2b/Zw10/Siah1a/L3mbtl1/Kif11/Cenpc1/Mus81/Dync1li1/Ncapg2/Fbxo5/Cdc20/Knstrn/Incenp/Clasp1/Pdxp/Mnd1/Cit/Msh5/Naa10/Sirt7/Psmd13/Poldip2/Tnf/Rab11a/Pds5b/Racgap1/Ndel1/Chmp1a/Phip/Chmp1b/Stag1/Ino80/Mad1l1/Slf2/Vps4a/Cul3/Marf1/Kat5/Ctdp1/Smc1a/Bag6…	68
GO:0033045	BP	GO:0033045	regulation of sister chromatid segregation	25/2283	104/28564	4.81167459579691e-07	1.10156246164613e-05	7.08318557668242e-06	Smarcd1/Bcl7c/Lcmt1/Nsmce2/Spc24/Ube2c/Bcl7a/Zw10/Cdc27/Dync1li1/Anapc1/Fbxo5/Cdc20/Incenp/Smarcd3/Cit/Smarca4/Anapc4/Mad1l1/Actl6a/Cul3/Kat5/Cdt1/Pcid2/Anapc2	25
GO:0032479	BP	GO:0032479	regulation of type I interferon production	26/2283	111/28564	4.92257174797041e-07	1.12268198842916e-05	7.21898679786091e-06	Irf8/Irf1/Ticam1/Rnf125/Rel/Dhx33/Traf3/Gpatch3/Ifnar1/Tbk1/Atg12/Relb/Acod1/Irf5/Atg9a/Polr3b/Polr3c/Setd2/Traf3ip1/Hsp90aa1/Irak1/Tomm70a/Ptpn11/Myd88/Oas1c/Gbp3	26
GO:0034504	BP	GO:0034504	protein localization to nucleus	53/2283	325/28564	5.25178632048405e-07	1.19324548813715e-05	7.67271900168434e-06	Nfkbia/Lmna/Hsp90ab1/Sqstm1/Stat3/Cdkn1a/Zc3h12a/Lmnb1/Nup107/Lats1/Hhex/Prkcq/Zbtb16/Nol8/Atp13a2/Nf1/Dcp1b/Jup/Nxt1/Txn1/Abca7/Appl2/Cdk1/Lmnb2/Kpna1/Ipo13/Stk3/Ctnna1/Lrrk2/Nup153/Notch1/Ubr5/Elavl1/Dnajb6/Nup214/Hikeshi/Nvl/Phip/Trim28/Nup93/Rpf2/Hsp90aa1/Pik3r1/Kpna4/Nup50/Zpr1/Flcn/Pkig/Eif4enif1/Cnep1r1/Chp1/Nxt2/Nf2	53
GO:0019882	BP	GO:0019882	antigen processing and presentation	29/2283	133/28564	5.58388236818795e-07	1.26393066687442e-05	8.12723361701435e-06	B2m/H2-K1/Cd74/H2-Aa/H2-DMb2/H2-DMa/H2-Ab1/H2-Oa/Rab6a/H60b/Mfsd6/Gba/Relb/Fcgr4/H2-Q1/Rab4a/Ctsl/Traf6/Hfe/Cd1d2/H2-Eb2/Pdia3/Psmb9/H2-DMb1/H2-M3/Fcgr2b/Bag6/Fcgr3/Ccl21a	29
GO:0044784	BP	GO:0044784	metaphase/anaphase transition of cell cycle	24/2283	98/28564	5.62252646655484e-07	1.26730099074099e-05	8.14890522460047e-06	Smarcd1/Bcl7c/Lcmt1/Nsmce2/Spc24/Ube2c/Bcl7a/Zw10/Cdc27/Dync1li1/Anapc1/Fbxo5/Cdc20/Incenp/Smarcd3/Cit/Smarca4/Anapc4/Mad1l1/Actl6a/Cul3/Cdt1/Pcid2/Anapc2	24
GO:1901991	BP	GO:1901991	negative regulation of mitotic cell cycle phase transition	35/2283	178/28564	5.64086805378815e-07	1.26730099074099e-05	8.14890522460047e-06	Zfp36l2/Klf4/Cdkn1a/Ppp2r5c/Gpr132/Donson/Aven/Rpa2/Lcmt1/Babam2/Pkd2/Rad17/Spc24/Cdk1/Zw10/Dync1li1/Fbxo5/Cdc20/Incenp/Zfp36l1/Casp2/Sde2/Uimc1/Rbl2/Taok3/Muc1/Fbxo7/Mad1l1/Vps4a/Usp47/Trim39/Cdt1/Pcid2/Zfyve19/Zfp655	35
GO:0006903	BP	GO:0006903	vesicle targeting	18/2283	60/28564	5.873316418552e-07	1.31461851881419e-05	8.45316289862424e-06	Sar1a/Exoc2/Stard3nl/Scrib/Trappc11/Exoc1/Trappc9/Clasp1/Wdr11/Stard3/Trappc6a/Fam91a1/Dipk2a/Cul3/Exoc4/Trip11/Preb/Chp1	18
GO:0002399	BP	GO:0002399	MHC class II protein complex assembly	8/2283	12/28564	6.07834226334068e-07	1.35046858920938e-05	8.68368337330239e-06	B2m/H2-Aa/H2-DMb2/H2-DMa/H2-Ab1/H2-Oa/H2-Eb2/H2-DMb1	8
GO:0002503	BP	GO:0002503	peptide antigen assembly with MHC class II protein complex	8/2283	12/28564	6.07834226334068e-07	1.35046858920938e-05	8.68368337330239e-06	B2m/H2-Aa/H2-DMb2/H2-DMa/H2-Ab1/H2-Oa/H2-Eb2/H2-DMb1	8
GO:1902115	BP	GO:1902115	regulation of organelle assembly	40/2283	218/28564	6.11206005795774e-07	1.35296741209425e-05	8.69975111964728e-06	Rhoa/Pan3/Snx18/Ulk1/Atg2a/Hspa1a/Mark4/Scfd1/Rnf4/Mtmr3/Evi5l/Rabep2/Dync1h1/Cnot1/Mapk8/Hspa1b/Crocc/Kif15/Ralb/Cenpj/Lrrk2/Kctd17/Ttbk2/Tnf/Ubqln2/Gsn/Senp6/Chmp1a/Snx4/Chmp1b/Cript/Cep120/Cdk10/Odf2/Map4/Entr1/Rab3gap1/Nupr1/Fscn1/Nf2	40
GO:0051403	BP	GO:0051403	stress-activated MAPK cascade	43/2283	243/28564	6.59291044517906e-07	1.44989848459017e-05	9.32303014243594e-06	Zfp36/Ptger4/Dusp1/Per1/Zc3h12a/Dnaja1/Lmnb1/Gadd45b/Foxo1/Il1b/Sema4c/Map2k4/Traf3/Map3k3/Zfp622/Mapk8/Pja2/Traf6/Klhdc10/Stk3/Lrrk2/Mapk11/Sh3rf1/Zfp36l1/Tnf/Crk/Dusp10/Gadd45g/Taok3/Dab2ip/Map3k7/Rasgrp1/Fcgr2b/Irak1/Zfp110/Gadd45a/Zmynd11/Map2k3/Mapk3/Dusp22/Myd88/Ccl21a/Hipk2	43
GO:0009895	BP	GO:0009895	negative regulation of catabolic process	54/2283	336/28564	6.59810969569352e-07	1.44989848459017e-05	9.32303014243594e-06	Tnfaip3/Hsp90ab1/Zfp36/N4bp1/Stat3/Phf20l1/Ptbp1/Sirt2/Tob1/Usp30/Scfd1/Il10/Il1b/Foxk2/Timp2/Snx12/Anxa2/Dnd1/Dffb/Rnf41/Usp36/Axin2/Hfe/Hcar2/Psen2/Agap2/Lrrk2/Hmox1/Hdac4/Poldip2/Tnf/Elavl1/Taf15/Styx/Ikbke/Tent4b/Ctsa/Rraga/Senp1/Dab2ip/Vps35/Usp19/Mad2l2/Azin1/Flcn/Trim39/Furin/Eif4enif1/Bag6/Slc25a12/Nupr1/Myd88/Hipk2/Dbi	54
GO:0033157	BP	GO:0033157	regulation of intracellular protein transport	41/2283	227/28564	6.84061787587151e-07	1.4922956605298e-05	9.59564933160008e-06	Hsp90ab1/Sar1a/Zc3h12a/Inpp5k/Vamp7/Ptpn1/Insig1/Bcas3/Prkcq/Atp13a2/Nf1/Jup/Txn1/Kif5b/Itgam/Uhmk1/Vamp2/Prnp/Cdk1/Kif3a/Yod1/Frat1/Cdk5r1/Dnajc27/Lrrk2/Camk1/Sirt7/Ubr5/Atpif1/Bbc3/Ergic3/Ndel1/Trim28/Tm9sf4/Hsp90aa1/Pik3r1/Zpr1/Gdi1/Pkig/Ptpn11/Chp1	41
GO:0035264	BP	GO:0035264	multicellular organism growth	41/2283	227/28564	6.84061787587151e-07	1.4922956605298e-05	9.59564933160008e-06	H3f3b/Plac8/Stat3/Sp2/Klf2/Chaserr/Rbbp6/Slc25a25/Hhex/Gpd2/Norad/Sos1/Ercc5/Rara/Pex5/Stk40/Atn1/Wdr48/Brca2/Abl2/Atf5/Ncoa3/Siah1a/Slc12a5/Enpp1/Stat5a/Heg1/Gpam/Lgmn/Wdr11/Cela1/Fxn/Zfp36l1/Lncpint/Sgpl1/Adrb2/Chd7/Plekha1/Creb1/Ptpn11/Sik3	41
GO:0040029	BP	GO:0040029	epigenetic regulation of gene expression	38/2283	204/28564	7.83948534479929e-07	1.70402676032623e-05	1.09571070105156e-05	H3f3b/Eif1/Lmna/Uhrf2/Klf2/Eed/Lmnb1/Ctr9/Smarcd1/Wbp2/Baz1a/Fam172a/Rlim/H1f0/Phf2/Lmnb2/Mta1/Cenpv/L3mbtl1/Exosc10/Hdac6/Hdac4/Rrp8/Znhit1/Vps72/Mbd2/Cggbp1/Smarca4/Trim28/Kmt2b/Ifi204/Bcl6/Pole3/Ythdc1/Kat8/Kmt2d/Spty2d1/Phf8	38
GO:0043433	BP	GO:0043433	negative regulation of DNA-binding transcription factor activity	34/2283	173/28564	8.22854125961558e-07	1.78082633972233e-05	1.14509379933369e-05	Tnfaip3/Bhlhe40/Pim1/Nfkbia/Cmklr1/Klf4/Zc3h12a/Sik1/Otulin/Prdx2/Ufl1/Smad7/Traf3/Ddit3/Rlim/Commd7/Faf1/Pkd2/Acod1/Prnp/Rwdd3/Egln1/Lrrk2/Eif2ak4/Hmox1/Hdac4/Nfkbib/Hif1an/Dab2ip/Mad2l2/Irak1/Chp1/Nfkbid/Nupr1	34
GO:0038034	BP	GO:0038034	signal transduction in absence of ligand	21/2283	80/28564	8.28153753732358e-07	1.78082633972233e-05	1.14509379933369e-05	Hspa1a/Prdx2/Bcl2l11/Il1b/Bcl2a1a/Nf1/Mknk2/Dapk3/Jak3/Ppp2r1a/Hspa1b/Eya3/Ppp2r1b/Ctnna1/Agap2/Tnf/Casp2/Bcl2a1b/Foxo3/Itgav/Bcl2a1d	21
GO:0097192	BP	GO:0097192	extrinsic apoptotic signaling pathway in absence of ligand	21/2283	80/28564	8.28153753732358e-07	1.78082633972233e-05	1.14509379933369e-05	Hspa1a/Prdx2/Bcl2l11/Il1b/Bcl2a1a/Nf1/Mknk2/Dapk3/Jak3/Ppp2r1a/Hspa1b/Eya3/Ppp2r1b/Ctnna1/Agap2/Tnf/Casp2/Bcl2a1b/Foxo3/Itgav/Bcl2a1d	21
GO:0045444	BP	GO:0045444	fat cell differentiation	46/2283	270/28564	8.32471711536255e-07	1.78374098760135e-05	1.14696795468453e-05	Nr4a1/Pim1/Rgs2/Zfp36l2/Zfp36/Plac8/Cebpb/Cmklr1/Klf4/Metrnl/Zc3h12a/Nr4a3/Sirt2/Insig1/Foxo1/Retreg1/Egr2/Asxl1/Zbtb16/Bnip3/Nr4a2/Tmem120a/Uchl3/Ddit3/Pex11a/Atf5/Enpp1/Axin2/Stk3/Carm1/Hdac6/Jdp2/Nudt7/Zfp36l1/Tnf/Scd1/Adrb2/Fam120b/Dusp10/Arl4a/Tfe3/Grk5/Creb1/Flcn/Ero1a/Fbxo9	46
GO:0016197	BP	GO:0016197	endosomal transport	42/2283	237/28564	8.49592925394937e-07	1.8139712779443e-05	1.16640641269227e-05	Arf6/Snx18/Picalm/Dennd5a/Stx5a/Rab6a/Snx9/Rab11b/Scrib/Snx8/Snx12/Gga1/Snx6/Rab14/Vps16/Heatr5a/Lrba/Vps50/Rab17/Mcoln1/Agap2/Lrrk2/Cln5/Rab11fip3/Golt1b/Rab11a/Ehd1/Chmp1a/Snx4/Chmp1b/Arhgap1/Ap5z1/Arfip1/Vps35/Fcgr2b/Vps4a/Spag9/Vamp4/Entr1/Washc2/Rab9/Mvb12a	42
GO:0001818	BP	GO:0001818	negative regulation of cytokine production	49/2283	296/28564	8.87828413624041e-07	1.88612008756936e-05	1.21279900734799e-05	Tnfaip3/Srgn/Zfp36/N4bp1/Ptger4/Cmklr1/Klf4/Klf2/Zc3h12a/Cd274/Rabgef1/Rnf125/Rel/Smad7/Il10/Gpatch3/Rara/Jak3/Gba/Cd83/Ddit3/Atg12/Relb/Vsir/Acod1/Prnp/Appl2/Errfi1/Hfe/Slc2a10/Scgb1a1/Btk/Hmox1/Atg9a/Tnf/Pdcd1lg2/Ubr5/Abcd1/Cd24a/Bcl6/Traf3ip1/Fcgr2b/Mul1/Tbx21/Furin/Kat5/Pomc/Oas1c/Gbp3	49
GO:0002396	BP	GO:0002396	MHC protein complex assembly	9/2283	16/28564	8.92782303533082e-07	1.88612008756936e-05	1.21279900734799e-05	B2m/H2-Aa/H2-DMb2/H2-DMa/H2-Ab1/H2-Oa/H2-Eb2/Pdia3/H2-DMb1	9
GO:0002501	BP	GO:0002501	peptide antigen assembly with MHC protein complex	9/2283	16/28564	8.92782303533082e-07	1.88612008756936e-05	1.21279900734799e-05	B2m/H2-Aa/H2-DMb2/H2-DMa/H2-Ab1/H2-Oa/H2-Eb2/Pdia3/H2-DMb1	9
GO:0001776	BP	GO:0001776	leukocyte homeostasis	29/2283	136/28564	9.11105522098919e-07	1.91810012187328e-05	1.23336257279346e-05	Tnfaip3/Tsc22d3/Cd74/Prdx2/Skil/Bcl2l11/Bcl2a1a/Sos1/Nf1/Jak3/Itgam/F2r/Il18/Abl1/Ahr/Enpp1/Stat5a/Gpam/Btk/Ikbkg/Gpr174/Cd24a/Hif1a/Dock10/Casp3/Fcgr2b/Pde4b/Ikbkb/Lyn	29
GO:0051607	BP	GO:0051607	defense response to virus	50/2283	305/28564	9.28415453543483e-07	1.94641573555465e-05	1.25156986955655e-05	Tnfaip3/Ccl5/Ifngr1/Selenok/Zc3h12a/Irf1/Prf1/Ticam1/Rnf125/Il1b/Atg7/Bnip3/Traf3/Cxadr/Trim44/Gpatch3/Ifnar1/Tbk1/Atg12/Il27/Acod1/Elmod2/Armc5/Agbl5/Irf5/Gpam/Ddx56/Eif2ak4/Polr3b/Rnf185/Marchf2/Polr3c/Pcbp2/Setd2/Trim28/Ifi204/Traf3ip1/Kcnj8/Hsp90aa1/Mul1/Tomm70a/Zmynd11/Ifitm3/Mov10/Ilf3/Myd88/Cxcl9/Oas1c/Trim11/Gbp3	50
GO:0009615	BP	GO:0009615	response to virus	57/2283	366/28564	9.31020979637502e-07	1.94641573555465e-05	1.25156986955655e-05	Tnfaip3/Ccl5/Ifngr1/Selenok/Zc3h12a/Irf1/Prf1/Ticam1/Rnf125/Il1b/Atg7/Bnip3/Traf3/Cxadr/Trim44/Gpatch3/Ifnar1/Tbk1/Atg12/Crebzf/Il27/Acod1/Elmod2/Armc5/Agbl5/Irf5/Gpam/Mapk11/Ddx56/Eif2ak4/Polr3b/Rnf185/Marchf2/Tnf/Polr3c/Ikbke/Pcbp2/Hif1a/Pou2f2/Setd2/Trim28/Ifi204/Traf3ip1/Kcnj8/Hsp90aa1/Mul1/Tomm70a/Zmynd11/Ifitm3/Mov10/Ilf3/Myd88/Irgm2/Cxcl9/Oas1c/Trim11/Gbp3	57
GO:0140546	BP	GO:0140546	defense response to symbiont	50/2283	306/28564	1.02494754283237e-06	2.13536648975561e-05	1.37306758788471e-05	Tnfaip3/Ccl5/Ifngr1/Selenok/Zc3h12a/Irf1/Prf1/Ticam1/Rnf125/Il1b/Atg7/Bnip3/Traf3/Cxadr/Trim44/Gpatch3/Ifnar1/Tbk1/Atg12/Il27/Acod1/Elmod2/Armc5/Agbl5/Irf5/Gpam/Ddx56/Eif2ak4/Polr3b/Rnf185/Marchf2/Polr3c/Pcbp2/Setd2/Trim28/Ifi204/Traf3ip1/Kcnj8/Hsp90aa1/Mul1/Tomm70a/Zmynd11/Ifitm3/Mov10/Ilf3/Myd88/Cxcl9/Oas1c/Trim11/Gbp3	50
GO:0034101	BP	GO:0034101	erythrocyte homeostasis	33/2283	167/28564	1.04393527408535e-06	2.16251755875935e-05	1.39052606773082e-05	B2m/Zfp36/Stat3/Klf2/Uba5/Hspa1a/Ptpn2/Ufl1/Brd1/Smad5/Slc25a38/Hspa1b/Acvr1b/Stat5a/Ncapg2/Hmox1/Acvr2a/Zfp36l1/Cd24a/Jmjd6/Atpif1/Bpgm/Ptbp3/Racgap1/Sp1/Hif1a/Smarca4/Foxo3/Senp1/Bcl6/Casp3/Srf/Lyn	33
GO:0032496	BP	GO:0032496	response to lipopolysaccharide	60/2283	394/28564	1.04516294568838e-06	2.16251755875935e-05	1.39052606773082e-05	Irf8/Tnfaip3/Ccl5/Litaf/B2m/Nfkbiz/Nfkbia/Zfp36/Rhoa/Cebpb/Ptger4/Zc3h12a/Arid5a/Cd274/Ticam1/Ctr9/Prdx2/Il10/Il1b/Cxcl13/Rara/Ifnar1/Pde2a/F2r/Il18/Cxcl11/Tnip3/Mapk8/Acod1/Fcgr4/Traf6/Ncf2/Abl1/Lias/Adam9/Nos3/Cr2/Btk/Tnip1/Nfkbib/Tnf/Pdcd1lg2/Dusp10/Gbp2/Wdr83/Sbno2/Malt1/Prkca/Dab2ip/Kcnj8/Irak1/Pde4b/Tnip2/Map2k3/Mapk3/Lyn/Myd88/Irgm2/Cxcl9/Mapkapk3	60
GO:0033002	BP	GO:0033002	muscle cell proliferation	46/2283	273/28564	1.14370770797755e-06	2.35830962662082e-05	1.51642283703728e-05	Tnfaip3/Ccl5/Jun/Pim1/Gna13/Rhoa/Stat3/Klf4/Cdkn1a/Nr4a3/Mef2d/Vgll4/Il10/Cxadr/Nf1/Aif1/Ddit3/Selenon/Il18/Cdk1/Traf6/Kpna1/Efemp2/Gnaq/Enpp1/Nos3/Tgm2/Mapk11/Hmox1/Hdac4/Frs2/Poldip2/Tnf/Notch1/Rps6kb1/Gnai3/Tgfbr2/Hif1a/Tpm1/Prkca/Ern1/Pik3r1/Irak1/Dipk2a/Rbpj/Myd88	46
GO:0061157	BP	GO:0061157	mRNA destabilization	23/2283	95/28564	1.19234164466102e-06	2.44214932934047e-05	1.57033282341878e-05	Zfp36l2/Zfp36/Pan3/Zc3h12a/Tob1/Patl1/Rock2/Rida/Dcp1b/Cnot8/Cnot1/Dnd1/Dcp1a/Nanos1/Cpeb3/Zfp36l1/Samd4b/Tent4b/Ago2/Ythdf2/Ythdf3/Eif4enif1/Mov10	23
GO:0002708	BP	GO:0002708	positive regulation of lymphocyte mediated immunity	33/2283	168/28564	1.20059159854638e-06	2.44214932934047e-05	1.57033282341878e-05	B2m/H2-K1/Xcl1/Arid5a/Klrc3/Cd28/H60b/Il1b/Shld2/Il18/H2-Q1/Traf6/Stat5a/Hfe/Cd1d2/Trp53bp1/Btk/Tnf/Cd24a/Cyrib/Malt1/Fzd5/Cd226/Map3k7/H2-M3/Nsd2/Rasgrp1/Mad2l2/Tbx21/Pms2/Fcgr3/Kmt5c/Ap1g1	33
GO:0006475	BP	GO:0006475	internal protein amino acid acetylation	33/2283	168/28564	1.20059159854638e-06	2.44214932934047e-05	1.57033282341878e-05	Nfkbiz/Per1/Arid5a/Phf20l1/Kat14/Wbp2/Atg7/Taf7/Brd4/Kif3a/Brca2/Msl3l2/Nfya/Usp22/Bmi1/Irf4/Pwwp2b/Atxn7/Dr1/Ruvbl1/Vps72/Glyr1/Smarca4/Muc1/Map3k7/Tada3/Taf5/Pole3/Actl6a/Kat8/Flcn/Kat5/Bag6	33
GO:0018393	BP	GO:0018393	internal peptidyl-lysine acetylation	33/2283	168/28564	1.20059159854638e-06	2.44214932934047e-05	1.57033282341878e-05	Nfkbiz/Per1/Arid5a/Phf20l1/Kat14/Wbp2/Atg7/Taf7/Brd4/Kif3a/Brca2/Msl3l2/Nfya/Usp22/Bmi1/Irf4/Pwwp2b/Atxn7/Dr1/Ruvbl1/Vps72/Glyr1/Smarca4/Muc1/Map3k7/Tada3/Taf5/Pole3/Actl6a/Kat8/Flcn/Kat5/Bag6	33
GO:0032606	BP	GO:0032606	type I interferon production	26/2283	116/28564	1.21390390535551e-06	2.46091428085709e-05	1.58239892394031e-05	Irf8/Irf1/Ticam1/Rnf125/Rel/Dhx33/Traf3/Gpatch3/Ifnar1/Tbk1/Atg12/Relb/Acod1/Irf5/Atg9a/Polr3b/Polr3c/Setd2/Traf3ip1/Hsp90aa1/Irak1/Tomm70a/Ptpn11/Myd88/Oas1c/Gbp3	26
GO:0002440	BP	GO:0002440	production of molecular mediator of immune response	61/2283	405/28564	1.2396571105222e-06	2.50468975250139e-05	1.6105471043803e-05	Tnfaip3/Litaf/B2m/Nfkbiz/Cd74/H2-Aa/Xcl1/H2-DMb2/H2-DMa/H2-Ab1/Arid5a/H2-Oa/Nr4a3/Rabgef1/Il4ra/Cd28/Ticam1/Dnajb9/Crlf2/Smad7/Il10/Il1b/Lacc1/Shld2/Jak3/Gba/Supt6/Vsir/Il18/Traf6/Enpp1/Hfe/Trp53bp1/H2-Eb2/Psen2/Btk/Hmox1/Atg9a/Tnf/Casp4/Ctnnbl1/Pou2f2/Malt1/Fzd5/H2-DMb1/Cd226/Rnf8/Map3k7/Bcl6/Nsd2/Rasgrp1/Mad2l2/Fcgr2b/Ebag9/Ash1l/Tbx21/Thoc1/Pms2/Kmt5c/Tnfrsf14/Myd88	61
GO:0071222	BP	GO:0071222	cellular response to lipopolysaccharide	50/2283	308/28564	1.24680685250448e-06	2.50945129363915e-05	1.61360883539276e-05	Irf8/Tnfaip3/Ccl5/Litaf/B2m/Nfkbiz/Nfkbia/Zfp36/Rhoa/Cebpb/Zc3h12a/Arid5a/Cd274/Ticam1/Ctr9/Prdx2/Il10/Il1b/Cxcl13/Rara/Pde2a/Il18/Cxcl11/Tnip3/Mapk8/Acod1/Fcgr4/Traf6/Abl1/Adam9/Nos3/Cr2/Tnip1/Nfkbib/Tnf/Pdcd1lg2/Gbp2/Sbno2/Malt1/Prkca/Dab2ip/Irak1/Pde4b/Tnip2/Map2k3/Mapk3/Lyn/Myd88/Irgm2/Cxcl9	50
GO:0032434	BP	GO:0032434	regulation of proteasomal ubiquitin-dependent protein catabolic process	29/2283	138/28564	1.25034942383615e-06	2.50945129363915e-05	1.61360883539276e-05	N4bp1/Phf20l1/Sirt2/Hspa1a/Gclc/Cdc20b/Ufl1/Arih2/Smad7/Atg7/Gba/Rad23b/Mapk8/Hspa1b/Rnf144a/Axin2/Hfe/Psen2/Lrrk2/Sh3rf1/Cdc20/Ubqln2/Csnk1e/Styx/Senp1/Trim39/Bag6/Herpud1/Ankib1	29
GO:0002495	BP	GO:0002495	antigen processing and presentation of peptide antigen via MHC class II	11/2283	25/28564	1.28880165007177e-06	2.57803147344922e-05	1.65770675606364e-05	B2m/Cd74/H2-Aa/H2-DMb2/H2-DMa/H2-Ab1/H2-Oa/Traf6/H2-Eb2/H2-DMb1/Fcgr2b	11
GO:2001236	BP	GO:2001236	regulation of extrinsic apoptotic signaling pathway	33/2283	169/28564	1.37877465135108e-06	2.74887489264399e-05	1.76756122958148e-05	Tnfaip3/Lmna/Siah2/Atf3/Hspa1a/Gclc/Prdx2/Skil/Il1b/Nf1/Dapk3/Jak3/Trps1/Ppp2r1a/Faf1/Hspa1b/Tnfsf10/Eya3/Ppp2r1b/Stk3/Ctnna1/Psen2/Agap2/Sh3rf1/Hmox1/Tnf/Fcmr/Pdia3/Rps6kb1/Tnfrsf12a/Phip/Itgav/Zmynd11	33
GO:0030641	BP	GO:0030641	regulation of cellular pH	22/2283	89/28564	1.38760719199408e-06	2.75735409339814e-05	1.77301346262089e-05	Mafg/Fasl/Atp6v0d1/Ppt1/Tmem175/Lacc1/Dmxl1/Slc26a6/Atp6v0a1/Cln6/Slc4a2/Slc12a5/Lrrk2/Cln5/Gpr89/Vps33a/Slc9a8/Tm9sf4/Rab20/Mapk3/Chp1/Tasl	22
GO:0006476	BP	GO:0006476	protein deacetylation	26/2283	117/28564	1.44311049094781e-06	2.8498713168959e-05	1.83250320431876e-05	Per1/Sirt2/Kat14/Prmt6/Ing2/Sap30bp/Hopx/Mta1/Msl3l2/Sirt4/Lrrk2/Hdac6/Jdp2/Hdac4/Elk4/Rcor3/Rrp8/Sirt7/Dr1/Znhit1/Mbd2/Sin3b/Tada3/Bcl6/Brms1l/Mideas	26
GO:0061013	BP	GO:0061013	regulation of mRNA catabolic process	35/2283	185/28564	1.44738953909698e-06	2.8498713168959e-05	1.83250320431876e-05	Zfp36l2/Zfp36/Pan3/Zc3h12a/Ptbp1/Tob1/Patl1/Rock2/Rida/Dcp1b/Cnot8/Carhsp1/Brf1/Cnot1/Dnd1/Dcp1a/Axin2/Scgb1a1/Nanos1/Cpeb3/Zfp36l1/Samd4b/Elavl1/Taf15/Ikbke/Tent4b/Ago2/Apex1/Fxr2/Ythdf2/Ythdf3/Eif4enif1/Mov10/Myd88/Pcid2	35
GO:1905898	BP	GO:1905898	positive regulation of response to endoplasmic reticulum stress	13/2283	35/28564	1.44836509378865e-06	2.8498713168959e-05	1.83250320431876e-05	Ptpn2/Atxn3/Atf6/Rnf185/Ubqln2/Tmem33/Tmem259/Fcgr2b/Ern1/Pik3r1/Eif2a/Bag6/Herpud1	13
GO:0042129	BP	GO:0042129	regulation of T cell proliferation	37/2283	201/28564	1.46381775514636e-06	2.87089469177076e-05	1.84602149954682e-05	Ccl5/Selenok/H2-Aa/Xcl1/Cebpb/H2-DMb2/Cd274/Irf1/Cd28/Pde5a/Zap70/Prkcq/Il1b/Scrib/Sos1/Aif1/Jak3/Vsir/Il18/Il27/Prnp/Traf6/Slc4a2/Stat5a/Scgb1a1/Gpam/Sh3rf1/Bmi1/Pdcd1lg2/Cd24a/Znhit1/Tgfbr2/H2-DMb1/Bcl6/Mad1l1/Casp3/Tnfrsf14	37
GO:2000779	BP	GO:2000779	regulation of double-strand break repair	28/2283	132/28564	1.556918270444e-06	3.04357302154003e-05	1.95705584370917e-05	Rpa2/Smarcd1/Bcl7c/Klhl15/Shld2/Wdr48/Bcl7a/Trp53bp1/Kdm4d/Rtel1/Atrip/Smarcd3/Sirt7/Ubr5/Ruvbl1/Vps72/Trip12/Smarca4/Setd2/Helb/Nsd2/Mad2l2/Slf2/Actl6a/Kat5/Mms19/Kmt5c/Atr	28
GO:0010639	BP	GO:0010639	negative regulation of organelle organization	58/2283	381/28564	1.58712577785241e-06	3.09258391859203e-05	1.98857046872464e-05	H3f3b/Lmna/Sub1/Sptan1/Inpp5k/Triap1/Gclc/Tinf2/Usp30/Scfd1/Lcmt1/Bnip3/Evi5l/Ghitm/Camsap1/Spc24/Rnf41/Zw10/Arap1/Dync1li1/Exosc10/Rtel1/Mpv17l/Lrrk2/Fbxo5/Tbcd/Cdc20/Hdac6/Ttbk2/Incenp/Clasp1/Arhgef7/Fxn/Naa10/Atxn7/Gsn/Hip1r/Cyrib/Tent4b/Tpm1/Tmsb15a/Eml2/Mad1l1/Arhgef18/Xrcc1/Cdk10/Pik3r1/Mul1/Flcn/Map4/Katnb1/Tmsb15l/Cdt1/Gnl3l/Flii/Nupr1/Pcid2/Avil	58
GO:0002705	BP	GO:0002705	positive regulation of leukocyte mediated immunity	36/2283	194/28564	1.6583032135273e-06	3.2208527898864e-05	2.07104897091796e-05	B2m/H2-K1/Xcl1/Arid5a/Klrc3/Cd28/H60b/Ticam1/Il1b/Shld2/Itgam/Il18/H2-Q1/Traf6/Stat5a/Hfe/Cd1d2/Trp53bp1/Btk/Tnf/Cd24a/Cyrib/Malt1/Fzd5/Cd226/Map3k7/H2-M3/Nsd2/Rasgrp1/Mad2l2/Tbx21/Pms2/Fcgr3/Kmt5c/Ap1g1/Pomc	36
GO:0030218	BP	GO:0030218	erythrocyte differentiation	31/2283	155/28564	1.67424603308749e-06	3.24136185376842e-05	2.08423655769023e-05	B2m/Zfp36/Stat3/Klf2/Uba5/Hspa1a/Ptpn2/Ufl1/Brd1/Smad5/Slc25a38/Hspa1b/Acvr1b/Stat5a/Ncapg2/Acvr2a/Zfp36l1/Jmjd6/Atpif1/Bpgm/Ptbp3/Racgap1/Sp1/Hif1a/Smarca4/Foxo3/Senp1/Bcl6/Casp3/Srf/Lyn	31
GO:0002260	BP	GO:0002260	lymphocyte homeostasis	22/2283	90/28564	1.69889089002853e-06	3.27853270796851e-05	2.10813788580463e-05	Tnfaip3/Tsc22d3/Cd74/Prdx2/Skil/Bcl2l11/Bcl2a1a/Sos1/Jak3/Abl1/Ahr/Enpp1/Stat5a/Gpam/Ikbkg/Gpr174/Cd24a/Hif1a/Dock10/Casp3/Ikbkb/Lyn	22
GO:0070849	BP	GO:0070849	response to epidermal growth factor	14/2283	41/28564	1.85896754460658e-06	3.57598836615854e-05	2.29940562605112e-05	Zfp36l2/Zfp36/Inpp5k/Mars1/Snx6/Garem1/Knstrn/Zfp36l1/Dab2ip/Ptpn12/Zpr1/Ptpn11/Mapk3/Dusp22	14
GO:1902850	BP	GO:1902850	microtubule cytoskeleton organization involved in mitosis	31/2283	156/28564	1.93128675557653e-06	3.70327310679181e-05	2.38125131981578e-05	Rhoa/Spry2/Hspa1a/Mcph1/Dync1h1/Hspa1b/Kif15/Ubxn2b/Zw10/Tbce/Gpsm1/Kif11/Poc1a/Cenpj/Cdc20/Incenp/Clasp1/Poldip2/Rab11a/Racgap1/Ndel1/Chmp1a/Setd2/Chmp1b/Stag1/Cenpa/Tacc1/Map4/Kat5/Smc1a/Rcc1	31
GO:1901652	BP	GO:1901652	response to peptide	65/2283	447/28564	1.94518742765934e-06	3.71808682601172e-05	2.39077672813068e-05	Tnfaip3/Nr4a1/Nfkbia/Socs3/Srsf5/Stat3/Inpp5k/Irf1/Cpeb2/Nr4a3/Ptpn1/Lpin2/Ggh/Insig1/Ptpn2/Foxo1/Prkcq/Il1b/Egr2/Sos1/Rock2/Nr4a2/Rhoq/Uchl3/Snx6/Vamp2/Il18/Prnp/Appl2/Slc26a6/Ptprj/Zbed3/Slc39a14/Irf5/Cry1/Enpp1/Stat5a/Gpam/Lgmn/Gatm/Zfp36l1/Tnf/Crk/Notch1/Irs2/Adrb2/Rps6kb1/Pck2/Sp1/Ndel1/Phip/Prkca/Slc27a4/Uso1/Fcgr2b/Pik3r1/Creb1/Adipor1/Epm2aip1/Ptpn11/Ptpre/Mapk3/Ikbkb/Atp2a2/Pomc	65
GO:0048002	BP	GO:0048002	antigen processing and presentation of peptide antigen	21/2283	84/28564	1.96527335991975e-06	3.74459205698632e-05	2.40781992597762e-05	B2m/H2-K1/Cd74/H2-Aa/H2-DMb2/H2-DMa/H2-Ab1/H2-Oa/H60b/Mfsd6/H2-Q1/Ctsl/Traf6/Hfe/H2-Eb2/Pdia3/H2-DMb1/H2-M3/Fcgr2b/Bag6/Fcgr3	21
GO:0019080	BP	GO:0019080	viral gene expression	19/2283	71/28564	1.99136356420858e-06	3.77044025789304e-05	2.4244406452033e-05	Ccl5/Jun/Zfp36/Inpp5k/Ptbp1/Ccnt1/Brd4/Atg12/Mon1b/Eif2ak4/Psmc3/Notch1/Cdk9/Pcbp2/Sp1/Hexim1/Smarca4/Ctdp1/Trim11	19
GO:0070936	BP	GO:0070936	protein K48-linked ubiquitination	19/2283	71/28564	1.99136356420858e-06	3.77044025789304e-05	2.4244406452033e-05	Tnfaip3/Ube2g1/Cul1/Rnf4/Arih2/Ube2b/Trim44/Ube2q2/Ube2d1/Marchf6/Btrc/Ube2c/Hace1/Ubr5/Znrf2/Rnf8/Cul3/Birc2/Ube3c	19
GO:0120161	BP	GO:0120161	regulation of cold-induced thermogenesis	30/2283	149/28564	2.11589098057756e-06	3.99366131475157e-05	2.56797460041719e-05	Cxcr4/Plac8/Atf4/Cebpb/Cmklr1/Kdm6b/Il4ra/Dync1h1/Rheb/Ddit3/Il18/Appl2/Letmd1/Gatm/Irf4/Pwwp2b/Fabp5/Notch1/Arrdc3/Acadl/Scd1/Adrb2/Ip6k1/Smarca4/Gadd45g/Tfe3/Adipor1/Rbpj/Flcn/Nrd1	30
GO:0043620	BP	GO:0043620	regulation of DNA-templated transcription in response to stress	15/2283	47/28564	2.12652658823295e-06	3.99673092553617e-05	2.56994839887097e-05	Jun/Ppp1r15a/Atf4/Cebpb/Klf2/Atf3/Sirt2/Ddit3/Atf6/Hmox1/Hif1an/Hif1a/Muc1/Ino80/Rbpj	15
GO:0045739	BP	GO:0045739	positive regulation of DNA repair	28/2283	134/28564	2.13079326872133e-06	3.99673092553617e-05	2.56994839887097e-05	Ccdc117/Smarcd1/Bcl7c/Shld2/Ino80b/Babam2/Wdr48/Bcl7a/Eya3/Kdm4d/Actr8/Smarcd3/Ruvbl1/Vps72/Uimc1/Smarca4/Ino80e/Trim28/Rnf8/Ino80/Mad2l2/Slf2/Xrcc1/Actl6a/Kat5/Mms19/Kmt5c/Ercc8	28
GO:0046635	BP	GO:0046635	positive regulation of alpha-beta T cell activation	20/2283	78/28564	2.23906873196707e-06	4.17703446405963e-05	2.68588584844471e-05	Nfkbiz/Rhoa/Xcl1/H2-Ab1/Irf1/Il4ra/Cd28/Zap70/Prkcq/Zbtb16/Rara/Cd83/Il18/Cd1d2/Cd24a/Tgfbr2/Malt1/Hsph1/Nfkbid/Cbfb	20
GO:0043370	BP	GO:0043370	regulation of CD4-positive, alpha-beta T cell differentiation	16/2283	53/28564	2.24773155016662e-06	4.17703446405963e-05	2.68588584844471e-05	Nfkbiz/Zc3h12a/Irf1/Il4ra/Smad7/Rara/Jak3/Cd83/Il18/Il27/Sh3rf1/Malt1/Bcl6/Tbx21/Nfkbid/Cbfb	16
GO:0045581	BP	GO:0045581	negative regulation of T cell differentiation	16/2283	53/28564	2.24773155016662e-06	4.17703446405963e-05	2.68588584844471e-05	Cd74/Nrarp/Zc3h12a/Irf1/Il4ra/Ptpn2/Prdx2/Smad7/Mdk/Jak3/Slc4a2/Dtx1/Bcl6/Tbx21/Nfkbid/Cbfb	16
GO:1903322	BP	GO:1903322	positive regulation of protein modification by small protein conjugation or removal	29/2283	142/28564	2.30226511801578e-06	4.26521177709938e-05	2.74258497297556e-05	Ube2s/Zc3h12a/Tollip/Ticam1/Smad7/Nsmce3/Ube2d1/Mapk8/Btrc/Mta1/Rwdd3/Cry1/Lrrk2/Cdc20/Hdac4/Wbp1l/Tnip1/Arrdc3/Uba2/Ndfip2/Sae1/Birc3/Arrdc4/Tank/Derl1/Mul1/Cul3/Birc2/Fbxo33	29
GO:2001022	BP	GO:2001022	positive regulation of response to DNA damage stimulus	33/2283	173/28564	2.36489344281431e-06	4.36779859484202e-05	2.8085495907882e-05	Ccdc117/Skil/Smarcd1/Bcl7c/Shld2/Ino80b/Babam2/Wdr48/Bcl7a/Eya3/Kdm4d/Actr8/Smarcd3/Rad9a/Ruvbl1/Znhit1/Vps72/Uimc1/Smarca4/Ino80e/Trim28/Rnf8/Ino80/Fxr2/Mad2l2/Slf2/Xrcc1/Actl6a/Kat5/Mms19/Kmt5c/Atr/Ercc8	33
GO:1904951	BP	GO:1904951	positive regulation of establishment of protein localization	55/2283	359/28564	2.39657314537862e-06	4.41277275483935e-05	2.83746854295914e-05	Arf6/Hsp90ab1/Sar1a/Cd38/Ptger4/Serp1/Zc3h12a/Ptbp1/Acsl3/F2rl2/Bcas3/Prkcq/Atg7/Camk2n1/Atp13a2/Jup/Kif5b/Itgam/Ier3ip1/Cct7/Psmd9/Vamp2/Prnp/Cdk1/Kif3a/Gnaq/Adam9/Cdk5r1/Exoc1/Hcar2/Cenpj/Camk1/Kcnn4/Tnf/Pard6a/Irs2/Ubr5/Bbc3/Ergic3/Pck2/Hif1a/Trim28/Itpr1/Acsl4/Cep120/Vps35/Zfp384/Wls/Tm9sf4/Osbp/Hsp90aa1/Pik3r1/Zpr1/Tomm70a/Chp1	55
GO:0031346	BP	GO:0031346	positive regulation of cell projection organization	66/2283	459/28564	2.40583779976103e-06	4.41632603425645e-05	2.8397533464445e-05	Rgs2/Picalm/Ptbp1/Neu1/Vamp7/Mark4/Bcas3/Skil/Mien1/Prkcq/Nedd9/Fig4/Ltk/Mdk/Nf1/Rhoq/Atf1/Rapgef2/Mark2/Bcl11a/Parp6/Abl2/Crocc/Creb3l2/Fzd4/Abl1/Pcp4/Arap1/Limk1/Wasl/Plekhm1/Cenpj/Camk1/Ddx56/Kctd17/Hdac4/Ttbk2/Bhlhb9/Fxn/Cd24a/Tox/Dvl1/Ehd1/Tnfrsf12a/Nin/Ndel1/Itpr1/Dab2ip/Cep120/Scn1b/Wls/Hsp90aa1/Pik3r1/Gdi1/Katnb1/Entr1/Scarb2/Ikbkb/Nrd1/Srf/Lyn/Enc1/Fscn1/Anapc2/Avil/Ccl21a	66
GO:0009451	BP	GO:0009451	RNA modification	30/2283	150/28564	2.44485443286317e-06	4.47430654719428e-05	2.87703554761502e-05	Cbll1/Nop2/Trit1/Mettl2/Pcif1/Mto1/Mettl6/Nsun4/Tyw5/Mettl4/Pus7l/Trmo/Fdxacb1/Qtrt1/Alkbh1/Cdk5rap1/Dalrd3/Jmjd6/Tsr3/Osgep/Bud23/Elp5/Rpusd4/Dus2/Thada/Ctu2/Pus7/Ftsj3/Pus3/Thg1l	30
GO:0002429	BP	GO:0002429	immune response-activating cell surface receptor signaling pathway	45/2283	272/28564	2.47246760467347e-06	4.51112952961787e-05	2.90071318978916e-05	Tnfaip3/Nfkbiz/Nfkbia/Arf6/Cd38/Cmklr1/Zc3h12a/Nr4a3/Klrc3/Rabgef1/Cd28/Elf1/Ptpn2/Fyb/Zap70/Themis2/Sos1/Ninj1/Tnip3/Acod1/Prnp/Ms4a1/Appl2/Pja2/Traf6/Ptprj/Abl1/Psen2/Btk/Kcnn4/Clec7a/Ikbkg/Plekha1/Malt1/Cd226/Dab2ip/Irak1/Pde4b/Bcl2a1d/Tnip2/Bag6/Lyn/Nfkbid/Dusp22/Oas1c	45
GO:1903311	BP	GO:1903311	regulation of mRNA metabolic process	49/2283	307/28564	2.59810190780363e-06	4.7252653784548e-05	3.03840524164665e-05	Zfp36l2/Zfp36/Pan3/Zc3h12a/Ptbp1/Prdx6/Tob1/Zc3h3/Patl1/Prmt5/Rock2/Rida/Dcp1b/Cnot8/Carhsp1/Brf1/Fam172a/Cnot1/Supt6/Dnd1/Dcp1a/Obi1/Axin2/Scgb1a1/Nanos1/Cpeb3/Rbm42/Zfp36l1/Samd4b/Elavl1/Cdk9/Jmjd6/Ptbp3/Taf15/Ikbke/Tent4b/Ago2/Apex1/Fxr2/Ythdc1/Sf3b4/Ythdf2/Ythdf3/Rbmxl1/Eif4enif1/Mov10/Rnps1/Myd88/Pcid2	49
GO:0002274	BP	GO:0002274	myeloid leukocyte activation	44/2283	264/28564	2.60552749650722e-06	4.7252653784548e-05	3.03840524164665e-05	Jund/Ccl5/Jun/Ifngr1/Ywhaz/Snap23/Nr4a3/Rabgef1/Vamp7/Il4ra/Ticam1/Crlf2/Il10/Ubd/Aif1/Stx11/Itgam/Relb/Vamp2/Il18/C1qa/Fcgr4/Pja2/Traf6/Adam9/Lrrk2/Btk/Hmox1/Irf4/Tafa3/Tnf/Adam10/Jmjd6/Tgfbr2/Sbno2/Snx4/Cd226/Rasgrp1/Tnip2/Rbpj/Ptpre/Lyn/Fcgr3/Myd88	44
GO:0002702	BP	GO:0002702	positive regulation of production of molecular mediator of immune response	29/2283	143/28564	2.66974948206812e-06	4.82719568514478e-05	3.10394771457137e-05	B2m/Cd74/Xcl1/Arid5a/Nr4a3/Il4ra/Cd28/Ticam1/Dnajb9/Il10/Il1b/Lacc1/Shld2/Il18/Traf6/Trp53bp1/Btk/Casp4/Malt1/Fzd5/Cd226/Map3k7/Nsd2/Mad2l2/Tbx21/Pms2/Kmt5c/Tnfrsf14/Myd88	29
GO:0006289	BP	GO:0006289	nucleotide-excision repair	20/2283	79/28564	2.77427843041679e-06	4.98624788941477e-05	3.20622028816117e-05	Ercc3/Rpa2/Smarcd1/Bcl7c/Ercc5/Rad23b/Dclre1b/Brca2/Pold3/Bcl7a/Poll/Gtf2h2/Rad52/Smarcd3/Smarca4/Actl6a/Rpa3/Kat5/Gtf2h4/Ercc8	20
GO:0016239	BP	GO:0016239	positive regulation of macroautophagy	20/2283	79/28564	2.77427843041679e-06	4.98624788941477e-05	3.20622028816117e-05	Snx18/Ulk1/Atg2a/Pim2/Supt5/Bnip3/Tbk1/Optn/Gpsm1/Ralb/Hmox1/Ikbkg/Adrb2/Gnai3/Hif1a/Snx4/Map3k7/Mapk3/Rab3gap1/Irgm2	20
GO:0000082	BP	GO:0000082	G1/S transition of mitotic cell cycle	40/2283	231/28564	2.78384438849777e-06	4.98854972117412e-05	3.20770039501716e-05	Klf4/Cdkn1a/Ppp2r5c/Gpr132/Pim2/E2f5/Lats1/Rpa2/Cdkn2c/Smarcd1/Bcl7c/Klf11/Aif1/Nfatc1/Brd4/Cdkn2d/Pkd2/Appl2/Acvr1b/Bcl7a/Cables1/Cenpj/Smarcd3/Casp2/Sde2/Rps6kb1/Bach1/Rbl2/Smarca4/Muc1/Fbxo7/Apex1/Ino80/Lsm10/Zpr1/Actl6a/Nasp/Phf8/Zfp655/Rcc1	40
GO:1902106	BP	GO:1902106	negative regulation of leukocyte differentiation	26/2283	121/28564	2.81523775973072e-06	5.02983577191058e-05	3.23424784641249e-05	Cd74/Nrarp/Zc3h12a/Irf1/Il4ra/Ptpn2/Prdx2/Smad7/Mdk/Nf1/Rara/Jak3/Tcta/Slc4a2/Gpr137/Dtx1/Fbxo7/Bcl6/Thoc5/Pik3r1/Tob2/Tbx21/Lyn/Nfkbid/Cbfb/C1qc	26
GO:0002369	BP	GO:0002369	T cell cytokine production	15/2283	48/28564	2.86518868842151e-06	5.08887937846193e-05	3.2722136301861e-05	B2m/Xcl1/Arid5a/Crlf2/Smad7/Il1b/Gba/Vsir/Il18/Traf6/Hfe/Malt1/Fzd5/Map3k7/Tbx21	15
GO:0043124	BP	GO:0043124	negative regulation of I-kappaB kinase/NF-kappaB signaling	15/2283	48/28564	2.86518868842151e-06	5.08887937846193e-05	3.2722136301861e-05	Tnfaip3/Rhoa/Per1/Zc3h12a/Tnip3/Optn/Abl1/Tle1/Tnip1/Dab2ip/Tank/Ash1l/Trim39/Zmynd11/Nfkbid	15
GO:0000018	BP	GO:0000018	regulation of DNA recombination	28/2283	136/28564	2.89362308155185e-06	5.10923887801281e-05	3.28530504520689e-05	H1f4/H1f2/Cd28/Rpa2/Ube2b/Klhl15/Shld2/Supt6/H1f0/Wdr48/H1f3/Trp53bp1/Rtel1/Ruvbl1/Vps72/Setd2/Helb/Bcl6/Nsd2/Mad2l2/Actl6a/Tbx21/Alyref/Kat5/Mms19/Thoc1/Pms2/Kmt5c	28
GO:0009791	BP	GO:0009791	post-embryonic development	28/2283	136/28564	2.89362308155185e-06	5.10923887801281e-05	3.28530504520689e-05	Csrnp1/Klf4/Serp1/Chaserr/Bcl2l11/Atg7/Nr4a2/Atn1/Abl2/Atf5/Abl1/Tbce/Siah1a/Gnaq/Ahr/Enpp1/Rab3a/Heg1/Mmut/Cela1/Tiparp/Sgpl1/Plekha1/Ago2/Fzd5/Itpr1/Ash1l/Kdm5b	28
GO:0002724	BP	GO:0002724	regulation of T cell cytokine production	13/2283	37/28564	3.00249222443435e-06	5.25523421026722e-05	3.3791818853946e-05	B2m/Xcl1/Arid5a/Smad7/Il1b/Vsir/Il18/Traf6/Hfe/Malt1/Fzd5/Map3k7/Tbx21	13
GO:0007020	BP	GO:0007020	microtubule nucleation	13/2283	37/28564	3.00249222443435e-06	5.25523421026722e-05	3.3791818853946e-05	Slain2/Hspa1a/Tubgcp2/Hspa1b/Tubgcp6/Cenpj/Clasp1/Arhgef7/Akap9/Nin/Ndel1/Eml2/Tubgcp4	13
GO:0051084	BP	GO:0051084	'de novo' post-translational protein folding	13/2283	37/28564	3.00249222443435e-06	5.25523421026722e-05	3.3791818853946e-05	Cd74/H2-DMb2/H2-DMa/Dnajb1/Dnajb4/Hspa1a/St13/Dnajb14/Hspa1b/Hspa13/H2-DMb1/Ero1a/Hsph1	13
GO:0016482	BP	GO:0016482	cytosolic transport	32/2283	167/28564	3.02019899941627e-06	5.27090381898127e-05	3.3892576414502e-05	Dennd5a/Stx5a/Rab6a/Snx8/Kif5b/Snx12/Gga1/Snx6/Rab14/Rab5a/Mapk8/Heatr5a/Atg14/Kif16b/Kif1c/Vps50/Wdr91/Dop1a/Lrrk2/Cln5/Golt1b/Stx8/Arfip1/Vps35/Spag9/Gak/Washc2/Mapk3/Kif1b/Rab9/Ap1g1/Nf2	32
GO:0050779	BP	GO:0050779	RNA destabilization	23/2283	100/28564	3.07600429690708e-06	5.32420474264889e-05	3.42353080769283e-05	Zfp36l2/Zfp36/Pan3/Zc3h12a/Tob1/Patl1/Rock2/Rida/Dcp1b/Cnot8/Cnot1/Dnd1/Dcp1a/Nanos1/Cpeb3/Zfp36l1/Samd4b/Tent4b/Ago2/Ythdf2/Ythdf3/Eif4enif1/Mov10	23
GO:0061014	BP	GO:0061014	positive regulation of mRNA catabolic process	23/2283	100/28564	3.07600429690708e-06	5.32420474264889e-05	3.42353080769283e-05	Zfp36l2/Zfp36/Pan3/Zc3h12a/Tob1/Patl1/Rock2/Rida/Dcp1b/Cnot8/Cnot1/Dnd1/Dcp1a/Nanos1/Cpeb3/Zfp36l1/Samd4b/Tent4b/Ago2/Ythdf2/Ythdf3/Eif4enif1/Mov10	23
GO:0010821	BP	GO:0010821	regulation of mitochondrion organization	29/2283	144/28564	3.09046801372476e-06	5.32420474264889e-05	3.42353080769283e-05	Lmna/Triap1/Gclc/Plaur/Usp30/Prmt6/Bcl2l11/Bnip3/Ddhd1/Rhot2/Atp13a2/Pde2a/Ghitm/Rnf41/Tnfsf10/Mpv17l/Fxn/Sirt7/Atpif1/Hip1r/Bbc3/Cyrib/Marchf5/Hif1a/Fbxo7/Vps35/Casp6/Mul1/Flcn	29
GO:0006479	BP	GO:0006479	protein methylation	34/2283	183/28564	3.09495376171252e-06	5.32420474264889e-05	3.42353080769283e-05	Btg1/Nfkbiz/H1f4/H1f2/Eed/Rab6a/Vcpkmt/Ctr9/Prmt6/Lcmt1/Prmt5/Camkmt/Rnf20/Eef1akmt2/Rlf/Nfya/H1f3/Carm1/Eef1akmt4/Rrp8/Nsd3/Setd2/Setd3/Kmt2b/Dot1l/Setbp1/Ash1l/Kat8/Kmt2d/Ilf3/Atpsckmt/Kmt5c/Myd88/Fam98b	34
GO:0008213	BP	GO:0008213	protein alkylation	34/2283	183/28564	3.09495376171252e-06	5.32420474264889e-05	3.42353080769283e-05	Btg1/Nfkbiz/H1f4/H1f2/Eed/Rab6a/Vcpkmt/Ctr9/Prmt6/Lcmt1/Prmt5/Camkmt/Rnf20/Eef1akmt2/Rlf/Nfya/H1f3/Carm1/Eef1akmt4/Rrp8/Nsd3/Setd2/Setd3/Kmt2b/Dot1l/Setbp1/Ash1l/Kat8/Kmt2d/Ilf3/Atpsckmt/Kmt5c/Myd88/Fam98b	34
GO:0002504	BP	GO:0002504	antigen processing and presentation of peptide or polysaccharide antigen via MHC class II	11/2283	27/28564	3.24399799142987e-06	5.55607628845262e-05	3.57262713641356e-05	B2m/Cd74/H2-Aa/H2-DMb2/H2-DMa/H2-Ab1/H2-Oa/Traf6/H2-Eb2/H2-DMb1/Fcgr2b	11
GO:0106106	BP	GO:0106106	cold-induced thermogenesis	30/2283	152/28564	3.24819606964843e-06	5.55607628845262e-05	3.57262713641356e-05	Cxcr4/Plac8/Atf4/Cebpb/Cmklr1/Kdm6b/Il4ra/Dync1h1/Rheb/Ddit3/Il18/Appl2/Letmd1/Gatm/Irf4/Pwwp2b/Fabp5/Notch1/Arrdc3/Acadl/Scd1/Adrb2/Ip6k1/Smarca4/Gadd45g/Tfe3/Adipor1/Rbpj/Flcn/Nrd1	30
GO:0043247	BP	GO:0043247	telomere maintenance in response to DNA damage	12/2283	32/28564	3.27412213490666e-06	5.56878230911667e-05	3.58079726797107e-05	Shld2/Ino80b/Dclre1b/Rtel1/Actr8/Ruvbl1/Ino80e/Apex1/Ino80/Mad2l2/Xrcc1/Actl6a	12
GO:0045454	BP	GO:0045454	cell redox homeostasis	12/2283	32/28564	3.27412213490666e-06	5.56878230911667e-05	3.58079726797107e-05	Prdx6/Gclc/Chd6/Prdx2/Txn1/Ddit3/Slc2a10/Txnrd1/Ero1b/Apex1/Ero1a/Dld	12
GO:0048284	BP	GO:0048284	organelle fusion	32/2283	168/28564	3.448341917268e-06	5.83215356288501e-05	3.75014830624237e-05	Snap23/Stx5a/Vamp7/Usp30/Gosr2/Bcl2a1a/Bnip3/Tmem175/Atp13a2/Rubcnl/Kif5b/Stx11/Vps16/Vamp2/Tgfbrap1/Rab3a/AU040320/Plekhm1/Bloc1s6/Stx8/Gnai3/Chmp1a/Bcl2a1b/Chmp1b/Uso1/Rab20/Vps4a/Vamp4/Bcl2a1d/Mul1/Chp1/Thg1l	32
GO:1990845	BP	GO:1990845	adaptive thermogenesis	32/2283	168/28564	3.448341917268e-06	5.83215356288501e-05	3.75014830624237e-05	Cxcr4/Plac8/Atf4/Cebpb/Cmklr1/Kdm6b/Il4ra/Clic5/Dync1h1/Rheb/Ddit3/Il18/Appl2/Letmd1/Gatm/Irf4/Pwwp2b/Fabp5/Notch1/Arrdc3/Acadl/Scd1/Adrb2/Ip6k1/Smarca4/Gadd45g/Tfe3/Adipor1/Rbpj/Flcn/Nrd1/Ckb	32
GO:0032663	BP	GO:0032663	regulation of interleukin-2 production	18/2283	67/28564	3.46167034540542e-06	5.83829612036024e-05	3.75409804817961e-05	Tnfaip3/Zfp36/Cd28/Prkcq/Il1b/Cd83/Prnp/Traf6/Abl2/Abl1/Stat5a/Cd1d2/Irf4/Malt1/Map3k7/Pde4b/Tbx21/Kat5	18
GO:0001659	BP	GO:0001659	temperature homeostasis	35/2283	192/28564	3.49382789260998e-06	5.87607199480578e-05	3.7783884119434e-05	Ccl5/Sqstm1/Cxcr4/Plac8/Atf4/Cebpb/Cmklr1/Stat3/Kdm6b/Il4ra/Il1b/Dync1h1/Rheb/Ddit3/Il18/Appl2/Letmd1/Gatm/Irf4/Pwwp2b/Tnf/Fabp5/Notch1/Arrdc3/Acadl/Scd1/Adrb2/Ip6k1/Smarca4/Gadd45g/Tfe3/Adipor1/Rbpj/Flcn/Nrd1	35
GO:0006984	BP	GO:0006984	ER-nucleus signaling pathway	14/2283	43/28564	3.54977441581919e-06	5.95353530853687e-05	3.82819829977511e-05	Atf4/Ptpn1/Insig1/Ptpn2/Srebf2/Bcl2l11/Abca7/Ddit3/Atf6/Erlin1/Tmem33/Eif2a/Ppp1r15b/Atp2a2	14
GO:0051983	BP	GO:0051983	regulation of chromosome segregation	27/2283	130/28564	3.62872002476664e-06	6.06903424142221e-05	3.90246557049465e-05	Sirt2/Smarcd1/Bcl7c/Lcmt1/Nsmce2/Spc24/Ube2c/Bcl7a/Zw10/Cdc27/Dync1li1/Ncapg2/Anapc1/Fbxo5/Cdc20/Incenp/Smarcd3/Cit/Smarca4/Anapc4/Mad1l1/Actl6a/Cul3/Kat5/Cdt1/Pcid2/Anapc2	27
GO:0032259	BP	GO:0032259	methylation	54/2283	355/28564	3.66090656870217e-06	6.10497533389112e-05	3.925576146304e-05	Btg1/Nfkbiz/H1f4/H1f2/Cbll1/Eed/Rab6a/Vcpkmt/Ctr9/Prmt6/Lcmt1/Prmt5/Nop2/Camkmt/Mettl2/Rnf20/Eef1akmt2/Pcif1/Rlf/Mto1/Mettl6/Nfya/Nsun4/H1f3/Mettl4/Trmo/Trmt2b/Fdxacb1/Mtrr/Carm1/Eef1akmt4/Bmi1/Rrp8/Dalrd3/Nsd3/Smarca4/Setd2/Bud23/Setd3/Trim28/Kmt2b/Dot1l/Setbp1/Nsd2/Ash1l/Kat8/Kmt2d/Thada/Ilf3/Atpsckmt/Kmt5c/Myd88/Ftsj3/Fam98b	54
GO:0051235	BP	GO:0051235	maintenance of location	55/2283	364/28564	3.67048840868392e-06	6.10497533389112e-05	3.925576146304e-05	Srgn/Fth1/Nfkbia/Ftl1/Xcl1/Zc3h12a/Fasl/Lats1/Insig1/Ptpn2/Srebf2/Il1b/Plcb4/Asxl1/Txn1/Gba/Ddit3/Get4/Faf1/Selenon/F2r/Pkd2/Gaa/Abl1/Gp1bb/Cry1/Enpp1/Stat5a/Zfyve1/Mcoln1/Nfkbib/Tnf/Dgat1/Gsn/Chd7/Bbc3/Akap9/Ikbke/Ehd1/Itpr1/Stard4/Tmsb15a/Itgav/Mad1l1/Arhgap21/Lman1/Ero1a/Cds2/Tmsb15l/Abhd5/Lyn/Mtln/Cxcl9/Ccl21a/Dbi	55
GO:0050871	BP	GO:0050871	positive regulation of B cell activation	22/2283	94/28564	3.68812180724814e-06	6.1174053447496e-05	3.933568800075e-05	Cd74/Cd38/Cdkn1a/Cd28/Ticam1/Il10/Cd320/Shld2/Sh3kbp1/Stat5a/Trp53bp1/Btk/Bmi1/Irs2/Bcl6/Nsd2/Mad2l2/Tnip2/Tbx21/Pms2/Kmt5c/Pcid2	22
GO:1901976	BP	GO:1901976	regulation of cell cycle checkpoint	15/2283	49/28564	3.82506604795954e-06	6.32712161394625e-05	4.06841900647634e-05	Ppp1r10/Rpa2/Lcmt1/Brd4/Babam2/Wdr76/Brca2/Cry1/Dync1li1/Incenp/Mad1l1/Thoc5/Thoc1/Cdt1/Pcid2	15
GO:0016573	BP	GO:0016573	histone acetylation	31/2283	161/28564	3.85444739686929e-06	6.34088190616121e-05	4.07726704793939e-05	Nfkbiz/Per1/Arid5a/Phf20l1/Kat14/Wbp2/Atg7/Taf7/Brd4/Brca2/Msl3l2/Nfya/Usp22/Bmi1/Irf4/Pwwp2b/Atxn7/Dr1/Ruvbl1/Vps72/Glyr1/Smarca4/Muc1/Map3k7/Tada3/Taf5/Pole3/Actl6a/Kat8/Flcn/Kat5	31
GO:2000377	BP	GO:2000377	regulation of reactive oxygen species metabolic process	31/2283	161/28564	3.85444739686929e-06	6.34088190616121e-05	4.07726704793939e-05	Rhoa/Ptger4/Stat3/Cdkn1a/Zc3h12a/Sirt2/Hbp1/Prdx2/Foxo1/Bnip3/Aldh2/Itgam/Il18/Acod1/Ncf2/Rnf41/Mpv17l/Pon3/Dhfr/Hdac4/Tnf/Abcd1/Arf4/Gnai3/Tgfbr2/Hif1a/Birc3/Foxo3/Map3k7/Gadd45a/Birc2	31
GO:0006275	BP	GO:0006275	regulation of DNA replication	28/2283	138/28564	3.90013415721745e-06	6.35523173722879e-05	4.08649417032098e-05	Jun/Rbbp6/Donson/Baz1a/Atg7/Map2k4/Pds5a/Atf1/Ino80b/Faf1/Mapk8/Rad17/Cdk1/Smarcal1/Mettl4/Obi1/Fbxo5/Actr8/Ruvbl1/Ino80e/Orc5/Pole3/Ino80/Actl6a/Wrnip1/Ilkap/Cdt1/Atr	28
GO:0002287	BP	GO:0002287	alpha-beta T cell activation involved in immune response	19/2283	74/28564	3.90082711813056e-06	6.35523173722879e-05	4.08649417032098e-05	Nfkbiz/Ptger4/Stat3/Zc3h12a/Irf1/Il4ra/Smad7/Rara/Jak3/Relb/Il18/Il27/Irf4/Malt1/Gadd45g/Bcl6/H2-M3/Tbx21/Nfkbid	19
GO:0032623	BP	GO:0032623	interleukin-2 production	19/2283	74/28564	3.90082711813056e-06	6.35523173722879e-05	4.08649417032098e-05	Tnfaip3/Zfp36/Cd28/Prkcq/Il1b/Cd83/Prnp/Traf6/Abl2/Abl1/Stat5a/Cd1d2/Gpam/Irf4/Malt1/Map3k7/Pde4b/Tbx21/Kat5	19
GO:0032886	BP	GO:0032886	regulation of microtubule-based process	44/2283	268/28564	3.90539070382769e-06	6.35523173722879e-05	4.08649417032098e-05	Rhoa/Slain2/Hspa1a/Mark4/Mapre3/Rnf4/Rock2/Mcph1/Chordc1/Dync1h1/Mark2/Camsap1/Mapk8/Hspa1b/Kif3a/Kif15/Atf5/Abl1/Ska3/Cdk5r1/Dync1li1/Poc1a/Cenpj/Bicd1/Tbcd/Hdac6/Ttbk2/Clasp1/Arhgef7/Atxn7/Ccnl1/Akap9/Senp6/Chmp1a/Chmp1b/Cep120/Eml2/Mapre2/Cfap20/Traf3ip1/Azin1/Tacc1/Katnb1/Hsph1	44
GO:0007369	BP	GO:0007369	gastrulation	34/2283	185/28564	3.9727292551181e-06	6.4473862116081e-05	4.14575065976007e-05	Tnfaip3/Tgif1/Dusp2/Dusp5/Tgif2/Dusp1/Klf4/Kdm6b/Nr4a3/Ctr9/Hhex/Il10/Lmbrd1/Armc5/Kif16b/Itga5/Ets2/Clasp1/Acvr2a/Frs2/Hira/Hsbp1/Tgfbr2/Dvl1/Setd2/Txnrd1/Dvl2/Itgav/Wls/Dld/Cul3/Exoc4/Srf/Nf2	34
GO:0002573	BP	GO:0002573	myeloid leukocyte differentiation	45/2283	277/28564	4.06412168701829e-06	6.57797760148847e-05	4.22972257069985e-05	Ccl5/Jun/Ccl3/Junb/Cd74/Klf10/Cebpb/Hhex/Ptpn2/Nedd9/Ubd/Nf1/Ninj1/Rara/Gba/Nfatc1/Itgam/Relb/Ccl9/Srp54c/Traf6/Tcta/Slc4a2/Eif2ak1/Enpp1/Stat5a/Gpr137/Psen2/Pir/Irf4/Zfp36l1/Tnf/Tgfbr2/Sbno2/Prkca/Tfe3/Ifi204/Thoc5/Pik3r1/Creb1/Tob2/Rbpj/Lyn/C1qc/Myd88	45
GO:0034614	BP	GO:0034614	cellular response to reactive oxygen species	29/2283	146/28564	4.11997802766348e-06	6.64582511952479e-05	4.27334938060861e-05	Tnfaip3/Jun/Oser1/Kdm6b/Nr4a3/Prdx2/Il10/Atg7/Bnip3/Txn1/Rhob/Hk3/Mapk8/Abl1/Nos3/Mpv17l/Lrrk2/Trap1/Btk/Dhfr/Hdac6/Fxn/Ankzf1/Plekha1/Foxo3/Sigmar1/Fbxo7/Apex1/Mapk3	29
GO:0090150	BP	GO:0090150	establishment of protein localization to membrane	43/2283	260/28564	4.12811591878803e-06	6.64582511952479e-05	4.27334938060861e-05	Vps37b/Snap23/Inpp5k/Rabgef1/Vamp7/Acsl3/Rab11b/Sec61g/Scrib/Sec61a2/Pex5/Itgam/Gga1/Get4/Timm22/Sec61b/Vamp2/Tram2/Prnp/Srp54c/Optn/Zdhhc24/Mmgt1/Cdk5r1/Syne3/Emc9/Lyplal1/Cd24a/Rilpl2/Bbc3/Rab11a/Golga7/Srprb/Vps35/Hsp90aa1/Vamp4/Gdi1/Tomm70a/Exoc4/Bag6/Rab3gap1/Rab3ip/Gga2	43
GO:0006458	BP	GO:0006458	'de novo' protein folding	13/2283	38/28564	4.23028325820184e-06	6.75611021157381e-05	4.34426408590433e-05	Cd74/H2-DMb2/H2-DMa/Dnajb1/Dnajb4/Hspa1a/St13/Dnajb14/Hspa1b/Hspa13/H2-DMb1/Ero1a/Hsph1	13
GO:0045622	BP	GO:0045622	regulation of T-helper cell differentiation	13/2283	38/28564	4.23028325820184e-06	6.75611021157381e-05	4.34426408590433e-05	Nfkbiz/Zc3h12a/Irf1/Il4ra/Smad7/Rara/Jak3/Il18/Il27/Malt1/Bcl6/Tbx21/Nfkbid	13
GO:0071364	BP	GO:0071364	cellular response to epidermal growth factor stimulus	13/2283	38/28564	4.23028325820184e-06	6.75611021157381e-05	4.34426408590433e-05	Zfp36l2/Zfp36/Inpp5k/Mars1/Snx6/Garem1/Knstrn/Zfp36l1/Dab2ip/Ptpn12/Zpr1/Ptpn11/Dusp22	13
GO:0006310	BP	GO:0006310	DNA recombination	51/2283	330/28564	4.25564955827092e-06	6.77864179638867e-05	4.35875217914799e-05	Nfkbiz/H1f4/H1f2/Cd28/Rpa2/Ube2b/Klhl15/Shld2/Nsmce2/Ercc5/Nsmce3/Ino80b/Supt6/H1f0/Wdr48/Brca2/Mcm9/Poll/H1f3/Mus81/Trp53bp1/Kdm4d/Rad52/Rtel1/Actr8/Tonsl/Mnd1/Msh5/Ruvbl1/Vps72/Setd2/Ap5z1/Rnf8/Apex2/Helb/Bcl6/Apex1/Ino80/Nsd2/Mad2l2/Xrcc1/Kin/Actl6a/Rpa3/Tbx21/Alyref/Kat5/Mms19/Thoc1/Pms2/Kmt5c	51
GO:0060261	BP	GO:0060261	positive regulation of transcription initiation by RNA polymerase II	18/2283	68/28564	4.35814824908154e-06	6.90537121255788e-05	4.44024079227754e-05	Nfkbia/Sub1/Gtf2a1/Mdc1/Med21/Taf7/Med27/Ahr/Med16/Med26/Znhit1/Taf13/Med30/Med10/Taf5/Creb1/Med25/Srf	18
GO:0070265	BP	GO:0070265	necrotic cell death	18/2283	68/28564	4.35814824908154e-06	6.90537121255788e-05	4.44024079227754e-05	Fth1/Fasl/Tmem123/Bnip3/Ninj1/Itpk1/Mapk8/Ahr/Atg9a/Tnf/Casp2/Birc3/Map3k7/Casp6/Asah1/Birc2/Slc6a6/Nupr1	18
GO:0070507	BP	GO:0070507	regulation of microtubule cytoskeleton organization	31/2283	162/28564	4.40601903913836e-06	6.96289780437063e-05	4.47723111643899e-05	Rhoa/Slain2/Hspa1a/Mapre3/Rnf4/Dync1h1/Mark2/Camsap1/Mapk8/Hspa1b/Kif15/Abl1/Ska3/Cdk5r1/Cenpj/Bicd1/Tbcd/Hdac6/Ttbk2/Clasp1/Arhgef7/Atxn7/Akap9/Senp6/Chmp1a/Chmp1b/Eml2/Mapre2/Traf3ip1/Katnb1/Hsph1	31
GO:0016055	BP	GO:0016055	Wnt signaling pathway	65/2283	458/28564	4.4485293226265e-06	7.01167409726025e-05	4.50859488801881e-05	Tnfaip3/Siah2/Klf4/Nrarp/Lats1/Ctr9/Otulin/Hhex/Hbp1/Vgll4/Foxo1/Gskip/Ube2b/Bambi/Mdk/Tmem237/Jup/Dapk3/Ddit3/Mark2/Rab5a/Pkd2/Btrc/Kpna1/Abl2/Zbed3/Nxn/Fzd4/Abl1/Nphp4/Tle1/Siah1a/Gnaq/Enpp1/Frat1/Axin2/Stk3/Lrrk2/Cela1/Notch1/Frat2/Ubr5/Ruvbl1/Tax1bp3/Csnk1e/Cmah/Dvl1/Mbd2/Smarca4/Csnk1g2/Nlk/Fzd5/Zranb1/Dvl2/Foxo3/Dab2ip/Vps35/Grk5/Wls/Rnf43/Mad2l2/Tmem198/Rbpj/Usp47/Cul3	65
GO:0032609	BP	GO:0032609	type II interferon production	28/2283	139/28564	4.51552384145051e-06	7.08000910639859e-05	4.55253516085526e-05	Irf8/Nfkbiz/Zc3h12a/Arid5a/Cd274/Il10/Il1b/Scrib/Rara/Ifnar1/Ddit3/Vsir/Il18/Il27/Prnp/Abl2/Abl1/Enpp1/Scgb1a1/Tnf/Pdcd1lg2/Cyrib/Gadd45g/Fzd5/Cd226/H2-M3/Rasgrp1/Pde4b	28
GO:0070304	BP	GO:0070304	positive regulation of stress-activated protein kinase signaling cascade	28/2283	139/28564	4.51552384145051e-06	7.08000910639859e-05	4.55253516085526e-05	Zc3h12a/Lmnb1/Gadd45b/Il1b/Sema4c/Map2k4/Traf3/Map3k3/Zfp622/Pja2/Traf6/Klhdc10/Stk3/Sh3rf1/Tnf/Crk/Gadd45g/Taok3/Dab2ip/Map3k7/Rasgrp1/Fcgr2b/Gadd45a/Lyn/Dusp22/Myd88/Ccl21a/Hipk2	28
GO:0000956	BP	GO:0000956	nuclear-transcribed mRNA catabolic process	26/2283	124/28564	4.53891963971077e-06	7.08000910639859e-05	4.55253516085526e-05	Pnrc1/Zfp36l2/Zfp36/Pan3/Zc3h12a/Ptbp1/Smg1/Tob1/Patl1/Dcp1b/Cnot8/Cnot1/Dcp1a/Smg8/Nanos1/Exosc10/Cpeb3/Zcchc7/Zfp36l1/Samd4b/Tent4b/Upf2/Ago2/Eif4enif1/Rnps1/Smg7	26
GO:0018210	BP	GO:0018210	peptidyl-threonine modification	26/2283	124/28564	4.53891963971077e-06	7.08000910639859e-05	4.55253516085526e-05	Ppp1r15a/Ulk1/Inpp5k/Sirt2/Spry2/Clk1/Smad7/Rock2/Tbk1/Mapk8/Cdk1/Acvr1b/Cdk5r1/Lrrk2/Galnt2/Tgfbr2/Phip/Galnt1/Prkca/Nlk/Map3k7/Sbk1/Cab39/Cdk10/Irgm2/Hipk2	26
GO:0045620	BP	GO:0045620	negative regulation of lymphocyte differentiation	17/2283	62/28564	4.7485387708828e-06	7.38784287841999e-05	4.75047615920222e-05	Cd74/Nrarp/Zc3h12a/Irf1/Il4ra/Ptpn2/Prdx2/Smad7/Mdk/Jak3/Slc4a2/Dtx1/Fbxo7/Bcl6/Tbx21/Nfkbid/Cbfb	17
GO:2000108	BP	GO:2000108	positive regulation of leukocyte apoptotic process	12/2283	33/28564	4.77097219719995e-06	7.40361432972704e-05	4.76061740132974e-05	Ccl5/Cd274/Nr4a3/Bcl2l11/Il10/Nf1/Jak3/Rapgef2/Cd24a/Bbc3/Lyn/Nfkbid	12
GO:0002218	BP	GO:0002218	activation of innate immune response	40/2283	236/28564	4.78545078431311e-06	7.40699207515404e-05	4.76278933424533e-05	Tnfaip3/Nfkbiz/Nfkbia/Arf6/Irf1/Klrc3/Hspa1a/Ticam1/Otulin/Rnf125/Lacc1/Traf3/Gpatch3/Ninj1/Tbk1/Tnip3/Acod1/Hspa1b/Appl2/Pja2/Irf4/Clec7a/Tnip1/Tnf/Hexim1/Gpr108/Dab2ip/Casp6/Ifi204/Hsp90aa1/Irak1/Tnip2/Tomm70a/Tasl/Usp15/Lyn/Myd88/Irgm2/Oas1c/Mapkapk3	40
GO:0001782	BP	GO:0001782	B cell homeostasis	14/2283	44/28564	4.82434203394733e-06	7.44603192947518e-05	4.78789245301265e-05	Tnfaip3/Cd74/Bcl2l11/Bcl2a1a/Sos1/Abl1/Ahr/Enpp1/Ikbkg/Hif1a/Dock10/Casp3/Ikbkb/Lyn	14
GO:2000144	BP	GO:2000144	positive regulation of DNA-templated transcription initiation	19/2283	75/28564	4.83540688328317e-06	7.44603192947518e-05	4.78789245301265e-05	Jun/Nfkbia/Sub1/Gtf2a1/Mdc1/Med21/Taf7/Med27/Ahr/Med16/Med26/Znhit1/Taf13/Med30/Med10/Taf5/Creb1/Med25/Srf	19
GO:0070979	BP	GO:0070979	protein K11-linked ubiquitination	11/2283	28/28564	4.95684321126942e-06	7.61355943241153e-05	4.8956147505502e-05	Ube2s/Rnf4/Ube2b/Anapc13/Ube2c/Cdc27/Anapc1/Anapc4/Anapc10/Arel1/Anapc2	11
GO:0072698	BP	GO:0072698	protein localization to microtubule cytoskeleton	16/2283	56/28564	5.00904760140176e-06	7.67416682138422e-05	4.93458606614589e-05	Abhd17b/Mark4/Mapre3/Mcph1/Abl1/Ubxn2b/C2cd3/Bicd1/4933427D14Rik/Ttbk2/Cep83/Pard6a/Cep250/Dvl1/Cript/Mapre2	16
GO:0043409	BP	GO:0043409	negative regulation of MAPK cascade	34/2283	187/28564	5.07502557061626e-06	7.75551496463972e-05	4.98689394836404e-05	Rgs2/Dusp2/Dusp5/Dusp1/Klf4/Per1/Inpp5k/Dnaja1/Atf3/Spry2/Ptpn1/Ptpn2/Foxo1/Il1b/Nf1/Abca7/Gba/Dok2/Ranbp9/Ptprj/Abl1/Errfi1/Tnip1/Dusp10/Taok3/Prkca/Dab2ip/Ash1l/Flcn/Zmynd11/Lyn/Rnf149/Dusp7/Nf2	34
GO:0198738	BP	GO:0198738	cell-cell signaling by wnt	65/2283	460/28564	5.14621119986097e-06	7.84438927452225e-05	5.04404125065654e-05	Tnfaip3/Siah2/Klf4/Nrarp/Lats1/Ctr9/Otulin/Hhex/Hbp1/Vgll4/Foxo1/Gskip/Ube2b/Bambi/Mdk/Tmem237/Jup/Dapk3/Ddit3/Mark2/Rab5a/Pkd2/Btrc/Kpna1/Abl2/Zbed3/Nxn/Fzd4/Abl1/Nphp4/Tle1/Siah1a/Gnaq/Enpp1/Frat1/Axin2/Stk3/Lrrk2/Cela1/Notch1/Frat2/Ubr5/Ruvbl1/Tax1bp3/Csnk1e/Cmah/Dvl1/Mbd2/Smarca4/Csnk1g2/Nlk/Fzd5/Zranb1/Dvl2/Foxo3/Dab2ip/Vps35/Grk5/Wls/Rnf43/Mad2l2/Tmem198/Rbpj/Usp47/Cul3	65
GO:0031667	BP	GO:0031667	response to nutrient levels	60/2283	414/28564	5.27724659529315e-06	8.02381357329799e-05	5.15941333798198e-05	Jun/Pim1/Nfkbiz/Zfp36/Klf10/Atf4/Map1lc3b/Cdkn1a/Ulk1/Zc3h12a/Atf3/Chka/Sirt2/Wipi2/Slc25a25/Bcas3/Srebf2/Foxo1/Map1lc3a/Atg7/Clic5/Mtmr3/Foxk2/Gba/Ddit3/Cdkn2d/Atn1/Spp1/Mapk8/Appl2/Atg14/Eif2ak1/Enpp1/Hfe/Pik3c2a/Tmem126b/Zfyve1/Ralb/Gatm/Agl/Lrrk2/Eif2ak4/Rrp8/Nprl2/Adrb2/Tfeb/Pdia3/Rps6kb1/Pck2/Rraga/Slc27a4/Foxo3/Ifi204/Eif2a/Flcn/Kat5/Mapk3/Srf/Pomc/Nenf	60
GO:1903707	BP	GO:1903707	negative regulation of hemopoiesis	26/2283	125/28564	5.29963827172769e-06	8.02725815251046e-05	5.16162824586464e-05	Cd74/Nrarp/Zc3h12a/Irf1/Il4ra/Ptpn2/Prdx2/Smad7/Mdk/Nf1/Rara/Jak3/Tcta/Slc4a2/Gpr137/Dtx1/Fbxo7/Bcl6/Thoc5/Pik3r1/Tob2/Tbx21/Lyn/Nfkbid/Cbfb/C1qc	26
GO:0072384	BP	GO:0072384	organelle transport along microtubule	21/2283	89/28564	5.30617629081409e-06	8.02725815251046e-05	5.16162824586464e-05	Vamp7/Rhot2/Kif5b/Dync1h1/Borcs6/Mreg/Kif1c/Bicdl1/Bicd1/Hdac6/Bloc1s6/Borcs7/Hsbp1/Hif1a/Ndel1/Arhgap21/Rasgrp1/Ap3s1/Copg1/Kif1b/Armcx3	21
GO:0032204	BP	GO:0032204	regulation of telomere maintenance	22/2283	96/28564	5.32918864326223e-06	8.03047654798335e-05	5.16369771474974e-05	Lmna/Ppp1r10/Smg1/Tinf2/Prkcq/Ino80b/Cct7/Pkib/Exosc10/Rtel1/Hmbox1/Actr8/Ruvbl1/Nek7/Tent4b/Ino80e/Ino80/Xrcc1/Actl6a/Mapk3/Gnl3l/Atr	22
GO:0043543	BP	GO:0043543	protein acylation	42/2283	254/28564	5.33497860686488e-06	8.03047654798335e-05	5.16369771474974e-05	Nfkbiz/Selenok/Per1/Arid5a/Phf20l1/Kat14/Wbp2/Atg7/Taf7/Brd4/Kif3a/Brca2/Msl3l2/Naa25/Nfya/Zdhhc24/Usp22/Camk1/Bmi1/Irf4/Pwwp2b/Naa10/Atxn7/Dr1/Ruvbl1/Vps72/Glyr1/Golga7/Nmt2/Smarca4/Muc1/Map3k7/Tada3/Taf5/Pole3/Actl6a/Kat8/Flcn/Dld/Kat5/Bag6/Nupr1	42
GO:0006473	BP	GO:0006473	protein acetylation	37/2283	212/28564	5.35835639875105e-06	8.04555208899753e-05	5.17339147778091e-05	Nfkbiz/Per1/Arid5a/Phf20l1/Kat14/Wbp2/Atg7/Taf7/Brd4/Kif3a/Brca2/Msl3l2/Naa25/Nfya/Usp22/Camk1/Bmi1/Irf4/Pwwp2b/Naa10/Atxn7/Dr1/Ruvbl1/Vps72/Glyr1/Smarca4/Muc1/Map3k7/Tada3/Taf5/Pole3/Actl6a/Kat8/Flcn/Kat5/Bag6/Nupr1	37
GO:0050821	BP	GO:0050821	protein stabilization	35/2283	196/28564	5.63529463497608e-06	8.44032562119179e-05	5.42723583855513e-05	Pim1/Hsp90ab1/Cd74/Pim2/Hspa1a/Ube2b/Smad7/Trim44/Cdc37/Cct7/Hspa1b/Zbed3/Gnaq/Usp36/Stk3/Mtrr/Hip1/Hip1r/Dvl1/Pex6/Golga7/Nlk/Taf9b/Usp19/Hsp90aa1/Pik3r1/Creb1/Tnip2/Mul1/Trim39/Bag6/Chp1/Rab3gap1/Irgm2/Cog3	35
GO:0030183	BP	GO:0030183	B cell differentiation	33/2283	180/28564	5.77655287967677e-06	8.63042801204313e-05	5.54947407377593e-05	Irf8/Tnfaip3/Zfp36l2/Nfkbiz/H2-Ab1/Gon4l/Dnajb9/Hhex/Ptpn2/Il10/Jak3/Nfatc1/Irf2bp2/Bcl11a/Ms4a1/Ptprj/Abl1/Ahr/Enpp1/Stat5a/Cr2/Btk/Lyl1/Zfp36l1/Cd24a/Pou2f2/Malt1/Dock10/Tpd52/Bcl6/Pik3r1/Rbpj/Pcid2	33
GO:2001021	BP	GO:2001021	negative regulation of response to DNA damage stimulus	19/2283	76/28564	5.96739292873412e-06	8.89348337225449e-05	5.7186219885055e-05	Cd74/Ppp1r10/Triap1/Klhl15/Shld2/Brd4/Cdkn2d/Trp53bp1/Rtel1/Fbxo5/Ubr5/Trip12/Muc1/Helb/Thoc5/Mad2l2/Xrcc1/Usp47/Thoc1	19
GO:0030705	BP	GO:0030705	cytoskeleton-dependent intracellular transport	37/2283	213/28564	5.99246018235946e-06	8.90879080444106e-05	5.72846486048553e-05	Rabgef1/Vamp7/Ssx2ip/Rhot2/F8a/Actn4/Kif5b/Dync1h1/Borcs6/Kif3a/Mreg/Myo6/Kif1c/Bicdl1/Wasl/Klc3/Cilk1/Bicd1/Hdac6/Kif13b/Bloc1s6/Spg7/Rab27b/Borcs7/Hsbp1/Hif1a/Ndel1/Arhgap21/Traf3ip1/Rasgrp1/Klc1/Ap3s1/Arl8a/Copg1/Kif1b/Armcx3/Ccdc186	37
GO:0051222	BP	GO:0051222	positive regulation of protein transport	52/2283	343/28564	6.05440554078076e-06	8.9787132416357e-05	5.77342586958559e-05	Arf6/Hsp90ab1/Sar1a/Cd38/Ptger4/Serp1/Zc3h12a/Ptbp1/Acsl3/F2rl2/Bcas3/Prkcq/Atg7/Camk2n1/Atp13a2/Jup/Kif5b/Itgam/Ier3ip1/Psmd9/Vamp2/Prnp/Cdk1/Kif3a/Gnaq/Adam9/Cdk5r1/Exoc1/Hcar2/Camk1/Kcnn4/Tnf/Pard6a/Irs2/Ubr5/Bbc3/Ergic3/Pck2/Hif1a/Trim28/Itpr1/Acsl4/Vps35/Zfp384/Wls/Tm9sf4/Osbp/Hsp90aa1/Pik3r1/Zpr1/Tomm70a/Chp1	52
GO:2000177	BP	GO:2000177	regulation of neural precursor cell proliferation	26/2283	126/28564	6.17507056644031e-06	9.13515967580764e-05	5.87402290013383e-05	Rhoa/Sirt2/Gng5/Foxo1/Il1b/Mdk/Nf1/Mapk8/Appl2/Optn/Ctnna1/Lrrk2/Tafa3/Smarcd3/Notch1/Cd24a/Tox/Hif1a/Kdm2b/Foxo3/Nap1l1/Gak/Lims1/Rsu1/Lyn/Nf2	26
GO:0046330	BP	GO:0046330	positive regulation of JNK cascade	23/2283	104/28564	6.22435965120675e-06	9.18550722056761e-05	5.90639700648566e-05	Lmnb1/Gadd45b/Il1b/Map2k4/Traf3/Zfp622/Pja2/Traf6/Stk3/Sh3rf1/Tnf/Crk/Gadd45g/Taok3/Dab2ip/Map3k7/Rasgrp1/Fcgr2b/Gadd45a/Dusp22/Myd88/Ccl21a/Hipk2	23
GO:0032088	BP	GO:0032088	negative regulation of NF-kappaB transcription factor activity	20/2283	83/28564	6.2765856633204e-06	9.21739567776881e-05	5.92690168669896e-05	Tnfaip3/Nfkbia/Cmklr1/Klf4/Zc3h12a/Otulin/Prdx2/Ufl1/Traf3/Ddit3/Commd7/Faf1/Acod1/Rwdd3/Lrrk2/Nfkbib/Dab2ip/Irak1/Chp1/Nfkbid	20
GO:0051865	BP	GO:0051865	protein autoubiquitination	20/2283	83/28564	6.2765856633204e-06	9.21739567776881e-05	5.92690168669896e-05	Uhrf2/Rnf4/Ube2b/Trim17/Babam2/Traf6/Mta1/Brca2/Rnf41/Rnf141/Obi1/Lrrk2/Sh3rf1/Rnf185/Rnf157/Klhl24/Marchf5/Rnf8/Cul3/Ercc8	20
GO:1900153	BP	GO:1900153	positive regulation of nuclear-transcribed mRNA catabolic process, deadenylation-dependent decay	8/2283	15/28564	6.34604430819218e-06	9.29672330404504e-05	5.97791035101315e-05	Zfp36l2/Zfp36/Tob1/Cnot1/Nanos1/Cpeb3/Zfp36l1/Ago2	8
GO:1900407	BP	GO:1900407	regulation of cellular response to oxidative stress	21/2283	90/28564	6.40404576061845e-06	9.35892221472904e-05	6.01790503514426e-05	Atf4/Nr4a3/Il10/Atg7/Pnpla8/Ncoa7/Txn1/Itgam/Hk3/Abl1/Aifm2/Lrrk2/Trap1/Dhfr/Hdac6/Tnf/Abcd1/Hif1a/Oxr1/Foxo3/Fbxo7	21
GO:0018394	BP	GO:0018394	peptidyl-lysine acetylation	33/2283	181/28564	6.5295918438914e-06	9.51929116030754e-05	6.12102429000448e-05	Nfkbiz/Per1/Arid5a/Phf20l1/Kat14/Wbp2/Atg7/Taf7/Brd4/Kif3a/Brca2/Msl3l2/Nfya/Usp22/Bmi1/Irf4/Pwwp2b/Atxn7/Dr1/Ruvbl1/Vps72/Glyr1/Smarca4/Muc1/Map3k7/Tada3/Taf5/Pole3/Actl6a/Kat8/Flcn/Kat5/Bag6	33
GO:0042088	BP	GO:0042088	T-helper 1 type immune response	15/2283	51/28564	6.64334035290927e-06	9.66172760020935e-05	6.21261271751851e-05	Nfkbiz/Xcl1/H2-Ab1/Arid5a/Irf1/Il4ra/Il1b/Jak3/Relb/Il18/Il27/Il18bp/Traf6/Gadd45g/Tbx21	15
GO:0070302	BP	GO:0070302	regulation of stress-activated protein kinase signaling cascade	36/2283	206/28564	6.91769582096835e-06	0.000100364931416989	6.45359168789387e-05	Dusp1/Per1/Zc3h12a/Dnaja1/Lmnb1/Gadd45b/Foxo1/Il1b/Sema4c/Map2k4/Traf3/Map3k3/Zfp622/Pja2/Traf6/Klhdc10/Stk3/Sh3rf1/Tnf/Crk/Dusp10/Gadd45g/Taok3/Dab2ip/Map3k7/Rasgrp1/Fcgr2b/Zfp110/Gadd45a/Zmynd11/Mapk3/Lyn/Dusp22/Myd88/Ccl21a/Hipk2	36
GO:0002286	BP	GO:0002286	T cell activation involved in immune response	26/2283	127/28564	7.18051694880553e-06	0.00010392762631913	6.68267746399462e-05	Nfkbiz/Cd74/Ptger4/H2-DMb2/Stat3/Zc3h12a/Irf1/Il4ra/Smad7/Mdk/Rara/Jak3/Stx11/Relb/Il18/Il27/Psen2/Eif2ak4/Irf4/Malt1/Gadd45g/H2-DMb1/Bcl6/H2-M3/Tbx21/Nfkbid	26
GO:0002768	BP	GO:0002768	immune response-regulating cell surface receptor signaling pathway	45/2283	283/28564	7.21244256451324e-06	0.000104139368539411	6.69629275584493e-05	Tnfaip3/Nfkbiz/Nfkbia/Arf6/Cd38/Cmklr1/Zc3h12a/Nr4a3/Klrc3/Rabgef1/Cd28/Elf1/Ptpn2/Fyb/Zap70/Themis2/Sos1/Ninj1/Tnip3/Acod1/Prnp/Ms4a1/Appl2/Pja2/Traf6/Ptprj/Abl1/Psen2/Btk/Kcnn4/Clec7a/Ikbkg/Plekha1/Malt1/Cd226/Dab2ip/Irak1/Pde4b/Bcl2a1d/Tnip2/Bag6/Lyn/Nfkbid/Dusp22/Oas1c	45
GO:0031330	BP	GO:0031330	negative regulation of cellular catabolic process	40/2283	240/28564	7.26860308315676e-06	0.000104449305879921	6.71622211778685e-05	Tnfaip3/Zfp36/N4bp1/Stat3/Phf20l1/Ptbp1/Sirt2/Tob1/Usp30/Scfd1/Il10/Foxk2/Timp2/Anxa2/Dnd1/Dffb/Rnf41/Usp36/Axin2/Hfe/Psen2/Lrrk2/Hmox1/Poldip2/Elavl1/Taf15/Styx/Ikbke/Tent4b/Ctsa/Rraga/Senp1/Trim39/Furin/Eif4enif1/Bag6/Nupr1/Myd88/Hipk2/Dbi	40
GO:0032984	BP	GO:0032984	protein-containing complex disassembly	40/2283	240/28564	7.26860308315676e-06	0.000104449305879921	6.71622211778685e-05	Sptan1/Smarcd1/Map1lc3a/Bnip3/Rubcnl/Kif5b/Gba/Atg12/Vps16/Napa/Camsap1/Atg14/Frat1/Mcoln1/Hdac6/Ttbk2/Clasp1/Smarcd3/Pdxp/Vps33a/Atxn7/Tnf/Dhx8/Gsn/Adrb2/Mical1/Chmp1a/Smarca4/Tpm1/Chmp1b/Scaf8/Klc1/Vps4a/Gak/Katnb1/Atp2a2/Flii/Irgm2/Kif19a/Avil	40
GO:0060260	BP	GO:0060260	regulation of transcription initiation by RNA polymerase II	19/2283	77/28564	7.33280471509355e-06	0.00010512099330852	6.75941246669526e-05	Nfkbia/Sub1/Gtf2a1/Mdc1/Med21/Taf7/Med27/Ahr/Med16/Med26/Znhit1/Taf13/Med30/Med10/Taf5/Creb1/Med25/Srf/Pcid2	19
GO:0070059	BP	GO:0070059	intrinsic apoptotic signaling pathway in response to endoplasmic reticulum stress	17/2283	64/28564	7.59273167587321e-06	0.000108518500791299	6.9778764833678e-05	Selenok/Atf4/Cebpb/Ptpn1/Ptpn2/Erp29/Ddit3/Lrrk2/Ikbkg/Bbc3/Itpr1/Dab2ip/Casp3/Ern1/Ero1a/Bag6/Herpud1	17
GO:0006367	BP	GO:0006367	transcription initiation at RNA polymerase II promoter	22/2283	98/28564	7.60731657033803e-06	0.000108518500791299	6.9778764833678e-05	Nfkbia/Sub1/Ercc3/Gtf2a1/Mdc1/Med21/Taf7/Med27/Ahr/Med16/Med26/Dr1/Znhit1/Taf13/Med30/Med10/Taf5/Creb1/Med25/Eloc/Srf/Pcid2	22
GO:0006400	BP	GO:0006400	tRNA modification	20/2283	84/28564	7.62387075813309e-06	0.000108518500791299	6.9778764833678e-05	Trit1/Mettl2/Mto1/Mettl6/Nsun4/Tyw5/Trmo/Qtrt1/Alkbh1/Cdk5rap1/Dalrd3/Osgep/Elp5/Rpusd4/Dus2/Thada/Ctu2/Pus7/Pus3/Thg1l	20
GO:2000106	BP	GO:2000106	regulation of leukocyte apoptotic process	25/2283	120/28564	7.74282551476527e-06	0.000109951774585853	7.0700377962529e-05	Ccl5/Tsc22d3/Serpinb9/Cd74/Cd274/Nr4a3/Prkcq/Bcl2l11/Il10/Bcl2a1a/Nf1/Jak3/Rapgef2/Il18/Stat5a/Gpam/Irs2/Cd24a/Fcmr/Bbc3/Hif1a/Fcgr2b/Lyn/Nfkbid/Ccl21a	25
GO:0032743	BP	GO:0032743	positive regulation of interleukin-2 production	13/2283	40/28564	8.0778349411885e-06	0.000114439162778579	7.35858251732292e-05	Cd28/Prkcq/Il1b/Cd83/Traf6/Abl2/Abl1/Stat5a/Cd1d2/Irf4/Malt1/Map3k7/Pde4b	13
GO:0042093	BP	GO:0042093	T-helper cell differentiation	18/2283	71/28564	8.43633467591467e-06	0.000119237490806766	7.66712106202475e-05	Nfkbiz/Ptger4/Stat3/Zc3h12a/Irf1/Il4ra/Smad7/Rara/Jak3/Relb/Il18/Il27/Irf4/Malt1/Gadd45g/Bcl6/Tbx21/Nfkbid	18
GO:0015980	BP	GO:0015980	energy derivation by oxidation of organic compounds	52/2283	347/28564	8.46136020430826e-06	0.000119311123630304	7.67185574545687e-05	Ndufa6/Rhoa/Atp5e/Coq10b/Inpp5k/Nr4a3/Atp5d/Cox5b/Ppp1r3b/Slc25a25/Norad/Pank2/Bnip3/Coq9/Rubcnl/Ndufb1/Uqcrfs1/Ifnar1/Stk40/Gba/Pde2a/Ppp1cc/Cdk1/Gaa/Phka2/Enpp1/Dlat/Agl/Cox6a2/Trap1/Immp2l/Fxn/Ndufa7/Tnf/Cs/Irs2/Abcd1/Uqcrc2/Ugp2/Hif1a/Sdha/Uqcr11/Epm2aip1/Flcn/Dld/Slc25a12/Atpsckmt/Phkg2/Mtln/Nupr1/Pomc/Oas1c	52
GO:0019083	BP	GO:0019083	viral transcription	15/2283	52/28564	8.64963482719018e-06	0.000121680960968486	7.82423927555472e-05	Ccl5/Jun/Zfp36/Inpp5k/Ccnt1/Brd4/Mon1b/Psmc3/Notch1/Cdk9/Sp1/Hexim1/Smarca4/Ctdp1/Trim11	15
GO:0044843	BP	GO:0044843	cell cycle G1/S phase transition	42/2283	259/28564	8.76474434179804e-06	0.000123012880377543	7.90988337360647e-05	Klf4/Cdkn1a/Ppp2r5c/Gpr132/Pim2/E2f5/Lats1/Rpa2/Cdkn2c/Smarcd1/Bcl7c/Klf11/Aif1/Nfatc1/Brd4/Cdkn2d/Pkd2/Appl2/Acvr1b/Plpp2/Bcl7a/Cables1/Cenpj/Smarcd3/Casp2/Sde2/Rps6kb1/Bach1/Rbl2/Smarca4/Muc1/Fbxo7/Apex1/Ino80/Lsm10/Zpr1/Actl6a/Trim39/Nasp/Phf8/Zfp655/Rcc1	42
GO:0048659	BP	GO:0048659	smooth muscle cell proliferation	35/2283	200/28564	8.93160991443859e-06	0.000125063309987988	8.04172858391803e-05	Tnfaip3/Ccl5/Jun/Gna13/Rhoa/Klf4/Cdkn1a/Nr4a3/Mef2d/Il10/Nf1/Aif1/Ddit3/Il18/Traf6/Efemp2/Gnaq/Enpp1/Nos3/Tgm2/Hmox1/Hdac4/Frs2/Poldip2/Tnf/Rps6kb1/Gnai3/Tgfbr2/Hif1a/Tpm1/Prkca/Ern1/Pik3r1/Irak1/Myd88	35
GO:1902882	BP	GO:1902882	regulation of response to oxidative stress	22/2283	99/28564	9.04923359786322e-06	0.000126416323649036	8.12872906898057e-05	Atf4/Nr4a3/Il10/Atg7/Pnpla8/Ncoa7/Txn1/Itgam/Selenon/Hk3/Abl1/Aifm2/Lrrk2/Trap1/Dhfr/Hdac6/Tnf/Abcd1/Hif1a/Oxr1/Foxo3/Fbxo7	22
GO:0050729	BP	GO:0050729	positive regulation of inflammatory response	29/2283	152/28564	9.38467110433477e-06	0.000130496777642493	8.39110740774116e-05	Ccl5/Ccl3/Nfkbiz/Nfkbia/Cebpb/Ptger4/Vamp7/Cd28/Pde5a/Cdk19/Il1b/Camk2n1/Mdk/Ninj1/Pde2a/Il18/Stat5a/Tgm2/Lrrk2/Btk/Tafa3/Tnip1/Tnf/Casp4/Cd24a/Snx4/Prkca/Fcgr3/Nupr1	29
GO:0071887	BP	GO:0071887	leukocyte apoptotic process	29/2283	152/28564	9.38467110433477e-06	0.000130496777642493	8.39110740774116e-05	Ccl5/Tsc22d3/Nfkbiz/Serpinb9/Cd74/Cd274/Nr4a3/Fasl/Prkcq/Bcl2l11/Il10/Bcl2a1a/Nf1/Jak3/Itgam/Rapgef2/Il18/Stat5a/Gpam/Irs2/Cd24a/Fcmr/Bbc3/Hif1a/Fcgr2b/Lyn/Nfkbid/Plekho2/Ccl21a	29
GO:1902903	BP	GO:1902903	regulation of supramolecular fiber organization	57/2283	394/28564	9.45812438152538e-06	0.000131215131108674	8.43729844172941e-05	Actg1/Arf6/Rhoa/Ptger4/Sptan1/Arpc3/Inpp5k/Vbp1/Slain2/Arpc4/Pfdn1/Hspa1a/Lats1/Snx9/Mapre3/Prkcq/Rock2/Dapk3/Akap13/Camsap1/Mapk8/Hspa1b/Fchsd1/Abl1/Efemp2/Arap1/Mtss1/Limk1/Wasl/Arfip2/Tbcd/Hdac6/Ttbk2/Clasp1/Pdxp/Cit/Arhgef7/Atxn7/Gsn/Hip1r/Akap9/Cyrib/Tpm1/Arfip1/Tmsb15a/Eml2/Arhgef18/Whamm/Pik3r1/Rnh1/Katnb1/Washc2/Tmsb15l/Flii/Avil/Ccl21a/Nf2	57
GO:0031663	BP	GO:0031663	lipopolysaccharide-mediated signaling pathway	17/2283	65/28564	9.5208175722656e-06	0.000131781247362325	8.47370043092387e-05	Tnfaip3/Ccl5/Nfkbia/Ticam1/Prdx2/Il1b/Il18/Acod1/Traf6/Nos3/Tnf/Malt1/Prkca/Irak1/Mapk3/Lyn/Myd88	17
GO:2000058	BP	GO:2000058	regulation of ubiquitin-dependent protein catabolic process	31/2283	168/28564	9.54367915733771e-06	0.000131794706895253	8.47456589586869e-05	N4bp1/Phf20l1/Sirt2/Hspa1a/Gclc/Lats1/Cdc20b/Ufl1/Arih2/Smad7/Atg7/Gba/Rad23b/Mapk8/Hspa1b/Rnf144a/Axin2/Hfe/Psen2/Lrrk2/Sh3rf1/Cdc20/Ubqln2/Csnk1e/Styx/Senp1/Trim39/Bag6/Herpud1/Ankib1/Hipk2	31
GO:0018023	BP	GO:0018023	peptidyl-lysine trimethylation	12/2283	35/28564	9.64926625353508e-06	0.000132764970754643	8.53695508589369e-05	Nfkbiz/H1f4/H1f2/Vcpkmt/Ctr9/Nfya/H1f3/Setd2/Setd3/Kmt2d/Atpsckmt/Kmt5c	12
GO:0044403	BP	GO:0044403	biological process involved in symbiotic interaction	42/2283	260/28564	9.65803972604776e-06	0.000132764970754643	8.53695508589369e-05	Vps37b/Ccl5/Jun/Slc3a2/Cd74/Zc3h12a/Inpp5k/Exoc2/Ncf1/Ccnt1/Bcl2l11/Sap30bp/Rock2/Brd4/Rab5a/Vps16/Thoc6/AU040320/Ddx56/Eif2ak4/Psmc3/Gsn/Cdk9/Gbp2/Sp1/Chmp1a/Smarca4/Chmp1b/Itgav/Thoc5/Vps4a/Alyref/Furin/Ifitm3/Ctdp1/Thoc1/Rab9/Tbc1d20/Pomc/Myd88/Trim11/Gbp3	42
GO:0014074	BP	GO:0014074	response to purine-containing compound	24/2283	114/28564	9.68126201454192e-06	0.000132781044623136	8.537988655913e-05	Crem/Per1/Inpp5k/Il1b/Prss2/Pde2a/Atf1/Rapgef2/Rap1b/Selenon/Pkd2/Slc26a6/Cib2/Ahr/Enpp1/Carm1/Pdxp/Zfp36l1/Itpr3/Akap9/Itpr1/Pik3r1/Creb1/Hmgcs1	24
GO:0036003	BP	GO:0036003	positive regulation of transcription from RNA polymerase II promoter in response to stress	9/2283	20/28564	9.75492464092079e-06	0.000133487275597691	8.58340019839873e-05	Atf4/Cebpb/Klf2/Atf3/Ddit3/Atf6/Hif1a/Muc1/Rbpj	9
GO:0032874	BP	GO:0032874	positive regulation of stress-activated MAPK cascade	27/2283	137/28564	1.01370625902688e-05	0.000138401936181425	8.89941907316118e-05	Zc3h12a/Lmnb1/Gadd45b/Il1b/Sema4c/Map2k4/Traf3/Map3k3/Zfp622/Pja2/Traf6/Klhdc10/Stk3/Sh3rf1/Tnf/Crk/Gadd45g/Taok3/Dab2ip/Map3k7/Rasgrp1/Fcgr2b/Gadd45a/Dusp22/Myd88/Ccl21a/Hipk2	27
GO:0043434	BP	GO:0043434	response to peptide hormone	56/2283	386/28564	1.03717199564935e-05	0.000141285352620017	9.08482638723106e-05	Nr4a1/Socs3/Srsf5/Stat3/Inpp5k/Irf1/Cpeb2/Nr4a3/Ptpn1/Lpin2/Ggh/Insig1/Ptpn2/Foxo1/Prkcq/Il1b/Egr2/Sos1/Rock2/Nr4a2/Rhoq/Uchl3/Vamp2/Il18/Appl2/Slc26a6/Ptprj/Zbed3/Slc39a14/Cry1/Enpp1/Stat5a/Gpam/Gatm/Zfp36l1/Tnf/Crk/Irs2/Rps6kb1/Pck2/Sp1/Ndel1/Phip/Prkca/Slc27a4/Uso1/Pik3r1/Creb1/Adipor1/Epm2aip1/Ptpn11/Ptpre/Mapk3/Ikbkb/Atp2a2/Pomc	56
GO:0002294	BP	GO:0002294	CD4-positive, alpha-beta T cell differentiation involved in immune response	18/2283	72/28564	1.04138812349271e-05	0.000141539455791188	9.10116554165662e-05	Nfkbiz/Ptger4/Stat3/Zc3h12a/Irf1/Il4ra/Smad7/Rara/Jak3/Relb/Il18/Il27/Irf4/Malt1/Gadd45g/Bcl6/Tbx21/Nfkbid	18
GO:0001825	BP	GO:0001825	blastocyst formation	16/2283	59/28564	1.04832374993723e-05	0.000142064482401671	9.13492541496598e-05	Junb/Lats1/Ctr9/Skil/Nop2/Hopx/Cnot1/Supt6/Sp1/Kdm4c/Gabpa/Actl6a/Bysl/Cul3/Furin/Srf	16
GO:0008637	BP	GO:0008637	apoptotic mitochondrial changes	25/2283	122/28564	1.04997001608941e-05	0.000142064482401671	9.13492541496598e-05	Jun/Lmna/Triap1/Pim2/Gclc/Plaur/Bcl2l11/Bcl2a1a/Bnip3/Rhot2/Ghitm/Aifm2/Tnfsf10/Mpv17l/Fxn/Casp2/Cd24a/Atpif1/Hip1r/Bbc3/Bcl2a1b/Vps35/Casp6/Bcl2a1d/Mul1	25
GO:0030522	BP	GO:0030522	intracellular receptor signaling pathway	42/2283	261/28564	1.06346041782577e-05	0.000143335733934925	9.21666849207869e-05	Tnfaip3/Pim1/Tgif1/Nfkbia/Rhoa/Stat3/Dhrs3/Per1/Klf2/Dnaja1/Uba5/Klf9/Hspa1a/Lats1/Otulin/Ufl1/Rnf125/Wbp2/Asxl1/Lacc1/Gpatch3/Taf7/Actn4/Rara/Cnot1/Hspa1b/Ppp5c/Ncoa3/Cry1/Carm1/Tnf/Fabp5/Ubr5/Fam120b/Smarca4/Tnip2/Kmt2d/Tasl/Usp15/Myd88/Irgm2/Oas1c	42
GO:0052548	BP	GO:0052548	regulation of endopeptidase activity	54/2283	368/28564	1.06412677410582e-05	0.000143335733934925	9.21666849207869e-05	Nr4a1/Serpinb9/Rhoa/Serpinb9b/Siah2/Stat3/Picalm/Klf4/Triap1/Fasl/Plaur/Bcl2l11/Khdc1a/Rock2/Atp13a2/Prr7/Serpinb6b/Timp2/Mrtfa/Cdkn2d/Vsir/F2r/Hspa1b/Tnfsf10/Ints1/Lgmn/Renbp/Sh3rf1/Casp8ap2/Tnf/Casp2/Fcmr/Hip1/Gsn/Dnajb6/Hip1r/Psmb9/Bbc3/Mical1/Caap1/Malt1/Senp1/Casp6/Ncstn/Ifi204/Bcl2a1d/Rps6ka1/Mul1/Usp47/Furin/Nrd1/Lyn/Herpud1/Pcid2	54
GO:0070301	BP	GO:0070301	cellular response to hydrogen peroxide	21/2283	93/28564	1.10399613910979e-05	0.000148374123963841	9.54064332623547e-05	Tnfaip3/Oser1/Kdm6b/Nr4a3/Il10/Bnip3/Txn1/Rhob/Hk3/Mapk8/Abl1/Lrrk2/Trap1/Hdac6/Fxn/Ankzf1/Plekha1/Foxo3/Sigmar1/Fbxo7/Apex1	21
GO:1902117	BP	GO:1902117	positive regulation of organelle assembly	20/2283	86/28564	1.11267684949191e-05	0.000148876162462018	9.57292503492689e-05	Rhoa/Pan3/Snx18/Ulk1/Atg2a/Mark4/Dync1h1/Cnot1/Mapk8/Crocc/Ralb/Cenpj/Kctd17/Ttbk2/Tnf/Snx4/Cep120/Entr1/Rab3gap1/Fscn1	20
GO:2000142	BP	GO:2000142	regulation of DNA-templated transcription initiation	20/2283	86/28564	1.11267684949191e-05	0.000148876162462018	9.57292503492689e-05	Jun/Nfkbia/Sub1/Gtf2a1/Mdc1/Med21/Taf7/Med27/Ahr/Med16/Med26/Znhit1/Taf13/Med30/Med10/Taf5/Creb1/Med25/Srf/Pcid2	20
GO:0018107	BP	GO:0018107	peptidyl-threonine phosphorylation	24/2283	115/28564	1.13169523533875e-05	0.000151085077870834	9.71496108198374e-05	Ppp1r15a/Ulk1/Inpp5k/Sirt2/Spry2/Clk1/Smad7/Rock2/Tbk1/Mapk8/Cdk1/Acvr1b/Cdk5r1/Lrrk2/Tgfbr2/Phip/Prkca/Nlk/Map3k7/Sbk1/Cab39/Cdk10/Irgm2/Hipk2	24
GO:0031145	BP	GO:0031145	anaphase-promoting complex-dependent catabolic process	8/2283	16/28564	1.17993063128513e-05	0.000157176157764773	0.000101066252022979	Ube2s/Cdc20b/Ube2c/Anapc1/Cdc20/Anapc4/Anapc10/Cul3	8
GO:1903313	BP	GO:1903313	positive regulation of mRNA metabolic process	28/2283	146/28564	1.19964537493205e-05	0.00015944955413832	0.000102528074567215	Zfp36l2/Zfp36/Pan3/Zc3h12a/Prdx6/Tob1/Patl1/Prmt5/Rock2/Rida/Dcp1b/Cnot8/Cnot1/Dnd1/Dcp1a/Obi1/Nanos1/Cpeb3/Zfp36l1/Samd4b/Tent4b/Ago2/Sf3b4/Ythdf2/Ythdf3/Rbmxl1/Eif4enif1/Mov10	28
GO:0032872	BP	GO:0032872	regulation of stress-activated MAPK cascade	35/2283	203/28564	1.24782607454062e-05	0.000165402916689909	0.000106356161782094	Dusp1/Per1/Zc3h12a/Dnaja1/Lmnb1/Gadd45b/Foxo1/Il1b/Sema4c/Map2k4/Traf3/Map3k3/Zfp622/Pja2/Traf6/Klhdc10/Stk3/Sh3rf1/Tnf/Crk/Dusp10/Gadd45g/Taok3/Dab2ip/Map3k7/Rasgrp1/Fcgr2b/Zfp110/Gadd45a/Zmynd11/Mapk3/Dusp22/Myd88/Ccl21a/Hipk2	35
GO:0071375	BP	GO:0071375	cellular response to peptide hormone stimulus	45/2283	289/28564	1.24993069413567e-05	0.000165402916689909	0.000106356161782094	Nr4a1/Socs3/Stat3/Inpp5k/Irf1/Cpeb2/Nr4a3/Ptpn1/Lpin2/Insig1/Ptpn2/Foxo1/Prkcq/Il1b/Sos1/Rock2/Nr4a2/Rhoq/Uchl3/Vamp2/Il18/Appl2/Slc26a6/Ptprj/Slc39a14/Enpp1/Stat5a/Gpam/Zfp36l1/Tnf/Crk/Irs2/Rps6kb1/Pck2/Sp1/Ndel1/Phip/Prkca/Slc27a4/Uso1/Pik3r1/Adipor1/Ptpn11/Ptpre/Mapk3	45
GO:0031507	BP	GO:0031507	heterochromatin formation	22/2283	101/28564	1.26971938094802e-05	0.000167653078787018	0.000107803044393509	H3f3b/Lmna/Eed/Lmnb1/Ctr9/Baz1a/Fam172a/H1f0/Phf2/Lmnb2/Cenpv/L3mbtl1/Rrp8/Mbd2/Smarca4/Trim28/Kmt2b/Bcl6/Pole3/Kmt2d/Spty2d1/Phf8	22
GO:0008654	BP	GO:0008654	phospholipid biosynthetic process	37/2283	220/28564	1.27651067061893e-05	0.000168180979164038	0.000108142490994735	Socs3/Chka/Smg1/Acsl3/Pmvk/Lpgat1/Socs6/Bpnt1/Isyna1/Lclat1/Lpcat1/Atg14/Crls1/Dolk/Pik3c2a/Gpam/Sgms1/Fabp5/Fdps/Serinc1/Mboat7/Ip6k1/Chkb/Capn2/Pigv/Etnk1/Mppe1/Slc30a5/Osbp/Pik3r1/Hmgcs1/Pigo/Cds2/Pigl/Chp1/Abhd5/Pyurf	37
GO:0002293	BP	GO:0002293	alpha-beta T cell differentiation involved in immune response	18/2283	73/28564	1.27968711519896e-05	0.00016823135634526	0.000108174884157705	Nfkbiz/Ptger4/Stat3/Zc3h12a/Irf1/Il4ra/Smad7/Rara/Jak3/Relb/Il18/Il27/Irf4/Malt1/Gadd45g/Bcl6/Tbx21/Nfkbid	18
GO:1901653	BP	GO:1901653	cellular response to peptide	50/2283	334/28564	1.28517397742535e-05	0.000168504098269889	0.000108350260655539	Nr4a1/Socs3/Stat3/Inpp5k/Irf1/Cpeb2/Nr4a3/Ptpn1/Lpin2/Insig1/Ptpn2/Foxo1/Prkcq/Il1b/Sos1/Rock2/Nr4a2/Rhoq/Uchl3/Snx6/Vamp2/Il18/Prnp/Appl2/Slc26a6/Ptprj/Slc39a14/Enpp1/Stat5a/Gpam/Lgmn/Zfp36l1/Tnf/Crk/Irs2/Adrb2/Rps6kb1/Pck2/Sp1/Ndel1/Phip/Prkca/Slc27a4/Uso1/Fcgr2b/Pik3r1/Adipor1/Ptpn11/Ptpre/Mapk3	50
GO:0031109	BP	GO:0031109	microtubule polymerization or depolymerization	26/2283	131/28564	1.28735899691329e-05	0.000168504098269889	0.000108350260655539	Slain2/Hspa1a/Tubgcp2/Mapre3/Camsap1/Mapk8/Hspa1b/Abl1/Ska3/Tubgcp6/Cenpj/Fbxo5/Tbcd/Hdac6/Ttbk2/Clasp1/Arhgef7/Atxn7/Akap9/Nin/Ndel1/Eml2/Mapre2/Katnb1/Tubgcp4/Kif19a	26
GO:0044380	BP	GO:0044380	protein localization to cytoskeleton	16/2283	60/28564	1.3240831201881e-05	0.000172560702741397	0.0001109587084997	Abhd17b/Mark4/Mapre3/Mcph1/Abl1/Ubxn2b/C2cd3/Bicd1/4933427D14Rik/Ttbk2/Cep83/Pard6a/Cep250/Dvl1/Cript/Mapre2	16
GO:2001238	BP	GO:2001238	positive regulation of extrinsic apoptotic signaling pathway	16/2283	60/28564	1.3240831201881e-05	0.000172560702741397	0.0001109587084997	Atf3/Skil/Nf1/Dapk3/Jak3/Trps1/Ppp2r1a/Faf1/Tnfsf10/Ppp2r1b/Stk3/Ctnna1/Psen2/Tnf/Pdia3/Tnfrsf12a	16
GO:0061351	BP	GO:0061351	neural precursor cell proliferation	36/2283	212/28564	1.33592956390119e-05	0.000173518187971684	0.00011157438358025	Cxcr4/Rhoa/Sirt2/Hhex/Gng5/Foxo1/Il1b/Mdk/Nf1/Lnx2/Mapk8/Appl2/Kif3a/Optn/Atf5/Rpgrip1/Ctnna1/Lrrk2/Tafa3/Smarcd3/Frs2/Notch1/Cd24a/Tox/Racgap1/Hif1a/Kdm2b/Foxo3/Cep120/Nap1l1/Tacc1/Gak/Lims1/Rsu1/Lyn/Nf2	36
GO:0002637	BP	GO:0002637	regulation of immunoglobulin production	20/2283	87/28564	1.33719380865074e-05	0.000173518187971684	0.00011157438358025	Tnfaip3/Xcl1/Il4ra/Cd28/Dnajb9/Il10/Shld2/Supt6/Traf6/Trp53bp1/Btk/Tnf/Bcl6/Nsd2/Mad2l2/Fcgr2b/Tbx21/Thoc1/Pms2/Kmt5c	20
GO:0007254	BP	GO:0007254	JNK cascade	32/2283	179/28564	1.35839228834274e-05	0.000175889891787347	0.000113099419049792	Ptger4/Per1/Dnaja1/Lmnb1/Gadd45b/Il1b/Map2k4/Traf3/Zfp622/Mapk8/Pja2/Traf6/Stk3/Lrrk2/Sh3rf1/Tnf/Crk/Dusp10/Gadd45g/Taok3/Dab2ip/Map3k7/Rasgrp1/Fcgr2b/Irak1/Zfp110/Gadd45a/Zmynd11/Dusp22/Myd88/Ccl21a/Hipk2	32
GO:0044262	BP	GO:0044262	cellular carbohydrate metabolic process	46/2283	299/28564	1.38232881692881e-05	0.000178605188985588	0.000114845389398332	Stat3/Inpp5k/Sik1/Ppp1r3b/Ptpn2/Foxo1/Lcmt1/Pgd/Gnptab/Rbks/Rubcnl/Mlycd/Clk2/Zfp692/Foxk2/Stk40/Bpnt1/Itpk1/Isyna1/Ppp1cc/Hk3/Gaa/Phka2/Cry1/Enpp1/Inpp5a/Agl/Hdac4/Gpt/Sirt7/Irs2/Abcg2/Ip6k1/Ugp2/Pck2/Hif1a/Arpp19/Adipor1/Epm2aip1/Flcn/Scarb2/Slc25a12/Phkg2/Nupr1/Pomc/Glb1	46
GO:0030010	BP	GO:0030010	establishment of cell polarity	30/2283	163/28564	1.38946190363341e-05	0.000179101900775095	0.000115164781344382	Arf6/Lmna/Hsp90ab1/Rhoa/Spry2/Bcas3/Scrib/Mcph1/Mark2/Plekhg3/Abl2/Rnf41/Abl1/Ubxn2b/Zw10/Gpsm1/Fbf1/Clasp1/Crk/Pard6a/Gsn/Cyrib/Ndel1/Cenpa/Hsp90aa1/Map4/Exoc4/Kat5/Fscn1/Ccl21a	30
GO:0046578	BP	GO:0046578	regulation of Ras protein signal transduction	35/2283	204/28564	1.39212239765395e-05	0.000179101900775095	0.000115164781344382	Arf6/Dennd4a/P2ry10/Rabgef1/Spry2/F2rl2/Sos1/Ssx2ip/Nf1/Timp2/Akap13/F2r/Stambp/Abl2/Abl1/Arhgap24/Psd/Heg1/Crk/Notch1/Gpr174/Arhgef3/Git2/Dab2ip/Bcl6/Arhgef18/Mapre2/Rasgrp1/Fbxo8/Lztr1/Flcn/Cul3/Arfgap1/Rasa2/Dennd4b	35
GO:2001252	BP	GO:2001252	positive regulation of chromosome organization	23/2283	109/28564	1.41472000932688e-05	0.000181621091176058	0.000116784652548631	Ppp1r10/Tinf2/Prkcq/Nsmce2/Ino80b/Cct7/Pkib/Rtel1/Hmbox1/Actr8/Ruvbl1/Nek7/Fen1/Ino80e/Trim28/Ino80/Mad1l1/Slf2/Actl6a/Kat5/Mapk3/Cdt1/Atr	23
GO:0045931	BP	GO:0045931	positive regulation of mitotic cell cycle	26/2283	132/28564	1.48262526135716e-05	0.00018993375954535	0.000122129803163979	Ppp1r10/Lmnb1/Smoc2/Nsmce2/Aif1/Brd4/Ube2c/Cdk1/Brca2/Abl1/Stat5a/Lgmn/Usp22/Cenpj/Fbxo5/Smarcd3/Poldip2/Rps6kb1/Rab11a/Prkca/Apex1/Lsm10/Mad1l1/Cul3/Ptpn11/Cdt1	26
GO:0009991	BP	GO:0009991	response to extracellular stimulus	62/2283	447/28564	1.50814953202635e-05	0.000192793382852031	0.000123968577020738	Jun/Pim1/Nfkbiz/Zfp36/Klf10/Atf4/Map1lc3b/Cdkn1a/Ulk1/Zc3h12a/Atf3/Chka/Sirt2/Wipi2/Slc25a25/Bcas3/Srebf2/Foxo1/Map1lc3a/Atg7/Clic5/Mtmr3/Foxk2/Gba/Nr4a2/Ddit3/Cdkn2d/Atn1/Spp1/Mapk8/Appl2/Atg14/Eif2ak1/Enpp1/Hfe/Pik3c2a/Tmem126b/Zfyve1/Ralb/Gatm/Agl/Lrrk2/Eif2ak4/Nudt1/Rrp8/Nprl2/Adrb2/Tfeb/Pdia3/Rps6kb1/Pck2/Rraga/Slc27a4/Foxo3/Ifi204/Eif2a/Flcn/Kat5/Mapk3/Srf/Pomc/Nenf	62
GO:0099022	BP	GO:0099022	vesicle tethering	11/2283	31/28564	1.56100410049057e-05	0.000198921504137554	0.000127909036305898	Exoc2/Stard3nl/Trappc11/Exoc1/Trappc9/Wdr11/Stard3/Trappc6a/Fam91a1/Exoc4/Trip11	11
GO:0006261	BP	GO:0006261	DNA-templated DNA replication	28/2283	148/28564	1.56269509146426e-05	0.000198921504137554	0.000127909036305898	Rtf2/Donson/Baz1a/Atg7/Brca2/Pold3/Smarcal1/Mcm9/Mettl4/Mus81/Rtel1/Carm1/Fbxo5/Tonsl/Cdk9/Helb/Orc5/Pole3/Ino80/Zpr1/Wrnip1/Alyref/Ilkap/Thoc1/Cdt1/Rnaseh1/Atr/Orc6	28
GO:0051453	BP	GO:0051453	regulation of intracellular pH	19/2283	81/28564	1.6055861761095e-05	0.0002039500921172	0.000131142481806146	Fasl/Atp6v0d1/Ppt1/Tmem175/Dmxl1/Slc26a6/Atp6v0a1/Cln6/Slc4a2/Slc12a5/Lrrk2/Cln5/Gpr89/Vps33a/Slc9a8/Tm9sf4/Rab20/Chp1/Tasl	19
GO:0032649	BP	GO:0032649	regulation of type II interferon production	25/2283	125/28564	1.63255102953472e-05	0.000206938731554286	0.000133064214662132	Irf8/Zc3h12a/Arid5a/Cd274/Il10/Il1b/Scrib/Rara/Ifnar1/Ddit3/Vsir/Il18/Il27/Prnp/Abl2/Abl1/Scgb1a1/Tnf/Pdcd1lg2/Cyrib/Fzd5/Cd226/H2-M3/Rasgrp1/Pde4b	25
GO:0000288	BP	GO:0000288	nuclear-transcribed mRNA catabolic process, deadenylation-dependent decay	16/2283	61/28564	1.66251976520971e-05	0.000210294779544699	0.000135222195852307	Zfp36l2/Zfp36/Pan3/Tob1/Patl1/Dcp1b/Cnot8/Cnot1/Dcp1a/Nanos1/Cpeb3/Zfp36l1/Samd4b/Tent4b/Ago2/Eif4enif1	16
GO:0002221	BP	GO:0002221	pattern recognition receptor signaling pathway	33/2283	189/28564	1.66790147052366e-05	0.000210533223354779	0.000135375518229859	Tnfaip3/Nfkbiz/Nfkbia/Arf6/Irf1/Hspa1a/Ticam1/Otulin/Rnf125/Lacc1/Traf3/Gpatch3/Ninj1/Tnip3/Acod1/Hspa1b/Appl2/Pja2/Irf4/Clec7a/Tnip1/Tnf/Gpr108/Dab2ip/Irak1/Tnip2/Tasl/Usp15/Lyn/Myd88/Irgm2/Oas1c/Mapkapk3	33
GO:0002726	BP	GO:0002726	positive regulation of T cell cytokine production	10/2283	26/28564	1.6783795104978e-05	0.000211412615747013	0.000135940978630498	B2m/Xcl1/Arid5a/Il1b/Il18/Traf6/Malt1/Fzd5/Map3k7/Tbx21	10
GO:0046486	BP	GO:0046486	glycerolipid metabolic process	54/2283	374/28564	1.69544601298821e-05	0.000213116501966639	0.000137036598962106	Socs3/Inpp5k/Sik1/Chka/Smg1/Prdx6/Lpin2/Acsl3/Insig1/Pank2/Lpgat1/Fig4/Pnpla8/Pla2g7/Mtmr3/Socs6/Bpnt1/Mtmr1/Lclat1/Lpcat1/Mtmr4/Abhd12/Atg14/Crls1/Inpp5a/Pik3c2a/Gpam/Fabp5/Sel1l/Dgat1/Scd1/Serinc1/Mboat7/Ip6k1/Pck2/Chkb/Mtmr6/Capn2/Pigv/Acsl4/Etnk1/Mppe1/Slc30a5/Pik3r1/Pigo/Cds2/Ptpn11/Kat5/Cnep1r1/Pigl/Abhd5/Pyurf/Avil/Dbi	54
GO:0046822	BP	GO:0046822	regulation of nucleocytoplasmic transport	26/2283	133/28564	1.70439212345541e-05	0.000213794686985938	0.000137472680483969	Hsp90ab1/Zc3h12a/Prkcq/Nf1/Jup/Txn1/Supt6/Uhmk1/Ppp1cc/Cdk1/Frat1/Dnajc27/Camk1/Nup153/Sirt7/Ubr5/Nup214/Setd2/Trim28/Thoc5/Hsp90aa1/Pik3r1/Zpr1/Pkig/Ptpn11/Chp1	26
GO:0043502	BP	GO:0043502	regulation of muscle adaptation	22/2283	103/28564	1.76238044968518e-05	0.000220608995583253	0.000141854366866005	Rgs2/Lmna/Klf4/Nr4a3/Pde5a/Foxo1/Rock2/Aif1/Nfatc1/Selenon/Ece1/Errfi1/Nos3/Hdac4/Notch1/Cdk9/Fdps/Prkca/Foxo3/Tomm70a/Ctdp1/Atp2a2	22
GO:0050671	BP	GO:0050671	positive regulation of lymphocyte proliferation	29/2283	157/28564	1.78653308592463e-05	0.000223168375733449	0.000143500080585953	Ccl5/Selenok/Cd74/Xcl1/Cd38/H2-DMb2/Cdkn1a/Cd274/Cd28/Ticam1/Zap70/Prkcq/Il1b/Cd320/Aif1/Jak3/Il18/Traf6/Stat5a/Gpam/Btk/Bmi1/Irs2/Pdcd1lg2/Cd24a/Tgfbr2/H2-DMb1/Bcl6/Myd88	29
GO:0034728	BP	GO:0034728	nucleosome organization	20/2283	89/28564	1.91205082186434e-05	0.000238353167669673	0.000153264093338064	H1f4/H1f2/Shprh/Smarcd1/Baz1a/H3c13/Supt6/H1f0/H3c6/H1f3/H4c14/Smarcd3/Hira/Smarca4/Setd2/Pole3/Nap1l1/Brd2/Nasp/Spty2d1	20
GO:0050777	BP	GO:0050777	negative regulation of immune response	35/2283	207/28564	1.9215891718817e-05	0.000239047281072309	0.000153710417011329	Tnfaip3/Serpinb9/Serpinb9b/Zc3h12a/Irf1/Rabgef1/Il4ra/Klrb1b/Ptpn2/Smad7/Il10/Jak3/Atg12/Vsir/Acod1/Muc4/Ahr/Hfe/Cr2/Hmox1/Ttll12/Crk/Dusp10/Ifi204/Bcl6/Fcgr2b/Mul1/Ythdf2/Tbx21/Ythdf3/Thoc1/Usp15/Dusp22/Tnfrsf14/Oas1c	35
GO:0070828	BP	GO:0070828	heterochromatin organization	23/2283	111/28564	1.9311358201864e-05	0.000239669506031385	0.000154110515508603	H3f3b/Lmna/Eed/Lmnb1/Ctr9/Baz1a/Fam172a/H1f0/Phf2/Lmnb2/Cenpv/L3mbtl1/Rrp8/Mbd2/Smarca4/Trim28/Kmt2b/Bcl6/Pole3/Kmt2d/Spty2d1/Pcid2/Phf8	23
GO:0043154	BP	GO:0043154	negative regulation of cysteine-type endopeptidase activity involved in apoptotic process	19/2283	82/28564	1.93455206662104e-05	0.000239669506031385	0.000154110515508603	Nr4a1/Siah2/Klf4/Triap1/Plaur/Mrtfa/Cdkn2d/Hspa1b/Ints1/Sh3rf1/Tnf/Fcmr/Dnajb6/Mical1/Caap1/Bcl2a1d/Rps6ka1/Usp47/Herpud1	19
GO:0030111	BP	GO:0030111	regulation of Wnt signaling pathway	48/2283	321/28564	1.95250174807527e-05	0.000241380979917514	0.000155211014805482	Tnfaip3/Siah2/Nrarp/Lats1/Otulin/Hhex/Vgll4/Foxo1/Gskip/Ube2b/Bambi/Mdk/Tmem237/Dapk3/Ddit3/Btrc/Kpna1/Abl2/Zbed3/Nxn/Abl1/Nphp4/Tle1/Gnaq/Frat1/Axin2/Stk3/Lrrk2/Notch1/Ubr5/Ruvbl1/Tax1bp3/Csnk1e/Cmah/Mbd2/Smarca4/Csnk1g2/Nlk/Zranb1/Foxo3/Dab2ip/Vps35/Wls/Rnf43/Mad2l2/Tmem198/Rbpj/Usp47	48
GO:2000516	BP	GO:2000516	positive regulation of CD4-positive, alpha-beta T cell activation	13/2283	43/28564	1.95638462381244e-05	0.000241380979917514	0.000155211014805482	Nfkbiz/Xcl1/Irf1/Il4ra/Cd28/Prkcq/Rara/Cd83/Il18/Cd24a/Tgfbr2/Malt1/Nfkbid	13
GO:2000116	BP	GO:2000116	regulation of cysteine-type endopeptidase activity	40/2283	251/28564	2.14690064300407e-05	0.000264345373650869	0.000169977409643073	Nr4a1/Rhoa/Siah2/Klf4/Triap1/Fasl/Plaur/Bcl2l11/Khdc1a/Prr7/Mrtfa/Cdkn2d/F2r/Hspa1b/Tnfsf10/Ints1/Lgmn/Sh3rf1/Casp8ap2/Tnf/Casp2/Fcmr/Hip1/Gsn/Dnajb6/Hip1r/Psmb9/Bbc3/Mical1/Caap1/Malt1/Senp1/Casp6/Ifi204/Bcl2a1d/Rps6ka1/Mul1/Usp47/Herpud1/Pcid2	40
GO:0010876	BP	GO:0010876	lipid localization	67/2283	500/28564	2.16209642399162e-05	0.000265673113650072	0.000170831163210337	Nfkbia/Ugcg/Zc3h12a/Triap1/Fasl/Atg2a/Vamp7/Acsl3/Tex2/Ptpn2/Hbp1/Srebf2/Stard3nl/Got2/Il1b/Cd320/Asxl1/Pnpla8/Abca7/Gba/Hdlbp/Surf4/Esyt2/Anxa2/Spp1/Abcb1a/Relch/Slc10a3/Repin1/Fzd4/Osbpl1a/Cry1/Enpp1/Stat5a/Soat2/Atp11a/Zfyve1/Kcnn4/Atg9a/Tnf/Fabp5/Dgat1/Irs2/Abcg2/Abcd1/Rps6kb1/Ikbke/Ehd1/Stard3/Abcd4/Acsl4/Slc27a4/Atg2b/Sigmar1/Stard4/Itgav/Osbp/Vps4a/Irak1/Cds2/Kdm5b/Furin/Ptpn11/Scarb2/Abhd…	67
GO:1903828	BP	GO:1903828	negative regulation of protein localization	38/2283	234/28564	2.21909779056104e-05	0.000272121951058412	0.000174977847007901	Arf6/Picalm/Inpp5k/Dnaja1/Abhd17b/Lats1/Insig1/Erp29/Foxo1/Il1b/Rab11fip1/Rock2/Nf1/Txn1/Rhoq/Snx12/Psmd9/F2r/Yod1/Ubxn2b/Sirt4/Ctnna1/Lrrk2/Lyplal1/Ttbk2/Trp53inp2/Rab11fip3/Abi3/Pim3/Tax1bp3/Ndfip2/Vps35/Gdi1/Flcn/Pkig/Ptpn11/Chp1/Cdt1	38
GO:0002758	BP	GO:0002758	innate immune response-activating signaling pathway	34/2283	200/28564	2.23435818981653e-05	0.000273436395546449	0.000175823051393778	Tnfaip3/Nfkbiz/Nfkbia/Arf6/Irf1/Klrc3/Hspa1a/Ticam1/Otulin/Rnf125/Lacc1/Traf3/Gpatch3/Ninj1/Tnip3/Acod1/Hspa1b/Appl2/Pja2/Irf4/Clec7a/Tnip1/Tnf/Gpr108/Dab2ip/Irak1/Tnip2/Tasl/Usp15/Lyn/Myd88/Irgm2/Oas1c/Mapkapk3	34
GO:0006352	BP	GO:0006352	DNA-templated transcription initiation	26/2283	135/28564	2.2403629237702e-05	0.000273615114888852	0.000175937970185263	Jun/Nfkbiz/Nfkbia/Sub1/Ercc3/Gtf2a1/Mdc1/Med21/Taf7/Brf1/Med27/Ahr/Med16/Med26/Dr1/Znhit1/Taf13/Med30/Med10/Taf9b/Taf5/Creb1/Med25/Eloc/Srf/Pcid2	26
GO:0098727	BP	GO:0098727	maintenance of cell number	36/2283	217/28564	2.25201548396736e-05	0.000274481482367762	0.000176495055402343	Zfp36l2/Klf10/Stat3/Klf4/Bicral/Ctr9/Smarcd1/Bcl7c/Ing2/Foxo1/Mcph1/Med21/Jmjd1c/Cnot1/Selenon/Mapk8/H3c6/Ncoa3/Bcl7a/Med27/Panct2/Sap130/Elavl1/Med30/Vps72/Smarca4/Kdm2b/Med10/Foxo3/Kdm4c/Brms1l/Rbpj/Actl6a/Eif4enif1/Smc1a/Sinhcaf	36
GO:0030071	BP	GO:0030071	regulation of mitotic metaphase/anaphase transition	20/2283	90/28564	2.27537832066504e-05	0.000276768744822711	0.000177965794011824	Smarcd1/Bcl7c/Lcmt1/Nsmce2/Spc24/Ube2c/Bcl7a/Zw10/Dync1li1/Fbxo5/Cdc20/Incenp/Smarcd3/Smarca4/Anapc4/Mad1l1/Actl6a/Cul3/Cdt1/Pcid2	20
GO:0002712	BP	GO:0002712	regulation of B cell mediated immunity	18/2283	76/28564	2.31408370655143e-05	0.000280344024087448	0.000180264743676717	Xcl1/Cd28/Shld2/Supt6/Trp53bp1/Cr2/Btk/Tnf/Cd226/Bcl6/Nsd2/Mad2l2/Fcgr2b/Tbx21/Thoc1/Pms2/Fcgr3/Kmt5c	18
GO:0002889	BP	GO:0002889	regulation of immunoglobulin mediated immune response	18/2283	76/28564	2.31408370655143e-05	0.000280344024087448	0.000180264743676717	Xcl1/Cd28/Shld2/Supt6/Trp53bp1/Cr2/Btk/Tnf/Cd226/Bcl6/Nsd2/Mad2l2/Fcgr2b/Tbx21/Thoc1/Pms2/Fcgr3/Kmt5c	18
GO:0033077	BP	GO:0033077	T cell differentiation in thymus	22/2283	105/28564	2.42099404781559e-05	0.000292706930961801	0.0001882142487395	B2m/Zfp36l2/Cd74/H2-DMa/Cd28/Ptpn2/Zap70/Il1b/Sos1/Prr7/Gba/Abl2/Abl1/Stat5a/Bmi1/Zfp36l1/Jmjd6/Tox/Fzd5/Rasgrp1/Srf/Nfkbid	22
GO:0070665	BP	GO:0070665	positive regulation of leukocyte proliferation	31/2283	176/28564	2.48464194359672e-05	0.000299800183214346	0.000192775299410373	Ccl5/Selenok/Cd74/Xcl1/Cd38/H2-DMb2/Cdkn1a/Cd274/Cd28/Ticam1/Zap70/Prkcq/Il1b/Cd320/Aif1/Jak3/Il18/Traf6/Stat5a/Gpam/Btk/Bmi1/Irs2/Pdcd1lg2/Cd24a/Tgfbr2/H2-DMb1/Bcl6/Mapk3/Lyn/Myd88	31
GO:0000423	BP	GO:0000423	mitophagy	12/2283	38/28564	2.49768451343448e-05	0.00030077116910778	0.000193399655587621	Sqstm1/Ulk1/Usp30/Retreg1/Gba/Cdc37/Optn/Rnf41/Atg14/Lrba/Arfip2/Hdac6	12
GO:0051346	BP	GO:0051346	negative regulation of hydrolase activity	53/2283	370/28564	2.51969858215226e-05	0.000302816470322131	0.00019471481006736	Nr4a1/Rgs2/Gzma/Ppp1r15a/Serpinb9/Serpinb9b/Siah2/Picalm/Klf4/Cpeb2/Triap1/Spry2/Plaur/Bcas3/Prmt6/Neil1/Rock2/Serpinb6b/Timp2/Mrtfa/Cdkn2d/Hspa1b/Slc39a14/Abl1/Gpsm1/Egln1/Ahr/Nos3/Ints1/Lrrk2/Bicd1/Renbp/Sh3rf1/Mgat5/Tnf/Fcmr/Dnajb6/Atpif1/Mical1/Tiprl/Caap1/Slc27a4/Dab2ip/Ifi204/Bcl2a1d/Rps6ka1/Usp47/Chp1/Ikbkb/Lrch1/Herpud1/Pcid2/Cstb	53
GO:0016925	BP	GO:0016925	protein sumoylation	13/2283	44/28564	2.57449286463277e-05	0.000308785289600676	0.000198552836152639	Tollip/Egr2/Nsmce2/Bcl11a/Rwdd3/Hdac4/Uba2/Hmg20b/Sae1/Trim28/Cbx4/Mul1/Gnl3l	13
GO:0032946	BP	GO:0032946	positive regulation of mononuclear cell proliferation	29/2283	160/28564	2.58400178558221e-05	0.00030930963719663	0.000198889998270825	Ccl5/Selenok/Cd74/Xcl1/Cd38/H2-DMb2/Cdkn1a/Cd274/Cd28/Ticam1/Zap70/Prkcq/Il1b/Cd320/Aif1/Jak3/Il18/Traf6/Stat5a/Gpam/Btk/Bmi1/Irs2/Pdcd1lg2/Cd24a/Tgfbr2/H2-DMb1/Bcl6/Myd88	29
GO:0046328	BP	GO:0046328	regulation of JNK cascade	28/2283	152/28564	2.60323340210162e-05	0.00031099341892964	0.000199972691163947	Per1/Dnaja1/Lmnb1/Gadd45b/Il1b/Map2k4/Traf3/Zfp622/Pja2/Traf6/Stk3/Sh3rf1/Tnf/Crk/Dusp10/Gadd45g/Taok3/Dab2ip/Map3k7/Rasgrp1/Fcgr2b/Zfp110/Gadd45a/Zmynd11/Dusp22/Myd88/Ccl21a/Hipk2	28
GO:0045814	BP	GO:0045814	negative regulation of gene expression, epigenetic	23/2283	113/28564	2.61178421370168e-05	0.000311397084172234	0.000200232253006666	H3f3b/Lmna/Uhrf2/Eed/Lmnb1/Ctr9/Baz1a/Fam172a/H1f0/Phf2/Lmnb2/Cenpv/L3mbtl1/Rrp8/Mbd2/Smarca4/Trim28/Kmt2b/Bcl6/Pole3/Kmt2d/Spty2d1/Phf8	23
GO:0032868	BP	GO:0032868	response to insulin	41/2283	262/28564	2.64028243812472e-05	0.000314172738338912	0.000202017033647238	Socs3/Srsf5/Inpp5k/Cpeb2/Ptpn1/Lpin2/Ggh/Insig1/Ptpn2/Foxo1/Prkcq/Il1b/Egr2/Sos1/Rhoq/Uchl3/Vamp2/Appl2/Ptprj/Zbed3/Slc39a14/Cry1/Enpp1/Gpam/Zfp36l1/Tnf/Irs2/Rps6kb1/Pck2/Sp1/Ndel1/Phip/Prkca/Slc27a4/Uso1/Pik3r1/Adipor1/Epm2aip1/Ptpn11/Ptpre/Mapk3	41
GO:0051056	BP	GO:0051056	regulation of small GTPase mediated signal transduction	38/2283	236/28564	2.69465472873519e-05	0.000319934505188189	0.00020572192240879	Arf6/Dennd4a/P2ry10/Rabgef1/Spry2/F2rl2/Sos1/Ssx2ip/Nf1/Timp2/Akap13/F2r/Stambp/Abl2/Abl1/Arhgap24/Psd/Heg1/Ralgapb/Crk/Notch1/Gpr174/Arhgef3/Cyrib/Git2/Dab2ip/Itgav/Bcl6/Arhgef18/Mapre2/Rasgrp1/Fbxo8/Lztr1/Flcn/Cul3/Arfgap1/Rasa2/Dennd4b	38
GO:0032436	BP	GO:0032436	positive regulation of proteasomal ubiquitin-dependent protein catabolic process	20/2283	91/28564	2.69933115156286e-05	0.000319934505188189	0.00020572192240879	Sirt2/Hspa1a/Gclc/Cdc20b/Arih2/Smad7/Atg7/Gba/Mapk8/Hspa1b/Rnf144a/Axin2/Psen2/Lrrk2/Sh3rf1/Cdc20/Ubqln2/Csnk1e/Herpud1/Ankib1	20
GO:0002704	BP	GO:0002704	negative regulation of leukocyte mediated immunity	18/2283	77/28564	2.79636265961513e-05	0.000330783881602017	0.000212698208294167	Serpinb9/Serpinb9b/Rabgef1/Klrb1b/Smad7/Jak3/Vsir/Muc4/Ahr/Hfe/Cr2/Hmox1/Crk/Bcl6/Fcgr2b/Tbx21/Thoc1/Dusp22	18
GO:0006885	BP	GO:0006885	regulation of pH	22/2283	106/28564	2.82692868626829e-05	0.00033374387490238	0.000214601521322906	Mafg/Fasl/Atp6v0d1/Ppt1/Tmem175/Lacc1/Dmxl1/Slc26a6/Atp6v0a1/Cln6/Slc4a2/Slc12a5/Lrrk2/Cln5/Gpr89/Vps33a/Slc9a8/Tm9sf4/Rab20/Mapk3/Chp1/Tasl	22
GO:0007163	BP	GO:0007163	establishment or maintenance of cell polarity	37/2283	228/28564	2.86963506841231e-05	0.000338122754342671	0.000217417196037089	Arf6/Lmna/Hsp90ab1/Rhoa/Spry2/Bcas3/Scrib/Mcph1/Rhoq/Mark2/Atn1/Kif3a/Plekhg3/Abl2/Rnf41/Abl1/Ubxn2b/Zw10/Gpsm1/Ctnna1/Fbf1/Clasp1/Crk/Lin7c/Pard6a/Gsn/Arf4/Cyrib/Ndel1/Cenpa/Hsp90aa1/Map4/Exoc4/Kat5/Lims1/Fscn1/Ccl21a	37
GO:0043281	BP	GO:0043281	regulation of cysteine-type endopeptidase activity involved in apoptotic process	35/2283	211/28564	2.91366798950642e-05	0.000342640526656605	0.000220322180620983	Nr4a1/Rhoa/Siah2/Klf4/Triap1/Fasl/Plaur/Bcl2l11/Khdc1a/Prr7/Mrtfa/Cdkn2d/F2r/Hspa1b/Tnfsf10/Ints1/Sh3rf1/Casp8ap2/Tnf/Casp2/Fcmr/Hip1/Gsn/Dnajb6/Hip1r/Bbc3/Mical1/Caap1/Malt1/Senp1/Bcl2a1d/Rps6ka1/Mul1/Usp47/Herpud1	35
GO:0018105	BP	GO:0018105	peptidyl-serine phosphorylation	48/2283	326/28564	2.92871659325715e-05	0.000343738842261233	0.000221028411408634	Ppp1r15a/Hsp90ab1/Ulk1/Inpp5k/Smg1/Spry2/Lats1/Clk1/Prkcq/Smad7/Rock2/Mknk2/Txn1/Tbk1/Mark2/Uhmk1/Top1/Mapk8/Mast3/Cdk1/Cdk5r1/Lrrk2/Camk1/Hdac6/Ttbk2/Tnf/Nek7/Csnk1e/Akap9/Rps6kb1/Tgfbr2/Ikbke/Phip/Csnk1g2/Prkca/Nlk/Sbk1/Cab39/Mad2l2/Ern1/Hsp90aa1/Gadd45a/Mapk3/Ikbkb/Irgm2/Atr/Mapkapk3/Hipk2	48
GO:0098876	BP	GO:0098876	vesicle-mediated transport to the plasma membrane	28/2283	153/28564	2.94654416458298e-05	0.000345158412742298	0.000221941213134061	Arf6/Snap23/Exoc2/Vamp7/Acsl3/Rab11b/Scrib/Snx12/Gga1/Rab14/Vamp2/Optn/Vps50/Rab17/Exoc1/Lyplal1/Rab11fip3/Rab11a/Golga7/Ehd1/Snx4/Arhgap1/Vps35/Fcgr2b/Vamp4/Entr1/Exoc4/Gga2	28
GO:0006605	BP	GO:0006605	protein targeting	44/2283	290/28564	2.96945523914918e-05	0.00034716679601781	0.000223232628913453	Vps37b/Ywhaz/Pan3/Inpp5k/Rabgef1/Vamp7/Pex12/Sec61g/Gnptab/Sec61a2/Pex5/Man1a/Itgam/Get4/Timm22/Sec61b/Tram2/Prnp/Srp54c/Atg14/Myo6/Zdhhc24/Mon1b/Cdk5r1/Sirt4/Ap4b1/Lrrk2/Immp2l/Lonp2/Atpif1/Pex6/Golga7/Srprb/Fbxo7/Vps4a/Hsp90aa1/Gdi1/Tomm70a/Exoc4/Scarb2/Bag6/Rab3ip/Herpud1/Rhod	44
GO:0018209	BP	GO:0018209	peptidyl-serine modification	50/2283	345/28564	3.09019342818086e-05	0.000360582454090639	0.000231859066275994	Ppp1r15a/Hsp90ab1/Ulk1/Inpp5k/Smg1/Spry2/Lats1/Clk1/Prkcq/Smad7/Rock2/Mknk2/Txn1/Tbk1/Mark2/Uhmk1/Top1/Mapk8/Mast3/Cdk1/Cdk5r1/Lrrk2/Camk1/Hdac6/Ttbk2/Tnf/Galnt2/Nek7/Csnk1e/Akap9/Rps6kb1/Tgfbr2/Ikbke/Phip/Csnk1g2/Galnt1/Prkca/Nlk/Sbk1/Cab39/Mad2l2/Ern1/Hsp90aa1/Gadd45a/Mapk3/Ikbkb/Irgm2/Atr/Mapkapk3/Hipk2	50
GO:0071675	BP	GO:0071675	regulation of mononuclear cell migration	24/2283	122/28564	3.17638229938744e-05	0.000369555944298461	0.000237629133668955	Ccl5/Selenok/Rhoa/Xcl1/Cmklr1/Dusp1/Nedd9/Cxcl13/Mdk/Pla2g7/Aif1/Ninj1/Abl2/Ptprj/Abl1/Lgmn/Wasl/Crk/Adam10/Mapk3/Lrch1/Lyn/Tnfrsf14/Ccl21a	24
GO:0061077	BP	GO:0061077	chaperone-mediated protein folding	16/2283	64/28564	3.18320118025529e-05	0.000369555944298461	0.000237629133668955	Cd74/H2-DMb2/H2-DMa/Dnajb1/Dnajb4/Hspa1a/Chordc1/Cct7/St13/Dnajb14/Hspa1b/Hspa13/Dnajb6/H2-DMb1/Ero1a/Hsph1	16
GO:0038066	BP	GO:0038066	p38MAPK cascade	14/2283	51/28564	3.18550963446108e-05	0.000369555944298461	0.000237629133668955	Zfp36/Dusp1/Per1/Zc3h12a/Gadd45b/Il1b/Map3k3/Pja2/Zfp36l1/Dusp10/Gadd45g/Dab2ip/Gadd45a/Map2k3	14
GO:1901342	BP	GO:1901342	regulation of vasculature development	46/2283	309/28564	3.220852815051e-05	0.000372776192664336	0.000239699793987609	Ccl5/Btg1/Ppp1r15a/Cxcr4/Ptger4/Emilin2/Stat3/Klf4/Klf2/Zc3h12a/Fasl/Spry2/Smoc2/Hhex/Il10/Il1b/Mdk/Rock2/Nf1/Jup/Ninj1/Rhob/Angpt2/Abl1/Itga5/Egln1/Nos3/Vegfb/Hmox1/Cela1/Tnf/Adrb2/Adam10/Cma1/Tgfbr2/Sp1/Tnfrsf12a/Hif1a/Ago2/Prkca/Dab2ip/S100a1/Gadd45a/Rnh1/Flcn/Hipk2	46
GO:0019827	BP	GO:0019827	stem cell population maintenance	35/2283	212/28564	3.2256501640611e-05	0.000372776192664336	0.000239699793987609	Zfp36l2/Klf10/Stat3/Klf4/Bicral/Ctr9/Smarcd1/Bcl7c/Ing2/Foxo1/Mcph1/Med21/Jmjd1c/Cnot1/Mapk8/H3c6/Ncoa3/Bcl7a/Med27/Panct2/Sap130/Elavl1/Med30/Vps72/Smarca4/Kdm2b/Med10/Foxo3/Kdm4c/Brms1l/Rbpj/Actl6a/Eif4enif1/Smc1a/Sinhcaf	35
GO:0043500	BP	GO:0043500	muscle adaptation	25/2283	130/28564	3.2769350044415e-05	0.00037797750309851	0.000243044302204796	Rgs2/Lmna/Klf4/Nr4a3/Pde5a/Foxo1/Rock2/Aif1/Nfatc1/Selenon/Tbce/Ece1/Errfi1/Nos3/Gatm/Hdac4/Notch1/Gsn/Cdk9/Fdps/Prkca/Foxo3/Tomm70a/Ctdp1/Atp2a2	25
GO:0042832	BP	GO:0042832	defense response to protozoan	12/2283	39/28564	3.34634652478964e-05	0.000384238868391843	0.000247070439067684	Irf8/Il4ra/Il10/Gbp8/Iigp1/Enpp1/Irf4/Bpgm/Gbp2/Myd88/Irgm2/Gbp3	12
GO:0006091	BP	GO:0006091	generation of precursor metabolites and energy	64/2283	478/28564	3.3494128752074e-05	0.000384238868391843	0.000247070439067684	Ndufa6/Rhoa/Atp5e/Stat3/Coq10b/Inpp5k/Nr4a3/Atp5d/Cox5b/Ppp1r3b/Slc25a25/Norad/Pgd/Pank2/Bnip3/Rbks/Coq9/Rubcnl/Foxk2/Ndufb1/Uqcrfs1/Ifnar1/Stk40/Gba/Pde2a/Ppp1cc/Hk3/Cdk1/Gaa/Phka2/Enpp1/Dlat/Agl/Cox6a2/Trap1/Hdac4/Immp2l/Fxn/Ndufa7/Tnf/Prps2/Dgat1/Cs/Irs2/Abcd1/Hmgcl/Bpgm/Uqcrc2/Ugp2/Hif1a/Sdha/Gnpda1/Uqcr11/Pfkp/Epm2aip1/Flcn/Dld/Slc25a12/Atpsckmt/Phkg2/Mtln/Nupr1/Pomc/Oas1c	64
GO:0042771	BP	GO:0042771	intrinsic apoptotic signaling pathway in response to DNA damage by p53 class mediator	13/2283	45/28564	3.35674547042201e-05	0.000384238868391843	0.000247070439067684	Cd74/Cdkn1a/Ppp2r5c/Triap1/Aen/Usp28/Brca2/Bbc3/Muc1/Ifi204/Bag6/Nupr1/Hipk2	13
GO:0046636	BP	GO:0046636	negative regulation of alpha-beta T cell activation	13/2283	45/28564	3.35674547042201e-05	0.000384238868391843	0.000247070439067684	Zc3h12a/Cd274/Irf1/Il4ra/Smad7/Jak3/Vsir/Slc4a2/Hfe/Bcl6/Tbx21/Cbfb/Tnfrsf14	13
GO:1904029	BP	GO:1904029	regulation of cyclin-dependent protein kinase activity	18/2283	78/28564	3.36607664637937e-05	0.000384575853659397	0.000247287124845368	Tnfaip3/Pim1/Hsp90ab1/Cdkn1a/Lats1/Mapre3/Hhex/Cdkn2c/Cnppd1/Cdkn2d/Pkd2/Cdk5rap1/Ccnl1/Hexim1/Fbxo7/Casp3/Ccni/Ccng2	18
GO:0019216	BP	GO:0019216	regulation of lipid metabolic process	55/2283	393/28564	3.46492779087739e-05	0.000394725645043043	0.000253813568731949	Cd74/Nr4a3/Sik1/Nr1d2/Acsl3/Insig1/Srebf2/Pank2/Il1b/Atg7/Lpgat1/Mtmr3/Rubcnl/Mlycd/Dcaf5/Abca7/Mtmr1/Appl2/Lpcat1/Mtmr4/Armc5/Atg14/Vav2/Stat5a/Sirt4/Gpam/Hcar2/Agap2/Tm6sf2/Erlin1/Tnf/Fabp5/Acadl/Dgat1/Irs2/Abcd1/Lonp2/Fdps/Mboat7/Capn2/Acsl4/Dab2ip/Stard4/Asah1/Creb1/Adipor1/Kat5/Cnep1r1/Chp1/Abhd5/Lyn/Mtln/Avil/Ccl21a/Dbi	55
GO:1904294	BP	GO:1904294	positive regulation of ERAD pathway	8/2283	18/28564	3.46802634492227e-05	0.000394725645043043	0.000253813568731949	Atxn3/Rnf185/Ubqln2/Tmem259/Ern1/Eif2a/Bag6/Herpud1	8
GO:0010970	BP	GO:0010970	transport along microtubule	31/2283	179/28564	3.48610768900961e-05	0.000396034988594847	0.000254655493151487	Rabgef1/Vamp7/Ssx2ip/Rhot2/Kif5b/Dync1h1/Borcs6/Kif3a/Mreg/Kif1c/Bicdl1/Klc3/Cilk1/Bicd1/Hdac6/Bloc1s6/Spg7/Rab27b/Borcs7/Hsbp1/Hif1a/Ndel1/Arhgap21/Traf3ip1/Rasgrp1/Klc1/Ap3s1/Arl8a/Copg1/Kif1b/Armcx3	31
GO:0045017	BP	GO:0045017	glycerolipid biosynthetic process	35/2283	213/28564	3.56776270930496e-05	0.000404548008902546	0.000260129472590418	Socs3/Sik1/Chka/Smg1/Lpin2/Acsl3/Lpgat1/Socs6/Bpnt1/Lpcat1/Atg14/Crls1/Pik3c2a/Gpam/Fabp5/Dgat1/Mboat7/Ip6k1/Pck2/Chkb/Capn2/Pigv/Acsl4/Etnk1/Mppe1/Slc30a5/Pik3r1/Pigo/Cds2/Kat5/Cnep1r1/Pigl/Abhd5/Pyurf/Avil	35
GO:0002820	BP	GO:0002820	negative regulation of adaptive immune response	15/2283	58/28564	3.63301658283741e-05	0.00041040136670289	0.000263893255488812	Zc3h12a/Il4ra/Smad7/Jak3/Vsir/Muc4/Ahr/Hfe/Cr2/Bcl6/Fcgr2b/Tbx21/Thoc1/Dusp22/Tnfrsf14	15
GO:0043687	BP	GO:0043687	post-translational protein modification	15/2283	58/28564	3.63301658283741e-05	0.00041040136670289	0.000263893255488812	Wipi2/Lcmt1/Ube2b/Atg7/Atg12/Rps6ka5/Parp6/Agbl5/Enpp1/Vipas39/Stt3a/Prkca/Flcn/Irgm2/Rhbdd1	15
GO:0038127	BP	GO:0038127	ERBB signaling pathway	24/2283	123/28564	3.65093319031137e-05	0.000411652972637917	0.000264698053892475	Fasl/Plaur/Ptpn2/Sos1/Abl2/Ptprj/Tgfa/Abl1/Kif16b/Errfi1/Lgmn/Garem1/Psen2/Ralb/Hip1/Cpne3/Hip1r/Arf4/Dab2ip/Ptpn12/Rbpj/Ptpn11/Zgpat/Mvb12a	24
GO:1902099	BP	GO:1902099	regulation of metaphase/anaphase transition of cell cycle	20/2283	93/28564	3.76478628955108e-05	0.000423696789708169	0.000272442380186303	Smarcd1/Bcl7c/Lcmt1/Nsmce2/Spc24/Ube2c/Bcl7a/Zw10/Dync1li1/Fbxo5/Cdc20/Incenp/Smarcd3/Smarca4/Anapc4/Mad1l1/Actl6a/Cul3/Cdt1/Pcid2	20
GO:0007093	BP	GO:0007093	mitotic cell cycle checkpoint signaling	27/2283	147/28564	3.79411389359844e-05	0.000425099351328743	0.000273344244999889	Ppp1r10/Cdkn1a/Ppp2r5c/Donson/Rpa2/Lcmt1/Babam2/Rad17/Spc24/Cdk1/Zw10/Mus81/Dync1li1/Cdc20/Incenp/Rad9a/Casp2/Sde2/Uimc1/Taok3/Muc1/Mad1l1/Vps4a/Trim39/Cdt1/Pcid2/Zfyve19	27
GO:0070498	BP	GO:0070498	interleukin-1-mediated signaling pathway	9/2283	23/28564	3.80548995791717e-05	0.000425099351328743	0.000273344244999889	Tollip/Il1b/Rps6ka5/Traf6/Irak1/Tnip2/Mapk3/Ikbkb/Myd88	9
GO:0071218	BP	GO:0071218	cellular response to misfolded protein	9/2283	23/28564	3.80548995791717e-05	0.000425099351328743	0.000273344244999889	Klhl15/Dnajb14/Atxn3/Hdac6/Rnf185/Uggt1/Derl1/Cul3/Bag6	9
GO:0098780	BP	GO:0098780	response to mitochondrial depolarisation	9/2283	23/28564	3.80548995791717e-05	0.000425099351328743	0.000273344244999889	Sqstm1/Ulk1/Gba/Cdc37/Optn/Atg14/Hdac6/Atpif1/Mul1	9
GO:0070897	BP	GO:0070897	transcription preinitiation complex assembly	16/2283	65/28564	3.91172997144836e-05	0.000436157891816493	0.00028045502602314	Nfkbiz/Gtf2a1/Med21/Taf7/Brf1/Med27/Ahr/Med16/Med26/Dr1/Taf13/Med30/Med10/Taf5/Creb1/Med25	16
GO:0010632	BP	GO:0010632	regulation of epithelial cell migration	39/2283	249/28564	4.01684818047251e-05	0.000444753091074403	0.000285981847563642	Jun/Arf6/Rhoa/Klf4/Zc3h12a/Bcas3/Smoc2/Cxcl13/Dnaja4/Rock2/Nf1/Jup/Map3k3/Rhob/Angpt2/Abl1/Adam9/Stat5a/Nos3/Pik3c2a/Lgmn/Hmox1/Hdac6/Clasp1/Tnf/Notch1/Irs2/Dusp10/Tgfbr2/Rab11a/Sp1/Hif1a/Prkca/Dab2ip/Mapre2/Adipor1/Gadd45a/Map2k3/Dock5	39
GO:0072593	BP	GO:0072593	reactive oxygen species metabolic process	39/2283	249/28564	4.01684818047251e-05	0.000444753091074403	0.000285981847563642	Rhoa/Ptger4/Stat3/Cdkn1a/Zc3h12a/Sirt2/Prdx6/Ncf1/Hbp1/Prdx2/Foxo1/Norad/Bnip3/Aldh2/Itgam/Il18/Acod1/Ncf2/Rnf41/Nos3/Mpv17l/Lrrk2/Pon3/Dhfr/Hdac4/Immp2l/Tnf/Abcd1/Atpif1/Arf4/Gnai3/Tgfbr2/Hif1a/Birc3/Txnrd1/Foxo3/Map3k7/Gadd45a/Birc2	39
GO:2001235	BP	GO:2001235	positive regulation of apoptotic signaling pathway	30/2283	172/28564	4.0311070075868e-05	0.000444753091074403	0.000285981847563642	Atf3/Ptpn2/Skil/Bcl2l11/Nf1/Dapk3/Jak3/Trps1/Ppp2r1a/Ddit3/Faf1/Mapk8/Ctsl/Tnfsf10/Siah1a/Ppp2r1b/Stk3/Ctnna1/Psen2/Rad9a/Tnf/Casp2/Pdia3/Bbc3/Tnfrsf12a/Dab2ip/Flcn/Trim39/Nupr1/Plekhf1	30
GO:0051851	BP	GO:0051851	modulation by host of symbiont process	18/2283	79/28564	4.03663940476728e-05	0.000444753091074403	0.000285981847563642	Ccl5/Jun/Zc3h12a/Inpp5k/Ccnt1/Sap30bp/Rock2/Brd4/Rab5a/Ddx56/Eif2ak4/Psmc3/Cdk9/Sp1/Smarca4/Ctdp1/Rab9/Tbc1d20	18
GO:1990874	BP	GO:1990874	vascular associated smooth muscle cell proliferation	18/2283	79/28564	4.03663940476728e-05	0.000444753091074403	0.000285981847563642	Jun/Gna13/Rhoa/Cdkn1a/Nr4a3/Mef2d/Il10/Nf1/Ddit3/Efemp2/Enpp1/Hmox1/Frs2/Poldip2/Tnf/Gnai3/Tpm1/Ern1	18
GO:0032968	BP	GO:0032968	positive regulation of transcription elongation by RNA polymerase II	14/2283	52/28564	4.04044769036608e-05	0.000444753091074403	0.000285981847563642	Ell2/Ccnt1/Med21/Brd4/Supt6/Med27/Med16/Med26/Pwwp2b/Cdk9/Med30/Eapp/Med10/Med25	14
GO:0045639	BP	GO:0045639	positive regulation of myeloid cell differentiation	23/2283	116/28564	4.04052384683106e-05	0.000444753091074403	0.000285981847563642	Ccl5/Jun/Ccl3/Cd74/Klf10/Stat3/Hspa1a/Brd1/Nedd9/Ninj1/Itgam/Ccl9/Hspa1b/Traf6/Acvr1b/Stat5a/Acvr2a/Zfp36l1/Tnf/Hif1a/Prkca/Foxo3/Creb1	23
GO:0045926	BP	GO:0045926	negative regulation of growth	41/2283	267/28564	4.12216746143894e-05	0.000452911866520508	0.000291228043088214	Rgs2/Plac8/Cdkn1a/Ulk1/Hspa1a/Cdkn2c/Vgll4/Ifrd1/Ppt1/Sema4c/Cxadr/Cdkn2d/Bcl11a/Hspa1b/Acvr1b/Ptprj/Enpp1/Stk3/Lgmn/Mapk11/Fxn/Adrb2/Dusp10/Rrad/Bbc3/Sertad2/Tgfbr2/Hif1a/Smarca4/Dab2ip/Bcl6/Cdkn2aip/Spag9/Adipor1/Cgrrf1/Mul1/Flcn/Tomm70a/Ctdp1/Sertad1/Nf2	41
GO:0036473	BP	GO:0036473	cell death in response to oxidative stress	21/2283	101/28564	4.14075439001917e-05	0.000454125358511939	0.000292008333745384	Atf4/Nr4a3/Gskip/Il10/Atg7/Ncoa7/Txn1/Aldh2/Zfp622/Itgam/Hk3/Abl1/Lrrk2/Trap1/Hdac6/Tnf/Hif1a/Oxr1/Foxo3/Sigmar1/Fbxo7	21
GO:0071902	BP	GO:0071902	positive regulation of protein serine/threonine kinase activity	34/2283	206/28564	4.17443563281792e-05	0.000456157476319359	0.000293315011128175	Pim1/Hsp90ab1/Rhoa/Ptpn1/Pde5a/Mapre3/Erp29/Il1b/Map2k4/Akap13/Rapgef2/Pkd2/Traf6/Tgfa/Fzd4/Adam9/Cdk5rap1/Ralb/Lrrk2/Camk1/Tnf/Cd24a/Adrb2/Taok3/Fzd5/Dvl2/Dab2ip/Map3k7/Cab39/Rasgrp1/Ern1/Irak1/Dipk2a/Irgm2	34
GO:0120032	BP	GO:0120032	regulation of plasma membrane bounded cell projection assembly	34/2283	206/28564	4.17443563281792e-05	0.000456157476319359	0.000293315011128175	Arf6/Mark4/Bcas3/Mien1/Prkcq/Evi5l/Rabep2/Rhoq/Rab5a/Crocc/Arhgap24/Rab17/Arap1/Wasl/Plekhm1/Cenpj/Kctd17/Hdac4/Ttbk2/Abi3/Ndel1/Cep120/Fxr2/Cdk10/Hsp90aa1/Pik3r1/Odf2/Map4/Entr1/Srf/Rab3ip/Fscn1/Avil/Ccl21a	34
GO:0051489	BP	GO:0051489	regulation of filopodium assembly	15/2283	59/28564	4.51416186678067e-05	0.000492387112316783	0.000316611124065967	Arf6/Bcas3/Mien1/Prkcq/Rhoq/Rab5a/Rab17/Arap1/Wasl/Fxr2/Pik3r1/Srf/Rab3ip/Fscn1/Ccl21a	15
GO:0006644	BP	GO:0006644	phospholipid metabolic process	51/2283	360/28564	4.75708231373332e-05	0.000517945616835232	0.00033304556485983	Socs3/Inpp5k/Chka/Smg1/Prdx6/Acsl3/Pmvk/Lpgat1/Fig4/Pnpla8/Pla2g7/Mtmr3/Socs6/Bpnt1/Mtmr1/Isyna1/Lclat1/Lpcat1/Mtmr4/Abhd12/Plpp2/Atg14/Crls1/Inpp5a/Dolk/Pik3c2a/Cln8/Gpam/Sgms1/Fabp5/Fdps/Serinc1/Mboat7/Ip6k1/Chkb/Mtmr6/Capn2/Pigv/Etnk1/Mppe1/Slc30a5/Osbp/Pik3r1/Hmgcs1/Pigo/Cds2/Pigl/Chp1/Abhd5/Pyurf/Dbi	51
GO:0043966	BP	GO:0043966	histone H3 acetylation	16/2283	66/28564	4.78347976708151e-05	0.000519879633169634	0.000334289161758043	Nfkbiz/Per1/Kat14/Wbp2/Taf7/Brd4/Brca2/Usp22/Irf4/Atxn7/Dr1/Smarca4/Map3k7/Tada3/Taf5/Pole3	16
GO:0002292	BP	GO:0002292	T cell differentiation involved in immune response	18/2283	80/28564	4.82312594633674e-05	0.000522607933920399	0.000336043493554878	Nfkbiz/Ptger4/Stat3/Zc3h12a/Irf1/Il4ra/Smad7/Rara/Jak3/Relb/Il18/Il27/Irf4/Malt1/Gadd45g/Bcl6/Tbx21/Nfkbid	18
GO:2000117	BP	GO:2000117	negative regulation of cysteine-type endopeptidase activity	21/2283	102/28564	4.82594272147055e-05	0.000522607933920399	0.000336043493554878	Nr4a1/Siah2/Klf4/Triap1/Plaur/Mrtfa/Cdkn2d/Hspa1b/Ints1/Sh3rf1/Tnf/Fcmr/Dnajb6/Mical1/Caap1/Ifi204/Bcl2a1d/Rps6ka1/Usp47/Herpud1/Pcid2	21
GO:0051302	BP	GO:0051302	regulation of cell division	31/2283	182/28564	4.84083209005116e-05	0.00052327917440212	0.000336475109651482	Rhoa/Sirt2/Kat14/Klhl9/Il1b/Mdk/Brca2/Kdf1/Tgfa/Ncoa3/Cenpv/Garem1/Vegfb/Rab11fip3/Incenp/Pdxp/Cit/Poldip2/Dr1/Rab11a/Racgap1/Rbl2/Setd2/Tada3/Thoc5/Vps4a/Flcn/Cul3/Entr1/Zfyve19/Orc6	31
GO:0000079	BP	GO:0000079	regulation of cyclin-dependent protein serine/threonine kinase activity	17/2283	73/28564	4.87493789555149e-05	0.000525703213449945	0.000338033797335449	Tnfaip3/Pim1/Cdkn1a/Lats1/Mapre3/Hhex/Cdkn2c/Cnppd1/Cdkn2d/Pkd2/Cdk5rap1/Ccnl1/Hexim1/Fbxo7/Casp3/Ccni/Ccng2	17
GO:0043524	BP	GO:0043524	negative regulation of neuron apoptotic process	33/2283	199/28564	4.88071908849891e-05	0.000525703213449945	0.000338033797335449	Jun/Hsp90ab1/Rhoa/Cebpb/Nr4a3/Gclc/Prdx2/Ppt1/Il10/Retreg1/Mdk/Map2k4/Gba/Nr4a2/Snx6/F2r/Stambp/Optn/Pcp4/Cln8/Alkbh1/Lgmn/Vegfb/Agap2/Hmox1/Bhlhb9/Hif1a/Oxr1/Kdm2b/Zpr1/Hsph1/Amigo2/Hipk2	33
GO:0002823	BP	GO:0002823	negative regulation of adaptive immune response based on somatic recombination of immune receptors built from immunoglobulin superfamily domains	14/2283	53/28564	5.08964986961754e-05	0.000546252796166974	0.000351247438229727	Zc3h12a/Il4ra/Smad7/Jak3/Vsir/Muc4/Ahr/Hfe/Cr2/Bcl6/Fcgr2b/Tbx21/Thoc1/Dusp22	14
GO:0045646	BP	GO:0045646	regulation of erythrocyte differentiation	14/2283	53/28564	5.08964986961754e-05	0.000546252796166974	0.000351247438229727	B2m/Zfp36/Stat3/Hspa1a/Brd1/Hspa1b/Acvr1b/Stat5a/Acvr2a/Zfp36l1/Hif1a/Foxo3/Senp1/Lyn	14
GO:0046683	BP	GO:0046683	response to organophosphorus	20/2283	95/28564	5.19048305012595e-05	0.000556083602220789	0.000357568770525627	Crem/Per1/Inpp5k/Il1b/Pde2a/Rapgef2/Rap1b/Pkd2/Slc26a6/Cib2/Crls1/Ahr/Enpp1/Carm1/Pdxp/Zfp36l1/Itpr3/Akap9/Itpr1/Pik3r1	20
GO:0044839	BP	GO:0044839	cell cycle G2/M phase transition	27/2283	150/28564	5.46825386811138e-05	0.000584802069980438	0.000376035107542557	Cdkn1a/Gpr132/Lmnb1/Donson/Kat14/Aven/Lats1/Prkcq/Brd4/Babam2/Rad17/Abcb1a/Cdk1/Atf5/Fbxo5/Smarcd3/Cit/Rab11a/Uimc1/Bach1/Arpp19/Taok3/Cdk10/Vps4a/Usp47/Trim39/Zfyve19	27
GO:0009100	BP	GO:0009100	glycoprotein metabolic process	51/2283	362/28564	5.50267600204672e-05	0.000587439932771689	0.000377731286590665	Gpc1/Serp1/Alg5/Phlda1/Glce/Mlec/Gnptab/Chpf/Chst14/Abca7/Jak3/Tusc3/Man1a/Dad1/Ctsl/Manba/Alg3/Pmm1/Mgat4b/Ganc/Dpy19l1/Slc2a10/Galnt4/Xylt2/Vegfb/Galnt7/St3gal5/Btk/Alg10b/Mgat5/Slc35d1/Cela1/Tnip1/Galnt2/Chst12/B3gnt7/St6galnac4/Hif1a/Ago2/Stt3a/Galnt1/Uggt1/Ids/Ncstn/Extl3/Srd5a3/Trip11/Chp1/B3galnt2/Cog3/Ccl21a	51
GO:0000086	BP	GO:0000086	G2/M transition of mitotic cell cycle	25/2283	134/28564	5.53851304611914e-05	0.000590197832061469	0.000379504650621436	Cdkn1a/Gpr132/Lmnb1/Donson/Kat14/Aven/Lats1/Prkcq/Brd4/Babam2/Rad17/Abcb1a/Cdk1/Fbxo5/Smarcd3/Cit/Rab11a/Uimc1/Bach1/Arpp19/Taok3/Vps4a/Usp47/Trim39/Zfyve19	25
GO:0016578	BP	GO:0016578	histone deubiquitination	13/2283	47/28564	5.56113581056716e-05	0.000590197832061469	0.000379504650621436	Asxl1/Taf7/Mysm1/Babam2/Usp36/Usp21/Usp22/Epop/Atxn7/Uimc1/Tada3/Taf5/Usp15	13
GO:2001239	BP	GO:2001239	regulation of extrinsic apoptotic signaling pathway in absence of ligand	13/2283	47/28564	5.56113581056716e-05	0.000590197832061469	0.000379504650621436	Hspa1a/Prdx2/Il1b/Nf1/Dapk3/Jak3/Ppp2r1a/Hspa1b/Eya3/Ppp2r1b/Ctnna1/Agap2/Tnf	13
GO:0042026	BP	GO:0042026	protein refolding	8/2283	19/28564	5.5701611346936e-05	0.000590197832061469	0.000379504650621436	B2m/Dnaja1/Hspa1a/Dnaja4/St13/Hspa1b/Hspa13/Hsp90aa1	8
GO:0042987	BP	GO:0042987	amyloid precursor protein catabolic process	15/2283	60/28564	5.57752144897817e-05	0.000590197832061469	0.000379504650621436	Ifngr1/Picalm/Rock2/Abca7/Ranbp9/Prnp/Adam9/Psen2/Tnf/Adam10/Csnk1e/Sp1/Ncstn/Casp3/Lyn	15
GO:0060491	BP	GO:0060491	regulation of cell projection assembly	34/2283	209/28564	5.63282781068377e-05	0.000594464403700072	0.000382248110002512	Arf6/Mark4/Bcas3/Mien1/Prkcq/Evi5l/Rabep2/Rhoq/Rab5a/Crocc/Arhgap24/Rab17/Arap1/Wasl/Plekhm1/Cenpj/Kctd17/Hdac4/Ttbk2/Abi3/Ndel1/Cep120/Fxr2/Cdk10/Hsp90aa1/Pik3r1/Odf2/Map4/Entr1/Srf/Rab3ip/Fscn1/Avil/Ccl21a	34
GO:1900101	BP	GO:1900101	regulation of endoplasmic reticulum unfolded protein response	9/2283	24/28564	5.65733438498823e-05	0.000594464403700072	0.000382248110002512	Pigbos1/Ptpn1/Ptpn2/Ufl1/Abca7/Atf6/Tmem33/Ern1/Pik3r1	9
GO:1904292	BP	GO:1904292	regulation of ERAD pathway	9/2283	24/28564	5.65733438498823e-05	0.000594464403700072	0.000382248110002512	Atxn3/Rnf185/Ubqln2/Tmem259/Usp19/Ern1/Eif2a/Bag6/Herpud1	9
GO:2000001	BP	GO:2000001	regulation of DNA damage checkpoint	9/2283	24/28564	5.65733438498823e-05	0.000594464403700072	0.000382248110002512	Ppp1r10/Rpa2/Brd4/Babam2/Wdr76/Brca2/Cry1/Thoc5/Thoc1	9
GO:0048660	BP	GO:0048660	regulation of smooth muscle cell proliferation	32/2283	192/28564	5.70190199206975e-05	0.000596236515777364	0.000383387600421183	Tnfaip3/Ccl5/Jun/Gna13/Rhoa/Klf4/Cdkn1a/Nr4a3/Mef2d/Il10/Nf1/Aif1/Il18/Traf6/Efemp2/Gnaq/Nos3/Tgm2/Hmox1/Hdac4/Frs2/Tnf/Rps6kb1/Gnai3/Tgfbr2/Hif1a/Tpm1/Prkca/Ern1/Pik3r1/Irak1/Myd88	32
GO:0002719	BP	GO:0002719	negative regulation of cytokine production involved in immune response	11/2283	35/28564	5.70390687739182e-05	0.000596236515777364	0.000383387600421183	Rabgef1/Smad7/Il10/Jak3/Vsir/Hfe/Hmox1/Atg9a/Tnf/Bcl6/Tbx21	11
GO:2000515	BP	GO:2000515	negative regulation of CD4-positive, alpha-beta T cell activation	11/2283	35/28564	5.70390687739182e-05	0.000596236515777364	0.000383387600421183	Zc3h12a/Cd274/Irf1/Il4ra/Smad7/Jak3/Vsir/Bcl6/Tbx21/Cbfb/Tnfrsf14	11
GO:0030433	BP	GO:0030433	ubiquitin-dependent ERAD pathway	18/2283	81/28564	5.74242302354451e-05	0.000599222340117184	0.000385307523134119	Dnajb9/Tmub1/Man1a/Faf1/Marchf6/Sec61b/Yod1/Erlin1/Rnf185/Ubqln2/Jkamp/Ubxn4/Ankzf1/Usp19/Canx/Derl1/Bag6/Herpud1	18
GO:0045860	BP	GO:0045860	positive regulation of protein kinase activity	52/2283	373/28564	6.18203803882772e-05	0.000643980121657123	0.000414087341227615	Pim1/Hsp90ab1/Rhoa/Cdkn1a/Ptpn1/Snx9/Pde5a/Mapre3/Erp29/Nedd9/Il1b/Map2k4/Akap13/Rapgef2/Abi1/Il18/Pkd2/Prnp/Traf6/Tgfa/Fzd4/Abl1/Nab2/Adam9/Cdk5r1/Axin2/Cdk5rap1/Agap2/Ralb/Lrrk2/Camk1/Abi3/Tnf/Ikbkg/Cd24a/Adrb2/Tgfbr2/Malt1/Taok3/Fzd5/Dvl2/Dab2ip/Map3k7/Cab39/Rasgrp1/Ern1/Hsp90aa1/Irak1/Dipk2a/Map2k3/Irgm2/Ccl21a	52
GO:0006906	BP	GO:0006906	vesicle fusion	24/2283	127/28564	6.25222493442315e-05	0.000649146305683312	0.000417409262721391	Snap23/Stx5a/Vamp7/Gosr2/Tmem175/Atp13a2/Rubcnl/Kif5b/Stx11/Vamp2/Tgfbrap1/Rab3a/AU040320/Plekhm1/Bloc1s6/Stx8/Gnai3/Chmp1a/Chmp1b/Uso1/Rab20/Vps4a/Vamp4/Chp1	24
GO:0002698	BP	GO:0002698	negative regulation of immune effector process	26/2283	143/28564	6.25319477323237e-05	0.000649146305683312	0.000417409262721391	Tnfaip3/Serpinb9/Serpinb9b/Zc3h12a/Irf1/Rabgef1/Il4ra/Klrb1b/Smad7/Il10/Jak3/Vsir/Muc4/Ahr/Hfe/Cr2/Hmox1/Atg9a/Tnf/Crk/Dusp10/Bcl6/Fcgr2b/Tbx21/Thoc1/Dusp22	26
GO:0051258	BP	GO:0051258	protein polymerization	42/2283	281/28564	6.3189954307495e-05	0.000654768389824087	0.000421024333739454	Arf6/Rhoa/Ube2s/Sptan1/Arpc3/Slain2/Arpc4/Hspa1a/Lats1/Snx9/Tubgcp2/Mapre3/Aif1/Camsap1/Mapk8/Hspa1b/Ube2c/Fchsd1/Abl1/Tubgcp6/Mtss1/Wasl/Cenpj/Fbxo5/Tbcd/Clasp1/Arhgef7/Gsn/Hip1r/Akap9/Cyrib/Nin/Ndel1/Tpm1/Tmsb15a/Eml2/Hsp90aa1/Tmsb15l/Flii/Tubgcp4/Avil/Ccl21a	42
GO:0006650	BP	GO:0006650	glycerophospholipid metabolic process	41/2283	272/28564	6.32910152595281e-05	0.000654768389824087	0.000421024333739454	Socs3/Inpp5k/Chka/Smg1/Prdx6/Acsl3/Lpgat1/Fig4/Pnpla8/Pla2g7/Mtmr3/Socs6/Bpnt1/Mtmr1/Lclat1/Lpcat1/Mtmr4/Abhd12/Atg14/Crls1/Inpp5a/Pik3c2a/Gpam/Fabp5/Serinc1/Mboat7/Ip6k1/Chkb/Mtmr6/Capn2/Pigv/Etnk1/Mppe1/Slc30a5/Pik3r1/Pigo/Cds2/Pigl/Abhd5/Pyurf/Dbi	41
GO:0046785	BP	GO:0046785	microtubule polymerization	19/2283	89/28564	6.48172861707206e-05	0.000669408027502416	0.0004304378054273	Slain2/Hspa1a/Tubgcp2/Mapre3/Camsap1/Mapk8/Hspa1b/Abl1/Tubgcp6/Cenpj/Fbxo5/Tbcd/Clasp1/Arhgef7/Akap9/Nin/Ndel1/Eml2/Tubgcp4	19
GO:0043405	BP	GO:0043405	regulation of MAP kinase activity	33/2283	202/28564	6.60441518672363e-05	0.000680910682179161	0.000437834157476019	Rgs2/Dusp1/Inpp5k/Dnaja1/Spry2/Ptpn1/Pde5a/Erp29/Il1b/Sos1/Map2k4/Nf1/Gba/Akap13/Traf6/Ptprj/Tgfa/Fzd4/Adam9/Lrrk2/Tnf/Cd24a/Dusp10/Taok3/Fzd5/Dvl2/Dab2ip/Map3k7/Rasgrp1/Ern1/Irak1/Lyn/Dusp7	33
GO:0031056	BP	GO:0031056	regulation of histone modification	28/2283	160/28564	6.74382751298427e-05	0.000694095477874843	0.000446312147418015	Eed/Arid5a/Kat14/Ctr9/Prmt6/Ing2/Wbp2/Ube2b/Atg7/Sap30bp/Taf7/Rnf20/Nfya/Lrrk2/Jdp2/Pwwp2b/Rrp8/Dr1/Ubr5/Cdk9/Znhit1/Glyr1/Trip12/Muc1/Tada3/Bcl6/Kat8/Flcn	28
GO:0071559	BP	GO:0071559	response to transforming growth factor beta	38/2283	246/28564	6.78869154779177e-05	0.000697520679338809	0.000448514595163968	Jun/Zfp36l2/Nfkbiz/Xcl1/Stat3/Spry2/Lats1/Skil/Ing2/Smad7/Smad5/Bambi/Rock2/Rasl11b/Pmepa1/Snx6/Appl2/Mtmr4/Dcp1a/Adam9/Nos3/Slc2a10/Zfp36l1/Crk/Sap130/Tgfbr2/Nlk/Map3k7/Brms1l/Snx25/Creb1/Flcn/Furin/Usp15/Dusp22/Strap/Sinhcaf/Hipk2	38
GO:0050688	BP	GO:0050688	regulation of defense response to virus	18/2283	82/28564	6.81338673017924e-05	0.000698865442971196	0.000449379295142101	Tnfaip3/Ccl5/Selenok/Zc3h12a/Rnf125/Il1b/Traf3/Trim44/Gpatch3/Atg12/Il27/Elmod2/Eif2ak4/Pcbp2/Traf3ip1/Hsp90aa1/Mul1/Tomm70a	18
GO:0051591	BP	GO:0051591	response to cAMP	15/2283	61/28564	6.85415243281573e-05	0.000701366873542553	0.000450987746551894	Crem/Per1/Inpp5k/Pde2a/Rapgef2/Rap1b/Pkd2/Slc26a6/Ahr/Carm1/Zfp36l1/Itpr3/Akap9/Itpr1/Pik3r1	15
GO:0005996	BP	GO:0005996	monosaccharide metabolic process	42/2283	282/28564	6.86107105989974e-05	0.000701366873542553	0.000450987746551894	Atf4/Serp1/Atf3/Sik1/Gclc/Ptpn2/Gpd2/Foxo1/Lcmt1/Pgd/Rbks/Mlycd/Clk2/Zfp692/Chst14/Foxk2/Nudt5/Hk3/Slc39a14/Pmm1/Cry1/Ganc/Dlat/Galm/Gpt/Sirt7/Tnf/Fabp5/Irs2/Chst12/Pck2/Hif1a/Arpp19/Ids/Gnpda1/Pfkp/Pik3r1/Adipor1/Epm2aip1/Slc25a12/Oas1c/Glb1	42
GO:0002761	BP	GO:0002761	regulation of myeloid leukocyte differentiation	27/2283	152/28564	6.92687940547955e-05	0.000706893913565972	0.000454541703003636	Ccl5/Jun/Ccl3/Cd74/Klf10/Cebpb/Ptpn2/Nedd9/Nf1/Ninj1/Rara/Itgam/Ccl9/Traf6/Tcta/Stat5a/Gpr137/Zfp36l1/Tnf/Prkca/Tfe3/Thoc5/Pik3r1/Creb1/Tob2/Lyn/C1qc	27
GO:0002709	BP	GO:0002709	regulation of T cell mediated immunity	23/2283	120/28564	7.02196717126933e-05	0.000715385183387692	0.000460001696605728	B2m/H2-K1/Xcl1/Arid5a/H60b/Smad7/Il1b/Vsir/Il18/H2-Q1/Traf6/Muc4/Ahr/Hfe/Cd1d2/Cd24a/Cyrib/Malt1/Fzd5/Map3k7/H2-M3/Tbx21/Dusp22	23
GO:0002701	BP	GO:0002701	negative regulation of production of molecular mediator of immune response	13/2283	48/28564	7.07220996922869e-05	0.000718073798056087	0.00046173050975101	Rabgef1/Smad7/Il10/Jak3/Vsir/Hfe/Hmox1/Atg9a/Tnf/Bcl6/Fcgr2b/Tbx21/Thoc1	13
GO:0042789	BP	GO:0042789	mRNA transcription by RNA polymerase II	13/2283	48/28564	7.07220996922869e-05	0.000718073798056087	0.00046173050975101	Nfkbiz/Atf4/Stat3/Taf7/Rara/Atf1/Anxa2/Supt6/Enpp1/Taf13/Sp1/Taf5/Creb1	13
GO:0051168	BP	GO:0051168	nuclear export	29/2283	169/28564	7.27913877791793e-05	0.000737839976125318	0.000474440411575087	Nup107/Hhex/Egr2/Nxt1/Txn1/Akap13/Supt6/Uhmk1/Thoc6/Frat1/Ltv1/Dnajc27/Nol6/Camk1/Nup153/Sirt7/Fyttd1/Nup214/Styx/Malt1/Setd2/Nup93/Thoc5/Ythdc1/Alyref/Ptpn11/Chp1/Thoc1/Pcid2	29
GO:0060211	BP	GO:0060211	regulation of nuclear-transcribed mRNA poly(A) tail shortening	7/2283	15/28564	7.47490218877232e-05	0.000756409850060473	0.000486381074751076	Zfp36/Tob1/Cnot1/Cpeb3/Tent4b/Ago2/Eif4enif1	7
GO:2000403	BP	GO:2000403	positive regulation of lymphocyte migration	12/2283	42/28564	7.55274130747332e-05	0.000763004285441223	0.000490621379881436	Ccl5/Selenok/Rhoa/Xcl1/Nedd9/Cxcl13/Aif1/Abl2/Abl1/Adam10/Tnfrsf14/Ccl21a	12
GO:0045995	BP	GO:0045995	regulation of embryonic development	19/2283	90/28564	7.60737165413874e-05	0.000765952921899153	0.000492517390317238	Tgif1/Tgif2/Kat14/Rbm19/Ino80b/Rab14/Zbed3/Actr8/Clasp1/Notch1/Dr1/Ruvbl1/Trip12/Racgap1/Ino80e/Tada3/Ino80/Actl6a/Bag6	19
GO:0050000	BP	GO:0050000	chromosome localization	19/2283	90/28564	7.60737165413874e-05	0.000765952921899153	0.000492517390317238	Gem/Lmna/Ube2b/Dync1h1/Brca2/Iffo1/Kif22/Zw10/Cenpc1/Incenp/Rab11a/Ndel1/Chmp1a/Chmp1b/Mad1l1/Vps4a/Cul3/Kat5/Cdt1	19
GO:2000406	BP	GO:2000406	positive regulation of T cell migration	11/2283	36/28564	7.6230003601714e-05	0.00076624516141222	0.000492705304010375	Ccl5/Selenok/Rhoa/Xcl1/Cxcl13/Aif1/Abl2/Abl1/Adam10/Tnfrsf14/Ccl21a	11
GO:0071706	BP	GO:0071706	tumor necrosis factor superfamily cytokine production	32/2283	195/28564	7.73891855543051e-05	0.000775462633460392	0.000498632254804207	Tnfaip3/Ccl3/Ifngr1/Ccl4/Selenok/Zfp36/Ptger4/Stat3/Zc3h12a/Arid5a/Cd274/Ticam1/Il10/Rara/Vsir/Il18/Ptprj/Errfi1/Psen2/Lrrk2/Btk/Clec7a/Cd24a/Wdr83/Fzd5/Rasgrp1/Pik3r1/Ptpn11/Fcgr3/Pomc/Myd88/Oas1c	32
GO:0032869	BP	GO:0032869	cellular response to insulin stimulus	35/2283	221/28564	7.7404591049609e-05	0.000775462633460392	0.000498632254804207	Socs3/Inpp5k/Cpeb2/Ptpn1/Lpin2/Insig1/Ptpn2/Foxo1/Prkcq/Il1b/Sos1/Rhoq/Uchl3/Vamp2/Appl2/Ptprj/Slc39a14/Enpp1/Gpam/Zfp36l1/Tnf/Irs2/Rps6kb1/Pck2/Sp1/Ndel1/Phip/Prkca/Slc27a4/Uso1/Pik3r1/Adipor1/Ptpn11/Ptpre/Mapk3	35
GO:0002520	BP	GO:0002520	immune system development	36/2283	230/28564	7.89874413789136e-05	0.000790005622163519	0.000507983579981892	Tnfaip3/Nfkbiz/Chaserr/Cd274/Cd28/Icos/Prdx2/Bcl2l11/Cxcl13/Asxl1/Shld2/Jak3/Supt6/Acod1/Abl1/Ahr/Stat5a/Trp53bp1/Psen2/Tgfbr2/Tox/Ctnnbl1/Rnf8/Bcl6/Mad1l1/Nsd2/Mad2l2/Tbx21/Mapk3/Thoc1/Srf/Pms2/Lyn/Kmt5c/Pcid2/Ccl21a	36
GO:0090174	BP	GO:0090174	organelle membrane fusion	24/2283	129/28564	8.09285118570424e-05	0.000808077230333752	0.000519603851986038	Snap23/Stx5a/Vamp7/Gosr2/Tmem175/Atp13a2/Rubcnl/Kif5b/Stx11/Vamp2/Tgfbrap1/Rab3a/AU040320/Plekhm1/Bloc1s6/Stx8/Gnai3/Chmp1a/Chmp1b/Uso1/Rab20/Vps4a/Vamp4/Chp1	24
GO:0062012	BP	GO:0062012	regulation of small molecule metabolic process	52/2283	377/28564	8.17257025788267e-05	0.000814541160503421	0.000523760240619513	Cd74/Stat3/Nr4a3/Sik1/Insig1/Ptpn2/Srebf2/Foxo1/Lcmt1/Pank2/Il1b/Lpgat1/Cd320/Lacc1/Mlycd/Clk2/Zfp692/Dcaf5/Entpd1/Foxk2/Isyna1/Appl2/Cry1/Nos3/Sirt4/Rd3/Erlin1/Hdac4/Gpt/Sirt7/Tnf/Fabp5/Acadl/Dgat1/Irs2/Abcd1/Lonp2/Fdps/Atpif1/Hif1a/Arpp19/Acsl4/Slc27a4/Stard4/Adipor1/Epm2aip1/Flcn/Slc25a12/Atpsckmt/Mtln/Nupr1/Dbi	52
GO:0009267	BP	GO:0009267	cellular response to starvation	31/2283	187/28564	8.18464378183973e-05	0.000814541160503421	0.000523760240619513	Jun/Klf10/Atf4/Map1lc3b/Cdkn1a/Ulk1/Zc3h12a/Atf3/Chka/Wipi2/Srebf2/Foxo1/Map1lc3a/Atg7/Mtmr3/Gba/Mapk8/Atg14/Pik3c2a/Zfyve1/Ralb/Lrrk2/Eif2ak4/Rrp8/Nprl2/Tfeb/Rraga/Ifi204/Flcn/Kat5/Mapk3	31
GO:0045736	BP	GO:0045736	negative regulation of cyclin-dependent protein serine/threonine kinase activity	9/2283	25/28564	8.21377512017297e-05	0.000814746952200353	0.000523892567276445	Tnfaip3/Cdkn1a/Lats1/Hhex/Cdkn2c/Cdk5rap1/Hexim1/Fbxo7/Casp3	9
GO:0051788	BP	GO:0051788	response to misfolded protein	9/2283	25/28564	8.21377512017297e-05	0.000814746952200353	0.000523892567276445	Klhl15/Dnajb14/Atxn3/Hdac6/Rnf185/Uggt1/Derl1/Cul3/Bag6	9
GO:0031122	BP	GO:0031122	cytoplasmic microtubule organization	15/2283	62/28564	8.37921567402708e-05	0.000829790420613767	0.000533565707220769	Rhoa/Slain2/Tubgcp2/Dync1h1/Camsap1/Tubgcp6/Cenpj/Clasp1/Rab11a/Dvl1/Cript/Cep120/Chp1/Tubgcp4/Kif19a	15
GO:1901977	BP	GO:1901977	negative regulation of cell cycle checkpoint	6/2283	11/28564	8.41204739108742e-05	0.000831673847975983	0.000534776774771749	Ppp1r10/Brd4/Mad1l1/Thoc5/Thoc1/Cdt1	6
GO:0072331	BP	GO:0072331	signal transduction by p53 class mediator	28/2283	162/28564	8.44182324374824e-05	0.000833249471321445	0.000535789920457395	Cd74/Cdkn1a/Ppp2r5c/Triap1/Prmt6/Nop2/Aen/Ppp1r13b/Rpl37rt/Usp28/Brca2/Myo6/Rrp8/Casp2/Znhit1/Bbc3/Hexim1/Muc1/Foxo3/Casp6/Ifi204/Rpf2/Kat5/Bag6/Usp15/Nupr1/Atr/Hipk2	28
GO:1904505	BP	GO:1904505	regulation of telomere maintenance in response to DNA damage	8/2283	20/28564	8.63327358176129e-05	0.00085075188601939	0.000547044193879198	Ino80b/Rtel1/Actr8/Ruvbl1/Ino80e/Ino80/Xrcc1/Actl6a	8
GO:1900077	BP	GO:1900077	negative regulation of cellular response to insulin stimulus	13/2283	49/28564	8.9265912460898e-05	0.000878219050534423	0.000564705927126217	Socs3/Inpp5k/Ptpn2/Prkcq/Il1b/Appl2/Ptprj/Enpp1/Tnf/Rps6kb1/Prkca/Slc27a4/Ptpre	13
GO:0048661	BP	GO:0048661	positive regulation of smooth muscle cell proliferation	22/2283	114/28564	8.99000907201391e-05	0.000883015409830274	0.00056779004665351	Ccl5/Jun/Nr4a3/Mef2d/Nf1/Aif1/Il18/Traf6/Gnaq/Tgm2/Hmox1/Hdac4/Frs2/Tnf/Rps6kb1/Gnai3/Tgfbr2/Hif1a/Prkca/Ern1/Irak1/Myd88	22
GO:0010939	BP	GO:0010939	regulation of necrotic cell death	12/2283	43/28564	9.71907292695499e-05	0.000953070652983648	0.000612836451660217	Fth1/Bnip3/Ahr/Atg9a/Casp2/Birc3/Map3k7/Casp6/Asah1/Birc2/Slc6a6/Nupr1	12
GO:0046580	BP	GO:0046580	negative regulation of Ras protein signal transduction	14/2283	56/28564	9.78994872446931e-05	0.000956903916721262	0.00061530128859532	Rabgef1/Spry2/Nf1/Timp2/Stambp/Abl2/Arhgap24/Heg1/Dab2ip/Bcl6/Lztr1/Flcn/Cul3/Rasa2	14
GO:0046605	BP	GO:0046605	regulation of centrosome cycle	14/2283	56/28564	9.78994872446931e-05	0.000956903916721262	0.00061530128859532	Mark4/Rock2/Mcph1/Chordc1/Mapk8/Atf5/Dync1li1/Poc1a/Cenpj/Ccnl1/Chmp1a/Chmp1b/Cep120/Azin1	14
GO:0000281	BP	GO:0000281	mitotic cytokinesis	17/2283	77/28564	9.95851726727306e-05	0.000969712079255	0.000623537098663431	Rhoa/Snx18/Exoc2/Snx9/Rock2/Rhob/Stambp/Exoc1/Incenp/Cit/Poldip2/Racgap1/Chmp1a/Chmp1b/Cenpa/Vps4a/Exoc4	17
GO:0140888	BP	GO:0140888	interferon-mediated signaling pathway	17/2283	77/28564	9.95851726727306e-05	0.000969712079255	0.000623537098663431	Ifngr1/Irf1/Ptpn2/Ifnar1/Tbk1/Cdc37/Ttll12/Rnf185/Ikbke/Irak1/Mul1/Ythdf2/Ythdf3/Ifitm3/Myd88/Irgm2/Oas1c	17
GO:0045765	BP	GO:0045765	regulation of angiogenesis	44/2283	305/28564	9.96930372128957e-05	0.000969712079255	0.000623537098663431	Ccl5/Btg1/Ppp1r15a/Cxcr4/Emilin2/Stat3/Klf4/Klf2/Zc3h12a/Fasl/Spry2/Smoc2/Hhex/Il10/Il1b/Mdk/Rock2/Nf1/Jup/Ninj1/Rhob/Angpt2/Abl1/Itga5/Egln1/Nos3/Vegfb/Hmox1/Cela1/Tnf/Adrb2/Cma1/Tgfbr2/Sp1/Tnfrsf12a/Hif1a/Ago2/Prkca/Dab2ip/S100a1/Gadd45a/Rnh1/Flcn/Hipk2	44
GO:0051058	BP	GO:0051058	negative regulation of small GTPase mediated signal transduction	15/2283	63/28564	0.000101923395793205	0.000987542624332919	0.00063500236405851	Rabgef1/Spry2/Nf1/Timp2/Stambp/Abl2/Arhgap24/Heg1/Cyrib/Dab2ip/Bcl6/Lztr1/Flcn/Cul3/Rasa2	15
GO:0006334	BP	GO:0006334	nucleosome assembly	16/2283	70/28564	0.000102182204776517	0.000987542624332919	0.00063500236405851	H1f4/H1f2/Shprh/Baz1a/H3c13/H1f0/H3c6/H1f3/H4c14/Hira/Smarca4/Pole3/Nap1l1/Brd2/Nasp/Spty2d1	16
GO:0032206	BP	GO:0032206	positive regulation of telomere maintenance	16/2283	70/28564	0.000102182204776517	0.000987542624332919	0.00063500236405851	Ppp1r10/Tinf2/Prkcq/Ino80b/Cct7/Pkib/Rtel1/Hmbox1/Actr8/Ruvbl1/Nek7/Ino80e/Ino80/Actl6a/Mapk3/Atr	16
GO:0150116	BP	GO:0150116	regulation of cell-substrate junction organization	16/2283	70/28564	0.000102182204776517	0.000987542624332919	0.00063500236405851	Actg1/Arf6/Bcas3/Dapk3/Ptprj/Abl1/Clasp1/Poldip2/Peak1/Vcl/Mapre2/Pik3r1/Ptpn11/Lims1/Dusp22/Rhod	16
GO:0007040	BP	GO:0007040	lysosome organization	19/2283	92/28564	0.000103887070561803	0.000999207750563282	0.000642503187365581	Ppt1/Gnptab/Tmem175/Gba/Rab14/Gaa/Cln6/Cln8/Lrrk2/Cln5/Vps33a/Tpp1/Tfeb/Chmp1a/Chmp1b/Vps35/Hps1/Rab20/Tasl	19
GO:0019915	BP	GO:0019915	lipid storage	19/2283	92/28564	0.000103887070561803	0.000999207750563282	0.000642503187365581	Nfkbia/Zc3h12a/Ptpn2/Srebf2/Il1b/Asxl1/Gba/Cry1/Enpp1/Stat5a/Zfyve1/Tnf/Dgat1/Ikbke/Ehd1/Stard4/Itgav/Cds2/Abhd5	19
GO:0080171	BP	GO:0080171	lytic vacuole organization	19/2283	92/28564	0.000103887070561803	0.000999207750563282	0.000642503187365581	Ppt1/Gnptab/Tmem175/Gba/Rab14/Gaa/Cln6/Cln8/Lrrk2/Cln5/Vps33a/Tpp1/Tfeb/Chmp1a/Chmp1b/Vps35/Hps1/Rab20/Tasl	19
GO:0071560	BP	GO:0071560	cellular response to transforming growth factor beta stimulus	37/2283	242/28564	0.000104366396659789	0.00100221702438372	0.000644438188390337	Jun/Zfp36l2/Nfkbiz/Xcl1/Stat3/Spry2/Lats1/Skil/Ing2/Smad7/Smad5/Bambi/Rasl11b/Pmepa1/Snx6/Appl2/Mtmr4/Dcp1a/Adam9/Nos3/Slc2a10/Zfp36l1/Crk/Sap130/Tgfbr2/Nlk/Map3k7/Brms1l/Snx25/Creb1/Flcn/Furin/Usp15/Dusp22/Strap/Sinhcaf/Hipk2	37
GO:0001909	BP	GO:0001909	leukocyte mediated cytotoxicity	30/2283	181/28564	0.00010603813360277	0.00101664904844312	0.000653718161902427	B2m/Gzmb/Serpinb9/H2-K1/Serpinb9b/Prf1/Klrc3/Vamp7/H60b/Ncf1/Klrb1b/Kif5b/Stx11/Itgam/Il18/H2-Q1/Muc4/Stat5a/Hfe/Cd1d2/Crk/Cyrib/Cd226/H2-M3/Rasgrp1/Ebag9/Fcgr3/Ap1g1/Pomc/Myd88	30
GO:0021700	BP	GO:0021700	developmental maturation	52/2283	381/28564	0.000107321460265848	0.00102731718960361	0.000660577911233853	Rhoa/Ywhaz/Picalm/Klf2/Sirt2/Atp6v0d1/Brd1/Zbtb16/Rock2/Nf1/Atp6v1g1/Gba/Nr4a2/Ppp2r1a/Ddit3/Rnd1/Bcl11a/C1qa/Catsperd/Ctsl/Slc26a6/Atp6v0a1/Brca2/Abl2/Adgrl1/Mreg/Gnaq/Enpp1/Rab3a/Cdk5r1/Psen2/Lrrk2/Fbxo5/Cdc20/Btk/Lyl1/Notch1/Bloc1s6/Ptbp3/Hif1a/Pou2f2/Fzd5/Foxo3/Dab2ip/Vps35/Rbpj/Ythdf2/Dld/Cbfb/Ap1g1/Anapc2/Ccl21a	52
GO:0043112	BP	GO:0043112	receptor metabolic process	18/2283	85/28564	0.0001115787572448	0.00106468414797297	0.000684605336802696	Ptpn1/Pex12/Ptpn2/Rab11b/Scrib/Pex5/Anxa2/Optn/Kif16b/Ece1/Arap1/Lgmn/Psen2/Pex6/Rnf43/Snx25/Furin/Mvb12a	18
GO:0070228	BP	GO:0070228	regulation of lymphocyte apoptotic process	18/2283	85/28564	0.0001115787572448	0.00106468414797297	0.000684605336802696	Ccl5/Tsc22d3/Serpinb9/Cd74/Cd274/Prkcq/Bcl2l11/Il10/Bcl2a1a/Jak3/Gpam/Irs2/Cd24a/Fcmr/Bbc3/Hif1a/Lyn/Nfkbid	18
GO:2000404	BP	GO:2000404	regulation of T cell migration	13/2283	50/28564	0.000111868938786064	0.0010657640513147	0.000685299728273058	Ccl5/Selenok/Rhoa/Xcl1/Cxcl13/Aif1/Abl2/Abl1/Crk/Adam10/Lrch1/Tnfrsf14/Ccl21a	13
GO:0045333	BP	GO:0045333	cellular respiration	38/2283	252/28564	0.000114064198200555	0.00108496135444793	0.000697643836337642	Ndufa6/Rhoa/Atp5e/Coq10b/Nr4a3/Atp5d/Cox5b/Slc25a25/Norad/Pank2/Bnip3/Coq9/Ndufb1/Uqcrfs1/Ifnar1/Gba/Pde2a/Cdk1/Dlat/Cox6a2/Trap1/Immp2l/Fxn/Ndufa7/Tnf/Cs/Abcd1/Uqcrc2/Hif1a/Sdha/Uqcr11/Flcn/Dld/Slc25a12/Atpsckmt/Mtln/Nupr1/Oas1c	38
GO:0006887	BP	GO:0006887	exocytosis	52/2283	382/28564	0.000114768714751762	0.00108994074372297	0.000700845646450245	Ccl5/Ywhaz/Snap23/Nr4a3/Rabgef1/Sytl3/Exoc2/Vamp7/Il4ra/Rab11b/Scrib/Rab11fip1/Cbarp/Atp13a2/Stx11/Itgam/Anxa2/Rap1b/Rab5a/Napa/Vamp2/Tnfaip2/Fbxo45/Rab3a/Trappc11/Exoc1/Pik3c2a/Ralb/Lrrk2/Btk/Hmox1/Clasp1/Notch1/Lin7c/Bloc1s6/Rab27b/Mical1/Rab11a/Dvl1/Git2/Snx4/Prkca/Tmem167b/Rasgrp1/Vps4a/Exoc4/Rab3gap1/Rab3ip/Rab9/Atp2a2/Lyn/Ap1g1	52
GO:1900151	BP	GO:1900151	regulation of nuclear-transcribed mRNA catabolic process, deadenylation-dependent decay	9/2283	26/28564	0.000116736904429422	0.00110514607165023	0.000710622864103629	Zfp36l2/Zfp36/Tob1/Cnot1/Nanos1/Cpeb3/Zfp36l1/Tent4b/Ago2	9
GO:1902993	BP	GO:1902993	positive regulation of amyloid precursor protein catabolic process	9/2283	26/28564	0.000116736904429422	0.00110514607165023	0.000710622864103629	Ifngr1/Picalm/Rock2/Ranbp9/Tnf/Csnk1e/Sp1/Casp3/Lyn	9
GO:0033674	BP	GO:0033674	positive regulation of kinase activity	58/2283	440/28564	0.000117272185085053	0.00110847068508179	0.000712760632475955	Pim1/Hsp90ab1/Rhoa/Cd74/Cdkn1a/Ptpn1/Snx9/Pde5a/Mapre3/Erp29/Nedd9/Il1b/Ltk/Map2k4/Zfp622/Akap13/Rapgef2/Abi1/Il18/Pkd2/Prnp/Traf6/Tgfa/Fzd4/Abl1/Atg14/Nab2/Vav2/Adam9/Cdk5r1/Axin2/Cdk5rap1/Agap2/Ralb/Lrrk2/Camk1/Abi3/Tnf/Ikbkg/Cd24a/Adrb2/Tgfbr2/Malt1/Taok3/Fzd5/Dvl2/Dab2ip/Map3k7/Cab39/Rasgrp1/Ern1/Hsp90aa1/Irak1/Dipk2a/Map2k3/Lyn/Irgm2/Ccl21a	58
GO:0031334	BP	GO:0031334	positive regulation of protein-containing complex assembly	33/2283	208/28564	0.00011790179066993	0.00111145915110037	0.000714682253821652	Arf6/Rhoa/Slain2/Hspa1a/Snx9/Mark4/Bcl2l11/Dhx33/Cxcl13/Faf1/Mapk8/Hspa1b/Fchsd1/Ahr/Btk/Tnf/Cd24a/Hip1r/Bbc3/Nek7/Akap9/Dab2ip/Slf2/Hsp90aa1/Creb1/Med25/Cdt1/Gnl3l/Mtln/Myd88/Atr/Fscn1/Ccl21a	33
GO:0046847	BP	GO:0046847	filopodium assembly	17/2283	78/28564	0.000117957548173582	0.00111145915110037	0.000714682253821652	Arf6/Bcas3/Mien1/Prkcq/Rhoq/Rab5a/Rab17/Arap1/Wasl/Fgd3/Srgap2/Fxr2/Pik3r1/Srf/Rab3ip/Fscn1/Ccl21a	17
GO:0002707	BP	GO:0002707	negative regulation of lymphocyte mediated immunity	15/2283	64/28564	0.000123379941912792	0.0011571193617709	0.000744042345229133	Serpinb9/Serpinb9b/Klrb1b/Smad7/Vsir/Muc4/Ahr/Hfe/Cr2/Crk/Bcl6/Fcgr2b/Tbx21/Thoc1/Dusp22	15
GO:0034340	BP	GO:0034340	response to type I interferon	15/2283	64/28564	0.000123379941912792	0.0011571193617709	0.000744042345229133	Ptpn2/Ifnar1/Tbk1/Cdc37/Ttll12/Rnf185/Ikbke/Setd2/Irak1/Mul1/Ythdf2/Ythdf3/Ifitm3/Myd88/Oas1c	15
GO:0050873	BP	GO:0050873	brown fat cell differentiation	15/2283	64/28564	0.000123379941912792	0.0011571193617709	0.000744042345229133	Pim1/Rgs2/Plac8/Cebpb/Metrnl/Bnip3/Pex11a/Nudt7/Scd1/Adrb2/Dusp10/Arl4a/Tfe3/Flcn/Ero1a	15
GO:0001562	BP	GO:0001562	response to protozoan	12/2283	44/28564	0.000123982904503258	0.00115736599692111	0.000744200934741712	Irf8/Il4ra/Il10/Gbp8/Iigp1/Enpp1/Irf4/Bpgm/Gbp2/Myd88/Irgm2/Gbp3	12
GO:0046627	BP	GO:0046627	negative regulation of insulin receptor signaling pathway	12/2283	44/28564	0.000123982904503258	0.00115736599692111	0.000744200934741712	Socs3/Inpp5k/Ptpn2/Prkcq/Il1b/Ptprj/Enpp1/Tnf/Rps6kb1/Prkca/Slc27a4/Ptpre	12
GO:1901998	BP	GO:1901998	toxin transport	12/2283	44/28564	0.000123982904503258	0.00115736599692111	0.000744200934741712	Dnaja1/Cd274/Mtmr12/Scfd1/Bnip3/Gga1/Cct7/Atp6v0a1/Antxr2/Adam10/Bbc3/Vamp4	12
GO:0006790	BP	GO:0006790	sulfur compound metabolic process	43/2283	299/28564	0.000127544450445863	0.00118876956057978	0.000764393822290833	Gpc1/Gclc/Acsl3/Pmvk/Glce/Gns/Mlycd/Chpf/Chst14/Acot2/Lias/Chst2/Enpp1/Stat5a/Gpam/Mtrr/Tpst1/Dlat/Xylt2/Acot1/Mmut/Nudt7/Slc35d1/Fxn/Dgat1/Cs/Abcd1/Hmgcl/Chst12/Mical1/B3gnt7/Sp1/Gstm1/Ciao2a/Ahcyl2/Acsl4/Ids/Extl3/Isca1/Hmgcs1/Dld/Mms19/Nfs1	43
GO:0010631	BP	GO:0010631	epithelial cell migration	46/2283	327/28564	0.000128619109571569	0.00119693301194809	0.000769643024492362	Jun/Nr4a1/Arf6/Cxcr4/Rhoa/Klf4/Zc3h12a/Bcas3/Smoc2/Cxcl13/Dnaja4/Rock2/Nf1/Jup/Map3k3/Actn4/Rhob/Angpt2/Abl1/Adam9/Stat5a/Nos3/Pik3c2a/Nanos1/Lgmn/Hmox1/Hdac6/Clasp1/Tnf/Notch1/Irs2/Dusp10/Tgfbr2/Rab11a/Sp1/Hif1a/Prkca/Dab2ip/Itgav/Mapre2/Adipor1/Gadd45a/Ptpn11/Map2k3/Srf/Dock5	46
GO:0018027	BP	GO:0018027	peptidyl-lysine dimethylation	8/2283	21/28564	0.000129701624266227	0.00120514425880703	0.000774922959797243	Eef1akmt2/Setd2/Setd3/Kmt2b/Setbp1/Ash1l/Kmt2d/Kmt5c	8
GO:0002825	BP	GO:0002825	regulation of T-helper 1 type immune response	10/2283	32/28564	0.000130656123420119	0.00121062296042402	0.000778445834043924	Xcl1/H2-Ab1/Arid5a/Irf1/Il4ra/Il1b/Jak3/Il18/Il27/Tbx21	10
GO:0002720	BP	GO:0002720	positive regulation of cytokine production involved in immune response	18/2283	86/28564	0.000130693393834183	0.00121062296042402	0.000778445834043924	B2m/Cd74/Xcl1/Arid5a/Nr4a3/Ticam1/Il1b/Lacc1/Il18/Traf6/Casp4/Malt1/Fzd5/Cd226/Map3k7/Tbx21/Tnfrsf14/Myd88	18
GO:0036474	BP	GO:0036474	cell death in response to hydrogen peroxide	11/2283	38/28564	0.000131530245380459	0.00121650323722848	0.000782226926201515	Nr4a3/Il10/Txn1/Hk3/Abl1/Lrrk2/Trap1/Hdac6/Foxo3/Sigmar1/Fbxo7	11
GO:0007173	BP	GO:0007173	epidermal growth factor receptor signaling pathway	21/2283	109/28564	0.000131848770068277	0.00121757890273174	0.000782918592688285	Fasl/Plaur/Ptpn2/Sos1/Abl2/Ptprj/Tgfa/Abl1/Kif16b/Errfi1/Garem1/Psen2/Ralb/Hip1/Hip1r/Arf4/Dab2ip/Ptpn12/Ptpn11/Zgpat/Mvb12a	21
GO:0120034	BP	GO:0120034	positive regulation of plasma membrane bounded cell projection assembly	22/2283	117/28564	0.000133943599577817	0.00123502972903221	0.000794139694119789	Mark4/Bcas3/Mien1/Prkcq/Rhoq/Crocc/Arap1/Wasl/Plekhm1/Cenpj/Kctd17/Hdac4/Ttbk2/Ndel1/Cep120/Hsp90aa1/Pik3r1/Entr1/Srf/Fscn1/Avil/Ccl21a	22
GO:0032640	BP	GO:0032640	tumor necrosis factor production	31/2283	192/28564	0.000134818151540851	0.00124119279881875	0.000798102625731932	Tnfaip3/Ccl3/Ifngr1/Ccl4/Selenok/Zfp36/Ptger4/Stat3/Zc3h12a/Arid5a/Ticam1/Il10/Rara/Vsir/Il18/Ptprj/Errfi1/Psen2/Lrrk2/Btk/Clec7a/Cd24a/Wdr83/Fzd5/Rasgrp1/Pik3r1/Ptpn11/Fcgr3/Pomc/Myd88/Oas1c	31
GO:1903201	BP	GO:1903201	regulation of oxidative stress-induced cell death	17/2283	79/28564	0.000139232542046815	0.00127801319583575	0.000821778605457023	Atf4/Nr4a3/Il10/Atg7/Ncoa7/Txn1/Itgam/Hk3/Abl1/Lrrk2/Trap1/Hdac6/Tnf/Hif1a/Oxr1/Foxo3/Fbxo7	17
GO:0046640	BP	GO:0046640	regulation of alpha-beta T cell proliferation	13/2283	51/28564	0.000139242095410771	0.00127801319583575	0.000821778605457023	Xcl1/Cd274/Irf1/Cd28/Zap70/Prkcq/Vsir/Il18/Slc4a2/Sh3rf1/Cd24a/Tgfbr2/Tnfrsf14	13
GO:0060337	BP	GO:0060337	type I interferon-mediated signaling pathway	14/2283	58/28564	0.000147030595374809	0.00134539698290536	0.000865107230504797	Ptpn2/Ifnar1/Tbk1/Cdc37/Ttll12/Rnf185/Ikbke/Irak1/Mul1/Ythdf2/Ythdf3/Ifitm3/Myd88/Oas1c	14
GO:0071357	BP	GO:0071357	cellular response to type I interferon	14/2283	58/28564	0.000147030595374809	0.00134539698290536	0.000865107230504797	Ptpn2/Ifnar1/Tbk1/Cdc37/Ttll12/Rnf185/Ikbke/Irak1/Mul1/Ythdf2/Ythdf3/Ifitm3/Myd88/Oas1c	14
GO:0090132	BP	GO:0090132	epithelium migration	46/2283	329/28564	0.000148487791248218	0.00135617309221171	0.00087203640471589	Jun/Nr4a1/Arf6/Cxcr4/Rhoa/Klf4/Zc3h12a/Bcas3/Smoc2/Cxcl13/Dnaja4/Rock2/Nf1/Jup/Map3k3/Actn4/Rhob/Angpt2/Abl1/Adam9/Stat5a/Nos3/Pik3c2a/Nanos1/Lgmn/Hmox1/Hdac6/Clasp1/Tnf/Notch1/Irs2/Dusp10/Tgfbr2/Rab11a/Sp1/Hif1a/Prkca/Dab2ip/Itgav/Mapre2/Adipor1/Gadd45a/Ptpn11/Map2k3/Srf/Dock5	46
GO:2000401	BP	GO:2000401	regulation of lymphocyte migration	15/2283	65/28564	0.000148658734572285	0.00135617309221171	0.00087203640471589	Ccl5/Selenok/Rhoa/Xcl1/Nedd9/Cxcl13/Aif1/Abl2/Abl1/Wasl/Crk/Adam10/Lrch1/Tnfrsf14/Ccl21a	15
GO:0051702	BP	GO:0051702	biological process involved in interaction with symbiont	21/2283	110/28564	0.000150849901988795	0.00137408057469673	0.000883551141834206	Ccl5/Jun/Zc3h12a/Inpp5k/Ncf1/Ccnt1/Sap30bp/Rock2/Brd4/Rab5a/Ddx56/Eif2ak4/Psmc3/Cdk9/Sp1/Smarca4/Ctdp1/Rab9/Tbc1d20/Pomc/Myd88	21
GO:0007034	BP	GO:0007034	vacuolar transport	27/2283	159/28564	0.000151816265003608	0.00138015593579049	0.000887457675650561	Vps37b/Mgrn1/Vamp7/Atp6v0d1/Hspa1a/Gnptab/Atp13a2/Rhob/Vps16/Atg14/Tgfbrap1/Mon1b/Plekhm1/Vipas39/Vps33a/Stx8/Chmp1a/Ndfip2/Chmp1b/Vps35/Vps4a/Ap3s1/Gak/Scarb2/Ap1g1/Plekhf1/Mvb12a	27
GO:0007015	BP	GO:0007015	actin filament organization	59/2283	454/28564	0.000151975317294319	0.00138015593579049	0.000887457675650561	Actg1/Arf6/Rhoa/Ptger4/Sptan1/Arpc3/Inpp5k/Arpc4/Lats1/Snx9/Prkcq/Nedd9/Rock2/Aif1/Actn4/Elmo2/Marcksl1/Sh3kbp1/Abi1/Rnd1/Abl2/Zbed3/Fchsd1/Abl1/Gas2/Myo6/Arap1/Mtss1/Ctnna1/Limk1/Wasl/Arfip2/Clasp1/Pdxp/Cit/Casp4/Hip1/Gsn/Hip1r/Mical1/Cyrib/Tpm1/Arfip1/Tmsb15a/Arhgef18/Whamm/Mad2l2/Pik3r1/Rnh1/Cul3/Washc2/Tmsb15l/Srf/Flii/Rhod/Fscn1/Avil/Ccl21a/Nf2	59
GO:0008088	BP	GO:0008088	axo-dendritic transport	18/2283	87/28564	0.000152622586736154	0.00138394667882287	0.000889895171235853	Rabgef1/Kif5b/Dync1h1/Kif3a/Kif1c/Klc3/Hdac6/Bloc1s6/Spg7/Rab27b/Hsbp1/Hif1a/Ndel1/Klc1/Ap3s1/Arl8a/Kif1b/Armcx3	18
GO:0001558	BP	GO:0001558	regulation of cell growth	60/2283	464/28564	0.000153945436169255	0.00139384281379712	0.000896258510851635	Rgs2/Cxcr4/Rhoa/Cd38/Picalm/Cdkn1a/Ulk1/Hspa1a/Cdkn2c/Vgll4/Ifrd1/Ppt1/Smad7/Sema4c/Dpysl2/Cdkn2d/Bcl11a/Hspa1b/Acvr1b/Ptprj/Ncoa3/Abl1/Ccn5/Enpp1/Nanos1/Limk1/Fxn/Crk/Rnf157/Adam10/Fdps/Rrad/Bbc3/Sertad2/Tnfrsf12a/Ndel1/Smarca4/Kdm2b/Acsl4/Dab2ip/Taf9b/Bcl6/Extl3/Ino80/Mad2l2/Cdkn2aip/Spag9/Adipor1/Cgrrf1/Ddx49/Gdi1/Mul1/Flcn/Usp47/Tomm70a/Ctdp1/Sertad1/Srf/Anapc2/Nf2	60
GO:0090084	BP	GO:0090084	negative regulation of inclusion body assembly	6/2283	12/28564	0.000156831529892512	0.00141598438614084	0.00091049582115683	Dnajb1/Hspa1a/Dnaja4/Hspa1b/Dnajb6/Sacs	6
GO:0006509	BP	GO:0006509	membrane protein ectodomain proteolysis	12/2283	45/28564	0.000156861249884727	0.00141598438614084	0.00091049582115683	Snx9/Prkcq/Il10/Il1b/Timp2/Adam9/Psen2/Tnf/Adam10/Ncstn/Sppl2b/Nrd1	12
GO:0000289	BP	GO:0000289	nuclear-transcribed mRNA poly(A) tail shortening	9/2283	27/28564	0.000162731165822953	0.00146458049240658	0.000941743730464672	Zfp36/Pan3/Tob1/Cnot1/Cpeb3/Samd4b/Tent4b/Ago2/Eif4enif1	9
GO:1904030	BP	GO:1904030	negative regulation of cyclin-dependent protein kinase activity	9/2283	27/28564	0.000162731165822953	0.00146458049240658	0.000941743730464672	Tnfaip3/Cdkn1a/Lats1/Hhex/Cdkn2c/Cdk5rap1/Hexim1/Fbxo7/Casp3	9
GO:0003012	BP	GO:0003012	muscle system process	57/2283	436/28564	0.00016639031366635	0.00149527772923148	0.000961482440950253	Nr4a1/Rgs2/Lmna/Cxcr4/Rhoa/Cd38/Ptger4/Klf4/Zc3h12a/Nr4a3/Ncf1/Pde5a/Foxo1/Smad7/Smad5/Map2k4/Rock2/Jup/Aif1/Akap13/Nfatc1/Selenon/Zfas1/F2r/Mylk/Myl6b/Gaa/Tbce/Ece1/Errfi1/Nos3/Vegfb/Psen2/Gatm/Hdac4/Notch1/Gsn/Cdk9/Adrb2/Fdps/Hsbp1/Akap9/Myl4/Tpm1/Setd3/Prkca/Foxo3/Scn1b/Homer1/Kcnj8/Pde4b/Tomm70a/Map2k3/Ctdp1/Srf/Atp2a2/Dock5	57
GO:0071320	BP	GO:0071320	cellular response to cAMP	11/2283	39/28564	0.000170056480432537	0.00152594645109435	0.000981202815955561	Inpp5k/Pde2a/Rapgef2/Rap1b/Pkd2/Slc26a6/Ahr/Zfp36l1/Itpr3/Akap9/Itpr1	11
GO:0048771	BP	GO:0048771	tissue remodeling	33/2283	212/28564	0.000170422836320262	0.00152695818078021	0.000981853370905271	Cd38/Ptger4/Klf6/Suco/Mdk/Rock2/Nf1/Ncdn/F2r/Il18/Spp1/Fcgr4/P3h4/Traf6/Angpt2/Slc4a2/Ahr/Enpp1/Stat5a/Nos3/Tgm2/Gpr137/Plekhm1/Cela1/Tpp1/Cd24a/Adrb2/Chd7/Hif1a/Prkca/Itgav/Rbpj/Dock5	33
GO:0090130	BP	GO:0090130	tissue migration	46/2283	331/28564	0.000171093720187281	0.00153069136589542	0.000984253856023807	Jun/Nr4a1/Arf6/Cxcr4/Rhoa/Klf4/Zc3h12a/Bcas3/Smoc2/Cxcl13/Dnaja4/Rock2/Nf1/Jup/Map3k3/Actn4/Rhob/Angpt2/Abl1/Adam9/Stat5a/Nos3/Pik3c2a/Nanos1/Lgmn/Hmox1/Hdac6/Clasp1/Tnf/Notch1/Irs2/Dusp10/Tgfbr2/Rab11a/Sp1/Hif1a/Prkca/Dab2ip/Itgav/Mapre2/Adipor1/Gadd45a/Ptpn11/Map2k3/Srf/Dock5	46
GO:0046638	BP	GO:0046638	positive regulation of alpha-beta T cell differentiation	13/2283	52/28564	0.000172187968246475	0.00153591667675856	0.000987613796819547	Nfkbiz/Rhoa/Irf1/Il4ra/Zap70/Zbtb16/Rara/Cd83/Il18/Tgfbr2/Malt1/Nfkbid/Cbfb	13
GO:0050798	BP	GO:0050798	activated T cell proliferation	13/2283	52/28564	0.000172187968246475	0.00153591667675856	0.000987613796819547	Cd274/Scrib/Jak3/Itgam/Il18/Prnp/Abl1/Stat5a/Gpam/Pdcd1lg2/Cd24a/Casp3/Ephb6	13
GO:0038061	BP	GO:0038061	NIK/NF-kappaB signaling	22/2283	119/28564	0.000173031539360714	0.00154115813386222	0.000990984119851614	Litaf/Rhoa/Zc3h12a/Rel/Il1b/Trim44/Actn4/Relb/Il18/Traf6/Edaradd/Nfat5/Tnf/Ikbkg/Malt1/Cpne1/Birc3/Map3k7/Irak1/Adipor1/Birc2/Lims1	22
GO:0010810	BP	GO:0010810	regulation of cell-substrate adhesion	35/2283	230/28564	0.000173568832982347	0.00154366018225511	0.00099259296852845	Actg1/Rhoa/Bcas3/Smoc2/Nedd9/Mdk/Nf1/Jup/Ninj1/Actn4/Dapk3/Spp1/Muc4/Ptprj/Fzd4/Angpt2/Abl1/Efemp2/Itga5/Atxn3/Clasp1/Poldip2/Crk/Notch1/Peak1/Vcl/Bcl6/Pik3r1/Ptpn11/Lims1/Rsu1/Dusp22/Dock5/Rhod/Ccl21a	35
GO:0001503	BP	GO:0001503	ossification	56/2283	427/28564	0.000173936421827408	0.0015446477814496	0.000993228007267828	H3f3b/Jund/Srgn/Junb/Lmna/Rhoa/Klf10/Atf4/Cebpb/Ptger4/Dhrs3/Suco/Tob1/Mef2d/Smad7/Smad5/Bambi/Egr2/Mdk/Zbtb16/Nf1/Txlng/Nfatc1/Spp1/Mapk8/Traf6/Hemgn/Nab2/Ahr/Enpp1/Axin2/Mtss1/Fbxo5/Mapk11/Hdac4/Trp53inp2/Acvr2a/Sirt7/Lncpint/Tnf/Notch1/Hira/Adrb2/Sbno2/Sp1/Hif1a/Setd2/Map3k7/Ifi204/Tob2/Rbpj/Ptpn11/Mapk3/Cbfb/Sik3/Crim1	56
GO:0045598	BP	GO:0045598	regulation of fat cell differentiation	26/2283	152/28564	0.000176638834751378	0.00156633641242717	0.0010071740705613	Pim1/Zfp36l2/Zfp36/Cebpb/Cmklr1/Metrnl/Zc3h12a/Sirt2/Insig1/Foxo1/Asxl1/Zbtb16/Uchl3/Ddit3/Enpp1/Axin2/Stk3/Carm1/Hdac6/Jdp2/Zfp36l1/Tnf/Dusp10/Tfe3/Creb1/Flcn	26
GO:0051123	BP	GO:0051123	RNA polymerase II preinitiation complex assembly	14/2283	59/28564	0.000178729388128099	0.00158254359694012	0.00101759549463645	Gtf2a1/Med21/Taf7/Med27/Ahr/Med16/Med26/Dr1/Taf13/Med30/Med10/Taf5/Creb1/Med25	14
GO:1903532	BP	GO:1903532	positive regulation of secretion by cell	52/2283	389/28564	0.000181515043365835	0.00160484886359133	0.00103193806244616	Arf6/Cd38/Ptger4/Serp1/Ptbp1/Exoc2/Vamp7/Il4ra/F2rl2/Prkcq/Il1b/Atg7/Camk2n1/Atp13a2/Kif5b/Dpysl2/Itgam/Ier3ip1/Anxa2/Psmd9/Rab5a/Spp1/Gnaq/Adam9/Pcp4/Rab3a/Hfe/Exoc1/Hcar2/Clasp1/Acvr2a/Kcnn4/Arhgef7/Pard6a/Irs2/Rab27b/Pck2/Hif1a/Snx4/Prkca/Itpr1/Acsl4/Vps35/Zfp384/Wls/Osbp/Vps4a/Creb1/Ptpn11/Rab3gap1/Rab9/Ap1g1	52
GO:1990868	BP	GO:1990868	response to chemokine	17/2283	81/28564	0.000192041437896861	0.00169294509162079	0.0010885850482926	Ccl5/Ccl3/Ccl4/Cxcr4/Rhoa/Xcl1/Dusp1/Zc3h12a/Cxcl13/Ccl9/Cxcl11/Wbp1l/Hif1a/Lrch1/Lyn/Cxcl9/Ccl21a	17
GO:1990869	BP	GO:1990869	cellular response to chemokine	17/2283	81/28564	0.000192041437896861	0.00169294509162079	0.0010885850482926	Ccl5/Ccl3/Ccl4/Cxcr4/Rhoa/Xcl1/Dusp1/Zc3h12a/Cxcl13/Ccl9/Cxcl11/Wbp1l/Hif1a/Lrch1/Lyn/Cxcl9/Ccl21a	17
GO:0002532	BP	GO:0002532	production of molecular mediator involved in inflammatory response	20/2283	104/28564	0.000193526255435385	0.00170105340726489	0.001093798797528	Ywhaz/Stat3/Snap23/Per1/Zc3h12a/Vamp7/Il4ra/Ticam1/Ncf1/Prdx2/Appl2/Btk/Clec7a/Tnf/Abcd1/Dusp10/Hif1a/Snx4/Lyn/Myd88	20
GO:0070664	BP	GO:0070664	negative regulation of leukocyte proliferation	20/2283	104/28564	0.000193526255435385	0.00170105340726489	0.001093798797528	H2-Aa/Cebpb/Cd274/Pde5a/Il10/Scrib/Nf1/Vsir/Prnp/Slc4a2/Scgb1a1/Btk/Pdcd1lg2/Cd24a/Bcl6/Mad1l1/Casp3/Fcgr2b/Lyn/Tnfrsf14	20
GO:0061158	BP	GO:0061158	3'-UTR-mediated mRNA destabilization	7/2283	17/28564	0.000195801855129788	0.00171854660311436	0.00110504714311395	Zfp36l2/Zfp36/Zc3h12a/Dnd1/Cpeb3/Zfp36l1/Mov10	7
GO:0060070	BP	GO:0060070	canonical Wnt signaling pathway	43/2283	305/28564	0.000199337317942588	0.00174703055506888	0.00112336268351006	Siah2/Klf4/Nrarp/Lats1/Otulin/Hhex/Foxo1/Gskip/Ube2b/Bambi/Mdk/Jup/Dapk3/Ddit3/Rab5a/Btrc/Kpna1/Zbed3/Fzd4/Nphp4/Tle1/Siah1a/Gnaq/Frat1/Axin2/Stk3/Lrrk2/Notch1/Ubr5/Ruvbl1/Csnk1e/Dvl1/Csnk1g2/Fzd5/Dvl2/Foxo3/Dab2ip/Vps35/Wls/Mad2l2/Tmem198/Rbpj/Usp47	43
GO:0032956	BP	GO:0032956	regulation of actin cytoskeleton organization	49/2283	362/28564	0.000203531230051359	0.00178119409322563	0.00114533026947506	Actg1/Arf6/Rhoa/Ptger4/Sptan1/Arpc3/Inpp5k/Arpc4/Lats1/Snx9/Bcas3/Prkcq/Nedd9/Mdk/Rock2/Dapk3/Akap13/Fchsd1/Abl1/Slc4a2/Cdk5r1/Arap1/Mtss1/Limk1/Wasl/Arfip2/Clasp1/Pdxp/Cit/Crk/Gsn/Hip1r/Cyrib/Tpm1/Arfip1/Tmsb15a/Arhgef18/Whamm/Cdk10/Pik3r1/Rnh1/Washc2/Tmsb15l/Flii/Rhod/Fscn1/Avil/Ccl21a/Nf2	49
GO:0001906	BP	GO:0001906	cell killing	37/2283	250/28564	0.000204382854800836	0.00178605104318699	0.00114845334956455	B2m/Gzmb/Hsp90ab1/Serpinb9/H2-K1/Serpinb9b/Prf1/Klrc3/Vamp7/H60b/Ncf1/Klrb1b/Bcl2l11/Cxcl13/Kif5b/Stx11/Itgam/Atn1/Il18/H2-Q1/Muc4/Stat5a/Hfe/Cd1d2/Clec7a/Crk/Cyrib/Cd226/H2-M3/Rasgrp1/Ebag9/Fcgr3/Ap1g1/Pomc/Myd88/Cxcl9/Ccl21a	37
GO:0016032	BP	GO:0016032	viral process	46/2283	334/28564	0.000210860456134902	0.00183998667592499	0.00118313464174549	Vps37b/Ccl5/Jun/Slc3a2/Zfp36/Cxcr4/Cd74/N4bp1/Zc3h12a/Inpp5k/Ptbp1/Ccnt1/Bcl2l11/Atg7/Brd4/Atg12/Vps16/Mon1b/AU040320/Bicd1/Ddx56/Eif2ak4/Psmc3/Tnf/Notch1/Gsn/Cdk9/Pcbp2/Sp1/Hexim1/Chmp1a/Smarca4/Chmp1b/Trim28/Itgav/Ifi204/Vps4a/Furin/Ifitm3/Ctdp1/Ilf3/Tbc1d20/Oas1c/Trim11/Mvb12a/Gbp3	46
GO:0001881	BP	GO:0001881	receptor recycling	13/2283	53/28564	0.000211607695850323	0.00184196662136503	0.00118440777163796	Ptpn1/Pex12/Ptpn2/Rab11b/Scrib/Pex5/Anxa2/Optn/Kif16b/Ece1/Arap1/Psen2/Pex6	13
GO:1903555	BP	GO:1903555	regulation of tumor necrosis factor superfamily cytokine production	30/2283	188/28564	0.000211699203119847	0.00184196662136503	0.00118440777163796	Tnfaip3/Ccl3/Ifngr1/Ccl4/Selenok/Zfp36/Ptger4/Stat3/Zc3h12a/Arid5a/Cd274/Ticam1/Il10/Rara/Vsir/Il18/Ptprj/Errfi1/Lrrk2/Btk/Clec7a/Cd24a/Fzd5/Rasgrp1/Pik3r1/Ptpn11/Fcgr3/Pomc/Myd88/Oas1c	30
GO:0042157	BP	GO:0042157	lipoprotein metabolic process	24/2283	137/28564	0.000212413185956278	0.00184551196629546	0.00118668747314831	Selenok/Ulk1/Ugcg/Abhd17b/Wipi2/Ppt1/Atg7/Gba/Atg12/Abhd12/Zdhhc24/Lyplal1/Golga7/Nmt2/Pigv/Itgav/Mppe1/Slc30a5/Pigo/Pigl/Rab3gap1/Pyurf/Irgm2/Dbi	24
GO:0098930	BP	GO:0098930	axonal transport	15/2283	67/28564	0.000212955334389963	0.00184755629446969	0.00118800200195098	Kif5b/Dync1h1/Kif3a/Kif1c/Hdac6/Bloc1s6/Spg7/Rab27b/Hsbp1/Hif1a/Ndel1/Ap3s1/Arl8a/Kif1b/Armcx3	15
GO:0032970	BP	GO:0032970	regulation of actin filament-based process	54/2283	411/28564	0.00021462899388111	0.00185939737001175	0.00119561596288485	Actg1/Arf6/Rhoa/Ptger4/Sptan1/Arpc3/Inpp5k/Arpc4/Lats1/Snx9/Bcas3/Prkcq/Nedd9/Mdk/Rock2/Jup/Dapk3/Akap13/Fchsd1/Abl1/Slc4a2/Cdk5r1/Arap1/Mtss1/Limk1/Wasl/Arfip2/Clasp1/Frmd6/Pdxp/Cit/Crk/Gsn/Hip1r/Akap9/Cyrib/Tpm1/Arfip1/Tmsb15a/Arhgef18/Whamm/Cdk10/Pik3r1/Pde4b/Rnh1/Washc2/Tmsb15l/Atp2a2/Flii/Rhod/Fscn1/Avil/Ccl21a/Nf2	54
GO:2001251	BP	GO:2001251	negative regulation of chromosome organization	19/2283	97/28564	0.000215939050124507	0.00186805893793054	0.00120118546031146	H3f3b/Sub1/Tinf2/Lcmt1/Spc24/Zw10/Dync1li1/Exosc10/Rtel1/Fbxo5/Cdc20/Incenp/Naa10/Tent4b/Mad1l1/Xrcc1/Cdt1/Gnl3l/Pcid2	19
GO:0032633	BP	GO:0032633	interleukin-4 production	11/2283	40/28564	0.000217740896043847	0.00187824919065903	0.00120773792135314	Cebpb/Cd28/Prkcq/Rara/Cd83/Ddit3/Cd1d2/Scgb1a1/Irf4/Notch1/Rbpj	11
GO:1902686	BP	GO:1902686	mitochondrial outer membrane permeabilization involved in programmed cell death	11/2283	40/28564	0.000217740896043847	0.00187824919065903	0.00120773792135314	Gclc/Bcl2l11/Bnip3/Rhot2/Mpv17l/Spg7/Atpif1/Hip1r/Bbc3/Casp6/Mul1	11
GO:0006515	BP	GO:0006515	protein quality control for misfolded or incompletely synthesized proteins	9/2283	28/28564	0.000222883132426632	0.00191711334334393	0.00123272806175211	Klhl15/Atxn3/Hdac6/Rnf185/Lonp2/Uggt1/Derl1/Cul3/Bag6	9
GO:0032469	BP	GO:0032469	endoplasmic reticulum calcium ion homeostasis	9/2283	28/28564	0.000222883132426632	0.00191711334334393	0.00123272806175211	Selenok/Tgm2/Psen2/Kctd17/Bbc3/Itpr1/Thada/Atp2a2/Herpud1	9
GO:0097529	BP	GO:0097529	myeloid leukocyte migration	36/2283	242/28564	0.00022322657549268	0.00191732840376808	0.00123286634831756	Ccl5/Ccl3/Ccl4/Selenok/Cd74/Xcl1/Ptger4/Cmklr1/Dusp1/Rabgef1/Il1b/Cxcl13/Mdk/Cxadr/Nf1/Pla2g7/Aif1/Ninj1/Itgam/Ccl9/Cxcl11/Spp1/Ptprj/Enpp1/Lgmn/Vegfb/Dapk2/Prkca/Pik3r1/Pde4b/Mapk3/Lyn/Fcgr3/Myd88/Cxcl9/Ccl21a	36
GO:0008625	BP	GO:0008625	extrinsic apoptotic signaling pathway via death domain receptors	17/2283	82/28564	0.000224448033283264	0.00192507351623722	0.0012378465533301	Tnfaip3/Atf3/Fasl/Skil/Rock2/Nf1/Trps1/Faf1/Il18/Stk3/Psen2/Hmox1/Casp8ap2/Tnf/Dab2ip/Pik3r1/Bex3	17
GO:0035335	BP	GO:0035335	peptidyl-tyrosine dephosphorylation	10/2283	34/28564	0.000229089279226495	0.00195929907702092	0.00125985402062657	Dusp5/Dusp1/Ptpn1/Ptpn2/Ptprj/Dusp10/Ptpn12/Ptpn11/Dusp22/Dusp7	10
GO:1903205	BP	GO:1903205	regulation of hydrogen peroxide-induced cell death	10/2283	34/28564	0.000229089279226495	0.00195929907702092	0.00125985402062657	Nr4a3/Il10/Txn1/Hk3/Abl1/Lrrk2/Trap1/Hdac6/Foxo3/Fbxo7	10
GO:0000724	BP	GO:0000724	double-strand break repair via homologous recombination	27/2283	163/28564	0.000231112485675348	0.00197379897340606	0.00126917763690023	Rpa2/Klhl15/Shld2/Nsmce2/Ercc5/Wdr48/Brca2/Mcm9/Poll/Mus81/Trp53bp1/Kdm4d/Rad52/Rtel1/Tonsl/Ruvbl1/Vps72/Setd2/Ap5z1/Helb/Ino80/Mad2l2/Xrcc1/Actl6a/Rpa3/Kat5/Mms19	27
GO:0001889	BP	GO:0001889	liver development	24/2283	138/28564	0.00023794751674826	0.00202929461521427	0.00130486203459088	Tnfaip3/Jun/Arf6/Cebpb/Hhex/Atg7/Mdk/Nf1/Il18/Pkd2/Tgfa/Ahr/Hmox1/Tnf/Notch1/Pck2/Sp1/Smarca4/Upf2/Itpr1/Rps6ka1/Gak/Cul3/Lims1	24
GO:0043123	BP	GO:0043123	positive regulation of I-kappaB kinase/NF-kappaB signaling	23/2283	130/28564	0.000245266654870743	0.00208657663885007	0.00134169509832963	Cd74/Fasl/Pim2/Ticam1/S100a13/Il1b/Ubd/Akap13/Brd4/Traf6/Abl2/Abl1/Tnfsf10/Tab3/Tgm2/Tnf/Ikbkg/Map3k7/Irak1/Tnip2/Ikbkb/Myd88/Ccl21a	23
GO:0045910	BP	GO:0045910	negative regulation of DNA recombination	12/2283	47/28564	0.000245357292859301	0.00208657663885007	0.00134169509832963	H1f4/H1f2/Klhl15/Shld2/H1f0/H1f3/Trp53bp1/Rtel1/Helb/Bcl6/Mad2l2/Thoc1	12
GO:0002312	BP	GO:0002312	B cell activation involved in immune response	19/2283	98/28564	0.000248074683768798	0.00210671039629328	0.00135464135832773	Irf8/Tnfaip3/Nfkbiz/Cd28/Il10/Shld2/Supt6/Abl1/Enpp1/Trp53bp1/Dock10/Rnf8/Bcl6/Nsd2/Mad2l2/Tbx21/Thoc1/Pms2/Kmt5c	19
GO:0045766	BP	GO:0045766	positive regulation of angiogenesis	29/2283	181/28564	0.000249266573154229	0.00211087768911619	0.00135732098017804	Ccl5/Btg1/Cxcr4/Emilin2/Stat3/Klf4/Zc3h12a/Smoc2/Il10/Il1b/Mdk/Jup/Ninj1/Rhob/Angpt2/Abl1/Itga5/Nos3/Vegfb/Hmox1/Cela1/Cma1/Tgfbr2/Sp1/Hif1a/Ago2/Prkca/S100a1/Hipk2	29
GO:1904018	BP	GO:1904018	positive regulation of vasculature development	29/2283	181/28564	0.000249266573154229	0.00211087768911619	0.00135732098017804	Ccl5/Btg1/Cxcr4/Emilin2/Stat3/Klf4/Zc3h12a/Smoc2/Il10/Il1b/Mdk/Jup/Ninj1/Rhob/Angpt2/Abl1/Itga5/Nos3/Vegfb/Hmox1/Cela1/Cma1/Tgfbr2/Sp1/Hif1a/Ago2/Prkca/S100a1/Hipk2	29
GO:2000060	BP	GO:2000060	positive regulation of ubiquitin-dependent protein catabolic process	20/2283	106/28564	0.000252616245652835	0.00212974617571652	0.00136945365506436	Sirt2/Hspa1a/Gclc/Cdc20b/Arih2/Smad7/Atg7/Gba/Mapk8/Hspa1b/Rnf144a/Axin2/Psen2/Lrrk2/Sh3rf1/Cdc20/Ubqln2/Csnk1e/Herpud1/Ankib1	20
GO:0042177	BP	GO:0042177	negative regulation of protein catabolic process	21/2283	114/28564	0.000253211268993546	0.00212974617571652	0.00136945365506436	Hsp90ab1/N4bp1/Phf20l1/Sirt2/Il10/Timp2/Snx12/Anxa2/Hfe/Agap2/Styx/Ctsa/Senp1/Dab2ip/Vps35/Usp19/Mad2l2/Azin1/Trim39/Furin/Bag6	21
GO:0032387	BP	GO:0032387	negative regulation of intracellular transport	15/2283	68/28564	0.000253263288791402	0.00212974617571652	0.00136945365506436	Sar1a/Inpp5k/Insig1/Nf1/Txn1/Snx12/Yod1/Lrrk2/Nup153/Arhgap1/Arfip1/Vps35/Gdi1/Pkig/Chp1	15
GO:0032608	BP	GO:0032608	interferon-beta production	15/2283	68/28564	0.000253263288791402	0.00212974617571652	0.00136945365506436	Irf1/Ticam1/Rel/Traf3/Ifnar1/Tbk1/Relb/Atg9a/Polr3b/Polr3c/Traf3ip1/Hsp90aa1/Tomm70a/Ptpn11/Oas1c	15
GO:0032648	BP	GO:0032648	regulation of interferon-beta production	15/2283	68/28564	0.000253263288791402	0.00212974617571652	0.00136945365506436	Irf1/Ticam1/Rel/Traf3/Ifnar1/Tbk1/Relb/Atg9a/Polr3b/Polr3c/Traf3ip1/Hsp90aa1/Tomm70a/Ptpn11/Oas1c	15
GO:0010721	BP	GO:0010721	negative regulation of cell development	44/2283	318/28564	0.000257844537637764	0.00215877296118824	0.00138811824425919	B2m/Cd74/Ulk1/Nrarp/Zc3h12a/Irf1/Sirt2/Il4ra/Ptpn2/Prdx2/Ifrd1/Smad7/Il1b/Sema4c/Mdk/Nf1/Rara/Jak3/Rapgef2/Bcl11a/Appl2/Tcta/Atf5/Slc4a2/Ctnna1/Gpr137/Dtx1/Cit/Notch1/Cd24a/Dusp10/Fbxo7/Bcl6/Thoc5/Pik3r1/Tob2/Gdi1/Tbx21/Lyn/Nfkbid/Cbfb/C1qc/Trim11/Nf2	44
GO:0002714	BP	GO:0002714	positive regulation of B cell mediated immunity	13/2283	54/28564	0.00025850777362842	0.00215877296118824	0.00138811824425919	Xcl1/Cd28/Shld2/Trp53bp1/Btk/Tnf/Cd226/Nsd2/Mad2l2/Tbx21/Pms2/Fcgr3/Kmt5c	13
GO:0002891	BP	GO:0002891	positive regulation of immunoglobulin mediated immune response	13/2283	54/28564	0.00025850777362842	0.00215877296118824	0.00138811824425919	Xcl1/Cd28/Shld2/Trp53bp1/Btk/Tnf/Cd226/Nsd2/Mad2l2/Tbx21/Pms2/Fcgr3/Kmt5c	13
GO:0009299	BP	GO:0009299	mRNA transcription	13/2283	54/28564	0.00025850777362842	0.00215877296118824	0.00138811824425919	Nfkbiz/Atf4/Stat3/Taf7/Rara/Atf1/Anxa2/Supt6/Enpp1/Taf13/Sp1/Taf5/Creb1	13
GO:0097352	BP	GO:0097352	autophagosome maturation	13/2283	54/28564	0.00025850777362842	0.00215877296118824	0.00138811824425919	Map1lc3a/Rubcnl/Atg12/Vps16/Atg14/Mcoln1/Vps33a/Adrb2/Chmp1a/Chmp1b/Vps4a/Atp2a2/Irgm2	13
GO:0006446	BP	GO:0006446	regulation of translational initiation	14/2283	61/28564	0.000260118772297518	0.00216921762881351	0.00139483429728863	Eif1/Ppp1r15a/Scrib/Paip2b/Uhmk1/Eif2ak1/Alkbh1/Eif2ak4/Tnf/Rps6kb1/Ago2/Mif4gd/Ythdf2/Ppp1r15b	14
GO:0009101	BP	GO:0009101	glycoprotein biosynthetic process	41/2283	290/28564	0.000260614830242134	0.00217034839956831	0.00139556139714722	Serp1/Alg5/Phlda1/Glce/Mlec/Chpf/Chst14/Abca7/Jak3/Tusc3/Dad1/Alg3/Pmm1/Mgat4b/Dpy19l1/Slc2a10/Galnt4/Xylt2/Vegfb/Galnt7/St3gal5/Alg10b/Mgat5/Slc35d1/Tnip1/Galnt2/Chst12/B3gnt7/St6galnac4/Ago2/Stt3a/Galnt1/Uggt1/Ncstn/Extl3/Srd5a3/Trip11/Chp1/B3galnt2/Cog3/Ccl21a	41
GO:0002832	BP	GO:0002832	negative regulation of response to biotic stimulus	24/2283	139/28564	0.000266153673105135	0.00221341335050555	0.00142325270381025	Tnfaip3/Serpinb9/Serpinb9b/Sirt2/Klrb1b/Ptpn2/Prdx2/Rnf125/Gpatch3/Atg12/Acod1/Muc4/Ahr/Ttll12/Crk/Dusp10/Pcbp2/Ifi204/Traf3ip1/Mul1/Ythdf2/Ythdf3/Usp15/Oas1c	24
GO:0009314	BP	GO:0009314	response to radiation	57/2283	444/28564	0.000267346778512235	0.00222026890127195	0.00142766090942722	Jun/Bhlhe40/N4bp1/Cdkn1a/Per1/Triap1/Sik1/Ercc3/Rnf4/Ube2b/Ercc5/Nf1/Aen/Clk2/Txn1/Abca7/Rhob/Nsmce3/Cdkn2d/Babam2/Fbxl3/Ppp1cc/Mapk8/Usp28/Mta1/Brca2/Abl2/Pold3/Rom1/Eya3/Cry1/Kdm4d/Rdh11/Mapk11/Eif2ak4/Fancg/Rad9a/Sde2/Cep250/Bbc3/Crip1/Uimc1/Hif1a/Rnf8/Ifi204/Ino80/Casp3/Tank/Pik3r1/Creb1/Gadd45a/Cds2/Usp47/Kat5/Atr/Rhbdd1/Ercc8	57
GO:0045056	BP	GO:0045056	transcytosis	8/2283	23/28564	0.000270377940427677	0.00223963475490974	0.00144011339759229	Picalm/Rab11b/Lrpap1/Rab5a/Rab17/Rab11a/Vps35/Uso1	8
GO:0002349	BP	GO:0002349	histamine production involved in inflammatory response	6/2283	13/28564	0.000271538510394305	0.00223963475490974	0.00144011339759229	Ywhaz/Snap23/Vamp7/Btk/Snx4/Lyn	6
GO:0002441	BP	GO:0002441	histamine secretion involved in inflammatory response	6/2283	13/28564	0.000271538510394305	0.00223963475490974	0.00144011339759229	Ywhaz/Snap23/Vamp7/Btk/Snx4/Lyn	6
GO:0002553	BP	GO:0002553	histamine secretion by mast cell	6/2283	13/28564	0.000271538510394305	0.00223963475490974	0.00144011339759229	Ywhaz/Snap23/Vamp7/Btk/Snx4/Lyn	6
GO:0060213	BP	GO:0060213	positive regulation of nuclear-transcribed mRNA poly(A) tail shortening	6/2283	13/28564	0.000271538510394305	0.00223963475490974	0.00144011339759229	Zfp36/Tob1/Cnot1/Cpeb3/Ago2/Eif4enif1	6
GO:0031063	BP	GO:0031063	regulation of histone deacetylation	11/2283	41/28564	0.00027625589060413	0.00226612631788483	0.00145714780674314	Kat14/Prmt6/Ing2/Sap30bp/Lrrk2/Jdp2/Rrp8/Dr1/Znhit1/Tada3/Bcl6	11
GO:0035329	BP	GO:0035329	hippo signaling	11/2283	41/28564	0.00027625589060413	0.00226612631788483	0.00145714780674314	Lats1/Vgll4/Pja2/Stk3/Frmd6/Cit/Arrdc3/Mob1a/Map2k3/Mob1b/Nf2	11
GO:1900744	BP	GO:1900744	regulation of p38MAPK cascade	11/2283	41/28564	0.00027625589060413	0.00226612631788483	0.00145714780674314	Dusp1/Per1/Zc3h12a/Gadd45b/Il1b/Map3k3/Pja2/Dusp10/Gadd45g/Dab2ip/Gadd45a	11
GO:1901031	BP	GO:1901031	regulation of response to reactive oxygen species	11/2283	41/28564	0.00027625589060413	0.00226612631788483	0.00145714780674314	Nr4a3/Il10/Txn1/Hk3/Abl1/Lrrk2/Trap1/Dhfr/Hdac6/Foxo3/Fbxo7	11
GO:0042982	BP	GO:0042982	amyloid precursor protein metabolic process	16/2283	76/28564	0.000282479240090955	0.0023140238157655	0.00148794650204731	Ifngr1/Picalm/Rock2/Abca7/Ranbp9/Prnp/Adam9/Psen2/Tnf/Adam10/Csnk1e/Sp1/Ago2/Ncstn/Casp3/Lyn	16
GO:0006497	BP	GO:0006497	protein lipidation	19/2283	99/28564	0.000284309908040421	0.00232270007640621	0.00149352544707944	Selenok/Ulk1/Ugcg/Wipi2/Atg7/Gba/Atg12/Zdhhc24/Golga7/Nmt2/Pigv/Mppe1/Slc30a5/Pigo/Pigl/Rab3gap1/Pyurf/Irgm2/Dbi	19
GO:0006892	BP	GO:0006892	post-Golgi vesicle-mediated transport	19/2283	99/28564	0.000284309908040421	0.00232270007640621	0.00149352544707944	Exoc2/Vamp7/Acsl3/Scfd1/Gga1/Rab14/Vamp2/Optn/Kif16b/Exoc1/Dop1a/Lyplal1/Golga7/Ap3s1/Vamp4/Gak/Exoc4/Ap1g1/Gga2	19
GO:0021915	BP	GO:0021915	neural tube development	31/2283	200/28564	0.000284826265301983	0.00232376550593935	0.00149421053170831	Tgif1/Scrib/Sema4c/Rock2/Nf1/Rara/Itpk1/Mib1/Traf6/Kif3a/Abl2/Abl1/Lias/Stk3/C2cd3/Psen2/Bmi1/Ttbk2/Zfp36l1/Notch1/Dvl1/Hif1a/Setd2/Kdm2b/Dvl2/Map3k7/Traf3ip1/Casp3/Nup50/Brd2/Kat5	31
GO:0030900	BP	GO:0030900	forebrain development	54/2283	416/28564	0.00029052311347212	0.00236703608418895	0.00152203405932691	B2m/Cxcr4/Rhoa/Kdm6b/Nr4a3/Pfdn1/Hhex/D16Ertd472e/Atg7/Mdk/Mcph1/Nf1/Pex5/Nr4a2/Mrtfa/Itgam/Rapgef2/Kif3a/Fbxo45/Gdpd5/Atf5/Gnaq/Cdk5r1/Psen2/Lrrk2/Trappc9/Ttbk2/Frs2/Crk/Notch1/Tubb2a/Chd7/Mboat7/Tox/Nin/Hif1a/Ndel1/Smarca4/Setd2/Kdm2b/Dab2ip/Cep120/Srgap2/Zswim6/Xrcc1/Creb1/Tacc1/Rbpj/Cul5/Gak/Srf/Rab3gap1/Nf2/Dbi	54
GO:0035520	BP	GO:0035520	monoubiquitinated protein deubiquitination	10/2283	35/28564	0.000297909363407526	0.00241740199066943	0.00155441997249664	Asxl1/Taf7/Mysm1/Atxn3/Usp22/Atxn7/Tada3/Taf5/Usp47/Usp15	10
GO:0072576	BP	GO:0072576	liver morphogenesis	10/2283	35/28564	0.000297909363407526	0.00241740199066943	0.00155441997249664	Tnfaip3/Cebpb/Mdk/Il18/Tgfa/Tnf/Itpr1/Rps6ka1/Cul3/Lims1	10
GO:1903203	BP	GO:1903203	regulation of oxidative stress-induced neuron death	10/2283	35/28564	0.000297909363407526	0.00241740199066943	0.00155441997249664	Atf4/Nr4a3/Il10/Atg7/Ncoa7/Itgam/Tnf/Hif1a/Oxr1/Fbxo7	10
GO:2001185	BP	GO:2001185	regulation of CD8-positive, alpha-beta T cell activation	7/2283	18/28564	0.000298333777108328	0.00241758771462886	0.00155453939534523	Cd274/Irf1/Vsir/Slc4a2/Hfe/Sh3rf1/Cbfb	7
GO:0051310	BP	GO:0051310	metaphase plate congression	15/2283	69/28564	0.000299981605271677	0.00242767371685587	0.00156102482199947	Gem/Dync1h1/Brca2/Kif22/Zw10/Cenpc1/Incenp/Rab11a/Chmp1a/Chmp1b/Mad1l1/Vps4a/Cul3/Kat5/Cdt1	15
GO:0046639	BP	GO:0046639	negative regulation of alpha-beta T cell differentiation	9/2283	29/28564	0.000300385071231095	0.0024276758575603	0.00156102619849942	Zc3h12a/Irf1/Il4ra/Smad7/Jak3/Slc4a2/Bcl6/Tbx21/Cbfb	9
GO:0034205	BP	GO:0034205	amyloid-beta formation	12/2283	48/28564	0.000303569023914973	0.00244514070156903	0.00157225631349415	Ifngr1/Picalm/Rock2/Abca7/Prnp/Psen2/Tnf/Adam10/Csnk1e/Sp1/Ncstn/Casp3	12
GO:0035305	BP	GO:0035305	negative regulation of dephosphorylation	12/2283	48/28564	0.000303569023914973	0.00244514070156903	0.00157225631349415	Ppp1r15a/Inpp5k/Rock2/Ahr/Mgat5/Tnf/Tiprl/Arpp19/Ensa/Chp1/Ikbkb/Igbp1	12
GO:0051303	BP	GO:0051303	establishment of chromosome localization	17/2283	84/28564	0.000303764365516298	0.00244514070156903	0.00157225631349415	Gem/Ube2b/Dync1h1/Brca2/Kif22/Zw10/Cenpc1/Incenp/Rab11a/Ndel1/Chmp1a/Chmp1b/Mad1l1/Vps4a/Cul3/Kat5/Cdt1	17
GO:0034605	BP	GO:0034605	cellular response to heat	13/2283	55/28564	0.000314006708178079	0.00252421146854501	0.00162309981403833	Hsp90ab1/Ier5/Dnajb1/Hspa1a/Nf1/Chordc1/Hspa1b/Atxn3/Hmox1/Hsbp1/Hikeshi/Hsp90aa1/Irak1	13
GO:1904019	BP	GO:1904019	epithelial cell apoptotic process	25/2283	149/28564	0.000316199230339078	0.00253844742116212	0.00163225371113983	Tnfaip3/Nfkbiz/Arf6/Zfp36/Fasl/Il10/Atg7/Mdk/Psmd9/Mapk8/Abl2/Abl1/Stk3/Agap2/Hmox1/Zfp36l1/Tnf/Gsn/Tgfbr2/Foxo3/Casp6/Casp3/Tnip2/Lims1/Nupr1	25
GO:0002711	BP	GO:0002711	positive regulation of T cell mediated immunity	18/2283	92/28564	0.000317676771014154	0.00254691323339044	0.00163769733518825	B2m/H2-K1/Xcl1/Arid5a/H60b/Il1b/Il18/H2-Q1/Traf6/Hfe/Cd1d2/Cd24a/Cyrib/Malt1/Fzd5/Map3k7/H2-M3/Tbx21	18
GO:0010675	BP	GO:0010675	regulation of cellular carbohydrate metabolic process	28/2283	175/28564	0.000323097144026133	0.00258692540449647	0.00166342566591282	Stat3/Inpp5k/Sik1/Ppp1r3b/Ptpn2/Foxo1/Lcmt1/Rubcnl/Mlycd/Clk2/Zfp692/Foxk2/Isyna1/Cry1/Enpp1/Hdac4/Gpt/Sirt7/Irs2/Hif1a/Arpp19/Adipor1/Epm2aip1/Flcn/Scarb2/Slc25a12/Nupr1/Pomc	28
GO:1902749	BP	GO:1902749	regulation of cell cycle G2/M phase transition	21/2283	116/28564	0.000324216313016914	0.00259243880567708	0.00166697085241659	Cdkn1a/Gpr132/Lmnb1/Donson/Aven/Prkcq/Brd4/Babam2/Rad17/Cdk1/Atf5/Fbxo5/Smarcd3/Rab11a/Uimc1/Taok3/Cdk10/Vps4a/Usp47/Trim39/Zfyve19	21
GO:0120162	BP	GO:0120162	positive regulation of cold-induced thermogenesis	19/2283	100/28564	0.000325074941990684	0.00259585706329696	0.00166916883518321	Cxcr4/Plac8/Cebpb/Cmklr1/Kdm6b/Il4ra/Dync1h1/Il18/Appl2/Letmd1/Gatm/Irf4/Fabp5/Acadl/Scd1/Adrb2/Smarca4/Gadd45g/Adipor1	19
GO:0019217	BP	GO:0019217	regulation of fatty acid metabolic process	20/2283	108/28564	0.000326930688537518	0.00260721811348926	0.00167647413376227	Cd74/Nr4a3/Insig1/Pank2/Il1b/Lpgat1/Mlycd/Dcaf5/Appl2/Sirt4/Erlin1/Fabp5/Acadl/Dgat1/Irs2/Abcd1/Lonp2/Acsl4/Mtln/Dbi	20
GO:0043588	BP	GO:0043588	skin development	45/2283	331/28564	0.000327908863470912	0.00261155987692905	0.00167926594241996	Nfkbiz/Zfp36/Fosl2/Klf4/Ugcg/Lats1/Norad/Sos1/Rock2/Nf1/Jup/Gba/Mysm1/Trps1/Il18/Ctsl/Wdr48/Acvr1b/Mreg/Kdf1/Ncoa3/Grhl1/Enpp1/Errfi1/Edaradd/Slc2a10/Psen2/Gpr89/Krt86/Zfp36l1/Lncpint/Tnf/Notch1/Arrdc3/Scd1/Smarca4/Slc27a4/Asah1/Casp3/Rbpj/Ash1l/Gak/Srf/Myd88/Dbi	45
GO:0008286	BP	GO:0008286	insulin receptor signaling pathway	24/2283	141/28564	0.000331536459200708	0.00263348419636868	0.00169336355636745	Socs3/Inpp5k/Ptpn1/Ptpn2/Foxo1/Prkcq/Il1b/Sos1/Rhoq/Ptprj/Slc39a14/Enpp1/Tnf/Irs2/Rps6kb1/Ndel1/Phip/Prkca/Slc27a4/Pik3r1/Adipor1/Ptpn11/Ptpre/Mapk3	24
GO:0061008	BP	GO:0061008	hepaticobiliary system development	24/2283	141/28564	0.000331536459200708	0.00263348419636868	0.00169336355636745	Tnfaip3/Jun/Arf6/Cebpb/Hhex/Atg7/Mdk/Nf1/Il18/Pkd2/Tgfa/Ahr/Hmox1/Tnf/Notch1/Pck2/Sp1/Smarca4/Upf2/Itpr1/Rps6ka1/Gak/Cul3/Lims1	24
GO:0009306	BP	GO:0009306	protein secretion	56/2283	438/28564	0.000333725566232214	0.00264738028232432	0.00170229891491864	Ccl5/Arf6/Cd38/Ptger4/Serp1/Ptbp1/Prf1/F2rl2/Nagpa/Rab11b/Erp29/Foxo1/Prkcq/Il1b/Atg7/Rab11fip1/Camk2n1/Gnptab/Atp13a2/Kif5b/Ier3ip1/Psmd9/F2r/Gnaq/Adam9/Rab3a/Exoc1/Tango6/Sirt4/Hcar2/Ap1m2/Rab11fip3/Kcnn4/Tnf/Sel1l/Pard6a/Dgat1/Pim3/Bloc1s6/Irs2/Pck2/Hif1a/Itpr1/Acsl4/Arfip1/Vps35/Hps1/Zfp384/Wls/Ensa/Osbp/Copg1/Ptpn11/Preb/Ap1g1/Ccdc186	56
GO:0007179	BP	GO:0007179	transforming growth factor beta receptor signaling pathway	31/2283	202/28564	0.000340251284637201	0.00269559603263235	0.00173330225054796	Jun/Stat3/Spry2/Lats1/Skil/Ing2/Smad7/Smad5/Bambi/Rasl11b/Pmepa1/Snx6/Appl2/Mtmr4/Dcp1a/Adam9/Slc2a10/Sap130/Tgfbr2/Nlk/Map3k7/Brms1l/Snx25/Creb1/Flcn/Furin/Usp15/Dusp22/Strap/Sinhcaf/Hipk2	31
GO:0000725	BP	GO:0000725	recombinational repair	27/2283	167/28564	0.000345175418744281	0.00273101339850107	0.00175607606354722	Rpa2/Klhl15/Shld2/Nsmce2/Ercc5/Wdr48/Brca2/Mcm9/Poll/Mus81/Trp53bp1/Kdm4d/Rad52/Rtel1/Tonsl/Ruvbl1/Vps72/Setd2/Ap5z1/Helb/Ino80/Mad2l2/Xrcc1/Actl6a/Rpa3/Kat5/Mms19	27
GO:0045191	BP	GO:0045191	regulation of isotype switching	11/2283	42/28564	0.000347482124566174	0.00274205749936164	0.00176317755970806	Cd28/Shld2/Supt6/Trp53bp1/Bcl6/Nsd2/Mad2l2/Tbx21/Thoc1/Pms2/Kmt5c	11
GO:2000785	BP	GO:2000785	regulation of autophagosome assembly	11/2283	42/28564	0.000347482124566174	0.00274205749936164	0.00176317755970806	Snx18/Ulk1/Atg2a/Scfd1/Mtmr3/Ralb/Lrrk2/Ubqln2/Snx4/Rab3gap1/Nupr1	11
GO:0035592	BP	GO:0035592	establishment of protein localization to extracellular region	56/2283	439/28564	0.000353384971074632	0.00278498810319419	0.00179078247948815	Ccl5/Arf6/Cd38/Ptger4/Serp1/Ptbp1/Prf1/F2rl2/Nagpa/Rab11b/Erp29/Foxo1/Prkcq/Il1b/Atg7/Rab11fip1/Camk2n1/Gnptab/Atp13a2/Kif5b/Ier3ip1/Psmd9/F2r/Gnaq/Adam9/Rab3a/Exoc1/Tango6/Sirt4/Hcar2/Ap1m2/Rab11fip3/Kcnn4/Tnf/Sel1l/Pard6a/Dgat1/Pim3/Bloc1s6/Irs2/Pck2/Hif1a/Itpr1/Acsl4/Arfip1/Vps35/Hps1/Zfp384/Wls/Ensa/Osbp/Copg1/Ptpn11/Preb/Ap1g1/Ccdc186	56
GO:0000910	BP	GO:0000910	cytokinesis	28/2283	176/28564	0.000355433448876892	0.00279747032116048	0.00179880870308801	Rhoa/Snx18/Exoc2/Snx9/Klhl9/Rock2/Rhob/Stambp/Brca2/Cenpv/Exoc1/Rab11fip3/Incenp/Pdxp/Cit/Poldip2/Rab11a/Racgap1/Chmp1a/Setd2/Chmp1b/Cenpa/Vps4a/Flcn/Cul3/Entr1/Exoc4/Zfyve19	28
GO:0007052	BP	GO:0007052	mitotic spindle organization	22/2283	125/28564	0.000357072437781464	0.00280670123744412	0.00180474429869483	Rhoa/Hspa1a/Dync1h1/Hspa1b/Kif15/Tbce/Kif11/Poc1a/Cenpj/Cdc20/Incenp/Clasp1/Poldip2/Rab11a/Racgap1/Chmp1a/Chmp1b/Stag1/Tacc1/Map4/Smc1a/Rcc1	22
GO:0030100	BP	GO:0030100	regulation of endocytosis	36/2283	248/28564	0.000360934378981847	0.00283335840397614	0.00182188519302166	B2m/Actg1/Picalm/Cbll1/Rabgef1/Sirt2/Ptpn1/Snx9/Ppt1/Scrib/Actn4/Abca7/Lrpap1/Snx12/Rab5c/Anxa2/Mib1/Appl2/Rab4a/Kif3a/Rab17/Hfe/Wasl/Lrrk2/Bicd1/Ubqln2/Hip1/Hip1r/Prkca/Cd151/Itgav/Arhgap21/Vamp4/Arfgap1/Rufy1/Ccl21a	36
GO:0032680	BP	GO:0032680	regulation of tumor necrosis factor production	29/2283	185/28564	0.000363089904029774	0.00284286646575198	0.00182799899667581	Tnfaip3/Ccl3/Ifngr1/Ccl4/Selenok/Zfp36/Ptger4/Stat3/Zc3h12a/Arid5a/Ticam1/Il10/Rara/Vsir/Il18/Ptprj/Errfi1/Lrrk2/Btk/Clec7a/Cd24a/Fzd5/Rasgrp1/Pik3r1/Ptpn11/Fcgr3/Pomc/Myd88/Oas1c	29
GO:0071674	BP	GO:0071674	mononuclear cell migration	29/2283	185/28564	0.000363089904029774	0.00284286646575198	0.00182799899667581	Ccl5/Ccl3/Ccl4/Selenok/Rhoa/Xcl1/Cmklr1/Dusp1/Nedd9/Cxcl13/Mdk/Pla2g7/Aif1/Ninj1/Gba/Ccl9/Abl2/Ptprj/Abl1/Lgmn/Wasl/Crk/Adam10/Tbx21/Mapk3/Lrch1/Lyn/Tnfrsf14/Ccl21a	29
GO:0030177	BP	GO:0030177	positive regulation of Wnt signaling pathway	24/2283	142/28564	0.000369231709640463	0.00288720016070809	0.00185650612174658	Tnfaip3/Nrarp/Hhex/Gskip/Ube2b/Bambi/Dapk3/Abl2/Zbed3/Abl1/Frat1/Lrrk2/Ubr5/Ruvbl1/Csnk1e/Mbd2/Smarca4/Csnk1g2/Zranb1/Vps35/Wls/Tmem198/Rbpj/Usp47	24
GO:0002752	BP	GO:0002752	cell surface pattern recognition receptor signaling pathway	14/2283	63/28564	0.000371439932132718	0.00289319512467154	0.00186036095919403	Tnfaip3/Nfkbia/Arf6/Ninj1/Tnip3/Acod1/Appl2/Pja2/Clec7a/Dab2ip/Irak1/Tnip2/Lyn/Oas1c	14
GO:0006303	BP	GO:0006303	double-strand break repair via nonhomologous end joining	14/2283	63/28564	0.000371439932132718	0.00289319512467154	0.00186036095919403	Shld2/Dclre1b/Iffo1/Smarcal1/Poll/Trp53bp1/Kdm4d/Sirt7/Rnf8/Nsd2/Mad2l2/Xrcc1/Kmt5c/Ercc8	14
GO:0043407	BP	GO:0043407	negative regulation of MAP kinase activity	14/2283	63/28564	0.000371439932132718	0.00289319512467154	0.00186036095919403	Rgs2/Dusp1/Inpp5k/Dnaja1/Spry2/Ptpn1/Il1b/Nf1/Gba/Ptprj/Dusp10/Dab2ip/Lyn/Dusp7	14
GO:1902459	BP	GO:1902459	positive regulation of stem cell population maintenance	12/2283	49/28564	0.000373072735737915	0.00290215883963564	0.00186612474098198	Bicral/Smarcd1/Bcl7c/Ing2/Ncoa3/Bcl7a/Sap130/Smarca4/Kdm2b/Brms1l/Actl6a/Sinhcaf	12
GO:0048511	BP	GO:0048511	rhythmic process	43/2283	314/28564	0.000375948775573714	0.00291979989371786	0.00187746816127663	Bhlhe40/Crem/Klf10/Atf4/Ptger4/Siah2/Per1/Prf1/Sik1/Nr1d2/Klf9/Atg7/Mdk/Prmt5/Rock2/Top1/Relb/Fbxl3/Ppp1cc/Mapk8/Btrc/Cdk1/Mta1/Scaper/Atf5/Fzd4/Nfya/Gas2/Ahr/Cry1/Stat5a/Cdk5r1/Nos3/Ppp1ccb/Sgpl1/Csnk1e/Plekha1/Sp1/2610005L07Rik/Foxo3/Creb1/Kdm5b/Kat5	43
GO:0043371	BP	GO:0043371	negative regulation of CD4-positive, alpha-beta T cell differentiation	8/2283	24/28564	0.000377280238716574	0.00291979989371786	0.00187746816127663	Zc3h12a/Irf1/Il4ra/Smad7/Jak3/Bcl6/Tbx21/Cbfb	8
GO:0097398	BP	GO:0097398	cellular response to interleukin-17	8/2283	24/28564	0.000377280238716574	0.00291979989371786	0.00187746816127663	Nfkbiz/Socs3/Stat3/Il1b/Dcp1b/Traf6/Notch1/Ikbke	8
GO:1903204	BP	GO:1903204	negative regulation of oxidative stress-induced neuron death	8/2283	24/28564	0.000377280238716574	0.00291979989371786	0.00187746816127663	Atf4/Nr4a3/Il10/Atg7/Ncoa7/Hif1a/Oxr1/Fbxo7	8
GO:0046633	BP	GO:0046633	alpha-beta T cell proliferation	13/2283	56/28564	0.0003793414493905	0.00293198314092452	0.00188530214290691	Xcl1/Cd274/Irf1/Cd28/Zap70/Prkcq/Vsir/Il18/Slc4a2/Sh3rf1/Cd24a/Tgfbr2/Tnfrsf14	13
GO:1901184	BP	GO:1901184	regulation of ERBB signaling pathway	16/2283	78/28564	0.00038528859161113	0.00297413155139822	0.00191240410249087	Fasl/Plaur/Ptpn2/Ptprj/Tgfa/Errfi1/Lgmn/Psen2/Ralb/Hip1/Hip1r/Dab2ip/Ptpn12/Rbpj/Zgpat/Mvb12a	16
GO:0070371	BP	GO:0070371	ERK1 and ERK2 cascade	47/2283	353/28564	0.000394477892028834	0.00304116694994316	0.0019555087093228	Ccl5/Jun/Ccl3/Zfp36l2/Ccl4/Cxcr4/Cd74/Ywhaz/Xcl1/Ptger4/Dusp1/Klf4/Atf3/Spry2/Ptpn1/Ptpn2/Il1b/Prmt5/Rara/Abca7/Rapgef2/Rap1b/Ranbp9/F2r/Ccl9/Abl2/Abl1/Ece1/Errfi1/Dnajc27/Garem1/Vegfb/Frs2/Tnip1/Zfp36l1/Notch1/Dusp10/Styx/Prkca/Dab2ip/Itgav/Rasgrp1/Flcn/Ptpn11/Mapk3/Lyn/Ccl21a	47
GO:0032480	BP	GO:0032480	negative regulation of type I interferon production	9/2283	30/28564	0.000398882445438835	0.0030672684597538	0.00197229230936887	Rnf125/Rel/Gpatch3/Atg12/Relb/Acod1/Atg9a/Traf3ip1/Gbp3	9
GO:1902883	BP	GO:1902883	negative regulation of response to oxidative stress	9/2283	30/28564	0.000398882445438835	0.0030672684597538	0.00197229230936887	Nr4a3/Il10/Ncoa7/Txn1/Hk3/Lrrk2/Trap1/Oxr1/Fbxo7	9
GO:0022406	BP	GO:0022406	membrane docking	17/2283	86/28564	0.000406288961116781	0.00311626221004349	0.0020037959087999	Stx5a/Exoc2/Esyt2/Stx11/Vamp2/Atg14/Rab3a/Exoc1/Psen2/Ralb/Cep83/Bloc1s6/Stx8/Uso1/Exoc4/Chp1/Atp2a2	17
GO:0045661	BP	GO:0045661	regulation of myoblast differentiation	17/2283	86/28564	0.000406288961116781	0.00311626221004349	0.0020037959087999	Btg1/Smarcd1/Ddit3/Il18/Ccl9/Smarcd3/Zfp36l1/Tnf/Notch1/Hif1an/Mbnl3/Smarca4/Sra1/Pik3r1/Actl6a/Kat5/Cxcl9	17
GO:0007088	BP	GO:0007088	regulation of mitotic nuclear division	21/2283	118/28564	0.000412050473506351	0.00315242172932877	0.00202704693580734	Cd28/Lcmt1/Il1b/Nsmce2/Sh2b1/Spc24/Tgfa/Zw10/L3mbtl1/Dync1li1/Fbxo5/Cdc20/Incenp/Pdxp/Tnf/Phip/Mad1l1/Cul3/Cdt1/Pcid2/Rcc1	21
GO:0018022	BP	GO:0018022	peptidyl-lysine methylation	21/2283	118/28564	0.000412050473506351	0.00315242172932877	0.00202704693580734	Nfkbiz/H1f4/H1f2/Eed/Vcpkmt/Ctr9/Camkmt/Eef1akmt2/Rlf/Nfya/H1f3/Setd2/Setd3/Kmt2b/Dot1l/Setbp1/Ash1l/Kat8/Kmt2d/Atpsckmt/Kmt5c	21
GO:2000146	BP	GO:2000146	negative regulation of cell motility	44/2283	325/28564	0.000415263015200387	0.0031729677849258	0.00204025830871897	Gna13/Rhoa/Cd74/Ptger4/Emilin2/Stat3/Dusp1/Klf4/Rabgef1/Ing2/Nedd9/Cxcl13/Dnaja4/Nf1/Jup/Aif1/Rnf20/Rhob/Rap2c/Ptprj/Angpt2/Rnf41/Ctnna1/Wasl/Clasp1/Tnf/Crk/Notch1/Sap130/Dusp10/Tpm1/Sin3b/Dab2ip/Apex1/Srgap2/Brms1l/Adipor1/Gadd45a/Flcn/Srf/Lrch1/Dusp22/Ccl21a/Sinhcaf	44
GO:0090307	BP	GO:0090307	mitotic spindle assembly	15/2283	71/28564	0.000415991243324106	0.0031745035184467	0.00204124580474426	Rhoa/Hspa1a/Hspa1b/Kif15/Kif11/Cdc20/Incenp/Clasp1/Poldip2/Rab11a/Racgap1/Chmp1a/Chmp1b/Stag1/Smc1a	15
GO:0031110	BP	GO:0031110	regulation of microtubule polymerization or depolymerization	18/2283	94/28564	0.000418098786113088	0.00318654783694544	0.00204899045346294	Slain2/Hspa1a/Mapre3/Camsap1/Mapk8/Hspa1b/Abl1/Ska3/Tbcd/Hdac6/Ttbk2/Clasp1/Arhgef7/Atxn7/Akap9/Eml2/Mapre2/Katnb1	18
GO:0072676	BP	GO:0072676	lymphocyte migration	20/2283	110/28564	0.00041964030410419	0.00319425318711925	0.00205394509081803	Ccl5/Ccl3/Ccl4/Selenok/Rhoa/Xcl1/Nedd9/Cxcl13/Aif1/Gba/Ccl9/Abl2/Abl1/Wasl/Crk/Adam10/Tbx21/Lrch1/Tnfrsf14/Ccl21a	20
GO:0050851	BP	GO:0050851	antigen receptor-mediated signaling pathway	28/2283	178/28564	0.000428790253808406	0.003259780452248	0.00209607994884014	Nfkbiz/Nfkbia/Cd38/Zc3h12a/Cd28/Elf1/Ptpn2/Fyb/Zap70/Themis2/Sos1/Prnp/Ms4a1/Traf6/Ptprj/Abl1/Psen2/Btk/Kcnn4/Ikbkg/Plekha1/Malt1/Cd226/Pde4b/Bcl2a1d/Lyn/Nfkbid/Dusp22	28
GO:0035794	BP	GO:0035794	positive regulation of mitochondrial membrane permeability	11/2283	43/28564	0.000433519791699388	0.00329128624888965	0.00211633857348686	Gclc/Bcl2l11/Bnip3/Rhot2/Mpv17l/Spg7/Atpif1/Hip1r/Bbc3/Casp6/Mul1	11
GO:0031669	BP	GO:0031669	cellular response to nutrient levels	34/2283	232/28564	0.000434027783029129	0.00329128624888965	0.00211633857348686	Jun/Pim1/Klf10/Atf4/Map1lc3b/Cdkn1a/Ulk1/Zc3h12a/Atf3/Chka/Wipi2/Srebf2/Foxo1/Map1lc3a/Atg7/Mtmr3/Gba/Mapk8/Atg14/Pik3c2a/Zfyve1/Ralb/Lrrk2/Eif2ak4/Rrp8/Nprl2/Tfeb/Pdia3/Rraga/Ifi204/Flcn/Kat5/Mapk3/Srf	34
GO:0044804	BP	GO:0044804	autophagy of nucleus	7/2283	19/28564	0.000439869207135809	0.00332302697134844	0.00213674825839729	Ulk1/Atg2a/Wipi2/Atg7/Atg12/Atg9a/Atg2b	7
GO:0070431	BP	GO:0070431	nucleotide-binding oligomerization domain containing 2 signaling pathway	7/2283	19/28564	0.000439869207135809	0.00332302697134844	0.00213674825839729	Tnfaip3/Nfkbia/Hspa1a/Otulin/Lacc1/Hspa1b/Irgm2	7
GO:0080182	BP	GO:0080182	histone H3-K4 trimethylation	7/2283	19/28564	0.000439869207135809	0.00332302697134844	0.00213674825839729	Nfkbiz/H1f4/H1f2/Ctr9/Nfya/H1f3/Kmt2d	7
GO:0010457	BP	GO:0010457	centriole-centriole cohesion	6/2283	14/28564	0.000443071668927077	0.0033388417003879	0.00214691732865264	Kif3a/Crocc/Cep44/Cep250/Nin/Odf2	6
GO:2001241	BP	GO:2001241	positive regulation of extrinsic apoptotic signaling pathway in absence of ligand	6/2283	14/28564	0.000443071668927077	0.0033388417003879	0.00214691732865264	Nf1/Dapk3/Jak3/Ppp2r1a/Ppp2r1b/Ctnna1	6
GO:0044773	BP	GO:0044773	mitotic DNA damage checkpoint signaling	16/2283	79/28564	0.000447779016897304	0.00337009682592333	0.00216701476861616	Ppp1r10/Cdkn1a/Ppp2r5c/Donson/Rpa2/Babam2/Rad17/Cdk1/Mus81/Rad9a/Casp2/Sde2/Uimc1/Taok3/Muc1/Trim39	16
GO:0043507	BP	GO:0043507	positive regulation of JUN kinase activity	13/2283	57/28564	0.000455873527017962	0.00342384317300356	0.00220157434773155	Ptpn1/Il1b/Map2k4/Traf6/Fzd4/Tnf/Taok3/Fzd5/Dvl2/Dab2ip/Map3k7/Ern1/Irak1	13
GO:0001959	BP	GO:0001959	regulation of cytokine-mediated signaling pathway	24/2283	144/28564	0.000456057502864783	0.00342384317300356	0.00220157434773155	Cxcr4/Cd74/Rabgef1/Hspa1a/Otulin/Ptpn2/Trim44/Tbk1/Cdc37/Hspa1b/Nkiras1/Ttll12/Rnf185/Casp4/Cd24a/Ikbke/Hif1a/Cpne1/Irak1/Mul1/Ythdf2/Ythdf3/Irgm2/Oas1c	24
GO:0032465	BP	GO:0032465	regulation of cytokinesis	17/2283	87/28564	0.000467893652037791	0.00350832836727215	0.00225589939332109	Rhoa/Klhl9/Brca2/Cenpv/Rab11fip3/Incenp/Pdxp/Cit/Poldip2/Rab11a/Racgap1/Setd2/Vps4a/Flcn/Cul3/Entr1/Zfyve19	17
GO:0007006	BP	GO:0007006	mitochondrial membrane organization	20/2283	111/28564	0.000474016787001238	0.00354981974444584	0.00228257887220549	Stat3/Gclc/Bcl2l11/Bnip3/Rhot2/Pex5/Timm22/Ghitm/Cln8/Mpv17l/Chchd6/Spg7/Atpif1/Hip1r/Bbc3/Casp6/Hsp90aa1/Mul1/Tomm70a/Plekhf1	20
GO:2001237	BP	GO:2001237	negative regulation of extrinsic apoptotic signaling pathway	19/2283	103/28564	0.000479374334320858	0.00358325382717885	0.00230407740913187	Tnfaip3/Lmna/Siah2/Hspa1a/Gclc/Prdx2/Il1b/Hspa1b/Eya3/Ctnna1/Agap2/Sh3rf1/Hmox1/Tnf/Fcmr/Rps6kb1/Phip/Itgav/Zmynd11	19
GO:0009636	BP	GO:0009636	response to toxic substance	23/2283	136/28564	0.000479671580253472	0.00358325382717885	0.00230407740913187	Ccl5/Pim1/Prdx6/Prdx2/Aldh2/Nr4a2/Abcb1a/Nxn/Mt2/Ahr/Nos3/Abtb2/Rdh11/Pon3/Dhfr/Abcg2/Hif1a/Gstm1/Scn1b/Pon2/Esd/Mapk3/Nupr1	23
GO:0048638	BP	GO:0048638	regulation of developmental growth	52/2283	405/28564	0.000482393299578182	0.00359912026860004	0.00231427973110096	Pim1/Rgs2/Cxcr4/Plac8/Ptger4/Stat3/Picalm/Cdkn1a/Ulk1/Serp1/Lats1/Vgll4/Ifrd1/Bcl2l11/Smad7/Sema4c/Cxadr/Pex5/Hopx/Dpysl2/Bcl11a/Cdk1/Abl1/Siah1a/Ahr/Stat5a/Stk3/Gpam/Limk1/Lgmn/Mapk11/Fxn/Notch1/Rnf157/Sgpl1/Adrb2/Fdps/Chd7/Dusp10/Rps6kb1/Tgfbr2/Tnfrsf12a/Ndel1/Spag9/Creb1/Rbpj/Gdi1/Mul1/Tomm70a/Ctdp1/Srf/Anapc2	52
GO:0036475	BP	GO:0036475	neuron death in response to oxidative stress	10/2283	37/28564	0.000487794661416259	0.00363042231939097	0.00233440734459567	Atf4/Nr4a3/Il10/Atg7/Ncoa7/Itgam/Tnf/Hif1a/Oxr1/Fbxo7	10
GO:0097242	BP	GO:0097242	amyloid-beta clearance	10/2283	37/28564	0.000487794661416259	0.00363042231939097	0.00233440734459567	Ifngr1/Picalm/Rab11b/Abca7/Lrpap1/Itgam/Rab5a/Tnf/Rab11a/Srf	10
GO:0010634	BP	GO:0010634	positive regulation of epithelial cell migration	26/2283	162/28564	0.000493688312956554	0.00366974979297705	0.0023596954061783	Jun/Arf6/Zc3h12a/Bcas3/Smoc2/Rock2/Map3k3/Rhob/Abl1/Adam9/Stat5a/Nos3/Pik3c2a/Lgmn/Hmox1/Hdac6/Clasp1/Irs2/Tgfbr2/Rab11a/Sp1/Hif1a/Prkca/Mapre2/Map2k3/Dock5	26
GO:0071692	BP	GO:0071692	protein localization to extracellular region	56/2283	445/28564	0.000494825478180946	0.00367366732938037	0.00236221443150045	Ccl5/Arf6/Cd38/Ptger4/Serp1/Ptbp1/Prf1/F2rl2/Nagpa/Rab11b/Erp29/Foxo1/Prkcq/Il1b/Atg7/Rab11fip1/Camk2n1/Gnptab/Atp13a2/Kif5b/Ier3ip1/Psmd9/F2r/Gnaq/Adam9/Rab3a/Exoc1/Tango6/Sirt4/Hcar2/Ap1m2/Rab11fip3/Kcnn4/Tnf/Sel1l/Pard6a/Dgat1/Pim3/Bloc1s6/Irs2/Pck2/Hif1a/Itpr1/Acsl4/Arfip1/Vps35/Hps1/Zfp384/Wls/Ensa/Osbp/Copg1/Ptpn11/Preb/Ap1g1/Ccdc186	56
GO:0050900	BP	GO:0050900	leukocyte migration	50/2283	386/28564	0.000500272224885674	0.00370953086950325	0.00238527514017307	Ccl5/Ccl3/Ccl4/Selenok/Rhoa/Cd74/Xcl1/Ptger4/Cmklr1/Dusp1/Rabgef1/Nedd9/Il1b/Cxcl13/Mdk/Cxadr/Nf1/Pla2g7/Aif1/Ninj1/Gba/Itgam/Ccl9/Cxcl11/Spp1/Abl2/Ptprj/Abl1/Chst2/Enpp1/Lgmn/Wasl/Vegfb/Tnf/Crk/Dapk2/Cd24a/Adam10/Prkca/Pik3r1/Pde4b/Tbx21/Mapk3/Lrch1/Lyn/Fcgr3/Tnfrsf14/Myd88/Cxcl9/Ccl21a	50
GO:0001829	BP	GO:0001829	trophectodermal cell differentiation	8/2283	25/28564	0.000516170821076502	0.00381801537309781	0.00245503204438041	Junb/Ctr9/Hopx/Cnot1/Sp1/Bysl/Cul3/Srf	8
GO:2000561	BP	GO:2000561	regulation of CD4-positive, alpha-beta T cell proliferation	8/2283	25/28564	0.000516170821076502	0.00381801537309781	0.00245503204438041	Xcl1/Cd274/Cd28/Prkcq/Vsir/Cd24a/Tgfbr2/Tnfrsf14	8
GO:0140056	BP	GO:0140056	organelle localization by membrane tethering	16/2283	80/28564	0.00051877666019755	0.00383258192766804	0.0024643985227079	Stx5a/Exoc2/Esyt2/Stx11/Vamp2/Atg14/Rab3a/Exoc1/Psen2/Ralb/Cep83/Bloc1s6/Stx8/Uso1/Exoc4/Atp2a2	16
GO:0006413	BP	GO:0006413	translational initiation	21/2283	120/28564	0.000519938496353738	0.00383645794919835	0.00246689085344304	Eif1/Ppp1r15a/Scrib/Dhx33/Paip2b/Dhx29/Uhmk1/Eif2ak1/Alkbh1/Eif2ak4/Tnf/Rps6kb1/Eif4e3/Ago2/Eif2a/Eif1ad/Mif4gd/Eif2s3x/Ythdf2/Ppp1r15b/Eif4e2	21
GO:0034508	BP	GO:0034508	centromere complex assembly	9/2283	31/28564	0.000522492925123133	0.00384588007599803	0.00247294939982355	H3f3b/Rnf4/Cenpt/Cenpv/Cenpc1/Senp6/Itgb3bp/Cenpa/Nasp	9
GO:0090169	BP	GO:0090169	regulation of spindle assembly	9/2283	31/28564	0.000522492925123133	0.00384588007599803	0.00247294939982355	Hspa1a/Rnf4/Dync1h1/Hspa1b/Kif15/Cenpj/Senp6/Chmp1a/Chmp1b	9
GO:0060759	BP	GO:0060759	regulation of response to cytokine stimulus	25/2283	154/28564	0.000527009727103613	0.00387439019156393	0.0024912817637518	Cxcr4/Cd74/Klf4/Rabgef1/Hspa1a/Otulin/Ptpn2/Trim44/Tbk1/Cdc37/Hspa1b/Nkiras1/Ttll12/Rnf185/Casp4/Cd24a/Ikbke/Hif1a/Cpne1/Irak1/Mul1/Ythdf2/Ythdf3/Irgm2/Oas1c	25
GO:0070227	BP	GO:0070227	lymphocyte apoptotic process	20/2283	112/28564	0.000534405211567603	0.00392396802298602	0.00252316093471842	Ccl5/Tsc22d3/Nfkbiz/Serpinb9/Cd74/Cd274/Fasl/Prkcq/Bcl2l11/Il10/Bcl2a1a/Jak3/Gpam/Irs2/Cd24a/Fcmr/Bbc3/Hif1a/Lyn/Nfkbid	20
GO:0042147	BP	GO:0042147	retrograde transport, endosome to Golgi	17/2283	88/28564	0.00053737432914195	0.00394096325915187	0.00253408908594665	Dennd5a/Stx5a/Rab6a/Snx8/Snx12/Gga1/Snx6/Heatr5a/Vps50/Lrrk2/Cln5/Golt1b/Arfip1/Vps35/Spag9/Washc2/Rab9	17
GO:0010389	BP	GO:0010389	regulation of G2/M transition of mitotic cell cycle	19/2283	104/28564	0.0005432697872482	0.00396378732062227	0.00254876524536906	Cdkn1a/Gpr132/Lmnb1/Donson/Aven/Prkcq/Brd4/Babam2/Rad17/Cdk1/Fbxo5/Smarcd3/Rab11a/Uimc1/Taok3/Vps4a/Usp47/Trim39/Zfyve19	19
GO:0042158	BP	GO:0042158	lipoprotein biosynthetic process	19/2283	104/28564	0.0005432697872482	0.00396378732062227	0.00254876524536906	Selenok/Ulk1/Ugcg/Wipi2/Atg7/Gba/Atg12/Zdhhc24/Golga7/Nmt2/Pigv/Mppe1/Slc30a5/Pigo/Pigl/Rab3gap1/Pyurf/Irgm2/Dbi	19
GO:0043535	BP	GO:0043535	regulation of blood vessel endothelial cell migration	18/2283	96/28564	0.000544878316655599	0.00396378732062227	0.00254876524536906	Rhoa/Klf4/Nf1/Jup/Map3k3/Angpt2/Abl1/Stat5a/Nos3/Pik3c2a/Hmox1/Tnf/Notch1/Sp1/Hif1a/Prkca/Gadd45a/Map2k3	18
GO:0050672	BP	GO:0050672	negative regulation of lymphocyte proliferation	18/2283	96/28564	0.000544878316655599	0.00396378732062227	0.00254876524536906	H2-Aa/Cebpb/Cd274/Pde5a/Il10/Scrib/Vsir/Prnp/Slc4a2/Scgb1a1/Btk/Pdcd1lg2/Cd24a/Mad1l1/Casp3/Fcgr2b/Lyn/Tnfrsf14	18
GO:0002639	BP	GO:0002639	positive regulation of immunoglobulin production	13/2283	58/28564	0.000545094818381538	0.00396378732062227	0.00254876524536906	Xcl1/Il4ra/Cd28/Dnajb9/Il10/Shld2/Trp53bp1/Btk/Nsd2/Mad2l2/Tbx21/Pms2/Kmt5c	13
GO:0033619	BP	GO:0033619	membrane protein proteolysis	13/2283	58/28564	0.000545094818381538	0.00396378732062227	0.00254876524536906	Snx9/Prkcq/Il10/Il1b/Timp2/Adam9/Psen2/Tnf/Adam10/Ncstn/Sppl2b/Nrd1/Rhbdd1	13
GO:0140895	BP	GO:0140895	cell surface toll-like receptor signaling pathway	13/2283	58/28564	0.000545094818381538	0.00396378732062227	0.00254876524536906	Tnfaip3/Nfkbia/Arf6/Ninj1/Tnip3/Acod1/Appl2/Pja2/Dab2ip/Irak1/Tnip2/Lyn/Oas1c	13
GO:1903202	BP	GO:1903202	negative regulation of oxidative stress-induced cell death	12/2283	51/28564	0.000552886160652698	0.00401075611239746	0.00257896677093294	Atf4/Nr4a3/Il10/Atg7/Ncoa7/Txn1/Hk3/Lrrk2/Trap1/Hif1a/Oxr1/Fbxo7	12
GO:1990928	BP	GO:1990928	response to amino acid starvation	12/2283	51/28564	0.000552886160652698	0.00401075611239746	0.00257896677093294	Atf4/Cdkn1a/Ulk1/Atf3/Mapk8/Eif2ak4/Nprl2/Tfeb/Rraga/Eif2a/Flcn/Mapk3	12
GO:0046488	BP	GO:0046488	phosphatidylinositol metabolic process	24/2283	146/28564	0.000560251262648321	0.00405929344453134	0.00261017688773263	Socs3/Inpp5k/Smg1/Lpgat1/Fig4/Mtmr3/Socs6/Bpnt1/Mtmr1/Lclat1/Mtmr4/Atg14/Inpp5a/Pik3c2a/Mboat7/Ip6k1/Mtmr6/Pigv/Mppe1/Slc30a5/Pik3r1/Pigo/Pigl/Pyurf	24
GO:0030308	BP	GO:0030308	negative regulation of cell growth	31/2283	208/28564	0.00056812254491837	0.00410876891745096	0.00264199024089102	Rgs2/Cdkn1a/Ulk1/Hspa1a/Cdkn2c/Vgll4/Ifrd1/Ppt1/Sema4c/Cdkn2d/Bcl11a/Hspa1b/Acvr1b/Ptprj/Enpp1/Rrad/Bbc3/Sertad2/Smarca4/Dab2ip/Bcl6/Cdkn2aip/Spag9/Adipor1/Cgrrf1/Mul1/Flcn/Tomm70a/Ctdp1/Sertad1/Nf2	31
GO:0030888	BP	GO:0030888	regulation of B cell proliferation	15/2283	73/28564	0.000568444528855115	0.00410876891745096	0.00264199024089102	Cd74/Cd38/Cdkn1a/Ticam1/Il10/Cd320/Ahr/Btk/Bmi1/Irs2/Cd24a/Bcl6/Casp3/Fcgr2b/Lyn	15
GO:0051259	BP	GO:0051259	protein complex oligomerization	36/2283	254/28564	0.000569690662112283	0.00411283870093292	0.00264460716300515	B2m/Cd74/Zc3h12a/Prf1/Tk1/Atl3/Ninj1/Pex5/Tmem120a/Kctd12/Pkd2/Prnp/Ms4a1/Appl2/Ikzf4/Cutc/Rom1/Stk3/Trp53bp1/Tgm2/Mcoln1/Kctd2/Zfp777/Elavl1/Jmjd6/Bbc3/Ehd1/Gls/Sigmar1/Vps35/Homer1/Farsa/Znhit6/Chp1/Oas1c/Thg1l	36
GO:0032762	BP	GO:0032762	mast cell cytokine production	5/2283	10/28564	0.000581235674192709	0.00418114694661207	0.00268853022659974	Nr4a3/Rabgef1/Hmox1/Bcl6/Rasgrp1	5
GO:1900103	BP	GO:1900103	positive regulation of endoplasmic reticulum unfolded protein response	5/2283	10/28564	0.000581235674192709	0.00418114694661207	0.00268853022659974	Ptpn2/Atf6/Tmem33/Ern1/Pik3r1	5
GO:1904779	BP	GO:1904779	regulation of protein localization to centrosome	5/2283	10/28564	0.000581235674192709	0.00418114694661207	0.00268853022659974	Mark4/Ubxn2b/Bicd1/Pard6a/Cep250	5
GO:0002685	BP	GO:0002685	regulation of leukocyte migration	34/2283	236/28564	0.000593813546895416	0.00426652907620203	0.00274343201291463	Ccl5/Selenok/Rhoa/Cd74/Xcl1/Ptger4/Cmklr1/Dusp1/Rabgef1/Nedd9/Il1b/Cxcl13/Mdk/Nf1/Pla2g7/Aif1/Ninj1/Abl2/Ptprj/Abl1/Chst2/Lgmn/Wasl/Vegfb/Crk/Dapk2/Adam10/Pik3r1/Mapk3/Lrch1/Lyn/Tnfrsf14/Myd88/Ccl21a	34
GO:0040013	BP	GO:0040013	negative regulation of locomotion	47/2283	360/28564	0.000609926288472313	0.00437707530737997	0.0028145146339642	Gna13/Rhoa/Cd74/Ptger4/Emilin2/Stat3/Dusp1/Klf4/Rabgef1/Ptpn2/Ing2/Nedd9/Sema4c/Cxcl13/Dnaja4/Nf1/Jup/Aif1/Rnf20/Rhob/Rap2c/Ptprj/Angpt2/Rnf41/Ctnna1/Wasl/Clasp1/Tnf/Crk/Notch1/Arrdc3/Sap130/Dusp10/Tpm1/Sin3b/Dab2ip/Apex1/Srgap2/Brms1l/Adipor1/Gadd45a/Flcn/Srf/Lrch1/Dusp22/Ccl21a/Sinhcaf	47
GO:0150063	BP	GO:0150063	visual system development	54/2283	429/28564	0.000613009954400442	0.00438237560728488	0.0028179227936597	Jun/Tgif1/Atf4/Tgif2/Stat3/Klf4/Fasl/Spry2/Slc25a25/Skil/Gpd2/Scrib/Sos1/Nf1/Ninj1/Rara/Pds5a/Uchl3/Itgam/C1qa/Lpcat1/Scaper/Pbx4/Fzd4/Nphp4/Rom1/Tmem231/Ahr/Rpgrip1/Cln8/Atf6/Rd3/Smarcd3/Frs2/Pou2f1/Notch1/Jmjd6/Chd7/Tgfbr2/Pds5b/Sp1/Hif1a/Smarca4/Kdm2b/Fzd5/Casp6/Hps1/Traf3ip1/Srf/Rab3gap1/Pbx3/Tbc1d20/Nf2/Hipk2	54
GO:0048008	BP	GO:0048008	platelet-derived growth factor receptor signaling pathway	14/2283	66/28564	0.000613412871464112	0.00438237560728488	0.0028179227936597	Csrnp1/Nr4a3/Ptpn1/Ptpn2/Abl2/Ptprj/Abl1/Tiparp/Sgpl1/Hip1/Hip1r/Plekha1/2610005L07Rik/Ptpn11	14
GO:1902750	BP	GO:1902750	negative regulation of cell cycle G2/M phase transition	14/2283	66/28564	0.000613412871464112	0.00438237560728488	0.0028179227936597	Cdkn1a/Gpr132/Donson/Aven/Babam2/Rad17/Cdk1/Atf5/Uimc1/Taok3/Vps4a/Usp47/Trim39/Zfyve19	14
GO:0030593	BP	GO:0030593	neutrophil chemotaxis	19/2283	105/28564	0.000614391945490696	0.00438237560728488	0.0028179227936597	Ccl5/Ccl3/Ccl4/Cd74/Xcl1/Il1b/Cxcl13/Mdk/Cxadr/Itgam/Ccl9/Cxcl11/Spp1/Dapk2/Prkca/Pde4b/Fcgr3/Cxcl9/Ccl21a	19
GO:0051491	BP	GO:0051491	positive regulation of filopodium assembly	10/2283	38/28564	0.000615031952857618	0.00438237560728488	0.0028179227936597	Bcas3/Mien1/Prkcq/Rhoq/Arap1/Wasl/Pik3r1/Srf/Fscn1/Ccl21a	10
GO:1902110	BP	GO:1902110	positive regulation of mitochondrial membrane permeability involved in apoptotic process	10/2283	38/28564	0.000615031952857618	0.00438237560728488	0.0028179227936597	Gclc/Bcl2l11/Bnip3/Rhot2/Mpv17l/Atpif1/Hip1r/Bbc3/Casp6/Mul1	10
GO:0032945	BP	GO:0032945	negative regulation of mononuclear cell proliferation	18/2283	97/28564	0.000619826503966477	0.00441131841652738	0.00283653338507989	H2-Aa/Cebpb/Cd274/Pde5a/Il10/Scrib/Vsir/Prnp/Slc4a2/Scgb1a1/Btk/Pdcd1lg2/Cd24a/Mad1l1/Casp3/Fcgr2b/Lyn/Tnfrsf14	18
GO:0030336	BP	GO:0030336	negative regulation of cell migration	42/2283	312/28564	0.000622628892356328	0.00442603135876913	0.00284599399252666	Gna13/Rhoa/Cd74/Ptger4/Emilin2/Stat3/Dusp1/Klf4/Rabgef1/Ing2/Nedd9/Cxcl13/Dnaja4/Nf1/Jup/Aif1/Rnf20/Rhob/Rap2c/Ptprj/Angpt2/Rnf41/Wasl/Clasp1/Tnf/Notch1/Sap130/Dusp10/Tpm1/Sin3b/Dab2ip/Apex1/Srgap2/Brms1l/Adipor1/Gadd45a/Flcn/Srf/Lrch1/Dusp22/Ccl21a/Sinhcaf	42
GO:0035372	BP	GO:0035372	protein localization to microtubule	7/2283	20/28564	0.000630234999384066	0.00445380860480219	0.00286385511210106	Abhd17b/Mapre3/Abl1/Ttbk2/Dvl1/Cript/Mapre2	7
GO:0042772	BP	GO:0042772	DNA damage response, signal transduction resulting in transcription	7/2283	20/28564	0.000630234999384066	0.00445380860480219	0.00286385511210106	Cdkn1a/Brca2/Znhit1/Muc1/Mad2l2/Kat5/Hipk2	7
GO:0045623	BP	GO:0045623	negative regulation of T-helper cell differentiation	7/2283	20/28564	0.000630234999384066	0.00445380860480219	0.00286385511210106	Zc3h12a/Irf1/Il4ra/Smad7/Jak3/Bcl6/Tbx21	7
GO:0140467	BP	GO:0140467	integrated stress response signaling	7/2283	20/28564	0.000630234999384066	0.00445380860480219	0.00286385511210106	Atf4/Ptpn1/Ptpn2/Abca7/Eif2ak1/Eif2ak4/Tmem33	7
GO:1902004	BP	GO:1902004	positive regulation of amyloid-beta formation	7/2283	20/28564	0.000630234999384066	0.00445380860480219	0.00286385511210106	Ifngr1/Picalm/Rock2/Tnf/Csnk1e/Sp1/Casp3	7
GO:0046320	BP	GO:0046320	regulation of fatty acid oxidation	11/2283	45/28564	0.000659587358402424	0.00463334564714871	0.00297929969496464	Nr4a3/Mlycd/Appl2/Sirt4/Acadl/Dgat1/Irs2/Abcd1/Lonp2/Mtln/Dbi	11
GO:1902991	BP	GO:1902991	regulation of amyloid precursor protein catabolic process	11/2283	45/28564	0.000659587358402424	0.00463334564714871	0.00297929969496464	Ifngr1/Picalm/Rock2/Abca7/Ranbp9/Prnp/Tnf/Csnk1e/Sp1/Casp3/Lyn	11
GO:0002763	BP	GO:0002763	positive regulation of myeloid leukocyte differentiation	15/2283	74/28564	0.000661027057116882	0.00463334564714871	0.00297929969496464	Ccl5/Jun/Ccl3/Cd74/Klf10/Nedd9/Ninj1/Itgam/Ccl9/Traf6/Stat5a/Zfp36l1/Tnf/Prkca/Creb1	15
GO:0032481	BP	GO:0032481	positive regulation of type I interferon production	15/2283	74/28564	0.000661027057116882	0.00463334564714871	0.00297929969496464	Irf1/Ticam1/Dhx33/Ifnar1/Tbk1/Irf5/Polr3b/Polr3c/Setd2/Hsp90aa1/Irak1/Tomm70a/Ptpn11/Myd88/Oas1c	15
GO:0034394	BP	GO:0034394	protein localization to cell surface	15/2283	74/28564	0.000661027057116882	0.00463334564714871	0.00297929969496464	Arf6/Picalm/Rab11b/Abca7/Gga1/Prrt1/Hfe/Agap2/Tnf/Tax1bp3/Rab11a/Kcnab2/Vcl/Tm9sf4/Gga2	15
GO:0043506	BP	GO:0043506	regulation of JUN kinase activity	15/2283	74/28564	0.000661027057116882	0.00463334564714871	0.00297929969496464	Dnaja1/Ptpn1/Il1b/Map2k4/Traf6/Fzd4/Tnf/Dusp10/Taok3/Fzd5/Dvl2/Dab2ip/Map3k7/Ern1/Irak1	15
GO:0099518	BP	GO:0099518	vesicle cytoskeletal trafficking	15/2283	74/28564	0.000661027057116882	0.00463334564714871	0.00297929969496464	Vamp7/F8a/Actn4/Kif5b/Dync1h1/Myo6/Kif1c/Bicdl1/Wasl/Bloc1s6/Ndel1/Rasgrp1/Ap3s1/Kif1b/Ccdc186	15
GO:0042102	BP	GO:0042102	positive regulation of T cell proliferation	20/2283	114/28564	0.000675417979484718	0.00472603303526291	0.00303889885465729	Ccl5/Selenok/Xcl1/H2-DMb2/Cd274/Cd28/Zap70/Prkcq/Il1b/Aif1/Jak3/Il18/Traf6/Stat5a/Gpam/Bmi1/Pdcd1lg2/Cd24a/Tgfbr2/H2-DMb1	20
GO:0035308	BP	GO:0035308	negative regulation of protein dephosphorylation	9/2283	32/28564	0.00067582036926779	0.00472603303526291	0.00303889885465729	Ppp1r15a/Rock2/Mgat5/Tnf/Tiprl/Arpp19/Ensa/Ikbkb/Igbp1	9
GO:0045927	BP	GO:0045927	positive regulation of growth	43/2283	323/28564	0.000681208075060238	0.00475818308577458	0.00305957174266889	Pim1/Cxcr4/Rhoa/Cd38/Ptger4/Picalm/Serp1/Smad7/Pex5/Hopx/Bcl11a/Cdk1/Ncoa3/Ahr/Stat5a/Gpam/Limk1/Fxn/Crk/Notch1/Rnf157/Adrb2/Adam10/Fdps/Chd7/Rps6kb1/Tnfrsf12a/Ndel1/Kdm2b/Acsl4/Taf9b/Extl3/Ino80/Cdkn2aip/Creb1/Zpr1/Rbpj/Ddx49/Gdi1/Mul1/Usp47/Srf/Anapc2	43
GO:0051236	BP	GO:0051236	establishment of RNA localization	24/2283	148/28564	0.000684637386668598	0.00477418754915661	0.00306986281449978	Zfp36/Zc3h3/Nup107/Hhex/Nxt1/Supt6/Ndc1/Thoc6/Nol6/Nup153/Zfp36l1/Fyttd1/Nup214/Tgfbr2/Mrpl18/Setd2/Nup93/Thoc5/Ythdc1/Alyref/Thoc1/Atr/Pcid2/Nxt2	24
GO:0018410	BP	GO:0018410	C-terminal protein amino acid modification	6/2283	15/28564	0.000688620100286647	0.00477418754915661	0.00306986281449978	Wipi2/Lcmt1/Atg7/Atg12/Agbl5/Irgm2	6
GO:0110156	BP	GO:0110156	methylguanosine-cap decapping	6/2283	15/28564	0.000688620100286647	0.00477418754915661	0.00306986281449978	Zfp36/Pan3/Patl1/Dcp1b/Dcp1a/Eif4enif1	6
GO:1904507	BP	GO:1904507	positive regulation of telomere maintenance in response to DNA damage	6/2283	15/28564	0.000688620100286647	0.00477418754915661	0.00306986281449978	Ino80b/Actr8/Ruvbl1/Ino80e/Ino80/Actl6a	6
GO:1904925	BP	GO:1904925	positive regulation of autophagy of mitochondrion in response to mitochondrial depolarization	6/2283	15/28564	0.000688620100286647	0.00477418754915661	0.00306986281449978	Gba/Cdc37/Optn/Hdac6/Atpif1/Mul1	6
GO:0010660	BP	GO:0010660	regulation of muscle cell apoptotic process	19/2283	106/28564	0.000693400431662182	0.00477418754915661	0.00306986281449978	Atf4/Ppp1r10/Zc3h12a/Nr4a3/Atg7/Ltk/Mdk/Bnip3/Map2k4/Zfas1/Mapk8/Sirt4/Acot1/Hmox1/Capn2/Pik3r1/Dipk2a/Atp2a2/Nupr1	19
GO:0150115	BP	GO:0150115	cell-substrate junction organization	19/2283	106/28564	0.000693400431662182	0.00477418754915661	0.00306986281449978	Actg1/Arf6/Bcas3/Dapk3/Ptprj/Abl1/Itga5/Clasp1/Poldip2/Peak1/Itgav/Vcl/Whamm/Mapre2/Pik3r1/Ptpn11/Lims1/Dusp22/Rhod	19
GO:0006482	BP	GO:0006482	protein demethylation	8/2283	26/28564	0.000693697006252981	0.00477418754915661	0.00306986281449978	Kdm6b/Ube2b/Jmjd1c/Phf2/Jmjd6/Kdm2b/Kdm4c/Phf8	8
GO:0008214	BP	GO:0008214	protein dealkylation	8/2283	26/28564	0.000693697006252981	0.00477418754915661	0.00306986281449978	Kdm6b/Ube2b/Jmjd1c/Phf2/Jmjd6/Kdm2b/Kdm4c/Phf8	8
GO:0010829	BP	GO:0010829	negative regulation of glucose transmembrane transport	8/2283	26/28564	0.000693697006252981	0.00477418754915661	0.00306986281449978	Inpp5k/Il1b/Rhoq/Appl2/Enpp1/Tnf/Fabp5/Prkca	8
GO:0035739	BP	GO:0035739	CD4-positive, alpha-beta T cell proliferation	8/2283	26/28564	0.000693697006252981	0.00477418754915661	0.00306986281449978	Xcl1/Cd274/Cd28/Prkcq/Vsir/Cd24a/Tgfbr2/Tnfrsf14	8
GO:0045063	BP	GO:0045063	T-helper 1 cell differentiation	8/2283	26/28564	0.000693697006252981	0.00477418754915661	0.00306986281449978	Nfkbiz/Irf1/Il4ra/Jak3/Relb/Il27/Gadd45g/Tbx21	8
GO:0071621	BP	GO:0071621	granulocyte chemotaxis	22/2283	131/28564	0.000693807358497265	0.00477418754915661	0.00306986281449978	Ccl5/Ccl3/Ccl4/Cd74/Xcl1/Cmklr1/Il1b/Cxcl13/Mdk/Cxadr/Itgam/Ccl9/Cxcl11/Spp1/Ptprj/Dapk2/Prkca/Pde4b/Mapk3/Fcgr3/Cxcl9/Ccl21a	22
GO:1900076	BP	GO:1900076	regulation of cellular response to insulin stimulus	17/2283	90/28564	0.000703248930719082	0.00483363220531917	0.00310808647823213	Socs3/Inpp5k/Ptpn1/Ptpn2/Prkcq/Il1b/Appl2/Ptprj/Enpp1/Tnf/Rps6kb1/Prkca/Slc27a4/Uso1/Adipor1/Ptpn11/Ptpre	17
GO:0099111	BP	GO:0099111	microtubule-based transport	32/2283	220/28564	0.000716750827217673	0.00492081725276808	0.00316414756347189	Rabgef1/Vamp7/Ssx2ip/Rhot2/Kif5b/Dync1h1/Borcs6/Kif3a/Mreg/Kif1c/Bicdl1/Klc3/Cilk1/Bicd1/Hdac6/Bloc1s6/Dnaaf2/Spg7/Rab27b/Borcs7/Hsbp1/Hif1a/Ndel1/Arhgap21/Traf3ip1/Rasgrp1/Klc1/Ap3s1/Arl8a/Copg1/Kif1b/Armcx3	32
GO:0006406	BP	GO:0006406	mRNA export from nucleus	14/2283	67/28564	0.000719194107672381	0.00493196779304716	0.00317131750152142	Nup107/Hhex/Nxt1/Supt6/Thoc6/Fyttd1/Nup214/Setd2/Nup93/Thoc5/Ythdc1/Alyref/Thoc1/Pcid2	14
GO:0046474	BP	GO:0046474	glycerophospholipid biosynthetic process	26/2283	166/28564	0.000720391487055514	0.00493455875262941	0.00317298352121452	Socs3/Chka/Smg1/Acsl3/Socs6/Bpnt1/Lpcat1/Atg14/Crls1/Pik3c2a/Gpam/Fabp5/Mboat7/Ip6k1/Chkb/Capn2/Pigv/Etnk1/Mppe1/Slc30a5/Pik3r1/Pigo/Cds2/Pigl/Abhd5/Pyurf	26
GO:0006612	BP	GO:0006612	protein targeting to membrane	21/2283	123/28564	0.000727556690810817	0.00497797594928628	0.0032009013263184	Vps37b/Inpp5k/Rabgef1/Vamp7/Sec61g/Sec61a2/Pex5/Itgam/Get4/Sec61b/Tram2/Prnp/Srp54c/Zdhhc24/Cdk5r1/Golga7/Srprb/Gdi1/Exoc4/Bag6/Rab3ip	21
GO:0048880	BP	GO:0048880	sensory system development	54/2283	433/28564	0.000762660873711085	0.00519737953345369	0.00334198059843926	Jun/Tgif1/Atf4/Tgif2/Stat3/Klf4/Fasl/Spry2/Slc25a25/Skil/Gpd2/Scrib/Sos1/Nf1/Ninj1/Rara/Pds5a/Uchl3/Itgam/C1qa/Lpcat1/Scaper/Pbx4/Fzd4/Nphp4/Rom1/Tmem231/Ahr/Rpgrip1/Cln8/Atf6/Rd3/Smarcd3/Frs2/Pou2f1/Notch1/Jmjd6/Chd7/Tgfbr2/Pds5b/Sp1/Hif1a/Smarca4/Kdm2b/Fzd5/Casp6/Hps1/Traf3ip1/Srf/Rab3gap1/Pbx3/Tbc1d20/Nf2/Hipk2	54
GO:0002220	BP	GO:0002220	innate immune response activating cell surface receptor signaling pathway	15/2283	75/28564	0.000766122254349784	0.00519737953345369	0.00334198059843926	Tnfaip3/Nfkbia/Arf6/Klrc3/Ninj1/Tnip3/Acod1/Appl2/Pja2/Clec7a/Dab2ip/Irak1/Tnip2/Lyn/Oas1c	15
GO:0010507	BP	GO:0010507	negative regulation of autophagy	15/2283	75/28564	0.000766122254349784	0.00519737953345369	0.00334198059843926	Tnfaip3/Stat3/Sirt2/Usp30/Scfd1/Il10/Foxk2/Rnf41/Usp36/Lrrk2/Hmox1/Poldip2/Ctsa/Rraga/Nupr1	15
GO:0045911	BP	GO:0045911	positive regulation of DNA recombination	15/2283	75/28564	0.000766122254349784	0.00519737953345369	0.00334198059843926	Cd28/Ube2b/Shld2/Wdr48/Trp53bp1/Ruvbl1/Vps72/Nsd2/Mad2l2/Actl6a/Tbx21/Kat5/Mms19/Pms2/Kmt5c	15
GO:0071867	BP	GO:0071867	response to monoamine	15/2283	75/28564	0.000766122254349784	0.00519737953345369	0.00334198059843926	Atf4/Nr4a3/Sirt2/Prmt5/Gna15/Gnaq/Tgm2/Lrrk2/Adrb2/Gnai3/Vps35/Ncstn/Gabpa/Pde4b/Mapk3	15
GO:0071869	BP	GO:0071869	response to catecholamine	15/2283	75/28564	0.000766122254349784	0.00519737953345369	0.00334198059843926	Atf4/Nr4a3/Sirt2/Prmt5/Gna15/Gnaq/Tgm2/Lrrk2/Adrb2/Gnai3/Vps35/Ncstn/Gabpa/Pde4b/Mapk3	15
GO:1904705	BP	GO:1904705	regulation of vascular associated smooth muscle cell proliferation	15/2283	75/28564	0.000766122254349784	0.00519737953345369	0.00334198059843926	Jun/Gna13/Rhoa/Cdkn1a/Nr4a3/Mef2d/Il10/Nf1/Efemp2/Hmox1/Frs2/Tnf/Gnai3/Tpm1/Ern1	15
GO:0002204	BP	GO:0002204	somatic recombination of immunoglobulin genes involved in immune response	13/2283	60/28564	0.000768255735720608	0.00519737953345369	0.00334198059843926	Nfkbiz/Cd28/Shld2/Supt6/Trp53bp1/Rnf8/Bcl6/Nsd2/Mad2l2/Tbx21/Thoc1/Pms2/Kmt5c	13
GO:0002208	BP	GO:0002208	somatic diversification of immunoglobulins involved in immune response	13/2283	60/28564	0.000768255735720608	0.00519737953345369	0.00334198059843926	Nfkbiz/Cd28/Shld2/Supt6/Trp53bp1/Rnf8/Bcl6/Nsd2/Mad2l2/Tbx21/Thoc1/Pms2/Kmt5c	13
GO:0045190	BP	GO:0045190	isotype switching	13/2283	60/28564	0.000768255735720608	0.00519737953345369	0.00334198059843926	Nfkbiz/Cd28/Shld2/Supt6/Trp53bp1/Rnf8/Bcl6/Nsd2/Mad2l2/Tbx21/Thoc1/Pms2/Kmt5c	13
GO:1990266	BP	GO:1990266	neutrophil migration	22/2283	132/28564	0.000770844525629195	0.00520904027925183	0.00334947860507316	Ccl5/Ccl3/Ccl4/Selenok/Cd74/Xcl1/Ptger4/Il1b/Cxcl13/Mdk/Cxadr/Itgam/Ccl9/Cxcl11/Spp1/Dapk2/Prkca/Pde4b/Fcgr3/Myd88/Cxcl9/Ccl21a	22
GO:0044774	BP	GO:0044774	mitotic DNA integrity checkpoint signaling	16/2283	83/28564	0.000792393055103591	0.00534865312194924	0.00343925142396862	Ppp1r10/Cdkn1a/Ppp2r5c/Donson/Rpa2/Babam2/Rad17/Cdk1/Mus81/Rad9a/Casp2/Sde2/Uimc1/Taok3/Muc1/Trim39	16
GO:0031348	BP	GO:0031348	negative regulation of defense response	37/2283	268/28564	0.000794175154469282	0.00535467928898046	0.00344312632538224	Tnfaip3/Socs3/Serpinb9/Zfp36/Serpinb9b/Ptger4/Metrnl/Nr1d2/Rabgef1/Sirt2/Klrb1b/Otulin/Ptpn2/Rnf125/Il10/Mdk/Gpatch3/Atg12/Acod1/Fndc4/Ttll12/Tafa3/Crk/Cd24a/Adrb2/Dusp10/Pcbp2/Vps35/Ifi204/Traf3ip1/Fcgr2b/Ash1l/Mul1/Ythdf2/Ythdf3/Usp15/Oas1c	37
GO:0009408	BP	GO:0009408	response to heat	18/2283	99/28564	0.000796617498059962	0.00536513865304142	0.00344985182840521	Hsp90ab1/Ier5/Dnajb1/Dnaja1/Hspa1a/Gclc/Dnaja4/Nf1/Chordc1/Mapk8/Hspa1b/Atxn3/Hmox1/Hsbp1/Hikeshi/Hsp90aa1/Irak1/Pde4b	18
GO:0007080	BP	GO:0007080	mitotic metaphase plate congression	12/2283	53/28564	0.000800409156674342	0.00537947123116854	0.00345906785692845	Kif22/Zw10/Cenpc1/Incenp/Rab11a/Chmp1a/Chmp1b/Mad1l1/Vps4a/Cul3/Kat5/Cdt1	12
GO:0045834	BP	GO:0045834	positive regulation of lipid metabolic process	28/2283	185/28564	0.000801147268619366	0.00537947123116854	0.00345906785692845	Cd74/Nr4a3/Acsl3/Srebf2/Il1b/Lpgat1/Mlycd/Atg14/Vav2/Sirt4/Gpam/Agap2/Tnf/Dgat1/Irs2/Abcd1/Fdps/Capn2/Stard4/Creb1/Kat5/Cnep1r1/Chp1/Abhd5/Lyn/Mtln/Ccl21a/Dbi	28
GO:0002347	BP	GO:0002347	response to tumor cell	11/2283	46/28564	0.000804999764039671	0.00537947123116854	0.00345906785692845	Xcl1/Klf4/Cd274/Prf1/Prdx2/Muc4/Ahr/Abi3/Notch1/Cd24a/Cd226	11
GO:0034198	BP	GO:0034198	cellular response to amino acid starvation	11/2283	46/28564	0.000804999764039671	0.00537947123116854	0.00345906785692845	Atf4/Cdkn1a/Ulk1/Atf3/Mapk8/Eif2ak4/Nprl2/Tfeb/Rraga/Flcn/Mapk3	11
GO:0044088	BP	GO:0044088	regulation of vacuole organization	11/2283	46/28564	0.000804999764039671	0.00537947123116854	0.00345906785692845	Snx18/Ulk1/Atg2a/Scfd1/Mtmr3/Ralb/Lrrk2/Ubqln2/Snx4/Rab3gap1/Nupr1	11
GO:0051452	BP	GO:0051452	intracellular pH reduction	11/2283	46/28564	0.000804999764039671	0.00537947123116854	0.00345906785692845	Fasl/Atp6v0d1/Ppt1/Dmxl1/Atp6v0a1/Cln6/Slc12a5/Cln5/Gpr89/Slc9a8/Rab20	11
GO:1905710	BP	GO:1905710	positive regulation of membrane permeability	11/2283	46/28564	0.000804999764039671	0.00537947123116854	0.00345906785692845	Gclc/Bcl2l11/Bnip3/Rhot2/Mpv17l/Spg7/Atpif1/Hip1r/Bbc3/Casp6/Mul1	11
GO:0043534	BP	GO:0043534	blood vessel endothelial cell migration	21/2283	124/28564	0.000811090873152034	0.00541416646036408	0.00348137732693801	Nr4a1/Cxcr4/Rhoa/Klf4/Nf1/Jup/Map3k3/Angpt2/Abl1/Stat5a/Nos3/Pik3c2a/Hmox1/Tnf/Notch1/Sp1/Hif1a/Prkca/Gadd45a/Map2k3/Srf	21
GO:0022604	BP	GO:0022604	regulation of cell morphogenesis	38/2283	278/28564	0.000823340299405988	0.00548984711265056	0.00353004094097479	Ccl3/Gna13/Cxcr4/Picalm/Vamp7/Epb41/S100a13/Bambi/Dapk3/Rhoq/Sh3kbp1/Mark2/Camsap1/Bcl11a/Parp6/Kif3a/Fzd4/Gas2/Plekho1/Arap1/Syne3/Dnmbp/Bhlhb9/Crk/Rnf157/Dvl1/Phip/Tpm1/Zranb1/Arhgef18/Wls/Larp4/Spag9/Arhgap15/Mul1/Mov10/Anapc2/Nf2	38
GO:0006006	BP	GO:0006006	glucose metabolic process	32/2283	222/28564	0.000837709758649279	0.00557948059383552	0.00358767639999074	Atf4/Serp1/Atf3/Sik1/Ptpn2/Gpd2/Foxo1/Lcmt1/Mlycd/Clk2/Zfp692/Foxk2/Hk3/Slc39a14/Cry1/Ganc/Dlat/Galm/Gpt/Sirt7/Tnf/Fabp5/Irs2/Pck2/Hif1a/Arpp19/Pfkp/Pik3r1/Adipor1/Epm2aip1/Slc25a12/Oas1c	32
GO:0001836	BP	GO:0001836	release of cytochrome c from mitochondria	14/2283	68/28564	0.00083999098664152	0.0055884925199653	0.00359347118216634	Jun/Lmna/Triap1/Plaur/Bcl2l11/Bcl2a1a/Bnip3/Ghitm/Tnfsf10/Fxn/Casp2/Bbc3/Bcl2a1b/Bcl2a1d	14
GO:0060828	BP	GO:0060828	regulation of canonical Wnt signaling pathway	35/2283	250/28564	0.00084258735291174	0.00559957886521146	0.00360059984199998	Siah2/Nrarp/Lats1/Otulin/Hhex/Foxo1/Gskip/Ube2b/Bambi/Mdk/Dapk3/Ddit3/Btrc/Kpna1/Zbed3/Nphp4/Tle1/Gnaq/Frat1/Axin2/Stk3/Lrrk2/Notch1/Ubr5/Ruvbl1/Csnk1e/Csnk1g2/Foxo3/Dab2ip/Vps35/Wls/Mad2l2/Tmem198/Rbpj/Usp47	35
GO:0032673	BP	GO:0032673	regulation of interleukin-4 production	9/2283	33/28564	0.000863963367928963	0.00572268805093541	0.00367976060128855	Cebpb/Cd28/Prkcq/Rara/Cd83/Ddit3/Cd1d2/Scgb1a1/Irf4	9
GO:0072574	BP	GO:0072574	hepatocyte proliferation	9/2283	33/28564	0.000863963367928963	0.00572268805093541	0.00367976060128855	Tnfaip3/Cebpb/Mdk/Il18/Tgfa/Tnf/Itpr1/Rps6ka1/Lims1	9
GO:0072575	BP	GO:0072575	epithelial cell proliferation involved in liver morphogenesis	9/2283	33/28564	0.000863963367928963	0.00572268805093541	0.00367976060128855	Tnfaip3/Cebpb/Mdk/Il18/Tgfa/Tnf/Itpr1/Rps6ka1/Lims1	9
GO:0010594	BP	GO:0010594	regulation of endothelial cell migration	27/2283	177/28564	0.000871198644825805	0.00576427147307272	0.00370649926624559	Rhoa/Klf4/Zc3h12a/Bcas3/Smoc2/Cxcl13/Dnaja4/Rock2/Nf1/Jup/Map3k3/Rhob/Angpt2/Abl1/Stat5a/Nos3/Pik3c2a/Lgmn/Hmox1/Tnf/Notch1/Sp1/Hif1a/Prkca/Dab2ip/Gadd45a/Map2k3	27
GO:0071897	BP	GO:0071897	DNA biosynthetic process	28/2283	186/28564	0.000872609161816174	0.00576726648001667	0.00370842509348881	Dusp1/Klf4/Cdkn1a/Tinf2/Smoc2/Prkcq/Tk1/Sh2b1/Cdkn2d/Cct7/Pold3/Poll/Ahr/Pkib/Lin9/Exosc10/Hmbox1/Poldip2/Tnf/Nek7/Nvl/Tent4b/Mad2l2/Hsp90aa1/Wrnip1/Mapk3/Gnl3l/Atr	28
GO:0046849	BP	GO:0046849	bone remodeling	19/2283	108/28564	0.000877934288803596	0.00577505518200841	0.00371343332711421	Cd38/Ptger4/Suco/Mdk/Nf1/Ncdn/Spp1/Fcgr4/P3h4/Traf6/Slc4a2/Enpp1/Gpr137/Plekhm1/Tpp1/Adrb2/Prkca/Itgav/Dock5	19
GO:0045624	BP	GO:0045624	positive regulation of T-helper cell differentiation	7/2283	21/28564	0.000880501686942987	0.00577505518200841	0.00371343332711421	Nfkbiz/Irf1/Il4ra/Rara/Il18/Malt1/Nfkbid	7
GO:0051220	BP	GO:0051220	cytoplasmic sequestering of protein	7/2283	21/28564	0.000880501686942987	0.00577505518200841	0.00371343332711421	Nfkbia/Lats1/Get4/Faf1/Pkd2/Nfkbib/Mad1l1	7
GO:0051444	BP	GO:0051444	negative regulation of ubiquitin-protein transferase activity	7/2283	21/28564	0.000880501686942987	0.00577505518200841	0.00371343332711421	Smad7/Abl1/Limk1/Psen2/Fbxo5/Cdc20/Mad2l2	7
GO:0070230	BP	GO:0070230	positive regulation of lymphocyte apoptotic process	7/2283	21/28564	0.000880501686942987	0.00577505518200841	0.00371343332711421	Ccl5/Cd274/Bcl2l11/Il10/Cd24a/Bbc3/Nfkbid	7
GO:0070423	BP	GO:0070423	nucleotide-binding oligomerization domain containing signaling pathway	7/2283	21/28564	0.000880501686942987	0.00577505518200841	0.00371343332711421	Tnfaip3/Nfkbia/Hspa1a/Otulin/Lacc1/Hspa1b/Irgm2	7
GO:0090594	BP	GO:0090594	inflammatory response to wounding	7/2283	21/28564	0.000880501686942987	0.00577505518200841	0.00371343332711421	Nfkbiz/Mdk/F2r/Hmox1/Cd24a/Wdr83/Hif1a	7
GO:0052547	BP	GO:0052547	regulation of peptidase activity	57/2283	466/28564	0.00088694814206443	0.00581100627134922	0.00373655033103828	Nr4a1/Serpinb9/Rhoa/Serpinb9b/Siah2/Stat3/Picalm/Klf4/Triap1/Fasl/Plaur/Bcl2l11/Khdc1a/Rock2/Atp13a2/Prr7/Serpinb6b/Timp2/Mrtfa/Cdkn2d/Vsir/F2r/Hspa1b/Ctsl/Tnfsf10/Ints1/Lgmn/Renbp/Sh3rf1/Casp8ap2/Tnf/Casp2/Fcmr/Hip1/Gsn/Dnajb6/Hip1r/Psmb9/Bbc3/Mical1/Caap1/Malt1/Senp1/Casp6/Ncstn/Ifi204/Tank/Bcl2a1d/Rps6ka1/Mul1/Usp47/Furin/Nrd1/Lyn/Herpud1/Pcid2/Cstb	57
GO:0051306	BP	GO:0051306	mitotic sister chromatid separation	13/2283	61/28564	0.000905876163314362	0.00592212853345904	0.00380800334724295	Lcmt1/Nsmce2/Ppp2r1a/Spc24/Zw10/Dync1li1/Fbxo5/Cdc20/Incenp/Mad1l1/Cul3/Cdt1/Pcid2	13
GO:0051653	BP	GO:0051653	spindle localization	13/2283	61/28564	0.000905876163314362	0.00592212853345904	0.00380800334724295	Spry2/Mcph1/Dync1h1/Zbed3/Ubxn2b/Zw10/Gpsm1/Wasl/Clasp1/Ndel1/Cenpa/Map4/Kat5	13
GO:0008156	BP	GO:0008156	negative regulation of DNA replication	8/2283	27/28564	0.000917261570644575	0.0059770908191028	0.00384334479019224	Donson/Atg7/Pds5a/Rad17/Smarcal1/Fbxo5/Cdt1/Atr	8
GO:0033233	BP	GO:0033233	regulation of protein sumoylation	8/2283	27/28564	0.000917261570644575	0.0059770908191028	0.00384334479019224	Tollip/Rwdd3/Hdac4/Uba2/Hmg20b/Sae1/Mul1/Gnl3l	8
GO:0097396	BP	GO:0097396	response to interleukin-17	8/2283	27/28564	0.000917261570644575	0.0059770908191028	0.00384334479019224	Nfkbiz/Socs3/Stat3/Il1b/Dcp1b/Traf6/Notch1/Ikbke	8
GO:0018212	BP	GO:0018212	peptidyl-tyrosine modification	43/2283	328/28564	0.000932353674842949	0.00606886646078853	0.00390235768543086	Ccl5/Socs3/Cd74/Ptger4/Irf1/Ptpn1/Ptpn2/Zap70/Clk1/Nedd9/Ltk/Clk2/Ifnar1/Jak3/Abi1/Rap2c/Il18/Prnp/Abl2/Ptprj/Tgfa/Abl1/Itga5/Stat5a/Errfi1/Tpst1/Vegfb/Psen2/Btk/Abi3/Tnf/Cd24a/Prkca/Dvl2/Traf3ip1/Osbp/Ptpn11/Mapk3/Zgpat/Lyn/Dusp22/Tnfrsf14/Nf2	43
GO:0006869	BP	GO:0006869	lipid transport	55/2283	447/28564	0.000941501127701666	0.0061166328333849	0.00393307206552324	Nfkbia/Ugcg/Triap1/Fasl/Atg2a/Vamp7/Acsl3/Tex2/Hbp1/Srebf2/Stard3nl/Got2/Il1b/Cd320/Pnpla8/Abca7/Hdlbp/Surf4/Esyt2/Anxa2/Spp1/Abcb1a/Relch/Slc10a3/Repin1/Fzd4/Osbpl1a/Cry1/Soat2/Atp11a/Kcnn4/Atg9a/Fabp5/Dgat1/Irs2/Abcg2/Abcd1/Rps6kb1/Stard3/Abcd4/Acsl4/Slc27a4/Atg2b/Sigmar1/Stard4/Itgav/Osbp/Vps4a/Irak1/Kdm5b/Furin/Ptpn11/Scarb2/Pomc/Dbi	55
GO:0090257	BP	GO:0090257	regulation of muscle system process	36/2283	261/28564	0.000942707456954324	0.0061166328333849	0.00393307206552324	Nr4a1/Rgs2/Lmna/Rhoa/Ptger4/Klf4/Zc3h12a/Nr4a3/Ncf1/Pde5a/Foxo1/Smad7/Rock2/Jup/Aif1/Nfatc1/Selenon/F2r/Ece1/Errfi1/Nos3/Hdac4/Notch1/Cdk9/Adrb2/Fdps/Akap9/Setd3/Prkca/Foxo3/Pde4b/Tomm70a/Ctdp1/Srf/Atp2a2/Dock5	36
GO:0110053	BP	GO:0110053	regulation of actin filament organization	38/2283	280/28564	0.000942739622883439	0.0061166328333849	0.00393307206552324	Actg1/Arf6/Rhoa/Ptger4/Sptan1/Arpc3/Inpp5k/Arpc4/Lats1/Snx9/Prkcq/Rock2/Fchsd1/Abl1/Arap1/Mtss1/Limk1/Wasl/Arfip2/Clasp1/Pdxp/Cit/Gsn/Hip1r/Cyrib/Tpm1/Arfip1/Tmsb15a/Arhgef18/Whamm/Pik3r1/Rnh1/Washc2/Tmsb15l/Flii/Avil/Ccl21a/Nf2	38
GO:0050678	BP	GO:0050678	regulation of epithelial cell proliferation	53/2283	427/28564	0.000945321008678247	0.00612125954417376	0.00393604709892064	Tnfaip3/Ccl5/Jun/Nr4a1/B2m/Zfp36/Stat3/Nrarp/Nr4a3/Klf9/Tinf2/Il10/Mdk/Cxadr/Rida/Nf1/Slc39a9/Nfatc1/Zfas1/Il18/Ctsl/Kif3a/Wdr48/Brca2/Kdf1/Tgfa/Stat5a/Errfi1/Stk3/Mtss1/Vegfb/Agap2/Btk/Hmox1/Frs2/Zfp36l1/Tnf/Notch1/Irs2/Atpif1/Dusp10/Sp1/Phip/Prkca/Itpr1/Dab2ip/Azin1/Rbpj/Saal1/Flcn/Kdm5b/Lims1/Nupr1	53
GO:0034250	BP	GO:0034250	positive regulation of amide metabolic process	26/2283	169/28564	0.000945486028248065	0.00612125954417376	0.00393604709892064	Ifngr1/Picalm/Serp1/Ptbp1/Tob1/Rock2/Pcif1/Uhmk1/Niban1/Nsun4/Cdk5rap1/Eif2ak4/Cpeb3/Tnf/Elavl1/Csnk1e/Rps6kb1/Sp1/Tent4b/Rpusd4/Fxr2/Casp3/Larp4/Ythdf2/Ythdf3/Mapk3	26
GO:0045005	BP	GO:0045005	DNA-templated DNA replication maintenance of fidelity	12/2283	54/28564	0.000955238123258894	0.00617775374880967	0.00397237358510511	Donson/Brca2/Smarcal1/Mcm9/Mus81/Rtel1/Carm1/Tonsl/Cdk9/Alyref/Thoc1/Atr	12
GO:0016574	BP	GO:0016574	histone ubiquitination	11/2283	47/28564	0.000976001630233677	0.00629297760935839	0.00404646398084252	Ctr9/Ube2b/Rnf20/Babam2/Brca2/Phc1/Usp22/Bmi1/Ubr5/Trip12/Rnf8	11
GO:0072538	BP	GO:0072538	T-helper 17 type immune response	11/2283	47/28564	0.000976001630233677	0.00629297760935839	0.00404646398084252	Nfkbiz/Stat3/Zc3h12a/Arid5a/Prkcq/Smad7/Irf4/Notch1/Malt1/Tbx21/Nfkbid	11
GO:0001649	BP	GO:0001649	osteoblast differentiation	32/2283	224/28564	0.000976190182219022	0.00629297760935839	0.00404646398084252	H3f3b/Jund/Junb/Lmna/Atf4/Cebpb/Ptger4/Suco/Tob1/Mef2d/Smad5/Bambi/Nf1/Nfatc1/Spp1/Hemgn/Ahr/Enpp1/Axin2/Fbxo5/Mapk11/Hdac4/Trp53inp2/Acvr2a/Sirt7/Tnf/Notch1/Hira/Map3k7/Ifi204/Cbfb/Crim1	32
GO:0061082	BP	GO:0061082	myeloid leukocyte cytokine production	14/2283	69/28564	0.000977447920081118	0.0062943464457844	0.0040473441599306	Litaf/Cd74/Nr4a3/Rabgef1/Ticam1/Il1b/Psen2/Hmox1/Atg9a/Casp4/Bcl6/Rasgrp1/Ash1l/Myd88	14
GO:0045861	BP	GO:0045861	negative regulation of proteolysis	47/2283	368/28564	0.000979447646485135	0.00630048534133226	0.00405129154720235	Nr4a1/Ppp1r15a/Hsp90ab1/Serpinb9/Serpinb9b/N4bp1/Siah2/Picalm/Klf4/Phf20l1/Triap1/Plaur/Il10/Serpinb6b/Timp2/Snx12/Mrtfa/Cdkn2d/Hspa1b/Hfe/Ints1/Sirt4/Psen2/Lrrk2/Renbp/Sh3rf1/Hdac6/Tnf/Fcmr/Dnajb6/Mical1/Caap1/Styx/Senp1/Ifi204/Usp19/Pik3r1/Bcl2a1d/Rps6ka1/Usp47/Trim39/Furin/Bag6/Herpud1/Pcid2/Hipk2/Cstb	47
GO:0046364	BP	GO:0046364	monosaccharide biosynthetic process	19/2283	109/28564	0.000985002448482952	0.00632945543470209	0.00406991968266056	Atf4/Atf3/Sik1/Ptpn2/Gpd2/Foxo1/Pgd/Clk2/Zfp692/Chst14/Slc39a14/Cry1/Gpt/Sirt7/Chst12/Pck2/Hif1a/Arpp19/Gnpda1	19
GO:0070372	BP	GO:0070372	regulation of ERK1 and ERK2 cascade	43/2283	329/28564	0.000991406666483615	0.00633604176715474	0.00407415477750595	Ccl5/Jun/Ccl3/Ccl4/Cxcr4/Cd74/Ywhaz/Xcl1/Dusp1/Klf4/Atf3/Spry2/Ptpn1/Ptpn2/Il1b/Prmt5/Rara/Abca7/Rapgef2/Rap1b/Ranbp9/F2r/Ccl9/Abl2/Abl1/Ece1/Errfi1/Dnajc27/Garem1/Vegfb/Frs2/Tnip1/Notch1/Dusp10/Styx/Prkca/Dab2ip/Rasgrp1/Flcn/Ptpn11/Mapk3/Lyn/Ccl21a	43
GO:0000290	BP	GO:0000290	deadenylation-dependent decapping of nuclear-transcribed mRNA	5/2283	11/28564	0.000995498341094234	0.00633604176715474	0.00407415477750595	Pan3/Patl1/Dcp1b/Dcp1a/Eif4enif1	5
GO:0000394	BP	GO:0000394	RNA splicing, via endonucleolytic cleavage and ligation	5/2283	11/28564	0.000995498341094234	0.00633604176715474	0.00407415477750595	Tsen54/Ern1/Tsen34/Clp1/Tsen2	5
GO:0035744	BP	GO:0035744	T-helper 1 cell cytokine production	5/2283	11/28564	0.000995498341094234	0.00633604176715474	0.00407415477750595	Xcl1/Arid5a/Il1b/Il18/Tbx21	5
GO:0061043	BP	GO:0061043	regulation of vascular wound healing	5/2283	11/28564	0.000995498341094234	0.00633604176715474	0.00407415477750595	Cxcr4/Smoc2/Vegfb/Tnf/Hif1a	5
GO:1901856	BP	GO:1901856	negative regulation of cellular respiration	5/2283	11/28564	0.000995498341094234	0.00633604176715474	0.00407415477750595	Rhoa/Pde2a/Trap1/Tnf/Flcn	5
GO:1990440	BP	GO:1990440	positive regulation of transcription from RNA polymerase II promoter in response to endoplasmic reticulum stress	5/2283	11/28564	0.000995498341094234	0.00633604176715474	0.00407415477750595	Atf4/Cebpb/Atf3/Ddit3/Atf6	5
GO:2000104	BP	GO:2000104	negative regulation of DNA-templated DNA replication	5/2283	11/28564	0.000995498341094234	0.00633604176715474	0.00407415477750595	Donson/Atg7/Smarcal1/Fbxo5/Cdt1	5
GO:2000563	BP	GO:2000563	positive regulation of CD4-positive, alpha-beta T cell proliferation	5/2283	11/28564	0.000995498341094234	0.00633604176715474	0.00407415477750595	Xcl1/Cd28/Prkcq/Cd24a/Tgfbr2	5
GO:0007041	BP	GO:0007041	lysosomal transport	21/2283	126/28564	0.00100322594583153	0.0063784830199067	0.00410144503836866	Mgrn1/Vamp7/Hspa1a/Gnptab/Atp13a2/Rhob/Vps16/Atg14/Tgfbrap1/Plekhm1/Vps33a/Stx8/Chmp1a/Chmp1b/Vps35/Vps4a/Gak/Scarb2/Ap1g1/Plekhf1/Mvb12a	21
GO:0015931	BP	GO:0015931	nucleobase-containing compound transport	29/2283	197/28564	0.0010241115152648	0.00649892454918863	0.00417889046091588	Zfp36/Zc3h3/Nup107/Slc25a25/Hhex/Slc25a36/Abcc5/Nxt1/Supt6/Ndc1/Thoc6/Slc25a42/Nol6/Slc35d1/Nup153/Zfp36l1/Fyttd1/Nup214/Tgfbr2/Mrpl18/Setd2/Nup93/Thoc5/Slc25a24/Ythdc1/Alyref/Thoc1/Pcid2/Nxt2	29
GO:0033235	BP	GO:0033235	positive regulation of protein sumoylation	6/2283	16/28564	0.00102756621339106	0.00649892454918863	0.00417889046091588	Tollip/Rwdd3/Hdac4/Uba2/Sae1/Mul1	6
GO:1902043	BP	GO:1902043	positive regulation of extrinsic apoptotic signaling pathway via death domain receptors	6/2283	16/28564	0.00102756621339106	0.00649892454918863	0.00417889046091588	Atf3/Skil/Trps1/Faf1/Stk3/Psen2	6
GO:1902950	BP	GO:1902950	regulation of dendritic spine maintenance	6/2283	16/28564	0.00102756621339106	0.00649892454918863	0.00417889046091588	Abhd17b/Nedd9/Prnp/Vps35/Homer1/Fcgr2b	6
GO:1904923	BP	GO:1904923	regulation of autophagy of mitochondrion in response to mitochondrial depolarization	6/2283	16/28564	0.00102756621339106	0.00649892454918863	0.00417889046091588	Gba/Cdc37/Optn/Hdac6/Atpif1/Mul1	6
GO:0032635	BP	GO:0032635	interleukin-6 production	27/2283	179/28564	0.00103557979470168	0.00654273446369233	0.00420706078854892	Tnfaip3/Selenok/Cd74/Cebpb/Stat3/Klf2/Zc3h12a/Arid5a/Rabgef1/Ticam1/Il10/Il1b/Aif1/Gba/F2r/Il18/Traf6/Psen2/Btk/Tnf/Cd24a/Wdr83/Pou2f2/Capn2/Ash1l/Ptpn11/Myd88	27
GO:0007178	BP	GO:0007178	transmembrane receptor protein serine/threonine kinase signaling pathway	51/2283	409/28564	0.00105275574730877	0.00664427919763744	0.00427235533333517	Jun/Tgif1/Sub1/Tgif2/Stat3/Spry2/Tob1/Zc3h3/Lats1/Skil/Ing2/Smad7/Smad5/Bambi/Rasl11b/Pmepa1/Sh2b1/Trps1/Snx6/Vsir/Appl2/Mtmr4/Acvr1b/Dcp1a/Abl1/Adam9/Ppm1l/Hfe/Fam83g/Slc2a10/Acvr2a/Notch1/Sap130/Tgfbr2/Nlk/Map3k7/Nup93/Brms1l/Snx25/Creb1/Rbpj/Flcn/Furin/Mapk3/Usp15/Dusp22/Strap/Myd88/Crim1/Sinhcaf/Hipk2	51
GO:0046902	BP	GO:0046902	regulation of mitochondrial membrane permeability	13/2283	62/28564	0.00106355523132588	0.00670540947414986	0.00431166287221448	Stat3/Gclc/Bcl2l11/Bnip3/Rhot2/Mpv17l/Spg7/Atpif1/Hip1r/Bbc3/Casp6/Mul1/Plekhf1	13
GO:0009225	BP	GO:0009225	nucleotide-sugar metabolic process	9/2283	34/28564	0.00109251803986185	0.00685928166632764	0.00441060463268963	Gnpda2/Pmm1/Cmah/Ugp2/Gnpnat1/Cmas/Gnpda1/B3galnt2/Guk1	9
GO:0031294	BP	GO:0031294	lymphocyte costimulation	9/2283	34/28564	0.00109251803986185	0.00685928166632764	0.00441060463268963	Cd274/Cd28/Icos/Cd320/Pdcd1lg2/Cd24a/Ephb6/Tnfrsf14/Ccl21a	9
GO:0032816	BP	GO:0032816	positive regulation of natural killer cell activation	9/2283	34/28564	0.00109251803986185	0.00685928166632764	0.00441060463268963	Irf1/Ticam1/Il18/Stat5a/Bloc1s6/Tox/Hps1/Rasgrp1/Ap1g1	9
GO:0071539	BP	GO:0071539	protein localization to centrosome	9/2283	34/28564	0.00109251803986185	0.00685928166632764	0.00441060463268963	Mark4/Mcph1/Ubxn2b/C2cd3/Bicd1/4933427D14Rik/Cep83/Pard6a/Cep250	9
GO:0006898	BP	GO:0006898	receptor-mediated endocytosis	37/2283	273/28564	0.00111828025340006	0.0070137139642935	0.00450990654825156	B2m/Picalm/Ulk1/Clta/Rabgef1/Sirt2/Snx9/Ppt1/Scrib/Cd320/Lrpap1/Lmbrd1/Itgam/Anxa2/Rab5a/Fcgr4/Kif3a/Myo6/Hfe/AU040320/Wasl/Ralb/Bicd1/Ubqln2/Hip1/Adrb2/Hip1r/Tgfbr2/Prkca/Itgav/Fcgr2b/Canx/Fcho2/Gak/Scarb2/Ifitm3/Ccl21a	37
GO:0097530	BP	GO:0097530	granulocyte migration	25/2283	162/28564	0.00112049339466914	0.00701835030719595	0.00451288777521949	Ccl5/Ccl3/Ccl4/Selenok/Cd74/Xcl1/Ptger4/Cmklr1/Il1b/Cxcl13/Mdk/Cxadr/Itgam/Ccl9/Cxcl11/Spp1/Ptprj/Dapk2/Prkca/Pde4b/Mapk3/Fcgr3/Myd88/Cxcl9/Ccl21a	25
GO:0050714	BP	GO:0050714	positive regulation of protein secretion	28/2283	189/28564	0.00112135077155331	0.00701835030719595	0.00451288777521949	Arf6/Cd38/Ptger4/Serp1/Ptbp1/F2rl2/Prkcq/Atg7/Camk2n1/Atp13a2/Kif5b/Ier3ip1/Psmd9/Gnaq/Adam9/Exoc1/Hcar2/Kcnn4/Pard6a/Irs2/Pck2/Hif1a/Itpr1/Acsl4/Vps35/Zfp384/Wls/Osbp	28
GO:0006403	BP	GO:0006403	RNA localization	26/2283	171/28564	0.00112743815812778	0.00703451310889883	0.00452328066058793	Zfp36/Zc3h3/Nup107/Hhex/Nxt1/Supt6/Ndc1/Thoc6/Nol6/Exosc10/Nup153/Zfp36l1/Fyttd1/Nup214/Tgfbr2/Mrpl18/Setd2/Nup93/Thoc5/Ythdc1/Znhit6/Alyref/Thoc1/Atr/Pcid2/Nxt2	26
GO:0009266	BP	GO:0009266	response to temperature stimulus	26/2283	171/28564	0.00112743815812778	0.00703451310889883	0.00452328066058793	Hsp90ab1/Cxcr4/Plac8/Ier5/Metrnl/Dnajb1/Dnaja1/Hspa1a/Gclc/Dnaja4/Nf1/Chordc1/Mapk8/Hspa1b/Appl2/Slc12a5/Atxn3/Eif2ak4/Hmox1/Acadl/Adrb2/Hsbp1/Hikeshi/Hsp90aa1/Irak1/Pde4b	26
GO:0061025	BP	GO:0061025	membrane fusion	26/2283	171/28564	0.00112743815812778	0.00703451310889883	0.00452328066058793	Snap23/Stx5a/Vamp7/Gosr2/Tmem175/Atp13a2/Rubcnl/Kif5b/Stx11/Vamp2/Hace1/Ubxn2b/Tgfbrap1/Rab3a/AU040320/Plekhm1/Bloc1s6/Stx8/Gnai3/Chmp1a/Chmp1b/Uso1/Rab20/Vps4a/Vamp4/Chp1	26
GO:0045600	BP	GO:0045600	positive regulation of fat cell differentiation	14/2283	70/28564	0.00113332817602244	0.00705468643159036	0.00453625236153976	Pim1/Zfp36/Cebpb/Cmklr1/Metrnl/Zc3h12a/Zbtb16/Uchl3/Axin2/Stk3/Carm1/Zfp36l1/Tfe3/Creb1	14
GO:0072523	BP	GO:0072523	purine-containing compound catabolic process	12/2283	55/28564	0.00113418642514191	0.00705468643159036	0.00453625236153976	Nt5c2/Ncf1/Pde5a/Nudt4/Mlycd/Entpd1/Pde2a/Ncf2/Art2b/Nudt1/Nudt7/Abcd1	12
GO:2000378	BP	GO:2000378	negative regulation of reactive oxygen species metabolic process	12/2283	55/28564	0.00113418642514191	0.00705468643159036	0.00453625236153976	Rhoa/Ptger4/Stat3/Sirt2/Hbp1/Bnip3/Mpv17l/Pon3/Abcd1/Hif1a/Birc3/Map3k7	12
GO:0090630	BP	GO:0090630	activation of GTPase activity	18/2283	102/28564	0.00114194713395235	0.00709562816669466	0.0045625784136405	Bcas3/Nedd9/Scrib/Cxcl13/Evi5l/Tbc1d15/Tbc1d2/Arhgap24/Agap2/Tbc1d2b/Ralgapb/Crk/Tax1bp3/Ndel1/Slc27a4/Rasgrp1/Tbc1d9b/Ccl21a	18
GO:0051101	BP	GO:0051101	regulation of DNA binding	22/2283	136/28564	0.00115762535618268	0.00718563120574834	0.00462045150302754	Jun/Gzma/Klf4/Sirt2/Plaur/Txn1/Brd4/Ddit3/Mapk8/H1f0/Traf6/Hmox1/Irf4/Cpne1/Smarca4/Trim28/Dot1l/Ifi204/Traf3ip1/Mad2l2/Cdt1/Hipk2	22
GO:0031668	BP	GO:0031668	cellular response to extracellular stimulus	36/2283	264/28564	0.00115927513318747	0.00718846094430666	0.00462227106061415	Jun/Pim1/Klf10/Atf4/Map1lc3b/Cdkn1a/Ulk1/Zc3h12a/Atf3/Chka/Wipi2/Srebf2/Foxo1/Map1lc3a/Atg7/Mtmr3/Gba/Nr4a2/Mapk8/Atg14/Pik3c2a/Zfyve1/Ralb/Lrrk2/Eif2ak4/Nudt1/Rrp8/Nprl2/Tfeb/Pdia3/Rraga/Ifi204/Flcn/Kat5/Mapk3/Srf	36
GO:0051604	BP	GO:0051604	protein maturation	47/2283	371/28564	0.00116229237743588	0.00719975556022778	0.00462953364111885	Srgn/Gzmb/Ppp1r15a/Plaur/Tspan14/Snx12/Vsir/Naa25/Gp1bb/Ece1/Adam9/C2cd3/Sirt4/Lgmn/Psen2/Lrrk2/Cln5/Immp2l/Fxn/Naa10/Casp4/Galnt2/Casp2/Spg7/Fcmr/Gsn/Adam10/Lonp2/Cma1/Sde2/Ciao2a/Capn2/Lmf2/Ero1b/Vps35/Casp6/Ncstn/Ifi204/Casp3/Slc30a5/Isca1/Ero1a/Furin/Mms19/Aasdhppt/Rhbdd1/Rnpep	47
GO:0043368	BP	GO:0043368	positive T cell selection	10/2283	41/28564	0.00117004641911243	0.00724033863255494	0.00465562906852981	Cd74/Stat3/H2-DMa/Ptpn2/Zap70/Ctsl/Irf4/Tox/Tbx21/Srf	10
GO:0006405	BP	GO:0006405	RNA export from nucleus	16/2283	86/28564	0.00118016562104113	0.00727305752741926	0.00467666773063542	Nup107/Hhex/Nxt1/Supt6/Thoc6/Nol6/Nup153/Fyttd1/Nup214/Setd2/Nup93/Thoc5/Ythdc1/Alyref/Thoc1/Pcid2	16
GO:0032456	BP	GO:0032456	endocytic recycling	16/2283	86/28564	0.00118016562104113	0.00727305752741926	0.00467666773063542	Arf6/Rab11b/Scrib/Snx12/Rab14/Vps50/Rab17/Rab11fip3/Rab11a/Ehd1/Snx4/Arhgap1/Vps35/Fcgr2b/Vamp4/Entr1	16
GO:0032729	BP	GO:0032729	positive regulation of type II interferon production	16/2283	86/28564	0.00118016562104113	0.00727305752741926	0.00467666773063542	Irf8/Arid5a/Il1b/Scrib/Ifnar1/Il18/Il27/Abl2/Abl1/Tnf/Cyrib/Fzd5/Cd226/H2-M3/Rasgrp1/Pde4b	16
GO:0046626	BP	GO:0046626	regulation of insulin receptor signaling pathway	16/2283	86/28564	0.00118016562104113	0.00727305752741926	0.00467666773063542	Socs3/Inpp5k/Ptpn1/Ptpn2/Prkcq/Il1b/Ptprj/Enpp1/Tnf/Rps6kb1/Prkca/Slc27a4/Pik3r1/Adipor1/Ptpn11/Ptpre	16
GO:0050657	BP	GO:0050657	nucleic acid transport	23/2283	145/28564	0.00119034404831891	0.00732079827878261	0.00470736563595179	Zfp36/Zc3h3/Nup107/Hhex/Nxt1/Supt6/Ndc1/Thoc6/Nol6/Nup153/Zfp36l1/Fyttd1/Nup214/Tgfbr2/Mrpl18/Setd2/Nup93/Thoc5/Ythdc1/Alyref/Thoc1/Pcid2/Nxt2	23
GO:0050658	BP	GO:0050658	RNA transport	23/2283	145/28564	0.00119034404831891	0.00732079827878261	0.00470736563595179	Zfp36/Zc3h3/Nup107/Hhex/Nxt1/Supt6/Ndc1/Thoc6/Nol6/Nup153/Zfp36l1/Fyttd1/Nup214/Tgfbr2/Mrpl18/Setd2/Nup93/Thoc5/Ythdc1/Alyref/Thoc1/Pcid2/Nxt2	23
GO:0032878	BP	GO:0032878	regulation of establishment or maintenance of cell polarity	8/2283	28/28564	0.00119501294593175	0.00733452899842517	0.00471619466187777	Bcas3/Kif3a/Plekhg3/Abl2/Rnf41/Abl1/Gsn/Cyrib	8
GO:0036010	BP	GO:0036010	protein localization to endosome	8/2283	28/28564	0.00119501294593175	0.00733452899842517	0.00471619466187777	Arf6/Tollip/Abhd17b/Scrib/Rock2/Vps35/Washc2/Nf2	8
GO:0035751	BP	GO:0035751	regulation of lysosomal lumen pH	7/2283	22/28564	0.00120293650861395	0.00736813908277168	0.00473780637006167	Ppt1/Tmem175/Cln6/Lrrk2/Cln5/Vps33a/Tasl	7
GO:0035872	BP	GO:0035872	nucleotide-binding domain, leucine rich repeat containing receptor signaling pathway	7/2283	22/28564	0.00120293650861395	0.00736813908277168	0.00473780637006167	Tnfaip3/Nfkbia/Hspa1a/Otulin/Lacc1/Hspa1b/Irgm2	7
GO:0031333	BP	GO:0031333	negative regulation of protein-containing complex assembly	24/2283	154/28564	0.00121242321006911	0.00741869933722167	0.00477031725142725	Ptger4/Sptan1/Ulk1/Sirt2/Lcmt1/Pex5/Gba/Pmepa1/Tbcd/Hdac6/Arhgef7/Gsn/Hip1r/Cyrib/Tpm1/Map3k7/Tmsb15a/Vps35/Eml2/Traf3ip1/Birc2/Tmsb15l/Flii/Avil	24
GO:2001242	BP	GO:2001242	regulation of intrinsic apoptotic signaling pathway	27/2283	181/28564	0.00122622687912551	0.00749554521747686	0.0048197301217458	Cd74/Dnaja1/Triap1/Ptpn1/Plaur/Ptpn2/Skil/Erp29/Bcl2l11/Ddit3/Cdkn2d/Zfas1/Siah1a/Lrrk2/Trap1/Rad9a/Ikbkg/Dapk2/Bbc3/Hif1a/Muc1/Flcn/Usp47/Usp15/Herpud1/Nupr1/Plekhf1	27
GO:0010657	BP	GO:0010657	muscle cell apoptotic process	19/2283	111/28564	0.00123295311393884	0.00750023339361202	0.00482274467813617	Atf4/Ppp1r10/Zc3h12a/Nr4a3/Atg7/Ltk/Mdk/Bnip3/Map2k4/Zfas1/Mapk8/Sirt4/Acot1/Hmox1/Capn2/Pik3r1/Dipk2a/Atp2a2/Nupr1	19
GO:0033865	BP	GO:0033865	nucleoside bisphosphate metabolic process	19/2283	111/28564	0.00123295311393884	0.00750023339361202	0.00482274467813617	Acsl3/Pmvk/Pank2/Mlycd/Acot2/Ppcdc/Enpp1/Gpam/Dlat/Acot1/Mmut/Nudt7/Dgat1/Cs/Abcd1/Hmgcl/Acsl4/Hmgcs1/Dld	19
GO:0033875	BP	GO:0033875	ribonucleoside bisphosphate metabolic process	19/2283	111/28564	0.00123295311393884	0.00750023339361202	0.00482274467813617	Acsl3/Pmvk/Pank2/Mlycd/Acot2/Ppcdc/Enpp1/Gpam/Dlat/Acot1/Mmut/Nudt7/Dgat1/Cs/Abcd1/Hmgcl/Acsl4/Hmgcs1/Dld	19
GO:0034032	BP	GO:0034032	purine nucleoside bisphosphate metabolic process	19/2283	111/28564	0.00123295311393884	0.00750023339361202	0.00482274467813617	Acsl3/Pmvk/Pank2/Mlycd/Acot2/Ppcdc/Enpp1/Gpam/Dlat/Acot1/Mmut/Nudt7/Dgat1/Cs/Abcd1/Hmgcl/Acsl4/Hmgcs1/Dld	19
GO:0035303	BP	GO:0035303	regulation of dephosphorylation	21/2283	128/28564	0.00123322223213352	0.00750023339361202	0.00482274467813617	Ppp1r15a/Inpp5k/Ptbp1/Ankle2/Rock2/Mtmr3/Gba/Mtmr1/Mtmr4/Ahr/Rcan1/Mgat5/Tnf/Tiprl/Arpp19/Ensa/Ppp1r15b/Cnep1r1/Chp1/Ikbkb/Igbp1	21
GO:0051047	BP	GO:0051047	positive regulation of secretion	55/2283	453/28564	0.0012797562359842	0.00777539081418854	0.00499967437033286	Arf6/Map1lc3b/Cd38/Ptger4/Serp1/Ptbp1/Exoc2/Vamp7/Il4ra/Acsl3/F2rl2/Prkcq/Il1b/Atg7/Camk2n1/Atp13a2/Kif5b/Dpysl2/Itgam/Ier3ip1/Anxa2/Psmd9/Rab5a/Spp1/Gnaq/Adam9/Pcp4/Rab3a/Hfe/Exoc1/Hcar2/Clasp1/Acvr2a/Kcnn4/Arhgef7/Pard6a/Irs2/Rab27b/Pck2/Hif1a/Snx4/Prkca/Itpr1/Acsl4/Vps35/Zfp384/Wls/Osbp/Vps4a/Creb1/Ptpn11/Rab3gap1/Rab9/Ap1g1/Rhbdd1	55
GO:0019318	BP	GO:0019318	hexose metabolic process	35/2283	256/28564	0.00128526598512846	0.00780099445207507	0.0050161378324517	Atf4/Serp1/Atf3/Sik1/Ptpn2/Gpd2/Foxo1/Lcmt1/Mlycd/Clk2/Zfp692/Foxk2/Hk3/Slc39a14/Pmm1/Cry1/Ganc/Dlat/Galm/Gpt/Sirt7/Tnf/Fabp5/Irs2/Pck2/Hif1a/Arpp19/Gnpda1/Pfkp/Pik3r1/Adipor1/Epm2aip1/Slc25a12/Oas1c/Glb1	35
GO:0031398	BP	GO:0031398	positive regulation of protein ubiquitination	20/2283	120/28564	0.00130671298523426	0.00792318115216061	0.00509470542183878	Ube2s/Ticam1/Smad7/Nsmce3/Ube2d1/Mapk8/Btrc/Mta1/Cry1/Lrrk2/Cdc20/Wbp1l/Arrdc3/Ndfip2/Birc3/Arrdc4/Derl1/Cul3/Birc2/Fbxo33	20
GO:0001510	BP	GO:0001510	RNA methylation	14/2283	71/28564	0.00130951619457993	0.0079321901484565	0.00510049832009423	Cbll1/Nop2/Mettl2/Pcif1/Mto1/Mettl6/Nsun4/Mettl4/Trmo/Fdxacb1/Dalrd3/Bud23/Thada/Ftsj3	14
GO:0072332	BP	GO:0072332	intrinsic apoptotic signaling pathway by p53 class mediator	17/2283	95/28564	0.00131972190444303	0.00798597546397132	0.0051350829564046	Cd74/Cdkn1a/Ppp2r5c/Triap1/Aen/Ppp1r13b/Usp28/Brca2/Rrp8/Bbc3/Muc1/Casp6/Ifi204/Bag6/Usp15/Nupr1/Hipk2	17
GO:0031341	BP	GO:0031341	regulation of cell killing	24/2283	155/28564	0.00132801038688642	0.00802806279060555	0.00516214563830929	B2m/Hsp90ab1/Serpinb9/H2-K1/Serpinb9b/Prf1/Klrc3/H60b/Klrb1b/Bcl2l11/Itgam/H2-Q1/Muc4/Stat5a/Hfe/Cd1d2/Clec7a/Crk/Cyrib/Cd226/H2-M3/Rasgrp1/Ap1g1/Pomc	24
GO:0007062	BP	GO:0007062	sister chromatid cohesion	12/2283	56/28564	0.00134005323671048	0.0080320596161502	0.00516471564754944	Nsmce2/Pds5a/Ppp2r1a/Kif22/Axin2/Cdc20/Naa10/Pds5b/Fen1/Stag1/Slf2/Smc1a	12
GO:0031648	BP	GO:0031648	protein destabilization	12/2283	56/28564	0.00134005323671048	0.0080320596161502	0.00516471564754944	Isoc2a/Fbxl3/Prnp/Btrc/Siah1a/Hdac6/Gsn/Vps35/Derl1/Mul1/Cul3/Irgm2	12
GO:0050435	BP	GO:0050435	amyloid-beta metabolic process	12/2283	56/28564	0.00134005323671048	0.0080320596161502	0.00516471564754944	Ifngr1/Picalm/Rock2/Abca7/Prnp/Psen2/Tnf/Adam10/Csnk1e/Sp1/Ncstn/Casp3	12
GO:0051293	BP	GO:0051293	establishment of spindle localization	12/2283	56/28564	0.00134005323671048	0.0080320596161502	0.00516471564754944	Spry2/Mcph1/Dync1h1/Zbed3/Ubxn2b/Zw10/Gpsm1/Clasp1/Ndel1/Cenpa/Map4/Kat5	12
GO:0051568	BP	GO:0051568	histone H3-K4 methylation	12/2283	56/28564	0.00134005323671048	0.0080320596161502	0.00516471564754944	Nfkbiz/H1f4/H1f2/Ctr9/Rlf/Nfya/H1f3/Kmt2b/Setbp1/Ash1l/Kat8/Kmt2d	12
GO:0006637	BP	GO:0006637	acyl-CoA metabolic process	16/2283	87/28564	0.00134067761405596	0.0080320596161502	0.00516471564754944	Acsl3/Pmvk/Mlycd/Acot2/Gpam/Dlat/Acot1/Mmut/Nudt7/Dgat1/Cs/Abcd1/Hmgcl/Acsl4/Hmgcs1/Dld	16
GO:0034103	BP	GO:0034103	regulation of tissue remodeling	16/2283	87/28564	0.00134067761405596	0.0080320596161502	0.00516471564754944	Cd38/Ptger4/Klf6/Suco/Mdk/Rock2/Nf1/Il18/Spp1/Fcgr4/Slc4a2/Gpr137/Plekhm1/Cd24a/Prkca/Itgav	16
GO:0035383	BP	GO:0035383	thioester metabolic process	16/2283	87/28564	0.00134067761405596	0.0080320596161502	0.00516471564754944	Acsl3/Pmvk/Mlycd/Acot2/Gpam/Dlat/Acot1/Mmut/Nudt7/Dgat1/Cs/Abcd1/Hmgcl/Acsl4/Hmgcs1/Dld	16
GO:2000781	BP	GO:2000781	positive regulation of double-strand break repair	16/2283	87/28564	0.00134067761405596	0.0080320596161502	0.00516471564754944	Smarcd1/Bcl7c/Shld2/Wdr48/Bcl7a/Kdm4d/Smarcd3/Ruvbl1/Vps72/Smarca4/Mad2l2/Slf2/Actl6a/Kat5/Mms19/Kmt5c	16
GO:0009150	BP	GO:0009150	purine ribonucleotide metabolic process	53/2283	434/28564	0.00136256650128831	0.00815508240979812	0.0052438208556434	Ndufa6/Rhoa/Atp5e/Stat3/Nt5c2/Atp5d/Hspa1a/Acsl3/Slc25a25/Pmvk/Pde5a/Nudt4/Pank2/Mlycd/Entpd1/Foxk2/Ndufb1/Nudt5/Pde2a/Acot2/Rhoq/Ppcdc/Hk3/Hspa1b/Ampd2/Enpp1/Gpam/Dlat/Acot1/Lrrk2/Mmut/Hdac4/Nudt7/Ndufa7/Prps2/Dgat1/Cs/Abcd1/Hmgcl/Atpif1/Bpgm/Gnai3/Hif1a/Sdha/Acsl4/Pfkp/Hmgcs1/Flcn/Dld/Slc25a12/Atpsckmt/Nupr1/Guk1	53
GO:0050807	BP	GO:0050807	regulation of synapse organization	40/2283	305/28564	0.00136441465256092	0.00815803438239254	0.00524571901125705	Srgn/Arf6/Rhoa/Ywhaz/Picalm/Abhd17b/Nedd9/Il10/Rock2/Nf1/Rhob/Rheb/Mark2/Prnp/Rps6ka5/Adgrl1/Abl1/Psd/Egln1/Rab17/Cdk5r1/Wasl/Psen2/Lrrk2/Cdc20/Camk1/Bhlhb9/Tnf/Adam10/Arf4/Dvl1/Cript/Prkca/Dab2ip/Vps35/Homer1/Fcgr2b/Pik3r1/Amigo2/Anapc2	40
GO:0097345	BP	GO:0097345	mitochondrial outer membrane permeabilization	9/2283	35/28564	0.00136757488940374	0.00816881786617055	0.00525265292734644	Gclc/Bnip3/Rhot2/Mpv17l/Atpif1/Hip1r/Bbc3/Casp6/Mul1	9
GO:0021549	BP	GO:0021549	cerebellum development	19/2283	112/28564	0.00137566720152007	0.00820088338648744	0.00527327146137655	Ulk1/Pfdn1/Atg7/Sema4c/Mdk/Gba/Abl2/Fzd4/Abl1/Cdk5r1/Nanos1/Ttbk2/Whrn/Crk/Samd4b/Fcgr2b/Xrcc1/Clp1/Ptpn11	19
GO:0062014	BP	GO:0062014	negative regulation of small molecule metabolic process	19/2283	112/28564	0.00137566720152007	0.00820088338648744	0.00527327146137655	Stat3/Sik1/Insig1/Clk2/Dcaf5/Entpd1/Isyna1/Appl2/Cry1/Sirt4/Rd3/Erlin1/Hdac4/Acadl/Slc27a4/Flcn/Slc25a12/Nupr1/Dbi	19
GO:0050852	BP	GO:0050852	T cell receptor signaling pathway	22/2283	138/28564	0.00140678373260268	0.00837064890696274	0.00538243283242143	Nfkbiz/Zc3h12a/Cd28/Elf1/Ptpn2/Fyb/Zap70/Themis2/Prnp/Traf6/Ptprj/Abl1/Psen2/Btk/Kcnn4/Ikbkg/Malt1/Cd226/Pde4b/Bcl2a1d/Nfkbid/Dusp22	22
GO:0006195	BP	GO:0006195	purine nucleotide catabolic process	11/2283	49/28564	0.0014083154530399	0.00837064890696274	0.00538243283242143	Nt5c2/Ncf1/Pde5a/Nudt4/Mlycd/Entpd1/Pde2a/Ncf2/Art2b/Nudt7/Abcd1	11
GO:0097300	BP	GO:0097300	programmed necrotic cell death	11/2283	49/28564	0.0014083154530399	0.00837064890696274	0.00538243283242143	Fasl/Itpk1/Mapk8/Tnf/Casp2/Birc3/Map3k7/Casp6/Asah1/Birc2/Nupr1	11
GO:0008608	BP	GO:0008608	attachment of spindle microtubules to kinetochore	10/2283	42/28564	0.00142709776115814	0.00844062438107383	0.00542742794492776	Sirt2/Spc24/Brca2/Cenpc1/Knstrn/Incenp/Racgap1/Mad1l1/Kat5/Cdt1	10
GO:0030261	BP	GO:0030261	chromosome condensation	10/2283	42/28564	0.00142709776115814	0.00844062438107383	0.00542742794492776	H3f3b/H1f4/H1f2/Mcph1/Dffb/H1f0/Cdk1/H1f3/Ncapg2/Chmp1a	10
GO:0032527	BP	GO:0032527	protein exit from endoplasmic reticulum	10/2283	42/28564	0.00142709776115814	0.00844062438107383	0.00542742794492776	Sar1a/Insig1/Sec61b/Yod1/Sel1l/Tm9sf4/Derl1/Preb/Herpud1/Rhbdd1	10
GO:0051294	BP	GO:0051294	establishment of spindle orientation	10/2283	42/28564	0.00142709776115814	0.00844062438107383	0.00542742794492776	Spry2/Mcph1/Ubxn2b/Zw10/Gpsm1/Clasp1/Ndel1/Cenpa/Map4/Kat5	10
GO:1901532	BP	GO:1901532	regulation of hematopoietic progenitor cell differentiation	10/2283	42/28564	0.00142709776115814	0.00844062438107383	0.00542742794492776	Zfp36/Sos1/Rara/Notch1/Znhit1/Ythdf2/Flcn/Kat5/Pus7/Pcid2	10
GO:0044282	BP	GO:0044282	small molecule catabolic process	45/2283	355/28564	0.00144157651244672	0.00851789222908903	0.00547711214583859	Lpin2/Gnpda2/Got2/Pgd/Slc16a3/Mlycd/Foxk2/Pex5/Acads/Nudt5/Bpnt1/Acot2/Cyp4f18/4930438A08Rik/Aldh4a1/Nos3/Inpp5a/Mtrr/Renbp/Pon3/Nudt1/Galm/Nudt7/Pdxp/Acadl/Irs2/Abcd1/Lonp2/Hmgcl/Pck2/Gls/Abcd4/Slc27a4/Ids/Gnpda1/Pfkp/Dld/Srd5a3/Esd/Slc25a12/Aasdhppt/Mtln/Glb1/Bcat2/Dbi	45
GO:0010972	BP	GO:0010972	negative regulation of G2/M transition of mitotic cell cycle	13/2283	64/28564	0.00144809168433931	0.00854800003079114	0.00549647184210523	Cdkn1a/Gpr132/Donson/Aven/Babam2/Rad17/Cdk1/Uimc1/Taok3/Vps4a/Usp47/Trim39/Zfyve19	13
GO:0042100	BP	GO:0042100	B cell proliferation	20/2283	121/28564	0.00145011473550946	0.00855155810235307	0.00549875972700016	Nfkbiz/Cd74/Cd38/Cdkn1a/Ticam1/Il10/Cd320/Abl1/Ahr/Cr2/Btk/Bmi1/Irs2/Cd24a/Bcl6/Rasgrp1/Casp3/Fcgr2b/Lyn/Cfb	20
GO:0001833	BP	GO:0001833	inner cell mass cell proliferation	6/2283	17/28564	0.00148125586335175	0.0086926330928274	0.00558947272535935	Brd4/Brca2/Ints1/Ncapg2/Ndel1/Zpr1	6
GO:0002431	BP	GO:0002431	Fc receptor mediated stimulatory signaling pathway	6/2283	17/28564	0.00148125586335175	0.0086926330928274	0.00558947272535935	Nr4a3/Rabgef1/Appl2/Ptprj/Cd226/Lyn	6
GO:0043923	BP	GO:0043923	positive regulation by host of viral transcription	6/2283	17/28564	0.00148125586335175	0.0086926330928274	0.00558947272535935	Jun/Ccnt1/Cdk9/Sp1/Smarca4/Ctdp1	6
GO:0045059	BP	GO:0045059	positive thymic T cell selection	6/2283	17/28564	0.00148125586335175	0.0086926330928274	0.00558947272535935	Cd74/H2-DMa/Ptpn2/Zap70/Tox/Srf	6
GO:0071731	BP	GO:0071731	response to nitric oxide	6/2283	17/28564	0.00148125586335175	0.0086926330928274	0.00558947272535935	Foxo1/Txn1/Mapk8/Egln1/Crk/Itgav	6
GO:0018108	BP	GO:0018108	peptidyl-tyrosine phosphorylation	42/2283	326/28564	0.00149061803639858	0.00873905666714301	0.00561932366921949	Ccl5/Socs3/Cd74/Ptger4/Irf1/Ptpn1/Ptpn2/Zap70/Clk1/Nedd9/Ltk/Clk2/Ifnar1/Jak3/Abi1/Rap2c/Il18/Prnp/Abl2/Ptprj/Tgfa/Abl1/Itga5/Stat5a/Errfi1/Vegfb/Psen2/Btk/Abi3/Tnf/Cd24a/Prkca/Dvl2/Traf3ip1/Osbp/Ptpn11/Mapk3/Zgpat/Lyn/Dusp22/Tnfrsf14/Nf2	42
GO:0001952	BP	GO:0001952	regulation of cell-matrix adhesion	21/2283	130/28564	0.00150692199405197	0.00878972381316205	0.00565190328321227	Actg1/Bcas3/Nf1/Jup/Ninj1/Dapk3/Muc4/Ptprj/Abl1/Efemp2/Clasp1/Poldip2/Peak1/Vcl/Bcl6/Pik3r1/Ptpn11/Lims1/Dusp22/Rhod/Ccl21a	21
GO:0042752	BP	GO:0042752	regulation of circadian rhythm	21/2283	130/28564	0.00150692199405197	0.00878972381316205	0.00565190328321227	Bhlhe40/Klf10/Ptger4/Siah2/Per1/Sik1/Nr1d2/Atg7/Rock2/Fbxl3/Ppp1cc/Mapk8/Btrc/Cdk1/Mta1/Cry1/Ppp1ccb/Csnk1e/Creb1/Kdm5b/Kat5	21
GO:0010569	BP	GO:0010569	regulation of double-strand break repair via homologous recombination	14/2283	72/28564	0.00150801938199575	0.00878972381316205	0.00565190328321227	Rpa2/Klhl15/Shld2/Wdr48/Trp53bp1/Rtel1/Ruvbl1/Vps72/Setd2/Helb/Mad2l2/Actl6a/Kat5/Mms19	14
GO:0042058	BP	GO:0042058	regulation of epidermal growth factor receptor signaling pathway	14/2283	72/28564	0.00150801938199575	0.00878972381316205	0.00565190328321227	Fasl/Plaur/Ptpn2/Ptprj/Tgfa/Errfi1/Psen2/Ralb/Hip1/Hip1r/Dab2ip/Ptpn12/Zgpat/Mvb12a	14
GO:0071868	BP	GO:0071868	cellular response to monoamine stimulus	14/2283	72/28564	0.00150801938199575	0.00878972381316205	0.00565190328321227	Atf4/Nr4a3/Sirt2/Prmt5/Gna15/Gnaq/Tgm2/Lrrk2/Gnai3/Vps35/Ncstn/Gabpa/Pde4b/Mapk3	14
GO:0071870	BP	GO:0071870	cellular response to catecholamine stimulus	14/2283	72/28564	0.00150801938199575	0.00878972381316205	0.00565190328321227	Atf4/Nr4a3/Sirt2/Prmt5/Gna15/Gnaq/Tgm2/Lrrk2/Gnai3/Vps35/Ncstn/Gabpa/Pde4b/Mapk3	14
GO:0001654	BP	GO:0001654	eye development	52/2283	426/28564	0.00151725912831209	0.00883346067126442	0.00568002663465774	Jun/Tgif1/Atf4/Tgif2/Stat3/Klf4/Fasl/Spry2/Slc25a25/Skil/Gpd2/Scrib/Sos1/Nf1/Ninj1/Rara/Pds5a/Uchl3/Lpcat1/Scaper/Pbx4/Fzd4/Nphp4/Rom1/Tmem231/Ahr/Rpgrip1/Cln8/Atf6/Rd3/Smarcd3/Frs2/Pou2f1/Notch1/Jmjd6/Chd7/Tgfbr2/Pds5b/Sp1/Hif1a/Smarca4/Kdm2b/Fzd5/Casp6/Hps1/Traf3ip1/Srf/Rab3gap1/Pbx3/Tbc1d20/Nf2/Hipk2	52
GO:0045216	BP	GO:0045216	cell-cell junction organization	32/2283	230/28564	0.00151845736501556	0.00883346067126442	0.00568002663465774	Actg1/Rhoa/Smad7/Il1b/Cxadr/Rock2/Slc39a9/Jup/Actn4/Hopx/Ocel1/F2r/Nphp4/Grhl1/Heg1/Mtss1/Ctnna1/Tbcd/Fbf1/Whrn/Tnf/Pard6a/Adam10/Prkca/Fzd5/Vcl/Flcn/Lims1/Ikbkb/Srf/Fscn1/Nf2	32
GO:0070841	BP	GO:0070841	inclusion body assembly	8/2283	29/28564	0.00153582356486534	0.00891725524016798	0.00573390759942619	Dnajb1/Hspa1a/Ubd/Dnaja4/Hspa1b/Hdac6/Dnajb6/Sacs	8
GO:2000819	BP	GO:2000819	regulation of nucleotide-excision repair	8/2283	29/28564	0.00153582356486534	0.00891725524016798	0.00573390759942619	Smarcd1/Bcl7c/Bcl7a/Rad52/Smarcd3/Smarca4/Actl6a/Ercc8	8
GO:0061383	BP	GO:0061383	trabecula morphogenesis	12/2283	57/28564	0.00157583449262849	0.00914075094423517	0.00587761815625958	Rhoa/Sos1/Nfatc1/Egln1/Enpp1/Heg1/Notch1/Chd7/Sbno2/Smarca4/Rbpj/Srf	12
GO:0006909	BP	GO:0006909	phagocytosis	33/2283	240/28564	0.00157901580143017	0.00915038897055926	0.00588381552875759	Irf8/Vamp7/Il1b/Atg7/Tmem175/Aif1/Rara/Abca7/Elmo2/Itgam/Rab14/Rab5a/Appl2/Letmd1/Abl2/Ptprj/Ncf2/Abl1/Eif2ak1/Tgm2/Btk/Clec7a/Tnf/Gsn/Jmjd6/Itgav/Bin2/Tm9sf4/Rab20/Fcgr2b/Fcgr3/Cfb/Myd88	33
GO:0006839	BP	GO:0006839	mitochondrial transport	24/2283	157/28564	0.00158783225519301	0.0091926327004972	0.00591097877995939	Ywhaz/Stat3/Gclc/Bcl2l11/Bnip3/Rhot2/Kif5b/Timm22/Sirt4/Mpv17l/Lrrk2/Immp2l/Spg7/Atpif1/Hip1r/Bbc3/Fbxo7/Vps35/Casp6/Slc25a24/Hsp90aa1/Mul1/Tomm70a/Plekhf1	24
GO:0070262	BP	GO:0070262	peptidyl-serine dephosphorylation	5/2283	12/28564	0.00159454606338118	0.00919613203794836	0.00591322889808024	Ppp1r15a/Dusp1/Ppp2r1a/Ppp5c/Ppp1r15b	5
GO:0070932	BP	GO:0070932	histone H3 deacetylation	5/2283	12/28564	0.00159454606338118	0.00919613203794836	0.00591322889808024	Per1/Sirt2/Hdac4/Elk4/Sirt7	5
GO:0097011	BP	GO:0097011	cellular response to granulocyte macrophage colony-stimulating factor stimulus	5/2283	12/28564	0.00159454606338118	0.00919613203794836	0.00591322889808024	Zfp36l2/Zfp36/Etv3/Pde2a/Stat5a	5
GO:1905456	BP	GO:1905456	regulation of lymphoid progenitor cell differentiation	5/2283	12/28564	0.00159454606338118	0.00919613203794836	0.00591322889808024	Sos1/Notch1/Znhit1/Flcn/Pcid2	5
GO:0051043	BP	GO:0051043	regulation of membrane protein ectodomain proteolysis	7/2283	23/28564	0.00161093088219544	0.00925516683368202	0.00595118901638694	Snx9/Il10/Il1b/Timp2/Adam9/Tnf/Nrd1	7
GO:0071800	BP	GO:0071800	podosome assembly	7/2283	23/28564	0.00161093088219544	0.00925516683368202	0.00595118901638694	Rhoa/Mapk8/Tnf/Gsn/Bin2/Dock5/Fscn1	7
GO:0090128	BP	GO:0090128	regulation of synapse maturation	7/2283	23/28564	0.00161093088219544	0.00925516683368202	0.00595118901638694	Ywhaz/Rock2/Adgrl1/Cdc20/Dab2ip/Vps35/Anapc2	7
GO:2000114	BP	GO:2000114	regulation of establishment of cell polarity	7/2283	23/28564	0.00161093088219544	0.00925516683368202	0.00595118901638694	Bcas3/Plekhg3/Abl2/Rnf41/Abl1/Gsn/Cyrib	7
GO:0060048	BP	GO:0060048	cardiac muscle contraction	21/2283	131/28564	0.0016621529699306	0.0095403460743109	0.00613456286528999	Rgs2/Cxcr4/Zc3h12a/Pde5a/Smad7/Smad5/Jup/Zfas1/Gaa/Vegfb/Psen2/Hdac4/Gsn/Akap9/Myl4/Tpm1/Scn1b/Kcnj8/Pde4b/Map2k3/Atp2a2	21
GO:0032210	BP	GO:0032210	regulation of telomere maintenance via telomerase	11/2283	50/28564	0.0016770418731712	0.00957792213904399	0.00615872474888833	Tinf2/Prkcq/Cct7/Pkib/Exosc10/Hmbox1/Nek7/Tent4b/Mapk3/Gnl3l/Atr	11
GO:0070232	BP	GO:0070232	regulation of T cell apoptotic process	11/2283	50/28564	0.0016770418731712	0.00957792213904399	0.00615872474888833	Ccl5/Tsc22d3/Serpinb9/Cd274/Prkcq/Bcl2l11/Jak3/Gpam/Bbc3/Hif1a/Nfkbid	11
GO:0072599	BP	GO:0072599	establishment of protein localization to endoplasmic reticulum	11/2283	50/28564	0.0016770418731712	0.00957792213904399	0.00615872474888833	Sec61g/Sec61a2/Man1a/Get4/Sec61b/Tram2/Srp54c/Srprb/Bag6/Rab3gap1/Herpud1	11
GO:0043967	BP	GO:0043967	histone H4 acetylation	13/2283	65/28564	0.0016798348744113	0.00957792213904399	0.00615872474888833	Per1/Atg7/Taf7/Brd4/Brca2/Msl3l2/Irf4/Ruvbl1/Vps72/Muc1/Actl6a/Kat8/Kat5	13
GO:0051785	BP	GO:0051785	positive regulation of nuclear division	13/2283	65/28564	0.0016798348744113	0.00957792213904399	0.00615872474888833	Sirt2/Cd28/Ube2b/Il1b/Nsmce2/Sh2b1/Tgfa/Fbxo5/Tnf/Phip/Mad1l1/Cul3/Cdt1	13
GO:0051893	BP	GO:0051893	regulation of focal adhesion assembly	13/2283	65/28564	0.0016798348744113	0.00957792213904399	0.00615872474888833	Actg1/Bcas3/Dapk3/Ptprj/Abl1/Clasp1/Poldip2/Peak1/Vcl/Ptpn11/Lims1/Dusp22/Rhod	13
GO:0090109	BP	GO:0090109	regulation of cell-substrate junction assembly	13/2283	65/28564	0.0016798348744113	0.00957792213904399	0.00615872474888833	Actg1/Bcas3/Dapk3/Ptprj/Abl1/Clasp1/Poldip2/Peak1/Vcl/Ptpn11/Lims1/Dusp22/Rhod	13
GO:0022616	BP	GO:0022616	DNA strand elongation	9/2283	36/28564	0.00169570963399147	0.0096410459926937	0.00619931418301339	Ino80b/Dclre1b/Pold3/Actr8/Ruvbl1/Ino80e/Pole3/Ino80/Actl6a	9
GO:1904994	BP	GO:1904994	regulation of leukocyte adhesion to vascular endothelial cell	9/2283	36/28564	0.00169570963399147	0.0096410459926937	0.00619931418301339	Rhoa/Klf4/Mdk/Traf6/Chst2/Nfat5/Tnf/Irak1/Ccl21a	9
GO:1905508	BP	GO:1905508	protein localization to microtubule organizing center	9/2283	36/28564	0.00169570963399147	0.0096410459926937	0.00619931418301339	Mark4/Mcph1/Ubxn2b/C2cd3/Bicd1/4933427D14Rik/Cep83/Pard6a/Cep250	9
GO:0032760	BP	GO:0032760	positive regulation of tumor necrosis factor production	19/2283	114/28564	0.00170353097256937	0.00967637734513222	0.00622203268829208	Ccl3/Ifngr1/Ccl4/Selenok/Stat3/Arid5a/Ticam1/Il18/Ptprj/Lrrk2/Btk/Clec7a/Fzd5/Rasgrp1/Pik3r1/Ptpn11/Fcgr3/Myd88/Oas1c	19
GO:0043010	BP	GO:0043010	camera-type eye development	47/2283	378/28564	0.0017101215345992	0.00970465764356438	0.00624021727690448	Jun/Tgif1/Atf4/Tgif2/Stat3/Klf4/Spry2/Slc25a25/Skil/Gpd2/Scrib/Sos1/Nf1/Ninj1/Rara/Pds5a/Uchl3/Lpcat1/Scaper/Fzd4/Nphp4/Rom1/Tmem231/Ahr/Rpgrip1/Cln8/Rd3/Smarcd3/Frs2/Pou2f1/Notch1/Jmjd6/Chd7/Tgfbr2/Pds5b/Sp1/Hif1a/Smarca4/Kdm2b/Fzd5/Hps1/Traf3ip1/Srf/Rab3gap1/Tbc1d20/Nf2/Hipk2	47
GO:0071248	BP	GO:0071248	cellular response to metal ion	26/2283	176/28564	0.00171999165010729	0.00975147808408285	0.00627032341073903	Jund/Jun/B2m/Junb/Fosb/Mtf1/Bnip3/Atp13a2/Pkd2/Mapk8/Prnp/Mylk/Mt2/Hfe/Lgmn/Mcoln1/Lrrk2/Hmox1/Gsn/Cpne3/Nek7/Cpne1/Ncstn/Slc25a24/Creb1/Mapk3	26
GO:0002335	BP	GO:0002335	mature B cell differentiation	10/2283	43/28564	0.00172818199432746	0.0097794960412083	0.00628833931058211	Irf8/Tnfaip3/Nfkbiz/Il10/Nfatc1/Enpp1/Pou2f2/Malt1/Dock10/Bcl6	10
GO:0060338	BP	GO:0060338	regulation of type I interferon-mediated signaling pathway	10/2283	43/28564	0.00172818199432746	0.0097794960412083	0.00628833931058211	Ptpn2/Tbk1/Cdc37/Ttll12/Rnf185/Ikbke/Mul1/Ythdf2/Ythdf3/Oas1c	10
GO:0030032	BP	GO:0030032	lamellipodium assembly	14/2283	73/28564	0.00173096934714776	0.00978027522180336	0.00628884033353312	Sh2b1/Vav2/Hdac4/Arhgef7/Abi3/Ablim1/Vcl/Whamm/Hsp90aa1/Pik3r1/Arhgef6/Rhod/Fscn1/Avil	14
GO:2000045	BP	GO:2000045	regulation of G1/S transition of mitotic cell cycle	25/2283	167/28564	0.00173156840831131	0.00978027522180336	0.00628884033353312	Klf4/Cdkn1a/Ppp2r5c/Rpa2/Cdkn2c/Smarcd1/Bcl7c/Aif1/Cdkn2d/Pkd2/Appl2/Bcl7a/Cenpj/Smarcd3/Casp2/Sde2/Rbl2/Smarca4/Muc1/Fbxo7/Apex1/Ino80/Lsm10/Actl6a/Zfp655	25
GO:0001913	BP	GO:0001913	T cell mediated cytotoxicity	15/2283	81/28564	0.00174015491909153	0.00979688303230384	0.00629951936517164	B2m/Gzmb/Serpinb9/H2-K1/Serpinb9b/Prf1/H60b/Stx11/H2-Q1/Muc4/Hfe/Cd1d2/Cyrib/H2-M3/Ebag9	15
GO:0045453	BP	GO:0045453	bone resorption	15/2283	81/28564	0.00174015491909153	0.00979688303230384	0.00629951936517164	Cd38/Ptger4/Nf1/Ncdn/Spp1/Fcgr4/Traf6/Slc4a2/Enpp1/Gpr137/Plekhm1/Tpp1/Adrb2/Prkca/Itgav	15
GO:2000107	BP	GO:2000107	negative regulation of leukocyte apoptotic process	15/2283	81/28564	0.00174015491909153	0.00979688303230384	0.00629951936517164	Ccl5/Tsc22d3/Serpinb9/Cd74/Prkcq/Bcl2a1a/Jak3/Il18/Stat5a/Gpam/Irs2/Fcmr/Hif1a/Fcgr2b/Ccl21a	15
GO:0010038	BP	GO:0010038	response to metal ion	40/2283	309/28564	0.0017410172470628	0.00979688303230384	0.00629951936517164	Jund/Jun/B2m/Junb/Fosb/Ggh/Mtf1/Bnip3/Atp13a2/Pkd2/Mapk8/Prnp/Mylk/Ppp5c/Mt2/Adam9/Enpp1/Hfe/Lgmn/Mcoln1/Gatm/Lrrk2/Hmox1/Haao/Fxn/Itpr3/Gsn/Cpne3/Nek7/Crip1/Cpne1/Casp6/Ncstn/Homer1/Slc30a5/Slc25a24/Creb1/Gdi1/Mapk3/Slc25a12	40
GO:0042692	BP	GO:0042692	muscle cell differentiation	55/2283	460/28564	0.00180633723519452	0.0101549547087827	0.00652976396977292	H3f3b/Rgs2/Actg1/Lmna/Kdm6b/Ptbp1/Sik1/Il4ra/Ifrd1/Csrp1/Norad/Atg7/Sema4c/Map2k4/Cxadr/Ninj1/Actn4/Rara/Akap13/Mrtfa/Hopx/Nfatc1/Supt6/Selenon/Efemp2/Rcan1/Plekho1/Atp11a/Camk1/Hdac6/Hdac4/Smarcd3/Frs2/Lncpint/Notch1/Hira/Cdk9/Fdps/Znhit1/Ehd1/Smarca4/Tpm1/Capn2/Setd3/Homer1/Spag9/Rbpj/Tomm70a/Ctdp1/Srf/Atp2a2/Mtln/Flii/Cxcl9/Dock5	55
GO:0016054	BP	GO:0016054	organic acid catabolic process	33/2283	242/28564	0.00181253429175517	0.010170800531834	0.00653995303387015	Lpin2/Gnpda2/Got2/Pgd/Slc16a3/Mlycd/Pex5/Acads/Acot2/Cyp4f18/4930438A08Rik/Aldh4a1/Nos3/Mtrr/Renbp/Pon3/Nudt7/Acadl/Irs2/Abcd1/Lonp2/Hmgcl/Pck2/Gls/Abcd4/Slc27a4/Ids/Gnpda1/Dld/Aasdhppt/Mtln/Bcat2/Dbi	33
GO:0046395	BP	GO:0046395	carboxylic acid catabolic process	33/2283	242/28564	0.00181253429175517	0.010170800531834	0.00653995303387015	Lpin2/Gnpda2/Got2/Pgd/Slc16a3/Mlycd/Pex5/Acads/Acot2/Cyp4f18/4930438A08Rik/Aldh4a1/Nos3/Mtrr/Renbp/Pon3/Nudt7/Acadl/Irs2/Abcd1/Lonp2/Hmgcl/Pck2/Gls/Abcd4/Slc27a4/Ids/Gnpda1/Dld/Aasdhppt/Mtln/Bcat2/Dbi	33
GO:0043406	BP	GO:0043406	positive regulation of MAP kinase activity	21/2283	132/28564	0.00183077889182546	0.0102636123907645	0.00659963222986774	Ptpn1/Pde5a/Erp29/Il1b/Map2k4/Akap13/Traf6/Tgfa/Fzd4/Adam9/Lrrk2/Tnf/Cd24a/Taok3/Fzd5/Dvl2/Dab2ip/Map3k7/Rasgrp1/Ern1/Irak1	21
GO:0043484	BP	GO:0043484	regulation of RNA splicing	27/2283	186/28564	0.00184060678852875	0.0103091102081224	0.0066288879003268	Srsf5/Ptbp1/Prdx6/Clk1/Prmt5/Clk2/Fam172a/Mettl4/Obi1/Usp22/Hnrnph1/Rbm42/Atxn7/Jmjd6/Mbnl3/Ccnl1/Ptbp3/Tada3/Fxr2/Ern1/Pik3r1/Ythdc1/Zfp638/Zpr1/Sf3b4/Rbmxl1/Rnps1	27
GO:0010965	BP	GO:0010965	regulation of mitotic sister chromatid separation	12/2283	58/28564	0.0018447231033016	0.0103129784633045	0.00663137523720206	Lcmt1/Nsmce2/Spc24/Zw10/Dync1li1/Fbxo5/Cdc20/Incenp/Mad1l1/Cul3/Cdt1/Pcid2	12
GO:0045058	BP	GO:0045058	T cell selection	12/2283	58/28564	0.0018447231033016	0.0103129784633045	0.00663137523720206	Rhoa/Cd74/Stat3/H2-DMa/Cd28/Ptpn2/Zap70/Ctsl/Irf4/Tox/Tbx21/Srf	12
GO:1901222	BP	GO:1901222	regulation of NIK/NF-kappaB signaling	17/2283	98/28564	0.00187360208110674	0.0104647106960516	0.00672894097677042	Litaf/Rhoa/Zc3h12a/Il1b/Trim44/Actn4/Il18/Traf6/Edaradd/Nfat5/Tnf/Cpne1/Birc3/Irak1/Adipor1/Birc2/Lims1	17
GO:0098773	BP	GO:0098773	skin epidermis development	24/2283	159/28564	0.00189002005420487	0.0105466271977456	0.00678161432063363	Nfkbiz/Klf4/Ugcg/Norad/Sos1/Nf1/Gba/Mysm1/Trps1/Il18/Ctsl/Acvr1b/Mreg/Kdf1/Grhl1/Edaradd/Psen2/Lncpint/Tnf/Notch1/Rbpj/Gak/Srf/Dbi	24
GO:0007029	BP	GO:0007029	endoplasmic reticulum organization	16/2283	90/28564	0.00193649366207728	0.0107859651613018	0.00693551165014871	Retreg1/Atl3/Pex5/Esyt2/Use1/Get4/Tram2/Zbed3/Mmgt1/Emc9/Lrrk2/Tmem33/Lman1/Gak/Bag6/Rab3gap1	16
GO:0042267	BP	GO:0042267	natural killer cell mediated cytotoxicity	16/2283	90/28564	0.00193649366207728	0.0107859651613018	0.00693551165014871	Gzmb/Serpinb9/Serpinb9b/Klrc3/Vamp7/H60b/Klrb1b/Kif5b/Stx11/Il18/Stat5a/Crk/Cd226/H2-M3/Rasgrp1/Ap1g1	16
GO:0070085	BP	GO:0070085	glycosylation	31/2283	224/28564	0.00193830378749265	0.0107860694126555	0.00693557868508411	Serp1/Alg5/Mlec/Gba/Tusc3/Dad1/Alg3/Pmm1/Mgat4b/Dpy19l1/Galnt4/Vegfb/Galnt7/Cln5/St3gal5/Alg10b/Mgat5/Galnt2/B3gnt7/St6galnac4/Stt3a/Galnt1/Uggt1/Extl3/Cds2/Srd5a3/Trip11/Chp1/Ggta1/B3galnt2/Cog3	31
GO:0036037	BP	GO:0036037	CD8-positive, alpha-beta T cell activation	8/2283	30/28564	0.00194925669920224	0.0108170272681076	0.00695548497663435	Cd274/Irf1/Vsir/Slc4a2/Hfe/Sh3rf1/Tox/Cbfb	8
GO:0044346	BP	GO:0044346	fibroblast apoptotic process	8/2283	30/28564	0.00194925669920224	0.0108170272681076	0.00695548497663435	Btg1/Stk17b/Bcl2l11/Ier3ip1/Bbc3/Casp3/Cul3/Nupr1	8
GO:0045648	BP	GO:0045648	positive regulation of erythrocyte differentiation	8/2283	30/28564	0.00194925669920224	0.0108170272681076	0.00695548497663435	Stat3/Hspa1a/Brd1/Hspa1b/Acvr1b/Acvr2a/Hif1a/Foxo3	8
GO:1905952	BP	GO:1905952	regulation of lipid localization	28/2283	196/28564	0.00195201460913223	0.0108223572390287	0.00695891221516755	Nfkbia/Zc3h12a/Triap1/Fasl/Ptpn2/Hbp1/Srebf2/Il1b/Asxl1/Abca7/Surf4/Anxa2/Spp1/Repin1/Cry1/Dgat1/Irs2/Ikbke/Ehd1/Acsl4/Itgav/Irak1/Kdm5b/Furin/Ptpn11/Abhd5/Pomc/Dbi	28
GO:0045445	BP	GO:0045445	myoblast differentiation	20/2283	124/28564	0.00196322882116487	0.0108745176929473	0.00699245204497592	Btg1/Smarcd1/Plekhm3/Ddit3/Il18/Ccl9/Smarcd3/Zfp36l1/Tnf/Notch1/Hif1an/Mbnl3/Smarca4/Sra1/Pik3r1/Rbpj/Actl6a/Kat5/Srf/Cxcl9	20
GO:0010324	BP	GO:0010324	membrane invagination	15/2283	82/28564	0.00197525221305906	0.0109310602709822	0.00702880963586613	Rhoa/Snx18/Vamp7/Snx9/Aif1/Abca7/Itgam/Appl2/Wasl/Clec7a/Gsn/Bin2/Fcgr2b/Fcho2/Fcgr3	15
GO:0010833	BP	GO:0010833	telomere maintenance via telomere lengthening	14/2283	74/28564	0.00198062254815497	0.010940668222423	0.00703498766983485	Tinf2/Prkcq/Cct7/Dclre1b/Pkib/Exosc10/Rtel1/Hmbox1/Nek7/Tent4b/Hsp90aa1/Mapk3/Gnl3l/Atr	14
GO:0071677	BP	GO:0071677	positive regulation of mononuclear cell migration	14/2283	74/28564	0.00198062254815497	0.010940668222423	0.00703498766983485	Ccl5/Selenok/Rhoa/Xcl1/Nedd9/Cxcl13/Pla2g7/Aif1/Abl2/Abl1/Lgmn/Adam10/Tnfrsf14/Ccl21a	14
GO:0032388	BP	GO:0032388	positive regulation of intracellular transport	27/2283	187/28564	0.0019909703884421	0.0109877476707698	0.00706526034897009	Hsp90ab1/Sar1a/Zc3h12a/Bcas3/Prkcq/Jup/Kif5b/Dync1h1/Itgam/Anxa2/Vamp2/Prnp/Cdk1/Kif3a/Cdk5r1/Camk1/Ubr5/Bbc3/Ergic3/Ehd1/Trim28/Tm9sf4/Hsp90aa1/Pik3r1/Zpr1/Tbc1d20/Nf2	27
GO:0001704	BP	GO:0001704	formation of primary germ layer	18/2283	107/28564	0.00199888040794845	0.0110112158611689	0.00708035069141851	Dusp2/Dusp5/Dusp1/Kdm6b/Nr4a3/Ctr9/Armc5/Kif16b/Itga5/Ets2/Hsbp1/Setd2/Txnrd1/Itgav/Wls/Exoc4/Srf/Nf2	18
GO:0006641	BP	GO:0006641	triglyceride metabolic process	18/2283	107/28564	0.00199888040794845	0.0110112158611689	0.00708035069141851	Sik1/Lpin2/Insig1/Pank2/Lpgat1/Atg14/Gpam/Sel1l/Dgat1/Scd1/Mboat7/Pck2/Acsl4/Ptpn11/Kat5/Cnep1r1/Abhd5/Dbi	18
GO:0048732	BP	GO:0048732	gland development	57/2283	483/28564	0.00203239389492185	0.0111855974783588	0.00719248027087711	Tnfaip3/Jun/Arf6/Cebpb/Chaserr/Plaur/Lats1/Hhex/Prdx2/Bcl2l11/Scrib/Atg7/Mdk/Asxl1/Nf1/Zfas1/Il18/Pkd2/Btrc/Brca2/Tgfa/Ncoa3/Armc5/Abl1/Ahr/Stat5a/Edaradd/Tgm2/Psen2/Agap2/Hmox1/Frs2/Cela1/Tnf/Notch1/Btbd7/Irs2/Scd1/Tgfbr2/Pck2/Sp1/Hif1a/Smarca4/Upf2/Itpr1/Mad1l1/Wls/Creb1/Rbpj/Rps6ka1/Ash1l/Kdm5b/Gak/Cul3/Mapk3/Lims1/Srf	57
GO:0032271	BP	GO:0032271	regulation of protein polymerization	29/2283	206/28564	0.00205404930420791	0.0112837872631112	0.00725561754101403	Arf6/Rhoa/Sptan1/Arpc3/Slain2/Arpc4/Hspa1a/Lats1/Snx9/Mapre3/Camsap1/Mapk8/Hspa1b/Fchsd1/Abl1/Tbcd/Arhgef7/Gsn/Hip1r/Akap9/Cyrib/Tpm1/Tmsb15a/Eml2/Hsp90aa1/Tmsb15l/Flii/Avil/Ccl21a	29
GO:1901136	BP	GO:1901136	carbohydrate derivative catabolic process	24/2283	160/28564	0.00205866848079385	0.0112837872631112	0.00725561754101403	Gpc1/Nt5c2/Cemip2/Neu1/Gnpda2/Pde5a/Nudt4/Gla/Gns/Mlycd/Entpd1/Gba/Pde2a/Man1a/Ctsl/Manba/Renbp/Btk/Nudt1/Nudt7/Cela1/Abcd1/Ids/Gnpda1	24
GO:0032785	BP	GO:0032785	negative regulation of DNA-templated transcription, elongation	6/2283	18/28564	0.00207271690647347	0.0112837872631112	0.00725561754101403	Supt4a/Supt5/Nelfcd/Nelfb/Eapp/Rnf8	6
GO:0033631	BP	GO:0033631	cell-cell adhesion mediated by integrin	6/2283	18/28564	0.00207271690647347	0.0112837872631112	0.00725561754101403	Ccl5/Cxcl13/Fermt3/Itga5/Adam9/Cd24a	6
GO:0035728	BP	GO:0035728	response to hepatocyte growth factor	6/2283	18/28564	0.00207271690647347	0.0112837872631112	0.00725561754101403	Sirt2/Il10/Appl2/Lgmn/Crk/Creb1	6
GO:0060382	BP	GO:0060382	regulation of DNA strand elongation	6/2283	18/28564	0.00207271690647347	0.0112837872631112	0.00725561754101403	Ino80b/Actr8/Ruvbl1/Ino80e/Ino80/Actl6a	6
GO:0061709	BP	GO:0061709	reticulophagy	6/2283	18/28564	0.00207271690647347	0.0112837872631112	0.00725561754101403	Ulk1/Uba5/Atg2a/Ufl1/Retreg1/Atg2b	6
GO:0070525	BP	GO:0070525	tRNA threonylcarbamoyladenosine metabolic process	6/2283	18/28564	0.00207271690647347	0.0112837872631112	0.00725561754101403	Trit1/Trp53rkb/Mto1/Cdk5rap1/Osgep/Rpusd4	6
GO:0110154	BP	GO:0110154	RNA decapping	6/2283	18/28564	0.00207271690647347	0.0112837872631112	0.00725561754101403	Zfp36/Pan3/Patl1/Dcp1b/Dcp1a/Eif4enif1	6
GO:0140131	BP	GO:0140131	positive regulation of lymphocyte chemotaxis	6/2283	18/28564	0.00207271690647347	0.0112837872631112	0.00725561754101403	Ccl5/Xcl1/Nedd9/Cxcl13/Adam10/Ccl21a	6
GO:2000319	BP	GO:2000319	regulation of T-helper 17 cell differentiation	6/2283	18/28564	0.00207271690647347	0.0112837872631112	0.00725561754101403	Nfkbiz/Zc3h12a/Smad7/Malt1/Tbx21/Nfkbid	6
GO:0046006	BP	GO:0046006	regulation of activated T cell proliferation	10/2283	44/28564	0.00207861824145374	0.0112837872631112	0.00725561754101403	Cd274/Scrib/Jak3/Il18/Prnp/Stat5a/Gpam/Pdcd1lg2/Cd24a/Casp3	10
GO:0050691	BP	GO:0050691	regulation of defense response to virus by host	10/2283	44/28564	0.00207861824145374	0.0112837872631112	0.00725561754101403	Ccl5/Selenok/Zc3h12a/Il1b/Trim44/Il27/Eif2ak4/Hsp90aa1/Mul1/Tomm70a	10
GO:1902108	BP	GO:1902108	regulation of mitochondrial membrane permeability involved in apoptotic process	10/2283	44/28564	0.00207861824145374	0.0112837872631112	0.00725561754101403	Gclc/Bcl2l11/Bnip3/Rhot2/Mpv17l/Atpif1/Hip1r/Bbc3/Casp6/Mul1	10
GO:2000008	BP	GO:2000008	regulation of protein localization to cell surface	10/2283	44/28564	0.00207861824145374	0.0112837872631112	0.00725561754101403	Arf6/Picalm/Rab11b/Abca7/Hfe/Agap2/Tnf/Tax1bp3/Kcnab2/Tm9sf4	10
GO:0045672	BP	GO:0045672	positive regulation of osteoclast differentiation	9/2283	37/28564	0.0020839680180335	0.0112837872631112	0.00725561754101403	Ccl5/Ccl3/Klf10/Nedd9/Ninj1/Ccl9/Traf6/Tnf/Creb1	9
GO:0050869	BP	GO:0050869	negative regulation of B cell activation	9/2283	37/28564	0.0020839680180335	0.0112837872631112	0.00725561754101403	Tnfaip3/Il10/Btk/Cd24a/Bcl6/Casp3/Fcgr2b/Thoc1/Lyn	9
GO:0061384	BP	GO:0061384	heart trabecula morphogenesis	9/2283	37/28564	0.0020839680180335	0.0112837872631112	0.00725561754101403	Sos1/Nfatc1/Egln1/Heg1/Notch1/Chd7/Smarca4/Rbpj/Srf	9
GO:1903557	BP	GO:1903557	positive regulation of tumor necrosis factor superfamily cytokine production	19/2283	116/28564	0.0020951912247477	0.0113333130189506	0.00728746322672409	Ccl3/Ifngr1/Ccl4/Selenok/Stat3/Arid5a/Ticam1/Il18/Ptprj/Lrrk2/Btk/Clec7a/Fzd5/Rasgrp1/Pik3r1/Ptpn11/Fcgr3/Myd88/Oas1c	19
GO:0045638	BP	GO:0045638	negative regulation of myeloid cell differentiation	17/2283	99/28564	0.002096879372714	0.0113333130189506	0.00728746322672409	Nfkbia/Zfp36/Ctr9/Ptpn2/Zbtb16/Nf1/Rara/Tcta/Stat5a/Gpr137/Zfp36l1/Thoc5/Gabpa/Pik3r1/Tob2/Lyn/C1qc	17
GO:0002710	BP	GO:0002710	negative regulation of T cell mediated immunity	7/2283	24/28564	0.00211890467656909	0.0114215980820255	0.00734423163588664	Smad7/Vsir/Muc4/Ahr/Hfe/Tbx21/Dusp22	7
GO:1901032	BP	GO:1901032	negative regulation of response to reactive oxygen species	7/2283	24/28564	0.00211890467656909	0.0114215980820255	0.00734423163588664	Nr4a3/Il10/Txn1/Hk3/Lrrk2/Trap1/Fbxo7	7
GO:1903206	BP	GO:1903206	negative regulation of hydrogen peroxide-induced cell death	7/2283	24/28564	0.00211890467656909	0.0114215980820255	0.00734423163588664	Nr4a3/Il10/Txn1/Hk3/Lrrk2/Trap1/Fbxo7	7
GO:0001961	BP	GO:0001961	positive regulation of cytokine-mediated signaling pathway	12/2283	59/28564	0.00215010784250435	0.0115278711662677	0.00741256656955616	Cxcr4/Cd74/Hspa1a/Trim44/Tbk1/Hspa1b/Rnf185/Casp4/Ikbke/Hif1a/Cpne1/Irgm2	12
GO:0002548	BP	GO:0002548	monocyte chemotaxis	12/2283	59/28564	0.00215010784250435	0.0115278711662677	0.00741256656955616	Ccl5/Ccl3/Ccl4/Xcl1/Dusp1/Pla2g7/Aif1/Ninj1/Ccl9/Lgmn/Lyn/Ccl21a	12
GO:0031124	BP	GO:0031124	mRNA 3'-end processing	12/2283	59/28564	0.00215010784250435	0.0115278711662677	0.00741256656955616	Zc3h3/Rprd2/Tut1/Cpeb3/Zfp36l1/Cdk9/Tent4b/Scaf8/Lsm10/Ythdc1/Clp1/Rprd1b	12
GO:1904356	BP	GO:1904356	regulation of telomere maintenance via telomere lengthening	12/2283	59/28564	0.00215010784250435	0.0115278711662677	0.00741256656955616	Tinf2/Prkcq/Cct7/Pkib/Exosc10/Rtel1/Hmbox1/Nek7/Tent4b/Mapk3/Gnl3l/Atr	12
GO:1905953	BP	GO:1905953	negative regulation of lipid localization	12/2283	59/28564	0.00215010784250435	0.0115278711662677	0.00741256656955616	Nfkbia/Ptpn2/Hbp1/Srebf2/Asxl1/Cry1/Irs2/Acsl4/Itgav/Irak1/Ptpn11/Abhd5	12
GO:2000630	BP	GO:2000630	positive regulation of miRNA metabolic process	12/2283	59/28564	0.00215010784250435	0.0115278711662677	0.00741256656955616	Jun/Stat3/Klf4/Zc3h12a/Srebf2/Il10/Mrtfa/Tnf/Hif1a/Smarca4/Foxo3/Srf	12
GO:0036465	BP	GO:0036465	synaptic vesicle recycling	16/2283	91/28564	0.00217863939258945	0.0116600780291387	0.00749757725000607	Actg1/Arf6/Picalm/Snx9/Scrib/Rab5a/Vamp2/Rab3a/Lrrk2/Cd24a/Rab27b/Git2/Ap3s1/Vamp4/Canx/Fcho2	16
GO:0097581	BP	GO:0097581	lamellipodium organization	16/2283	91/28564	0.00217863939258945	0.0116600780291387	0.00749757725000607	Sh2b1/Abi1/Vav2/Plekho1/Hdac4/Arhgef7/Abi3/Ablim1/Vcl/Whamm/Hsp90aa1/Pik3r1/Arhgef6/Rhod/Fscn1/Avil	16
GO:0009914	BP	GO:0009914	hormone transport	50/2283	413/28564	0.00219024709220864	0.0116926978290118	0.00751855219278235	Ccl5/Slc3a2/Ywhaz/Cd38/Ptger4/Snap23/Serp1/Ptbp1/Vamp7/F2rl2/Rab11b/Foxo1/Il1b/Atg7/Rab11fip1/Camk2n1/Slc16a10/Kif5b/Psmd9/Vamp2/Spp1/Fzd4/Gnaq/Cry1/Rab3a/Hfe/Sirt4/Hcar2/Btk/Rab11fip3/Acvr2a/Arhgef7/Tnf/Dgat1/Pim3/Irs2/Chd7/Pck2/Hif1a/Snx4/Itpr1/Acsl4/Ensa/Osbp/Creb1/Kdm5b/Ptpn11/Lyn/Pomc/Ccdc186	50
GO:0010950	BP	GO:0010950	positive regulation of endopeptidase activity	26/2283	179/28564	0.00219056023104556	0.0116926978290118	0.00751855219278235	Rhoa/Stat3/Picalm/Fasl/Bcl2l11/Khdc1a/Rock2/Prr7/Vsir/F2r/Tnfsf10/Lgmn/Casp8ap2/Tnf/Casp2/Hip1/Gsn/Hip1r/Bbc3/Malt1/Senp1/Casp6/Ncstn/Ifi204/Mul1/Lyn	26
GO:0030902	BP	GO:0030902	hindbrain development	26/2283	179/28564	0.00219056023104556	0.0116926978290118	0.00751855219278235	Ulk1/Pfdn1/Scrib/Atg7/Sema4c/Egr2/Mdk/Gba/Abl2/Atf5/Fzd4/Abl1/Cdk5r1/Nanos1/Ttbk2/Whrn/Crk/Samd4b/Smarca4/Kdm2b/Wls/Fcgr2b/Xrcc1/Cul5/Clp1/Ptpn11	26
GO:0050803	BP	GO:0050803	regulation of synapse structure or activity	40/2283	313/28564	0.00220502971640269	0.0117595074601068	0.00756151162829622	Srgn/Arf6/Rhoa/Ywhaz/Picalm/Abhd17b/Nedd9/Il10/Rock2/Nf1/Rhob/Rheb/Mark2/Prnp/Rps6ka5/Adgrl1/Abl1/Psd/Egln1/Rab17/Cdk5r1/Wasl/Psen2/Lrrk2/Cdc20/Camk1/Bhlhb9/Tnf/Adam10/Arf4/Dvl1/Cript/Prkca/Dab2ip/Vps35/Homer1/Fcgr2b/Pik3r1/Amigo2/Anapc2	40
GO:0006109	BP	GO:0006109	regulation of carbohydrate metabolic process	29/2283	207/28564	0.00221039149800141	0.0117751727230418	0.00757158458996104	Ptger4/Stat3/Inpp5k/Sik1/Ppp1r3b/Ptpn2/Foxo1/Lcmt1/Rubcnl/Mlycd/Clk2/Zfp692/Foxk2/Isyna1/Cry1/Enpp1/Hdac4/Gpt/Sirt7/Irs2/Hif1a/Arpp19/Adipor1/Epm2aip1/Flcn/Scarb2/Slc25a12/Nupr1/Pomc	29
GO:0030316	BP	GO:0030316	osteoclast differentiation	21/2283	134/28564	0.00221187848360077	0.0117751727230418	0.00757158458996104	Ccl5/Ccl3/Junb/Klf10/Cebpb/Nedd9/Nf1/Ninj1/Nfatc1/Ccl9/Traf6/Tcta/Slc4a2/Enpp1/Gpr137/Tnf/Sbno2/Tfe3/Pik3r1/Creb1/Tob2	21
GO:0002275	BP	GO:0002275	myeloid cell activation involved in immune response	18/2283	108/28564	0.00222306963177742	0.0118242952764416	0.00760317101141655	Ywhaz/Snap23/Nr4a3/Rabgef1/Vamp7/Il4ra/Ticam1/Stx11/Itgam/Vamp2/Btk/Hmox1/Tnf/Sbno2/Snx4/Rasgrp1/Lyn/Myd88	18
GO:0072678	BP	GO:0072678	T cell migration	13/2283	67/28564	0.0022356472618502	0.0118806991735217	0.00763943942870351	Ccl5/Selenok/Rhoa/Xcl1/Cxcl13/Aif1/Abl2/Abl1/Crk/Adam10/Lrch1/Tnfrsf14/Ccl21a	13
GO:0010212	BP	GO:0010212	response to ionizing radiation	22/2283	143/28564	0.00223806968384086	0.0118830842737265	0.00764097307822026	Cdkn1a/Rnf4/Aen/Clk2/Rhob/Babam2/Usp28/Mta1/Brca2/Eya3/Kdm4d/Rad9a/Bbc3/Uimc1/Rnf8/Ifi204/Ino80/Tank/Gadd45a/Kat5/Atr/Ercc8	22
GO:0051783	BP	GO:0051783	regulation of nuclear division	23/2283	152/28564	0.00224657274268964	0.0119177220121007	0.00766324558090657	Sirt2/Cd28/Lcmt1/Ube2b/Il1b/Nsmce2/Sh2b1/Spc24/Tgfa/Zw10/L3mbtl1/Dync1li1/Fbxo5/Cdc20/Incenp/Pdxp/Tnf/Phip/Mad1l1/Cul3/Cdt1/Pcid2/Rcc1	23
GO:2000036	BP	GO:2000036	regulation of stem cell population maintenance	14/2283	75/28564	0.0022593603205037	0.0119750074733739	0.00770008085508954	Bicral/Smarcd1/Bcl7c/Ing2/Cnot1/Ncoa3/Bcl7a/Sap130/Elavl1/Smarca4/Kdm2b/Brms1l/Actl6a/Sinhcaf	14
GO:0032535	BP	GO:0032535	regulation of cellular component size	49/2283	404/28564	0.00231992352023889	0.0122743932472394	0.00789258968406129	Ppp1r15a/Arf6/Hsp90ab1/Rhoa/Sptan1/Picalm/Arpc3/Ulk1/Arpc4/Tmem123/Lats1/Snx9/Ifrd1/Sema4c/Atp13a2/Borcs6/Dpysl2/Rab5a/Bcl11a/Ccdc51/Fchsd1/Pex11a/Abl1/Ahr/Slc12a5/Cln8/Limk1/Kcnn4/Pdxp/Cit/Fxn/Gsn/Hip1r/Borcs7/Rab11a/Cyrib/Tnfrsf12a/Ndel1/Tpm1/Tmsb15a/Hsp90aa1/Creb1/Gdi1/Tmsb15l/Srf/Flii/Anapc2/Avil/Ccl21a	49
GO:0046879	BP	GO:0046879	hormone secretion	49/2283	404/28564	0.00231992352023889	0.0122743932472394	0.00789258968406129	Ccl5/Ywhaz/Cd38/Ptger4/Snap23/Serp1/Ptbp1/Vamp7/F2rl2/Rab11b/Foxo1/Il1b/Atg7/Rab11fip1/Camk2n1/Slc16a10/Kif5b/Psmd9/Vamp2/Spp1/Fzd4/Gnaq/Cry1/Rab3a/Hfe/Sirt4/Hcar2/Btk/Rab11fip3/Acvr2a/Arhgef7/Tnf/Dgat1/Pim3/Irs2/Chd7/Pck2/Hif1a/Snx4/Itpr1/Acsl4/Ensa/Osbp/Creb1/Kdm5b/Ptpn11/Lyn/Pomc/Ccdc186	49
GO:0051438	BP	GO:0051438	regulation of ubiquitin-protein transferase activity	11/2283	52/28564	0.00234008664126334	0.012358603078957	0.00794673766805721	Ube2s/Smad7/Btrc/Abl1/Limk1/Psen2/Fbxo5/Cdc20/Arrdc3/Arrdc4/Mad2l2	11
GO:0002690	BP	GO:0002690	positive regulation of leukocyte chemotaxis	17/2283	100/28564	0.0023419973614167	0.012358603078957	0.00794673766805721	Ccl5/Cd74/Xcl1/Cmklr1/Nedd9/Il1b/Cxcl13/Mdk/Pla2g7/Aif1/Ptprj/Lgmn/Vegfb/Dapk2/Adam10/Mapk3/Ccl21a	17
GO:0032091	BP	GO:0032091	negative regulation of protein binding	17/2283	100/28564	0.0023419973614167	0.012358603078957	0.00794673766805721	B2m/Cdkn1a/Pim2/Il10/Lrpap1/Mapk8/Hfe/Carm1/Ralb/Lrrk2/Camk1/Ttbk2/Adrb2/Styx/Mapk3/Gnl3l/Atp2a2	17
GO:0002688	BP	GO:0002688	regulation of leukocyte chemotaxis	20/2283	126/28564	0.0023844658501477	0.0125606901869985	0.00807668222760347	Ccl5/Cd74/Xcl1/Cmklr1/Dusp1/Nedd9/Il1b/Cxcl13/Mdk/Pla2g7/Aif1/Ninj1/Ptprj/Lgmn/Vegfb/Dapk2/Adam10/Mapk3/Lyn/Ccl21a	20
GO:0022037	BP	GO:0022037	metencephalon development	20/2283	126/28564	0.0023844658501477	0.0125606901869985	0.00807668222760347	Ulk1/Pfdn1/Scrib/Atg7/Sema4c/Mdk/Gba/Abl2/Fzd4/Abl1/Cdk5r1/Nanos1/Ttbk2/Whrn/Crk/Samd4b/Fcgr2b/Xrcc1/Clp1/Ptpn11	20
GO:0014745	BP	GO:0014745	negative regulation of muscle adaptation	5/2283	13/28564	0.00242142578399798	0.0126337995194557	0.00812369245055602	Lmna/Klf4/Foxo1/Errfi1/Nos3	5
GO:0031953	BP	GO:0031953	negative regulation of protein autophosphorylation	5/2283	13/28564	0.00242142578399798	0.0126337995194557	0.00812369245055602	Jun/Gfra2/Enpp1/Errfi1/Chp1	5
GO:0035791	BP	GO:0035791	platelet-derived growth factor receptor-beta signaling pathway	5/2283	13/28564	0.00242142578399798	0.0126337995194557	0.00812369245055602	Ptpn1/Ptpn2/Abl1/Hip1/Hip1r	5
GO:0043922	BP	GO:0043922	negative regulation by host of viral transcription	5/2283	13/28564	0.00242142578399798	0.0126337995194557	0.00812369245055602	Ccl5/Jun/Inpp5k/Brd4/Psmc3	5
GO:0045628	BP	GO:0045628	regulation of T-helper 2 cell differentiation	5/2283	13/28564	0.00242142578399798	0.0126337995194557	0.00812369245055602	Irf1/Il4ra/Rara/Il18/Bcl6	5
GO:0048385	BP	GO:0048385	regulation of retinoic acid receptor signaling pathway	5/2283	13/28564	0.00242142578399798	0.0126337995194557	0.00812369245055602	Tgif1/Dhrs3/Klf2/Asxl1/Cnot1	5
GO:0097012	BP	GO:0097012	response to granulocyte macrophage colony-stimulating factor	5/2283	13/28564	0.00242142578399798	0.0126337995194557	0.00812369245055602	Zfp36l2/Zfp36/Etv3/Pde2a/Stat5a	5
GO:0097048	BP	GO:0097048	dendritic cell apoptotic process	5/2283	13/28564	0.00242142578399798	0.0126337995194557	0.00812369245055602	Nr4a3/Jak3/Rapgef2/Lyn/Ccl21a	5
GO:1901298	BP	GO:1901298	regulation of hydrogen peroxide-mediated programmed cell death	5/2283	13/28564	0.00242142578399798	0.0126337995194557	0.00812369245055602	Hk3/Abl1/Trap1/Hdac6/Foxo3	5
GO:2000271	BP	GO:2000271	positive regulation of fibroblast apoptotic process	5/2283	13/28564	0.00242142578399798	0.0126337995194557	0.00812369245055602	Btg1/Stk17b/Bcl2l11/Bbc3/Nupr1	5
GO:2000668	BP	GO:2000668	regulation of dendritic cell apoptotic process	5/2283	13/28564	0.00242142578399798	0.0126337995194557	0.00812369245055602	Nr4a3/Jak3/Rapgef2/Lyn/Ccl21a	5
GO:0001832	BP	GO:0001832	blastocyst growth	8/2283	31/28564	0.0024455223597515	0.0126825927028973	0.00815506708297385	Ctr9/Brd4/Brca2/Ints1/Ncapg2/Ndel1/Smarca4/Zpr1	8
GO:0006882	BP	GO:0006882	intracellular zinc ion homeostasis	8/2283	31/28564	0.0024455223597515	0.0126825927028973	0.00815506708297385	Atp13a2/Slc39a9/Slc39a14/Mt2/Slc39a13/Hps1/Slc39a6/Slc30a5	8
GO:0016242	BP	GO:0016242	negative regulation of macroautophagy	8/2283	31/28564	0.0024455223597515	0.0126825927028973	0.00815506708297385	Usp30/Scfd1/Rnf41/Usp36/Lrrk2/Hmox1/Poldip2/Nupr1	8
GO:0032801	BP	GO:0032801	receptor catabolic process	8/2283	31/28564	0.0024455223597515	0.0126825927028973	0.00815506708297385	Ptpn1/Anxa2/Kif16b/Lgmn/Rnf43/Snx25/Furin/Mvb12a	8
GO:0045830	BP	GO:0045830	positive regulation of isotype switching	8/2283	31/28564	0.0024455223597515	0.0126825927028973	0.00815506708297385	Cd28/Shld2/Trp53bp1/Nsd2/Mad2l2/Tbx21/Pms2/Kmt5c	8
GO:0072539	BP	GO:0072539	T-helper 17 cell differentiation	8/2283	31/28564	0.0024455223597515	0.0126825927028973	0.00815506708297385	Nfkbiz/Stat3/Zc3h12a/Smad7/Irf4/Malt1/Tbx21/Nfkbid	8
GO:2000316	BP	GO:2000316	regulation of T-helper 17 type immune response	8/2283	31/28564	0.0024455223597515	0.0126825927028973	0.00815506708297385	Nfkbiz/Zc3h12a/Arid5a/Prkcq/Smad7/Malt1/Tbx21/Nfkbid	8
GO:0010976	BP	GO:0010976	positive regulation of neuron projection development	32/2283	237/28564	0.00246486951076131	0.0127659789113693	0.00820868546683388	Rgs2/Ptbp1/Neu1/Fig4/Ltk/Mdk/Nf1/Atf1/Rapgef2/Mark2/Bcl11a/Abl2/Creb3l2/Abl1/Pcp4/Camk1/Ddx56/Bhlhb9/Cd24a/Tox/Dvl1/Ehd1/Ndel1/Itpr1/Dab2ip/Scn1b/Katnb1/Scarb2/Ikbkb/Lyn/Enc1/Avil	32
GO:0046889	BP	GO:0046889	positive regulation of lipid biosynthetic process	18/2283	109/28564	0.00246796204165984	0.0127659789113693	0.00820868546683388	Cd74/Acsl3/Srebf2/Il1b/Lpgat1/Sirt4/Gpam/Tnf/Dgat1/Abcd1/Fdps/Capn2/Stard4/Creb1/Kat5/Cnep1r1/Chp1/Dbi	18
GO:0090263	BP	GO:0090263	positive regulation of canonical Wnt signaling pathway	18/2283	109/28564	0.00246796204165984	0.0127659789113693	0.00820868546683388	Nrarp/Hhex/Gskip/Ube2b/Bambi/Dapk3/Zbed3/Frat1/Lrrk2/Ubr5/Ruvbl1/Csnk1e/Csnk1g2/Vps35/Wls/Tmem198/Rbpj/Usp47	18
GO:0042092	BP	GO:0042092	type 2 immune response	10/2283	45/28564	0.00248405563661126	0.0128271860960861	0.00824804245865867	Cd74/Xcl1/Irf1/Il4ra/Crlf2/Rara/Gba/Il18/Bcl6/Tbx21	10
GO:0045840	BP	GO:0045840	positive regulation of mitotic nuclear division	10/2283	45/28564	0.00248405563661126	0.0128271860960861	0.00824804245865867	Cd28/Il1b/Nsmce2/Sh2b1/Tgfa/Tnf/Phip/Mad1l1/Cul3/Cdt1	10
GO:0006278	BP	GO:0006278	RNA-templated DNA biosynthetic process	12/2283	60/28564	0.00249557086920028	0.0128425916268845	0.0082579484092835	Tinf2/Prkcq/Cct7/Pkib/Exosc10/Hmbox1/Nek7/Tent4b/Hsp90aa1/Mapk3/Gnl3l/Atr	12
GO:0006893	BP	GO:0006893	Golgi to plasma membrane transport	12/2283	60/28564	0.00249557086920028	0.0128425916268845	0.0082579484092835	Exoc2/Vamp7/Acsl3/Gga1/Vamp2/Optn/Exoc1/Lyplal1/Golga7/Vamp4/Exoc4/Gga2	12
GO:0007004	BP	GO:0007004	telomere maintenance via telomerase	12/2283	60/28564	0.00249557086920028	0.0128425916268845	0.0082579484092835	Tinf2/Prkcq/Cct7/Pkib/Exosc10/Hmbox1/Nek7/Tent4b/Hsp90aa1/Mapk3/Gnl3l/Atr	12
GO:0097237	BP	GO:0097237	cellular response to toxic substance	12/2283	60/28564	0.00249557086920028	0.0128425916268845	0.0082579484092835	Pim1/Prdx6/Prdx2/Aldh2/Nxn/Nos3/Abtb2/Rdh11/Dhfr/Abcg2/Gstm1/Esd	12
GO:0033209	BP	GO:0033209	tumor necrosis factor-mediated signaling pathway	15/2283	84/28564	0.00252504931336544	0.0129831954874239	0.00834835846515179	Nfkbia/Hspa1a/Otulin/Ptpn2/Traf3/Actn4/Commd7/Hspa1b/Traf6/Nkiras1/Tnf/Cpne1/Rraga/Lims1/Ikbkb	15
GO:0044786	BP	GO:0044786	cell cycle DNA replication	9/2283	38/28564	0.00253984472791567	0.0130370035010914	0.00838295769666067	Rtf2/Donson/Brca2/Rtel1/Fbxo5/Ino80/Zpr1/Ilkap/Cdt1	9
GO:1902003	BP	GO:1902003	regulation of amyloid-beta formation	9/2283	38/28564	0.00253984472791567	0.0130370035010914	0.00838295769666067	Ifngr1/Picalm/Rock2/Abca7/Prnp/Tnf/Csnk1e/Sp1/Casp3	9
GO:0001892	BP	GO:0001892	embryonic placenta development	19/2283	118/28564	0.00256004760401736	0.0131071825032215	0.0084280836802505	Junb/Socs3/Cebpb/Il10/Pkd2/Ncoa3/Egln1/Stk3/Zfat/Zfp36l1/Dnajb6/Tfeb/Sp1/Hif1a/Setd2/Trim28/Fzd5/Itgav/Rbpj	19
GO:0021987	BP	GO:0021987	cerebral cortex development	19/2283	118/28564	0.00256004760401736	0.0131071825032215	0.0084280836802505	Rhoa/Atg7/Mdk/Mcph1/Nf1/Pex5/Fbxo45/Cdk5r1/Trappc9/Crk/Tubb2a/Mboat7/Hif1a/Ndel1/Dab2ip/Cep120/Srgap2/Tacc1/Cul5	19
GO:0051028	BP	GO:0051028	mRNA transport	19/2283	118/28564	0.00256004760401736	0.0131071825032215	0.0084280836802505	Zfp36/Zc3h3/Nup107/Hhex/Nxt1/Supt6/Ndc1/Thoc6/Zfp36l1/Fyttd1/Nup214/Setd2/Nup93/Thoc5/Ythdc1/Alyref/Thoc1/Pcid2/Nxt2	19
GO:0030330	BP	GO:0030330	DNA damage response, signal transduction by p53 class mediator	13/2283	68/28564	0.00256552965417225	0.013111943242979	0.00843114489596534	Cd74/Cdkn1a/Ppp2r5c/Triap1/Brca2/Myo6/Casp2/Znhit1/Muc1/Foxo3/Kat5/Atr/Hipk2	13
GO:0016445	BP	GO:0016445	somatic diversification of immunoglobulins	14/2283	76/28564	0.00256968826220151	0.013111943242979	0.00843114489596534	Nfkbiz/Cd28/Shld2/Supt6/Trp53bp1/Ctnnbl1/Rnf8/Bcl6/Nsd2/Mad2l2/Tbx21/Thoc1/Pms2/Kmt5c	14
GO:0090559	BP	GO:0090559	regulation of membrane permeability	14/2283	76/28564	0.00256968826220151	0.013111943242979	0.00843114489596534	Stat3/Gclc/Bcl2l11/Bnip3/Rhot2/Heg1/Mpv17l/Spg7/Atpif1/Hip1r/Bbc3/Casp6/Mul1/Plekhf1	14
GO:1901292	BP	GO:1901292	nucleoside phosphate catabolic process	14/2283	76/28564	0.00256968826220151	0.013111943242979	0.00843114489596534	Nt5c2/Ncf1/Pde5a/Nudt4/Mlycd/Entpd1/Nudt5/Pde2a/Ncf2/Enpp5/Enpp1/Art2b/Nudt7/Abcd1	14
GO:0090316	BP	GO:0090316	positive regulation of intracellular protein transport	22/2283	145/28564	0.00267127722109075	0.013618763885002	0.00875703696169328	Hsp90ab1/Sar1a/Zc3h12a/Bcas3/Prkcq/Jup/Kif5b/Itgam/Vamp2/Prnp/Cdk1/Kif3a/Cdk5r1/Camk1/Ubr5/Bbc3/Ergic3/Trim28/Tm9sf4/Hsp90aa1/Pik3r1/Zpr1	22
GO:0031343	BP	GO:0031343	positive regulation of cell killing	18/2283	110/28564	0.00273501100967779	0.0138687011614443	0.00891774978309116	B2m/H2-K1/Prf1/Klrc3/H60b/Bcl2l11/Itgam/H2-Q1/Stat5a/Hfe/Cd1d2/Clec7a/Cyrib/Cd226/H2-M3/Rasgrp1/Ap1g1/Pomc	18
GO:0002228	BP	GO:0002228	natural killer cell mediated immunity	16/2283	93/28564	0.00273894329387782	0.0138687011614443	0.00891774978309116	Gzmb/Serpinb9/Serpinb9b/Klrc3/Vamp7/H60b/Klrb1b/Kif5b/Stx11/Il18/Stat5a/Crk/Cd226/H2-M3/Rasgrp1/Ap1g1	16
GO:0045670	BP	GO:0045670	regulation of osteoclast differentiation	16/2283	93/28564	0.00273894329387782	0.0138687011614443	0.00891774978309116	Ccl5/Ccl3/Klf10/Cebpb/Nedd9/Nf1/Ninj1/Ccl9/Traf6/Tcta/Gpr137/Tnf/Tfe3/Pik3r1/Creb1/Tob2	16
GO:0034643	BP	GO:0034643	establishment of mitochondrion localization, microtubule-mediated	7/2283	25/28564	0.00274219006481621	0.0138687011614443	0.00891774978309116	Rhot2/Kif5b/Hdac6/Hsbp1/Hif1a/Kif1b/Armcx3	7
GO:0043153	BP	GO:0043153	entrainment of circadian clock by photoperiod	7/2283	25/28564	0.00274219006481621	0.0138687011614443	0.00891774978309116	Bhlhe40/Per1/Sik1/Fbxl3/Ppp1cc/Mta1/Cry1	7
GO:0047497	BP	GO:0047497	mitochondrion transport along microtubule	7/2283	25/28564	0.00274219006481621	0.0138687011614443	0.00891774978309116	Rhot2/Kif5b/Hdac6/Hsbp1/Hif1a/Kif1b/Armcx3	7
GO:0060547	BP	GO:0060547	negative regulation of necrotic cell death	7/2283	25/28564	0.00274219006481621	0.0138687011614443	0.00891774978309116	Fth1/Ahr/Casp2/Birc3/Map3k7/Birc2/Nupr1	7
GO:1901028	BP	GO:1901028	regulation of mitochondrial outer membrane permeabilization involved in apoptotic signaling pathway	7/2283	25/28564	0.00274219006481621	0.0138687011614443	0.00891774978309116	Gclc/Mpv17l/Atpif1/Hip1r/Bbc3/Casp6/Mul1	7
GO:1902895	BP	GO:1902895	positive regulation of miRNA transcription	11/2283	53/28564	0.00274333550627474	0.0138687011614443	0.00891774978309116	Jun/Stat3/Klf4/Srebf2/Il10/Mrtfa/Tnf/Hif1a/Smarca4/Foxo3/Srf	11
GO:1990748	BP	GO:1990748	cellular detoxification	11/2283	53/28564	0.00274333550627474	0.0138687011614443	0.00891774978309116	Pim1/Prdx6/Prdx2/Aldh2/Nxn/Nos3/Rdh11/Dhfr/Abcg2/Gstm1/Esd	11
GO:0021543	BP	GO:0021543	pallium development	25/2283	173/28564	0.0028226114280588	0.0142166972820943	0.00914151567820399	Rhoa/Kdm6b/Nr4a3/Atg7/Mdk/Mcph1/Nf1/Pex5/Kif3a/Fbxo45/Cdk5r1/Trappc9/Crk/Tubb2a/Mboat7/Hif1a/Ndel1/Dab2ip/Cep120/Srgap2/Xrcc1/Tacc1/Cul5/Srf/Nf2	25
GO:0060840	BP	GO:0060840	artery development	19/2283	119/28564	0.00282309570706738	0.0142166972820943	0.00914151567820399	Cxcr4/Ptger4/Smad7/Egr2/Mdk/Nf1/Pde2a/Ddit3/Mylk/Efemp2/Enpp1/Slc2a10/Notch1/Chd7/Tgfbr2/Smarca4/Cntrl/Rbpj/Srf	19
GO:0001821	BP	GO:0001821	histamine secretion	6/2283	19/28564	0.00282633892155238	0.0142166972820943	0.00914151567820399	Ywhaz/Snap23/Vamp7/Btk/Snx4/Lyn	6
GO:0002827	BP	GO:0002827	positive regulation of T-helper 1 type immune response	6/2283	19/28564	0.00282633892155238	0.0142166972820943	0.00914151567820399	Xcl1/H2-Ab1/Arid5a/Il1b/Il18/Tbx21	6
GO:0006978	BP	GO:0006978	DNA damage response, signal transduction by p53 class mediator resulting in transcription of p21 class mediator	6/2283	19/28564	0.00282633892155238	0.0142166972820943	0.00914151567820399	Cdkn1a/Brca2/Znhit1/Muc1/Kat5/Hipk2	6
GO:2000786	BP	GO:2000786	positive regulation of autophagosome assembly	6/2283	19/28564	0.00282633892155238	0.0142166972820943	0.00914151567820399	Snx18/Ulk1/Atg2a/Ralb/Snx4/Rab3gap1	6
GO:0043299	BP	GO:0043299	leukocyte degranulation	15/2283	85/28564	0.0028440909016512	0.014294049514893	0.00919125413959503	Ywhaz/Snap23/Nr4a3/Rabgef1/Vamp7/Il4ra/Stx11/Itgam/Vamp2/Btk/Hmox1/Snx4/Rasgrp1/Lyn/Ap1g1	15
GO:0002687	BP	GO:0002687	positive regulation of leukocyte migration	24/2283	164/28564	0.0028673441966206	0.0143988985887011	0.00925867341659326	Ccl5/Selenok/Rhoa/Cd74/Xcl1/Ptger4/Cmklr1/Nedd9/Il1b/Cxcl13/Mdk/Pla2g7/Aif1/Abl2/Ptprj/Abl1/Lgmn/Vegfb/Dapk2/Adam10/Pik3r1/Mapk3/Tnfrsf14/Ccl21a	24
GO:0001667	BP	GO:0001667	ameboidal-type cell migration	55/2283	470/28564	0.00288463981140008	0.0144736802536999	0.00930675897046448	Jun/Nr4a1/Gna13/Arf6/Cxcr4/Rhoa/Klf4/Zc3h12a/Bcas3/Smoc2/Sema4c/Cxcl13/Dnaja4/Rock2/Nf1/Jup/Map3k3/Actn4/Rhob/Appl2/Acvr1b/Angpt2/Abl1/Cenpv/Adam9/Stat5a/Nos3/Pik3c2a/Nanos1/Lgmn/Hmox1/Hdac6/Clasp1/Tnf/Notch1/Irs2/Sgpl1/Dusp10/Tgfbr2/Rab11a/Sp1/Hif1a/Ago2/2610005L07Rik/Prkca/Dab2ip/Itgav/Mapre2/Adipor1/Gadd45a/Ythdf3/Ptpn11/Map2k3/Srf/Dock5	55
GO:1904950	BP	GO:1904950	negative regulation of establishment of protein localization	23/2283	155/28564	0.00289848412124802	0.0145197699981938	0.0093363952575384	Inpp5k/Dnaja1/Insig1/Erp29/Foxo1/Il1b/Rab11fip1/Nf1/Txn1/Snx12/Psmd9/F2r/Yod1/Sirt4/Lrrk2/Lyplal1/Rab11fip3/Pim3/Ndfip2/Gdi1/Pkig/Ptpn11/Chp1	23
GO:0042063	BP	GO:0042063	gliogenesis	46/2283	378/28564	0.00289864865268708	0.0145197699981938	0.0093363952575384	Ccl3/Ifngr1/Cxcr4/Rhoa/Gpc1/Stat3/Eed/Sirt2/Ufl1/Il1b/Scrib/Egr2/Mdk/Prmt5/Nf1/Gba/Rheb/Itgam/Ppp1cc/C1qa/Abl2/Ptprj/Atf5/Abl1/Nab2/Zcchc24/Enpp1/Cdk5r1/Dtx1/Arhgef7/Tnf/Notch1/Mboat7/Dusp10/Smarca4/Dab2ip/Ncstn/Srgap2/Creb1/Exoc4/Ptpn11/Mapk3/Lyn/Myd88/Nf2/Dbi	46
GO:0010611	BP	GO:0010611	regulation of cardiac muscle hypertrophy	14/2283	77/28564	0.00291423495580041	0.0145735952399288	0.00937100556691197	Rgs2/Lmna/Nr4a3/Pde5a/Foxo1/Rock2/Ece1/Errfi1/Notch1/Cdk9/Fdps/Prkca/Tomm70a/Ctdp1	14
GO:0070972	BP	GO:0070972	protein localization to endoplasmic reticulum	14/2283	77/28564	0.00291423495580041	0.0145735952399288	0.00937100556691197	Ppp1r15a/Insig1/Sec61g/Sec61a2/Man1a/Get4/Sec61b/Tram2/Srp54c/Lrrk2/Srprb/Bag6/Rab3gap1/Herpud1	14
GO:0060326	BP	GO:0060326	cell chemotaxis	39/2283	308/28564	0.00292060929682874	0.0145812508923763	0.0093759282480022	Ccl5/Nr4a1/Ccl3/Ccl4/Cd74/Xcl1/Cmklr1/Dusp1/Saa3/Smoc2/Prkcq/Nedd9/Il1b/Cxcl13/Mdk/Cxadr/Pla2g7/Aif1/Ninj1/Elmo2/Itgam/Ccl9/Cxcl11/Spp1/Ptprj/Lgmn/Vegfb/Crk/Notch1/Dapk2/Adam10/Prkca/Bin2/Pde4b/Mapk3/Lyn/Fcgr3/Cxcl9/Ccl21a	39
GO:0072659	BP	GO:0072659	protein localization to plasma membrane	39/2283	308/28564	0.00292060929682874	0.0145812508923763	0.0093759282480022	Arf6/Sqstm1/Picalm/Inpp5k/Vamp7/Acsl3/Fyb/Scrib/Rock2/Tspan14/Jup/Kif5b/Rhoq/Anxa2/Rapgef2/Gga1/Pacs1/Vamp2/Prnp/Optn/Rab3a/Lyplal1/Abi3/Tnf/Stx8/Rilpl2/Rab11a/Golga7/Ehd1/Sec23a/Vps35/Vps4a/Pik3r1/Vamp4/Fcho2/Gak/Ikbkb/Gga2/Plekhf1	39
GO:0030595	BP	GO:0030595	leukocyte chemotaxis	31/2283	230/28564	0.00292836357761605	0.0145957591894257	0.00938525726600891	Ccl5/Ccl3/Ccl4/Cd74/Xcl1/Cmklr1/Dusp1/Nedd9/Il1b/Cxcl13/Mdk/Cxadr/Pla2g7/Aif1/Ninj1/Itgam/Ccl9/Cxcl11/Spp1/Ptprj/Lgmn/Vegfb/Dapk2/Adam10/Prkca/Pde4b/Mapk3/Lyn/Fcgr3/Cxcl9/Ccl21a	31
GO:0043542	BP	GO:0043542	endothelial cell migration	31/2283	230/28564	0.00292836357761605	0.0145957591894257	0.00938525726600891	Nr4a1/Cxcr4/Rhoa/Klf4/Zc3h12a/Bcas3/Smoc2/Cxcl13/Dnaja4/Rock2/Nf1/Jup/Map3k3/Rhob/Angpt2/Abl1/Stat5a/Nos3/Pik3c2a/Lgmn/Hmox1/Tnf/Notch1/Sp1/Hif1a/Prkca/Dab2ip/Itgav/Gadd45a/Map2k3/Srf	31
GO:0016447	BP	GO:0016447	somatic recombination of immunoglobulin gene segments	13/2283	69/28564	0.00293419148530054	0.0146006338289211	0.00938839172069196	Nfkbiz/Cd28/Shld2/Supt6/Trp53bp1/Rnf8/Bcl6/Nsd2/Mad2l2/Tbx21/Thoc1/Pms2/Kmt5c	13
GO:0061951	BP	GO:0061951	establishment of protein localization to plasma membrane	13/2283	69/28564	0.00293419148530054	0.0146006338289211	0.00938839172069196	Vamp7/Acsl3/Scrib/Gga1/Vamp2/Optn/Lyplal1/Rilpl2/Rab11a/Golga7/Vps35/Vamp4/Gga2	13
GO:0046890	BP	GO:0046890	regulation of lipid biosynthetic process	29/2283	211/28564	0.00294186573273786	0.0146267329288313	0.0094051737711416	Cd74/Sik1/Acsl3/Insig1/Srebf2/Il1b/Atg7/Lpgat1/Dcaf5/Lpcat1/Armc5/Sirt4/Gpam/Erlin1/Tnf/Fabp5/Acadl/Dgat1/Abcd1/Fdps/Capn2/Stard4/Asah1/Creb1/Kat5/Cnep1r1/Chp1/Avil/Dbi	29
GO:0021955	BP	GO:0021955	central nervous system neuron axonogenesis	10/2283	46/28564	0.00295046004565893	0.0146452761211149	0.00941709727767912	Hsp90ab1/Atg7/Nr4a2/Fbxo45/Nin/Ndel1/Prkca/Scn1b/Ephb6/Hsp90aa1	10
GO:0045047	BP	GO:0045047	protein targeting to ER	10/2283	46/28564	0.00295046004565893	0.0146452761211149	0.00941709727767912	Sec61g/Sec61a2/Man1a/Get4/Sec61b/Tram2/Srp54c/Srprb/Bag6/Herpud1	10
GO:0034502	BP	GO:0034502	protein localization to chromosome	18/2283	111/28564	0.00302573189272404	0.0150051576543222	0.0096485056429859	Tinf2/Rpa2/Wbp2/Cct7/Cdk1/Brca2/Iffo1/Zw10/Mcm9/Carm1/Tpp1/Cdk9/Setd2/Cenpa/Slf2/Cdt1/Gnl3l/Atr	18
GO:0031295	BP	GO:0031295	T cell costimulation	8/2283	32/28564	0.00303542302324605	0.0150051576543222	0.0096485056429859	Cd274/Cd28/Icos/Pdcd1lg2/Cd24a/Ephb6/Tnfrsf14/Ccl21a	8
GO:0043372	BP	GO:0043372	positive regulation of CD4-positive, alpha-beta T cell differentiation	8/2283	32/28564	0.00303542302324605	0.0150051576543222	0.0096485056429859	Nfkbiz/Irf1/Il4ra/Rara/Cd83/Il18/Malt1/Nfkbid	8
GO:0090502	BP	GO:0090502	RNA phosphodiester bond hydrolysis, endonucleolytic	8/2283	32/28564	0.00303542302324605	0.0150051576543222	0.0096485056429859	Zc3h12a/Elac2/Tsr1/Sde2/Rpp30/Utp23/Khnyn/Rnaseh1	8
GO:2000178	BP	GO:2000178	negative regulation of neural precursor cell proliferation	8/2283	32/28564	0.00303542302324605	0.0150051576543222	0.0096485056429859	Sirt2/Il1b/Nf1/Appl2/Ctnna1/Cd24a/Kdm2b/Lims1	8
GO:0090305	BP	GO:0090305	nucleic acid phosphodiester bond hydrolysis	16/2283	94/28564	0.00306096758369568	0.0151190203621261	0.0097217208003391	Zfp36/Zc3h12a/Elac2/Dcp1b/Dcp1a/Tsr1/Enpp1/Tut1/Exosc10/Sde2/Fen1/Rpp30/Ern1/Utp23/Khnyn/Rnaseh1	16
GO:0010951	BP	GO:0010951	negative regulation of endopeptidase activity	27/2283	193/28564	0.00313223618402886	0.0154456953841423	0.0099317769600915	Nr4a1/Serpinb9/Serpinb9b/Siah2/Picalm/Klf4/Triap1/Plaur/Serpinb6b/Timp2/Mrtfa/Cdkn2d/Hspa1b/Ints1/Renbp/Sh3rf1/Tnf/Fcmr/Dnajb6/Mical1/Caap1/Ifi204/Bcl2a1d/Rps6ka1/Usp47/Herpud1/Pcid2	27
GO:1902806	BP	GO:1902806	regulation of cell cycle G1/S phase transition	27/2283	193/28564	0.00313223618402886	0.0154456953841423	0.0099317769600915	Klf4/Cdkn1a/Ppp2r5c/Rpa2/Cdkn2c/Smarcd1/Bcl7c/Aif1/Cdkn2d/Pkd2/Appl2/Plpp2/Bcl7a/Cenpj/Smarcd3/Casp2/Sde2/Rbl2/Smarca4/Muc1/Fbxo7/Apex1/Ino80/Lsm10/Actl6a/Trim39/Zfp655	27
GO:0006809	BP	GO:0006809	nitric oxide biosynthetic process	15/2283	86/28564	0.00319562441163923	0.015745380182062	0.010124478065302	Klf4/Klf2/Zc3h12a/Ticam1/Il10/Il1b/Gla/Rock2/Aif1/Pkd2/Nos3/Tnf/Cyb5r3/H2-M3/Hsp90aa1	15
GO:0010823	BP	GO:0010823	negative regulation of mitochondrion organization	11/2283	54/28564	0.00320075576704624	0.0157577681712064	0.0101324436985808	Lmna/Triap1/Gclc/Usp30/Bnip3/Ghitm/Rnf41/Mpv17l/Fxn/Mul1/Flcn	11
GO:0062207	BP	GO:0062207	regulation of pattern recognition receptor signaling pathway	17/2283	103/28564	0.00322493560758057	0.0158638376578779	0.0102006477164442	Tnfaip3/Arf6/Irf1/Hspa1a/Rnf125/Gpatch3/Ninj1/Acod1/Hspa1b/Appl2/Pja2/Irf4/Gpr108/Dab2ip/Tasl/Usp15/Lyn	17
GO:0010952	BP	GO:0010952	positive regulation of peptidase activity	28/2283	203/28564	0.00326321277895472	0.0160390237894583	0.0103132946088038	Rhoa/Stat3/Picalm/Fasl/Bcl2l11/Khdc1a/Rock2/Prr7/Vsir/F2r/Ctsl/Tnfsf10/Lgmn/Casp8ap2/Tnf/Casp2/Hip1/Gsn/Hip1r/Bbc3/Malt1/Senp1/Casp6/Ncstn/Ifi204/Tank/Mul1/Lyn	28
GO:0010665	BP	GO:0010665	regulation of cardiac muscle cell apoptotic process	12/2283	62/28564	0.00332200272889386	0.0163091579980933	0.0104869943123606	Ppp1r10/Atg7/Ltk/Mdk/Bnip3/Zfas1/Mapk8/Sirt4/Acot1/Capn2/Atp2a2/Nupr1	12
GO:0002377	BP	GO:0002377	immunoglobulin production	34/2283	261/28564	0.00332359024475343	0.0163091579980933	0.0104869943123606	Tnfaip3/B2m/Nfkbiz/H2-Aa/Xcl1/H2-DMb2/H2-DMa/H2-Ab1/H2-Oa/Il4ra/Cd28/Dnajb9/Crlf2/Il10/Shld2/Supt6/Traf6/Enpp1/Trp53bp1/H2-Eb2/Btk/Tnf/Ctnnbl1/Pou2f2/H2-DMb1/Rnf8/Bcl6/Nsd2/Mad2l2/Fcgr2b/Tbx21/Thoc1/Pms2/Kmt5c	34
GO:0042273	BP	GO:0042273	ribosomal large subunit biogenesis	13/2283	70/28564	0.00334491469618853	0.016400432724553	0.0105456851127905	Nop2/Zfp622/9930104L06Rik/Tma16/Ddx28/Nsa2/Nvl/Wdr12/Spata5l1/Rpf2/Znhit6/Gtf3a/Ftsj3	13
GO:0009259	BP	GO:0009259	ribonucleotide metabolic process	53/2283	453/28564	0.00340865701639755	0.0166993685075099	0.010737904591932	Ndufa6/Rhoa/Atp5e/Stat3/Nt5c2/Atp5d/Hspa1a/Acsl3/Slc25a25/Pmvk/Pde5a/Nudt4/Pank2/Mlycd/Entpd1/Foxk2/Ndufb1/Nudt5/Pde2a/Acot2/Rhoq/Ppcdc/Hk3/Hspa1b/Ampd2/Enpp1/Gpam/Dlat/Acot1/Lrrk2/Mmut/Hdac4/Nudt7/Ndufa7/Prps2/Dgat1/Cs/Abcd1/Hmgcl/Atpif1/Bpgm/Gnai3/Hif1a/Sdha/Acsl4/Pfkp/Hmgcs1/Flcn/Dld/Slc25a12/Atpsckmt/Nupr1/Guk1	53
GO:0009411	BP	GO:0009411	response to UV	23/2283	157/28564	0.0034163342736634	0.0167142366644154	0.0107474650043654	N4bp1/Cdkn1a/Triap1/Ercc3/Ube2b/Ercc5/Nsmce3/Cdkn2d/Mapk8/Usp28/Brca2/Pold3/Mapk11/Eif2ak4/Sde2/Crip1/Ino80/Casp3/Pik3r1/Usp47/Atr/Rhbdd1/Ercc8	23
GO:0002444	BP	GO:0002444	myeloid leukocyte mediated immunity	19/2283	121/28564	0.00341724386877517	0.0167142366644154	0.0107474650043654	Ywhaz/Snap23/Nr4a3/Rabgef1/Vamp7/Il4ra/Ticam1/Ncf1/Stx11/Itgam/Vamp2/Btk/Hmox1/Snx4/Rasgrp1/Lyn/Fcgr3/Pomc/Myd88	19
GO:0051282	BP	GO:0051282	regulation of sequestering of calcium ion	20/2283	130/28564	0.00345735839181284	0.0168830128768087	0.0108559902378347	Xcl1/Fasl/Plcb4/Ddit3/Selenon/F2r/Pkd2/Abl1/Gp1bb/Mcoln1/Chd7/Bbc3/Itpr1/Itgav/Ero1a/Lyn/Mtln/Cxcl9/Ccl21a/Dbi	20
GO:2000278	BP	GO:2000278	regulation of DNA biosynthetic process	20/2283	130/28564	0.00345735839181284	0.0168830128768087	0.0108559902378347	Dusp1/Klf4/Cdkn1a/Tinf2/Smoc2/Prkcq/Sh2b1/Cct7/Ahr/Pkib/Exosc10/Hmbox1/Tnf/Nek7/Nvl/Tent4b/Hsp90aa1/Mapk3/Gnl3l/Atr	20
GO:0035148	BP	GO:0035148	tube formation	26/2283	185/28564	0.00346690422907124	0.0169047594146762	0.0108699735359888	Tgif1/Ywhaz/Bcas3/Bcl2l11/Scrib/Sema4c/Rock2/Rara/Mib1/Traf6/Abl2/Abl1/Lias/Stk3/Tgm2/Notch1/Dvl1/Hif1a/Setd2/Kdm2b/Dvl2/Dab2ip/Map3k7/Casp3/Nup50/Brd2	26
GO:0099175	BP	GO:0099175	regulation of postsynapse organization	21/2283	139/28564	0.0034674269850731	0.0169047594146762	0.0108699735359888	Srgn/Abhd17b/Nedd9/Nf1/Rheb/Mark2/Prnp/Rps6ka5/Psd/Cdk5r1/Wasl/Psen2/Lrrk2/Bhlhb9/Adam10/Arf4/Dvl1/Cript/Vps35/Homer1/Fcgr2b	21
GO:0007628	BP	GO:0007628	adult walking behavior	10/2283	47/28564	0.00348409745523332	0.0169250989238523	0.0108830520969465	Atg7/Uchl3/Abl2/Abhd12/Enpp1/Cln8/Fxn/Chd7/Oxr1/Hipk2	10
GO:0031297	BP	GO:0031297	replication fork processing	10/2283	47/28564	0.00348409745523332	0.0169250989238523	0.0108830520969465	Brca2/Smarcal1/Mus81/Rtel1/Carm1/Tonsl/Cdk9/Alyref/Thoc1/Atr	10
GO:0120163	BP	GO:0120163	negative regulation of cold-induced thermogenesis	10/2283	47/28564	0.00348409745523332	0.0169250989238523	0.0108830520969465	Atf4/Rheb/Ddit3/Notch1/Arrdc3/Ip6k1/Tfe3/Rbpj/Flcn/Nrd1	10
GO:0006298	BP	GO:0006298	mismatch repair	7/2283	26/28564	0.00349689803376055	0.0169250989238523	0.0108830520969465	Rpa2/Mcm9/Axin2/Msh5/Setd2/Rpa3/Pms2	7
GO:0007064	BP	GO:0007064	mitotic sister chromatid cohesion	7/2283	26/28564	0.00349689803376055	0.0169250989238523	0.0108830520969465	Nsmce2/Pds5a/Cdc20/Naa10/Pds5b/Slf2/Smc1a	7
GO:0009648	BP	GO:0009648	photoperiodism	7/2283	26/28564	0.00349689803376055	0.0169250989238523	0.0108830520969465	Bhlhe40/Per1/Sik1/Fbxl3/Ppp1cc/Mta1/Cry1	7
GO:0035743	BP	GO:0035743	CD4-positive, alpha-beta T cell cytokine production	7/2283	26/28564	0.00349689803376055	0.0169250989238523	0.0108830520969465	Xcl1/Arid5a/Crlf2/Il1b/Gba/Il18/Tbx21	7
GO:0046426	BP	GO:0046426	negative regulation of receptor signaling pathway via JAK-STAT	7/2283	26/28564	0.00349689803376055	0.0169250989238523	0.0108830520969465	Socs3/Irf1/Ptpn2/Traf3ip1/Adipor1/Nf2/Gbp3	7
GO:0046856	BP	GO:0046856	phosphatidylinositol dephosphorylation	7/2283	26/28564	0.00349689803376055	0.0169250989238523	0.0108830520969465	Inpp5k/Fig4/Mtmr3/Mtmr1/Mtmr4/Inpp5a/Mtmr6	7
GO:0019693	BP	GO:0019693	ribose phosphate metabolic process	54/2283	464/28564	0.00350991808592018	0.0169440440930168	0.0108952340796888	Ndufa6/Rhoa/Atp5e/Stat3/Nt5c2/Prps1l3/Atp5d/Hspa1a/Acsl3/Slc25a25/Pmvk/Pde5a/Nudt4/Pank2/Mlycd/Entpd1/Foxk2/Ndufb1/Nudt5/Pde2a/Acot2/Rhoq/Ppcdc/Hk3/Hspa1b/Ampd2/Enpp1/Gpam/Dlat/Acot1/Lrrk2/Mmut/Hdac4/Nudt7/Ndufa7/Prps2/Dgat1/Cs/Abcd1/Hmgcl/Atpif1/Bpgm/Gnai3/Hif1a/Sdha/Acsl4/Pfkp/Hmgcs1/Flcn/Dld/Slc25a12/Atpsckmt/Nupr1/Guk1	54
GO:0010820	BP	GO:0010820	positive regulation of T cell chemotaxis	5/2283	14/28564	0.00352051140348182	0.0169440440930168	0.0108952340796888	Ccl5/Xcl1/Cxcl13/Adam10/Ccl21a	5
GO:0034244	BP	GO:0034244	negative regulation of transcription elongation by RNA polymerase II	5/2283	14/28564	0.00352051140348182	0.0169440440930168	0.0108952340796888	Supt4a/Nelfcd/Nelfb/Eapp/Rnf8	5
GO:0036499	BP	GO:0036499	PERK-mediated unfolded protein response	5/2283	14/28564	0.00352051140348182	0.0169440440930168	0.0108952340796888	Atf4/Ptpn1/Ptpn2/Abca7/Tmem33	5
GO:0042532	BP	GO:0042532	negative regulation of tyrosine phosphorylation of STAT protein	5/2283	14/28564	0.00352051140348182	0.0169440440930168	0.0108952340796888	Socs3/Irf1/Ptpn2/Traf3ip1/Nf2	5
GO:0060368	BP	GO:0060368	regulation of Fc receptor mediated stimulatory signaling pathway	5/2283	14/28564	0.00352051140348182	0.0169440440930168	0.0108952340796888	Rabgef1/Appl2/Ptprj/Cd226/Lyn	5
GO:2000347	BP	GO:2000347	positive regulation of hepatocyte proliferation	5/2283	14/28564	0.00352051140348182	0.0169440440930168	0.0108952340796888	Tnfaip3/Mdk/Il18/Tnf/Itpr1	5
GO:0061640	BP	GO:0061640	cytoskeleton-dependent cytokinesis	17/2283	104/28564	0.00357431633788945	0.0171892641137639	0.0110529136461724	Rhoa/Snx18/Exoc2/Snx9/Rock2/Rhob/Stambp/Exoc1/Incenp/Cit/Poldip2/Racgap1/Chmp1a/Chmp1b/Cenpa/Vps4a/Exoc4	17
GO:0045576	BP	GO:0045576	mast cell activation	15/2283	87/28564	0.00358207166113575	0.0172128120284903	0.0110680552523689	Ywhaz/Snap23/Nr4a3/Rabgef1/Vamp7/Il4ra/Crlf2/Btk/Hmox1/Snx4/Cd226/Rasgrp1/Ptpre/Lyn/Fcgr3	15
GO:0140053	BP	GO:0140053	mitochondrial gene expression	24/2283	167/28564	0.00363712629038721	0.0174634269492994	0.0112292038076422	Mrps34/Elac2/Mrpl45/Trit1/Mrpl38/Mto1/Nsun4/Mettl4/Alkbh1/Cdk5rap1/Gfm2/Ndufa7/Mrpl39/Mrpl46/Mrps14/Mrpl16/Mrpl14/Mrpl18/Rpusd4/Mtres1/Foxo3/Mrpl49/Mrps22/Mrpl13	24
GO:0006284	BP	GO:0006284	base-excision repair	9/2283	40/28564	0.00368651051733229	0.0176162538292521	0.0113274734191714	Rpa2/Neil1/Ercc5/Poll/Apex2/Apex1/Xrcc1/Rpa3/Usp47	9
GO:0019432	BP	GO:0019432	triglyceride biosynthetic process	9/2283	40/28564	0.00368651051733229	0.0176162538292521	0.0113274734191714	Sik1/Lpin2/Lpgat1/Gpam/Dgat1/Pck2/Acsl4/Kat5/Cnep1r1	9
GO:0032689	BP	GO:0032689	negative regulation of type II interferon production	9/2283	40/28564	0.00368651051733229	0.0176162538292521	0.0113274734191714	Zc3h12a/Cd274/Il10/Rara/Ddit3/Vsir/Prnp/Scgb1a1/Pdcd1lg2	9
GO:0040001	BP	GO:0040001	establishment of mitotic spindle localization	9/2283	40/28564	0.00368651051733229	0.0176162538292521	0.0113274734191714	Spry2/Mcph1/Ubxn2b/Zw10/Gpsm1/Clasp1/Ndel1/Cenpa/Kat5	9
GO:0043001	BP	GO:0043001	Golgi to plasma membrane protein transport	9/2283	40/28564	0.00368651051733229	0.0176162538292521	0.0113274734191714	Vamp7/Acsl3/Gga1/Vamp2/Optn/Lyplal1/Golga7/Vamp4/Gga2	9
GO:0061436	BP	GO:0061436	establishment of skin barrier	9/2283	40/28564	0.00368651051733229	0.0176162538292521	0.0113274734191714	Nfkbiz/Klf4/Ugcg/Gba/Il18/Kdf1/Grhl1/Gak/Srf	9
GO:0033047	BP	GO:0033047	regulation of mitotic sister chromatid segregation	11/2283	55/28564	0.00371739810252231	0.0177497652460641	0.0114133229442607	Lcmt1/Spc24/Zw10/Dync1li1/Fbxo5/Cdc20/Incenp/Mad1l1/Kat5/Cdt1/Pcid2	11
GO:0002230	BP	GO:0002230	positive regulation of defense response to virus by host	8/2283	33/28564	0.00373029011294753	0.0177550013992546	0.0114166898568097	Ccl5/Selenok/Zc3h12a/Trim44/Il27/Eif2ak4/Hsp90aa1/Tomm70a	8
GO:0002828	BP	GO:0002828	regulation of type 2 immune response	8/2283	33/28564	0.00373029011294753	0.0177550013992546	0.0114166898568097	Cd74/Xcl1/Irf1/Il4ra/Rara/Il18/Bcl6/Tbx21	8
GO:0051973	BP	GO:0051973	positive regulation of telomerase activity	8/2283	33/28564	0.00373029011294753	0.0177550013992546	0.0114166898568097	Klf4/Prkcq/Pkib/Hmbox1/Nek7/Nvl/Hsp90aa1/Mapk3	8
GO:0060669	BP	GO:0060669	embryonic placenta morphogenesis	8/2283	33/28564	0.00373029011294753	0.0177550013992546	0.0114166898568097	Socs3/Il10/Ncoa3/Zfp36l1/Dnajb6/Setd2/Trim28/Fzd5	8
GO:0008585	BP	GO:0008585	female gonad development	19/2283	122/28564	0.00375122881977598	0.0178195412044433	0.0114581897656348	Cebpb/Ptger4/Nup107/Brca2/Scaper/Fzd4/Gas2/Ahr/Stat5a/Nos3/Immp2l/Fancg/Tiparp/Sgpl1/Plekha1/2610005L07Rik/Kmt2b/Foxo3/Nupr1	19
GO:0006743	BP	GO:0006743	ubiquinone metabolic process	6/2283	20/28564	0.00376752631676737	0.0178195412044433	0.0114581897656348	Coq10b/Ubiad1/Coq9/Coq6/Coq8a/Aifm2	6
GO:0030889	BP	GO:0030889	negative regulation of B cell proliferation	6/2283	20/28564	0.00376752631676737	0.0178195412044433	0.0114581897656348	Il10/Btk/Cd24a/Casp3/Fcgr2b/Lyn	6
GO:0032252	BP	GO:0032252	secretory granule localization	6/2283	20/28564	0.00376752631676737	0.0178195412044433	0.0114581897656348	Kif5b/Mapk8/Kif1c/Rasgrp1/Uso1/Kif1b	6
GO:0032400	BP	GO:0032400	melanosome localization	6/2283	20/28564	0.00376752631676737	0.0178195412044433	0.0114581897656348	Rab11b/Mreg/Rab17/Vps33a/Bloc1s6/Rab11a	6
GO:0044090	BP	GO:0044090	positive regulation of vacuole organization	6/2283	20/28564	0.00376752631676737	0.0178195412044433	0.0114581897656348	Snx18/Ulk1/Atg2a/Ralb/Snx4/Rab3gap1	6
GO:0061469	BP	GO:0061469	regulation of type B pancreatic cell proliferation	6/2283	20/28564	0.00376752631676737	0.0178195412044433	0.0114581897656348	Nr4a1/Nr4a3/Errfi1/Irs2/Phip/Nupr1	6
GO:1900227	BP	GO:1900227	positive regulation of NLRP3 inflammasome complex assembly	6/2283	20/28564	0.00376752631676737	0.0178195412044433	0.0114581897656348	Mark4/Dhx33/Mapk8/Btk/Nek7/Myd88	6
GO:0070098	BP	GO:0070098	chemokine-mediated signaling pathway	13/2283	71/28564	0.00380112470516977	0.017950252431237	0.0115422387332214	Ccl5/Ccl3/Ccl4/Cxcr4/Xcl1/Cxcl13/Ccl9/Cxcl11/Wbp1l/Hif1a/Lyn/Cxcl9/Ccl21a	13
GO:0098754	BP	GO:0098754	detoxification	13/2283	71/28564	0.00380112470516977	0.017950252431237	0.0115422387332214	Pim1/Prdx6/Prdx2/Aldh2/Abcb1a/Nxn/Mt2/Nos3/Rdh11/Dhfr/Abcg2/Gstm1/Esd	13
[truncated: 877 more rows]
