# Supplementary material for: Single-Cell Transcriptome Profiling Reveals the Immune Dysregulation Characteristics of Mice Infected With Brucella abortus
Source: J Infect Dis. 2025 Oct 11;233(1):e55–66. doi: 10.1093/infdis/jiaf522 (PMC12811882; doi:10.1093/infdis/jiaf522)
Supplement: jiaf522_Supplementary_Data [file jiaf522_supplementary_data.zip › Supplementary File 6_Macrophages_2308 VS A19_L14.xlsx]

## Sheet: gene_up_GO_all_barplot
	ONTOLOGY	ID	Description	GeneRatio	BgRatio	pvalue	p.adjust	qvalue	geneID	Count
GO:0006091	BP	GO:0006091	generation of precursor metabolites and energy	95/1957	478/28564	2.82029e-21	1.64282e-17	1.13554e-17	Pkm/Aldoa/Ldha/Gapdh/Gyg/Tpi1/Uqcc3/Ndufb8/Atp5j2/Cox5a/Mrps36/Ndufc2/Atp5c1/Cox8a/Uqcr11/G6pdx/Eno1/Uqcrq/Fh1/Cox17/Cox6a1/Abcd1/Norad/Hk2/Etfdh/Bid/Suclg1/Ndufa3/Ndufs1/Idh1/Ndufb10/Sdhaf4/Coq7/Ndufc1/Ppp2ca/Sdhb/Oas1g/Nnt/Ndufb3/Cox7a2/Mtch2/Pgk1/Idh2/Dlat/Etfrf1/Oxa1l/Akt2/Galk1/Hk3/Cox4i2/Pdhb/App/Sdhc/Ucp2/Chchd10/Sucla2/Ndufaf1/Hsd11b1/Hdac4/Gfpt1/Ndufs6/Antkmt/Coa6/Ogdh/Ndufa9/Trap1/Foxk1…	95
GO:0006914	BP	GO:0006914	autophagy	90/1957	485/28564	3.42268e-18	6.6457e-15	4.5936e-15	Cdkn2a/Gabarap/Hmox1/Tspo/Vamp8/Lamp2/Rraga/Fbxo7/Ccny/Eif4g1/Irgm1/Retreg2/Hk2/Usp36/Bid/Trim30a/Washc1/S100a8/Zmpste24/Rnf41/Ptpn22/Ubxn6/Ei24/Rab1b/Fkbp8/Rab24/Chmp5/Stk11/Irgm2/Vps13c/Mul1/Tbc1d14/Nbr1/Sirt2/Casp1/Ehmt2/Sqstm1/Plk3/Ubxn2b/Srebf1/Rab43/Vps13d/Rnf5/Nrbf2/Trappc4/Foxk1/Ctsa/Nampt/Hpse/Creg1/Cry1/Vmp1/Ulk2/Ctsd/Stx17/Lrrk2/Usp30/Qsox1/Rnf213/Cisd2/Dap/Rptor/Rab3gap1/Wdr45/Sec22b/…	90
GO:0061919	BP	GO:0061919	process utilizing autophagic mechanism	90/1957	485/28564	3.42268e-18	6.6457e-15	4.5936e-15	Cdkn2a/Gabarap/Hmox1/Tspo/Vamp8/Lamp2/Rraga/Fbxo7/Ccny/Eif4g1/Irgm1/Retreg2/Hk2/Usp36/Bid/Trim30a/Washc1/S100a8/Zmpste24/Rnf41/Ptpn22/Ubxn6/Ei24/Rab1b/Fkbp8/Rab24/Chmp5/Stk11/Irgm2/Vps13c/Mul1/Tbc1d14/Nbr1/Sirt2/Casp1/Ehmt2/Sqstm1/Plk3/Ubxn2b/Srebf1/Rab43/Vps13d/Rnf5/Nrbf2/Trappc4/Foxk1/Ctsa/Nampt/Hpse/Creg1/Cry1/Vmp1/Ulk2/Ctsd/Stx17/Lrrk2/Usp30/Qsox1/Rnf213/Cisd2/Dap/Rptor/Rab3gap1/Wdr45/Sec22b/…	90
GO:0031330	BP	GO:0031330	negative regulation of cellular catabolic process	58/1957	240/28564	1.54112e-17	2.24426e-14	1.55126e-14	Cdkn2a/Slirp/Hmox1/Tspo/Pdcl3/Rraga/Rbm10/Elavl1/Eif4g1/Paip1/Tent2/Usp36/Dhx34/Washc1/Rnf41/Sorl1/Ptpn22/Pik3cg/Nbas/Apoc1/Psen2/Tbc1d14/Tardbp/Sirt2/Pml/Tob1/Ehmt2/Usp9x/Mapkapk2/Trdmt1/Sufu/Rnf5/Foxk1/Ctsa/Nampt/Anxa2/Furin/Lrrk2/Usp30/Qsox1/Dap/Rptor/Nsun2/Traf5/Sec22b/Cst3/Tsc1/Anks1/Myd88/Pink1/Nupr1/Usp14/Phf23/Ogt/Rubcn/Mtmr9/Foxk2/Ttc36	58
GO:0009895	BP	GO:0009895	negative regulation of catabolic process	70/1957	336/28564	3.82282e-17	3.89535e-14	2.69251e-14	Cdkn2a/Slirp/Hmox1/Tspo/Pdcl3/Rraga/Rbm10/Elavl1/Eif4g1/Paip1/Tent2/Usp36/Dhx34/Il1b/Washc1/Rnf41/Sorl1/Ptpn22/Pik3cg/Ppp2ca/Nbas/Apoc1/Mtch2/Psen2/Tbc1d14/Tardbp/Sirt2/Pml/Tob1/Ehmt2/Usp9x/Mapkapk2/Trdmt1/Sufu/Hdac4/Rnf5/Pde3b/Foxk1/Ctsa/Nampt/Anxa2/Furin/Vps35/Lrrk2/Usp30/Qsox1/Dap/Rptor/Nsun2/Traf5/Sec22b/Cst3/Tsc1/Anks1/Myd88/Pink1/Nupr1/Mdm4/Usp14/Phf23/Laptm4b/Banp/Ogt/Rubcn/Pin1/Mtmr9/Foxk…	70
GO:0045333	BP	GO:0045333	cellular respiration	59/1957	252/28564	4.01237e-17	3.89535e-14	2.69251e-14	Uqcc3/Ndufb8/Atp5j2/Cox5a/Mrps36/Ndufc2/Atp5c1/Cox8a/Uqcr11/Uqcrq/Fh1/Cox6a1/Abcd1/Norad/Bid/Suclg1/Ndufa3/Ndufs1/Idh1/Ndufb10/Sdhaf4/Coq7/Ndufc1/Sdhb/Oas1g/Ndufb3/Cox7a2/Mtch2/Idh2/Dlat/Etfrf1/Oxa1l/Cox4i2/Pdhb/Sdhc/Chchd10/Sucla2/Ndufaf1/Ndufs6/Antkmt/Coa6/Ogdh/Ndufa9/Trap1/Sdhd/Bax/Ndufab1/Slc25a22/Cox10/Polg2/Pink1/Nupr1/Ndufv3/Coq9/Uqcc2/Pnpt1/Tnf/Suclg2/Adsl	59
GO:0009060	BP	GO:0009060	aerobic respiration	50/1957	193/28564	1.22204e-16	1.01691e-13	7.02901e-14	Uqcc3/Ndufb8/Atp5j2/Cox5a/Mrps36/Ndufc2/Atp5c1/Cox8a/Uqcr11/Uqcrq/Fh1/Cox6a1/Abcd1/Bid/Suclg1/Ndufa3/Ndufs1/Idh1/Ndufb10/Coq7/Ndufc1/Sdhb/Ndufb3/Cox7a2/Mtch2/Idh2/Dlat/Oxa1l/Cox4i2/Pdhb/Sdhc/Chchd10/Sucla2/Ndufaf1/Ndufs6/Antkmt/Coa6/Ogdh/Ndufa9/Sdhd/Ndufab1/Cox10/Pink1/Nupr1/Ndufv3/Coq9/Uqcc2/Tnf/Suclg2/Adsl	50
GO:0022613	BP	GO:0022613	ribonucleoprotein complex biogenesis	79/1957	419/28564	1.55481e-16	1.13209e-13	7.82518e-14	Cdkn2a/Fcf1/Mphosph6/Tsr3/Bop1/Rbm10/Ddx20/Utp20/Riok1/Mrps11/Gnl3l/Usp36/Cinp/Ago3/Malsu1/Ddx52/Nmd3/Znhit6/Fastkd2/Shq1/Lyar/Mrpl20/Srfbp1/Rps27l/Imp4/Nip7/Mrpl22/Wdr77/Snrnp200/Clns1a/Sf3a3/Rrp36/Denr/Spata5/Eif2s2/Mphosph10/Gemin8/Dhx30/mt-Rnr1/Cdc73/Wdr3/Nifk/Cul4b/Ftsj3/Mterf3/Utp15/Utp23/Pih1d1/Prpf31/Bysl/Kri1/Prpf39/Riok3/Ago2/Ercc2/Mpv17l2/Rsl24d1/Mrpl44/Noc4l/Pes1/Noc2l/Tsc1/Eri3/Gtf3a…	79
GO:0048193	BP	GO:0048193	Golgi vesicle transport	60/1957	279/28564	1.47788e-15	9.5652e-13	6.61159e-13	Rabif/Rnf139/Rab6a/Cog1/Slc10a7/Sorl1/Cog2/Vamp3/Rab1b/Stx18/Sar1b/Exoc6/Nbas/Trappc12/Nsf/Cog8/Tbc1d14/Arf1/Vamp4/Tbc1d20/Trappc2l/Copz1/Tmed3/Scyl1/Gga3/Arfgef2/Dnm2/Trappc6a/Tfg/Trappc4/Arcn1/Arl3/Tmed10/Cog5/Snx2/Stx17/Lrrk2/Rab31/Sec22c/Bicd2/Rangrf/Trappc5/Sec22b/Csk/Vti1a/Hyou1/Llgl1/Ap1ar/Kdelr2/Atp2c1/Rab26/Rab8b/Atp9b/Cep19/Ap1g1/Trappc8/Ehd3/Pitpnb/Gak/Copb2	60
GO:0071346	BP	GO:0071346	cellular response to type II interferon	36/1957	118/28564	9.30995e-15	5.42305e-12	3.74848e-12	Gapdh/Gbp2b/Gbp2/Ccl12/Vamp8/Irgm1/Ccl8/Vamp3/Ccl24/Rab20/Parp9/Gbp8/Irgm2/Casp1/Vamp4/Gbp7/Ccl3/Acod1/Rab43/Stx11/Zyx/Capg/Nlrc5/Gbp5/Stx8/Myo1c/Ccl22/Ccl6/Dapk3/Cdc42ep2/Sirpa/Gbp6/Tyk2/Tnf/Ccl4/Il12b	36
GO:0009615	BP	GO:0009615	response to virus	69/1957	366/28564	1.30051e-14	6.88681e-12	4.76025e-12	Ifitm3/Cxcl9/Gbp2b/Isg15/Vamp8/Tgtp1/Irgm1/Znfx1/Zdhhc1/Trim30a/G3bp1/Il1b/Trim28/Irf7/Zmpste24/Ptpn22/Map3k14/Oas1g/Eif2ak2/Parp9/Bst2/Bcl3/Irgm2/Mul1/Arf1/Ifngr2/Casp1/Ivns1abp/Cxcl10/Tomm70a/Pml/Gbp7/Uri1/Ifit3/Irf5/Plscr1/Ifi204/Gsdme/Nploc4/Acod1/Mapk14/Irf3/Sec14l1/Abcf3/Bax/Clpb/Tspan32/Riok3/Rnf135/Ifi44l/Crcp/Cnot7/Ttc4/Ifih1/Ilrun/Polr3d/Polr3h/Smpd1/Myd88/Ifi214/Trim25/Mov10/Tnf/Trim12…	69
GO:0034341	BP	GO:0034341	response to type II interferon	40/1957	146/28564	1.76958e-14	8.21326e-12	5.67711e-12	Ifitm3/Gapdh/Ubd/Gbp2b/Gbp2/Ccl12/Vamp8/Tgtp1/Irgm1/Ccl8/Vamp3/Ccl24/Rab20/Parp9/Bst2/Gbp8/Irgm2/Casp1/Vamp4/Gbp7/Ccl3/Acod1/Rab43/Stx11/Zyx/Capg/Nlrc5/Gbp5/Stx8/Myo1c/Ccl22/Ccl6/Dapk3/Cdc42ep2/Sirpa/Gbp6/Tyk2/Tnf/Ccl4/Il12b	40
GO:0018205	BP	GO:0018205	peptidyl-lysine modification	68/1957	360/28564	1.833e-14	8.21326e-12	5.67711e-12	Cdkn2a/Tgm2/Fh1/Tada2b/Kmt2b/Gcsh/Uba2/Gnl3l/Tada1/H1f2/Trim28/Zmpste24/Jade1/Ctnnb1/Usp22/Ctr9/Stx1a/H1f3/Spi1/Taf6l/N6amt1/Nelfa/Mul1/Phf1/Hat1/Bcl11a/Sirt2/App/Meaf6/Pml/Esco1/Ehmt2/Dmap1/Cbx4/Senp5/Hdac4/Msl3l2/Suv39h2/Antkmt/Taf12/Ezh2/Senp3/Pole3/Pih1d1/Nfyc/Naa60/Uspl1/Ndufab1/Myo1c/Smarca4/Nelfe/Nfya/Ifih1/Smarcb1/Vipas39/Noc2l/Crtc2/Egr2/Hcfc1/Vcpkmt/Kansl3/Hdac10/Ogt/Men1/Wdr5/Supt3/Sin…	68
GO:0010507	BP	GO:0010507	negative regulation of autophagy	28/1957	75/28564	2.78609e-14	1.108e-11	7.65861e-12	Hmox1/Tspo/Rraga/Eif4g1/Usp36/Washc1/Rnf41/Ptpn22/Tbc1d14/Sirt2/Ehmt2/Rnf5/Foxk1/Ctsa/Nampt/Lrrk2/Usp30/Qsox1/Dap/Rptor/Sec22b/Tsc1/Pink1/Nupr1/Phf23/Rubcn/Mtmr9/Foxk2	28
GO:0042254	BP	GO:0042254	ribosome biogenesis	61/1957	305/28564	2.85321e-14	1.108e-11	7.65861e-12	Cdkn2a/Fcf1/Mphosph6/Tsr3/Bop1/Rbm10/Utp20/Riok1/Mrps11/Gnl3l/Usp36/Cinp/Malsu1/Ddx52/Nmd3/Znhit6/Fastkd2/Shq1/Lyar/Mrpl20/Srfbp1/Rps27l/Imp4/Nip7/Mrpl22/Rrp36/Spata5/Mphosph10/Dhx30/mt-Rnr1/Wdr3/Nifk/Cul4b/Ftsj3/Mterf3/Utp15/Utp23/Pih1d1/Bysl/Kri1/Riok3/Ercc2/Mpv17l2/Rsl24d1/Mrpl44/Noc4l/Pes1/Noc2l/Tsc1/Eri3/Gtf3a/Tma16/LTO1/Nop2/Dimt1/Mrm1/Heatr1/Utp4/Eri1/Znhit3/Pwp1	61
GO:0015980	BP	GO:0015980	energy derivation by oxidation of organic compounds	66/1957	347/28564	3.15364e-14	1.14812e-11	7.93596e-12	Ldha/Gyg/Uqcc3/Ndufb8/Atp5j2/Cox5a/Mrps36/Ndufc2/Atp5c1/Cox8a/Uqcr11/Uqcrq/Fh1/Cox6a1/Abcd1/Norad/Bid/Suclg1/Ndufa3/Ndufs1/Idh1/Ndufb10/Sdhaf4/Coq7/Ndufc1/Sdhb/Oas1g/Ndufb3/Cox7a2/Mtch2/Idh2/Dlat/Etfrf1/Oxa1l/Akt2/Cox4i2/Pdhb/Sdhc/Chchd10/Sucla2/Ndufaf1/Gfpt1/Ndufs6/Antkmt/Coa6/Ogdh/Ndufa9/Trap1/Sdhd/Bax/Ndufab1/Slc25a22/Cox10/Polg2/Pink1/Nupr1/Ugp2/Ppp1r2/Rubcnl/Ndufv3/Coq9/Uqcc2/Pnpt1/Tnf/Suclg…	66
GO:0002831	BP	GO:0002831	regulation of response to biotic stimulus	81/1957	485/28564	7.36858e-14	2.52482e-11	1.74519e-11	Myo1f/Sh2d1a/Isg15/Ninj1/Crk/Irgm1/Znfx1/Cd300lf/Zdhhc1/Pvr/Scimp/Trim30a/Il1b/Serpinb9/Irf7/Mif/Lacc1/Zmpste24/Casp6/Ptpn22/Oas1g/Lyar/Arg2/Spi1/Parp9/Irgm2/Ttll12/Mul1/Fbxo38/Sirt2/Casp1/App/Tomm70a/Pml/Klrk1/Plscr1/Ifi204/Mapkapk2/Gsdme/Clec7a/Nploc4/Fam3a/Srebf1/Acod1/Irf3/Tmem126a/Nlrc5/Gbp5/Gfer/Sec14l1/Clpb/Mfhas1/Pdpk1/Traf6/Tspan32/Clec4n/Riok3/Appl2/Rnf135/Nlrc3/Cnot7/Ifih1/Zdhhc18/Ilru…	81
GO:0140053	BP	GO:0140053	mitochondrial gene expression	42/1957	167/28564	9.94927e-14	3.20849e-11	2.21775e-11	Mrpl47/Mrpl50/Mrps11/Mrpl55/Malsu1/Mrps14/Mrpl17/Mrpl27/Tsfm/Mrpl4/Cdk5rap1/Fastkd2/Mtrf1l/Mrpl20/Mrpl42/Mrpl34/Mrpl12/Mrpl22/Mrps10/Mrpl1/Mtres1/Ptcd3/Mrps18a/Tfam/Mrpl37/Mrpl51/Chchd10/Mrpl13/Ptcd1/Mterf3/Mrpl16/Yars2/Mpv17l2/Mrpl44/Mtg2/Mrpl33/Mrps25/Uqcc2/Gfm1/Ppargc1b/Pnpt1/Mrps17	42
GO:0009150	BP	GO:0009150	purine ribonucleotide metabolic process	75/1957	434/28564	1.04655e-13	3.20849e-11	2.21775e-11	Pkm/Aldoa/Gapdh/Pnp/Tpi1/Uqcc3/Ndufb8/Atp5j2/Ndufc2/Atp5c1/Eno1/Tspo/Nudt9/Abcd1/Mcee/Hk2/Suclg1/Ndufa3/Ndufs1/Ndufb10/Ndufc1/Ppp2ca/Sdhb/Ndufb3/Mtch2/Pgk1/Atic/Gimap7/Dlat/Itpa/Mccc2/Galk1/Pid1/Hk3/Pdhb/App/Sdhc/Ucp2/Atp6v1b2/Acly/Nme1/Acot7/Sucla2/Hdac4/Ndufs6/Antkmt/Ogdh/Ndufa9/Foxk1/Sdhd/Rora/Ndufab1/Lrrk2/Ppcs/Rptor/Adss/Hsd17b4/Pfkl/Papss1/Map2k1/Nupr1/Bpgm/Ndufv3/Acot8/Ola1/Nudt2/Acsl4/Mmu…	75
GO:0006979	BP	GO:0006979	response to oxidative stress	72/1957	408/28564	1.11762e-13	3.25508e-11	2.24995e-11	Prdx5/Aif1/Cdkn2a/Txn1/Gpx1/Diablo/Prdx1/G6pdx/Hmox1/Scly/Atox1/Crk/Fbxo7/Rgs14/Cygb/Abcd1/Etfdh/Aldh2/Gsr/Idh1/Casp6/Coq7/Ctnnb1/Xrcc1/Psap/Stx2/Hk3/Sirt2/App/Ucp2/Pml/Prkra/Ripk1/Cd38/Ercc1/Plk3/Trap1/Pnkp/Gfer/Ezh2/Hmox2/Mtf1/Lrrk2/Eif2s1/Ercc2/Ercc8/Stat6/Tor1a/Mpv17l2/Lonp1/Prdx4/Lig1/Cst3/Btk/Tsc1/Ppp2cb/Oxr1/Map2k1/Pink1/Sirpa/Fut8/Glrx2/Ppp1r15b/Cpeb2/Anxa1/Ppargc1b/Pnpt1/Rad52/Tnf/Pdk1/S…	72
GO:0009259	BP	GO:0009259	ribonucleotide metabolic process	77/1957	453/28564	1.19559e-13	3.31634e-11	2.2923e-11	Pkm/Aldoa/Gapdh/Pnp/Tpi1/Uqcc3/Ndufb8/Atp5j2/Ndufc2/Atp5c1/Eno1/Tspo/Nudt9/Abcd1/Mcee/Hk2/Suclg1/Ndufa3/Ndufs1/Ndufb10/Ndufc1/Ppp2ca/Upp1/Sdhb/Ndufb3/Mtch2/Pgk1/Atic/Gimap7/Dlat/Itpa/Mccc2/Galk1/Pid1/Hk3/Pdhb/App/Sdhc/Ucp2/Atp6v1b2/Dhodh/Acly/Nme1/Acot7/Sucla2/Hdac4/Ndufs6/Antkmt/Ogdh/Ndufa9/Foxk1/Sdhd/Rora/Ndufab1/Lrrk2/Ppcs/Rptor/Adss/Hsd17b4/Pfkl/Papss1/Map2k1/Nupr1/Bpgm/Ndufv3/Acot8/Ola1/Nudt…	77
GO:0019693	BP	GO:0019693	ribose phosphate metabolic process	78/1957	464/28564	1.50768e-13	3.99192e-11	2.75927e-11	Pkm/Aldoa/Gapdh/Pnp/Tpi1/Uqcc3/Ndufb8/Atp5j2/Ndufc2/Atp5c1/G6pdx/Eno1/Tspo/Nudt9/Abcd1/Mcee/Hk2/Suclg1/Ndufa3/Ndufs1/Ndufb10/Ndufc1/Ppp2ca/Upp1/Sdhb/Ndufb3/Mtch2/Pgk1/Atic/Gimap7/Dlat/Itpa/Mccc2/Galk1/Pid1/Hk3/Pdhb/App/Sdhc/Ucp2/Atp6v1b2/Dhodh/Acly/Nme1/Acot7/Sucla2/Hdac4/Ndufs6/Antkmt/Ogdh/Ndufa9/Foxk1/Sdhd/Rora/Ndufab1/Lrrk2/Ppcs/Rptor/Adss/Hsd17b4/Pfkl/Papss1/Map2k1/Nupr1/Bpgm/Ndufv3/Acot8/Ola…	78
GO:0016570	BP	GO:0016570	histone modification	73/1957	426/28564	3.43548e-13	8.70073e-11	6.01406e-11	Fh1/Mier2/Tada2b/Kmt2b/Paf1/Usp36/Tada1/H1f2/Gatad2a/Zmpste24/Jade1/Ctnnb1/Usp22/Ctr9/Epop/H1f3/Spi1/Taf6l/N6amt1/Wdr77/Ntmt1/Nelfa/Kdm1b/Kdm2a/Phf1/Clns1a/Hat1/Sirt2/App/Mideas/Meaf6/Pml/Ehmt2/Brms1/Dmap1/Kdm3b/Rnf8/Hdac4/Msl3l2/Suv39h2/Cdc73/Taf12/Cul4b/Ezh2/Pole3/Trip12/Pih1d1/Nfyc/Naa60/Mta3/Lrrk2/Myo1c/Smarca4/Nelfe/Nfya/Smarcb1/Noc2l/Crtc2/Hcfc1/Myd88/Pink1/Bap1/Kansl3/Prmt5/Tbl1xr1/Hdac10/…	73
GO:0032543	BP	GO:0032543	mitochondrial translation	36/1957	132/28564	4.13508e-13	1.00362e-10	6.93714e-11	Mrpl47/Mrpl50/Mrps11/Mrpl55/Malsu1/Mrps14/Mrpl17/Mrpl27/Tsfm/Mrpl4/Cdk5rap1/Fastkd2/Mtrf1l/Mrpl20/Mrpl42/Mrpl34/Mrpl12/Mrpl22/Mrps10/Mrpl1/Ptcd3/Mrps18a/Mrpl37/Mrpl51/Mrpl13/Ptcd1/Mrpl16/Yars2/Mpv17l2/Mrpl44/Mtg2/Mrpl33/Mrps25/Uqcc2/Gfm1/Mrps17	36
GO:0009144	BP	GO:0009144	purine nucleoside triphosphate metabolic process	53/1957	262/28564	8.64139e-13	2.01344e-10	1.39172e-10	Pkm/Aldoa/Gapdh/Pnp/Tpi1/Uqcc3/Ndufb8/Atp5j2/Ndufc2/Atp5c1/Eno1/Tspo/Hk2/Ndufa3/Ndufs1/Ndufb10/Ndufc1/Ppp2ca/Sdhb/Ndufb3/Mtch2/Pgk1/Gimap7/Itpa/Galk1/Pid1/Hk3/App/Sdhc/Ucp2/Atp6v1b2/Nme1/Hdac4/Ndufs6/Antkmt/Ogdh/Ndufa9/Foxk1/Sdhd/Ndufab1/Lrrk2/Rptor/Nudt16/Pfkl/Map2k1/Nupr1/Bpgm/Ndufv3/Ola1/Nudt2/Ogt/Foxk2/Git1	53
GO:0002253	BP	GO:0002253	activation of immune response	78/1957	482/28564	1.13603e-12	2.54515e-10	1.75924e-10	C1qb/Sh2d1a/Ninj1/Nckap1l/Fcer1g/Irgm1/Znfx1/Cd300lf/Cmtm3/Scimp/Trim30a/Cfp/Lgals3/Il1b/Irf7/Lacc1/Cr2/Casp6/Ptpn22/C1ra/Oas1g/C1s1/Cd5l/Stk11/Irgm2/C2/Psen2/C1qc/Casp1/App/Rap1a/Tomm70a/Eif2b2/Klrk1/Cd38/Usp9x/Plscr1/Ifi204/Mapkapk2/Clec7a/Nploc4/Acod1/Tec/C1qa/Sos1/Lilrb4a/Irf3/Cr1l/Cfb/Tmem126a/Eif2b3/Sec14l1/Bax/Clpb/Mfhas1/Rc3h2/Pdpk1/Traf6/Clec4n/Riok3/Appl2/Rnf135/Eif2b5/Sla2/Ifih1/Csk/Bt…	78
GO:0009205	BP	GO:0009205	purine ribonucleoside triphosphate metabolic process	52/1957	256/28564	1.19742e-12	2.58332e-10	1.78562e-10	Pkm/Aldoa/Gapdh/Pnp/Tpi1/Uqcc3/Ndufb8/Atp5j2/Ndufc2/Atp5c1/Eno1/Tspo/Hk2/Ndufa3/Ndufs1/Ndufb10/Ndufc1/Ppp2ca/Sdhb/Ndufb3/Mtch2/Pgk1/Gimap7/Itpa/Galk1/Pid1/Hk3/App/Sdhc/Ucp2/Atp6v1b2/Nme1/Hdac4/Ndufs6/Antkmt/Ogdh/Ndufa9/Foxk1/Sdhd/Ndufab1/Lrrk2/Rptor/Pfkl/Map2k1/Nupr1/Bpgm/Ndufv3/Ola1/Nudt2/Ogt/Foxk2/Git1	52
GO:0045088	BP	GO:0045088	regulation of innate immune response	67/1957	385/28564	1.54887e-12	3.22221e-10	2.22724e-10	Myo1f/Sh2d1a/Isg15/Ninj1/Crk/Irgm1/Znfx1/Cd300lf/Pvr/Scimp/Trim30a/Serpinb9/Irf7/Lacc1/Casp6/Ptpn22/Oas1g/Lyar/Spi1/Parp9/Irgm2/Ttll12/Mul1/Casp1/App/Tomm70a/Klrk1/Plscr1/Ifi204/Mapkapk2/Clec7a/Nploc4/Fam3a/Srebf1/Acod1/Irf3/Tmem126a/Nlrc5/Gbp5/Gfer/Sec14l1/Clpb/Mfhas1/Pdpk1/Clec4n/Riok3/Appl2/Rnf135/Nlrc3/Cnot7/Ifih1/Zdhhc18/Polr3d/Lag3/Irak2/Myd88/Tnip1/Ap3b1/Ifi214/Xrcc6/Ap1g1/Tnf/Trim12c/Sin3…	67
GO:0016236	BP	GO:0016236	macroautophagy	52/1957	258/28564	1.64165e-12	3.29745e-10	2.27924e-10	Gabarap/Hmox1/Vamp8/Lamp2/Irgm1/Retreg2/Usp36/Rnf41/Ubxn6/Ei24/Rab1b/Chmp5/Irgm2/Vps13c/Tbc1d14/Nbr1/Ehmt2/Sqstm1/Ubxn2b/Rab43/Vps13d/Rnf5/Cry1/Vmp1/Ulk2/Ctsd/Stx17/Lrrk2/Usp30/Qsox1/Rnf213/Rab3gap1/Wdr45/Sec22b/Ilrun/Vti1a/Tsc1/Pink1/Nupr1/Vps4b/Rubcnl/Snap29/Phf23/Hdac10/Tom1/Ogt/Rubcn/Dcn/Rufy4/Atg3/Uba5/Pim2	52
GO:0006119	BP	GO:0006119	oxidative phosphorylation	37/1957	145/28564	1.79675e-12	3.48869e-10	2.41143e-10	Uqcc3/Ndufb8/Atp5j2/Cox5a/Ndufc2/Atp5c1/Cox8a/Uqcr11/Uqcrq/Cox6a1/Abcd1/Bid/Ndufa3/Ndufs1/Ndufb10/Coq7/Ndufc1/Sdhb/Ndufb3/Cox7a2/Mtch2/Cox4i2/Sdhc/Chchd10/Ndufaf1/Ndufs6/Antkmt/Coa6/Ndufa9/Sdhd/Ndufab1/Pink1/Nupr1/Ndufv3/Coq9/Uqcc2/Tnf	37
GO:0031349	BP	GO:0031349	positive regulation of defense response	74/1957	452/28564	2.41714e-12	4.54188e-10	3.1394e-10	Tgm2/Sh2d1a/Ninj1/Vamp8/Fcer1g/Irgm1/Znfx1/Cd300lf/Pvr/Scimp/Trim30a/Il1b/Irf7/S100a8/Lacc1/Casp6/Ptpn22/Pik3cg/Kars/Lgals1/Ccl24/Oas1g/Spi1/Parp9/Irgm2/Casp1/App/Il18/Tomm70a/Alox5ap/Ccl3/Ctsc/Klrk1/Ripk1/Plscr1/Ifi204/Mapkapk2/Clec7a/Nploc4/Srebf1/Acod1/Fcgr1/Irf3/Tmem126a/Nlrc5/Gbp5/Sec14l1/Tradd/Clpb/Mfhas1/Pdpk1/Clec4n/Riok3/Mdk/Appl2/Rnf135/Lrrk2/Ifih1/Btk/Polr3d/Lag3/Irak2/Myd88/Tnip1/Nupr…	74
GO:0009199	BP	GO:0009199	ribonucleoside triphosphate metabolic process	52/1957	263/28564	3.55249e-12	6.46665e-10	4.46983e-10	Pkm/Aldoa/Gapdh/Pnp/Tpi1/Uqcc3/Ndufb8/Atp5j2/Ndufc2/Atp5c1/Eno1/Tspo/Hk2/Ndufa3/Ndufs1/Ndufb10/Ndufc1/Ppp2ca/Sdhb/Ndufb3/Mtch2/Pgk1/Gimap7/Itpa/Galk1/Pid1/Hk3/App/Sdhc/Ucp2/Atp6v1b2/Nme1/Hdac4/Ndufs6/Antkmt/Ogdh/Ndufa9/Foxk1/Sdhd/Ndufab1/Lrrk2/Rptor/Pfkl/Map2k1/Nupr1/Bpgm/Ndufv3/Ola1/Nudt2/Ogt/Foxk2/Git1	52
GO:0051607	BP	GO:0051607	defense response to virus	57/1957	305/28564	3.72537e-12	6.57584e-10	4.54531e-10	Ifitm3/Cxcl9/Gbp2b/Isg15/Vamp8/Znfx1/Zdhhc1/Trim30a/G3bp1/Il1b/Trim28/Irf7/Zmpste24/Ptpn22/Map3k14/Oas1g/Eif2ak2/Parp9/Bst2/Mul1/Ifngr2/Casp1/Cxcl10/Tomm70a/Pml/Gbp7/Ifit3/Irf5/Plscr1/Ifi204/Nploc4/Acod1/Irf3/Sec14l1/Abcf3/Clpb/Tspan32/Riok3/Rnf135/Ifi44l/Crcp/Cnot7/Ttc4/Ifih1/Ilrun/Polr3d/Polr3h/Myd88/Ifi214/Trim25/Mov10/Trim12c/Polr3k/Sin3a/Il12b/Ddx60/Creb3	57
GO:0140546	BP	GO:0140546	defense response to symbiont	57/1957	306/28564	4.27792e-12	7.32908e-10	5.06596e-10	Ifitm3/Cxcl9/Gbp2b/Isg15/Vamp8/Znfx1/Zdhhc1/Trim30a/G3bp1/Il1b/Trim28/Irf7/Zmpste24/Ptpn22/Map3k14/Oas1g/Eif2ak2/Parp9/Bst2/Mul1/Ifngr2/Casp1/Cxcl10/Tomm70a/Pml/Gbp7/Ifit3/Irf5/Plscr1/Ifi204/Nploc4/Acod1/Irf3/Sec14l1/Abcf3/Clpb/Tspan32/Riok3/Rnf135/Ifi44l/Crcp/Cnot7/Ttc4/Ifih1/Ilrun/Polr3d/Polr3h/Myd88/Ifi214/Trim25/Mov10/Trim12c/Polr3k/Sin3a/Il12b/Ddx60/Creb3	57
GO:0009141	BP	GO:0009141	nucleoside triphosphate metabolic process	54/1957	281/28564	4.42625e-12	7.36654e-10	5.09185e-10	Pkm/Aldoa/Gapdh/Pnp/Tpi1/Uqcc3/Ndufb8/Atp5j2/Ndufc2/Atp5c1/Eno1/Tspo/Hk2/Ndufa3/Ndufs1/Ndufb10/Ndufc1/Ppp2ca/Sdhb/Ndufb3/Mtch2/Pgk1/Gimap7/Itpa/Galk1/Pid1/Hk3/App/Sdhc/Ucp2/Atp6v1b2/Nme1/Hdac4/Ndufs6/Antkmt/Ogdh/Ndufa9/Foxk1/Sdhd/Ndufab1/Cmpk2/Lrrk2/Rptor/Nudt16/Pfkl/Map2k1/Nupr1/Bpgm/Ndufv3/Ola1/Nudt2/Ogt/Foxk2/Git1	54
GO:0022411	BP	GO:0022411	cellular component disassembly	73/1957	450/28564	5.33775e-12	8.63678e-10	5.96986e-10	Cdkn2a/C1qb/Plin2/Gabarap/Scin/Twf2/Tspo/Vamp8/Lamp2/Fbxo7/Wdr1/Irgm1/Scaf8/Retreg2/Hk2/Zmpste24/Rnf41/Fkbp8/Frat1/Mtrf1l/Lcp1/Dstn/Chmp5/Nsf/Irgm2/Vps13c/Mul1/Plaat3/C1qc/Denr/Sqstm1/Mical1/Mrrf/Plk3/Srebf1/C1qa/Vps13d/Sh3bp1/Capg/Bax/Hpse/Vmp1/Cib1/Pdxp/Ulk2/Stx17/Usp30/Smarca4/Smarcd1/Cisd2/Cfl2/Twf1/Wdr45/Smarcb1/Cst3/Sharpin/Nedd1/Pink1/Vps4b/Rubcnl/Mid1ip1/Fundc1/Snap29/Phf23/Eif2d/Blcap/To…	73
GO:0009165	BP	GO:0009165	nucleotide biosynthetic process	52/1957	266/28564	5.58211e-12	8.78805e-10	6.07441e-10	Pkm/Aldoa/Pnp/Uqcc3/Ndufb8/Atp5j2/Ndufc2/Atp5c1/G6pdx/Eno1/Qprt/Ndufa3/Ndufs1/Ndufb10/Ndufc1/Kars/Upp1/Sdhb/Slc4a7/Ndufb3/Idh2/Atic/Dlat/Pid1/Pdhb/Sdhc/Tk2/Dhodh/Acly/Nme1/Acot7/Flad1/Ndufs6/Antkmt/Ndufa9/Sdhd/Nampt/Ndufab1/Cmpk2/Ppcs/Adss/Papss1/Map2k1/Dck/Tyms/Guca1a/Ndufv3/Nudt2/Acsl4/Mmut/Adsl/Pdk1	52
GO:0032259	BP	GO:0032259	methylation	62/1957	355/28564	8.96403e-12	1.37409e-09	9.4979e-10	Fh1/Kmt2b/Paf1/Rab6a/Mettl25/H1f2/Comtd1/Trim28/Zmpste24/Dnmt1/Ctnnb1/Ppm1d/Hemk1/Ctr9/H1f3/Trmt1/N6amt1/Wdr77/Ntmt1/Nelfa/Kdm1b/Mettl2/Phf1/Clns1a/Spout1/Ehmt2/Trdmt1/Wdr4/Prmt2/Suv39h2/Prdm4/Antkmt/Mis18a/Rbm15/Ftsj3/Ezh2/Pih1d1/Nfyc/Lcmt2/Smarca4/Nelfe/Fam98a/Nsun2/Nfya/Tgs1/Smarcb1/Dnmt3a/Hcfc1/Trmo/Myd88/Vcpkmt/Prmt3/Kansl3/Tyms/Prmt5/Nop2/Dimt1/Ogt/Men1/Mrm1/Wdr5/Eef1akmt1	62
GO:1901293	BP	GO:1901293	nucleoside phosphate biosynthetic process	52/1957	271/28564	1.16428e-11	1.73865e-09	1.20178e-09	Pkm/Aldoa/Pnp/Uqcc3/Ndufb8/Atp5j2/Ndufc2/Atp5c1/G6pdx/Eno1/Qprt/Ndufa3/Ndufs1/Ndufb10/Ndufc1/Kars/Upp1/Sdhb/Slc4a7/Ndufb3/Idh2/Atic/Dlat/Pid1/Pdhb/Sdhc/Tk2/Dhodh/Acly/Nme1/Acot7/Flad1/Ndufs6/Antkmt/Ndufa9/Sdhd/Nampt/Ndufab1/Cmpk2/Ppcs/Adss/Papss1/Map2k1/Dck/Tyms/Guca1a/Ndufv3/Nudt2/Acsl4/Mmut/Adsl/Pdk1	52
GO:0043414	BP	GO:0043414	macromolecule methylation	56/1957	305/28564	1.19392e-11	1.73865e-09	1.20178e-09	Fh1/Kmt2b/Paf1/Rab6a/H1f2/Trim28/Zmpste24/Dnmt1/Ctnnb1/Ppm1d/Hemk1/Ctr9/H1f3/Trmt1/N6amt1/Wdr77/Ntmt1/Nelfa/Kdm1b/Mettl2/Phf1/Clns1a/Ehmt2/Trdmt1/Wdr4/Prmt2/Suv39h2/Antkmt/Mis18a/Rbm15/Ftsj3/Ezh2/Pih1d1/Nfyc/Lcmt2/Smarca4/Nelfe/Fam98a/Nsun2/Nfya/Tgs1/Smarcb1/Dnmt3a/Hcfc1/Trmo/Myd88/Vcpkmt/Prmt3/Kansl3/Prmt5/Nop2/Dimt1/Ogt/Men1/Wdr5/Eef1akmt1	56
GO:0046034	BP	GO:0046034	ATP metabolic process	47/1957	232/28564	1.57941e-11	2.24391e-09	1.55102e-09	Pkm/Aldoa/Gapdh/Tpi1/Uqcc3/Ndufb8/Atp5j2/Ndufc2/Atp5c1/Eno1/Tspo/Hk2/Ndufa3/Ndufs1/Ndufb10/Ndufc1/Ppp2ca/Sdhb/Ndufb3/Mtch2/Pgk1/Galk1/Pid1/Hk3/App/Sdhc/Ucp2/Atp6v1b2/Hdac4/Ndufs6/Antkmt/Ogdh/Ndufa9/Foxk1/Sdhd/Ndufab1/Rptor/Pfkl/Map2k1/Nupr1/Bpgm/Ndufv3/Ola1/Nudt2/Ogt/Foxk2/Git1	47
GO:0022900	BP	GO:0022900	electron transport chain	31/1957	114/28564	1.87634e-11	2.60231e-09	1.79875e-09	Uqcc3/Ndufb8/Cox5a/Ndufc2/Cox8a/Uqcr11/Uqcrq/Cox6a1/Norad/Etfdh/Bid/Ndufs1/Coq7/Sdhb/Ndufb3/Cox7a2/Mtch2/Etfrf1/Cox4i2/Sdhc/Ndufaf1/Ndufs6/Coa6/Sdhd/Slc25a22/Polg2/Pink1/Ndufv3/Fdx1/Coq9/Ndor1	31
GO:0010506	BP	GO:0010506	regulation of autophagy	54/1957	292/28564	2.0798e-11	2.81741e-09	1.94743e-09	Hmox1/Tspo/Rraga/Fbxo7/Ccny/Eif4g1/Irgm1/Usp36/Bid/Trim30a/Washc1/Zmpste24/Rnf41/Ptpn22/Fkbp8/Stk11/Irgm2/Vps13c/Tbc1d14/Sirt2/Casp1/Ehmt2/Plk3/Srebf1/Vps13d/Rnf5/Foxk1/Ctsa/Nampt/Hpse/Ulk2/Lrrk2/Usp30/Qsox1/Cisd2/Dap/Rptor/Rab3gap1/Wdr45/Sec22b/Dhrsx/Tsc1/Map2k1/Pink1/Nupr1/Phf23/Tom1/Rubcn/Dcn/Mtmr9/Rufy4/Foxk2/Trim12c/Pim2	54
GO:0072594	BP	GO:0072594	establishment of protein localization to organelle	70/1957	439/28564	3.25404e-11	4.3079e-09	2.97768e-09	Cdkn2a/Tspo/Lamp2/Pttg1ip/Scarb2/Timm50/Fbxo7/Elavl1/Srp14/Nup54/Pam16/Hk2/Kpna2/Bid/Get4/Trim28/Mff/Sorl1/Ptpn22/Ei24/Timm9/Hikeshi/Ssr3/Hcls1/Mtch2/Tomm5/Ncoa4/Bcl3/Oxa1l/Vps13c/Tardbp/Tomm70a/Pml/Dmap1/Sqstm1/Usp9x/Timm23/Srebf1/Gga3/Vps13d/Tspan17/Mapk14/Srp9/Spcs1/Vps37a/Pmpca/Bax/Pih1d1/Ranbp2/Bag4/Tsg101/Cse1l/Appl2/Lrrk2/Nup188/Rangrf/Rab3gap1/Acd/Nup62/Hyou1/Vps37c/Nup93/Sec63/Pink1/Chp1…	70
GO:0002833	BP	GO:0002833	positive regulation of response to biotic stimulus	58/1957	335/28564	5.96365e-11	7.71962e-09	5.3359e-09	Sh2d1a/Ninj1/Irgm1/Znfx1/Cd300lf/Pvr/Scimp/Trim30a/Irf7/Mif/Lacc1/Casp6/Ptpn22/Oas1g/Spi1/Parp9/Irgm2/Fbxo38/Casp1/App/Tomm70a/Klrk1/Plscr1/Ifi204/Mapkapk2/Gsdme/Clec7a/Nploc4/Srebf1/Acod1/Irf3/Tmem126a/Nlrc5/Gbp5/Sec14l1/Clpb/Mfhas1/Pdpk1/Traf6/Clec4n/Riok3/Appl2/Rnf135/Ifih1/Polr3d/Lag3/Irak2/Myd88/Tnip1/Ap3b1/Ifi214/Xrcc6/Ap1g1/Tnf/Trim12c/Sin3a/Il12b/Ddx60	58
GO:0033108	BP	GO:0033108	mitochondrial respiratory chain complex assembly	28/1957	100/28564	8.24148e-11	1.04362e-08	7.21365e-09	Uqcc3/Ndufb8/Ndufc2/Cox17/Ndufa3/Ndufs1/Ndufb10/Sdhaf4/Ndufc1/Ndufb3/Oxa1l/Tmem223/Pet100/Tfam/Ndufaf8/Ndufaf1/Ndufs6/Tmem126a/Coa5/Ndufa9/Cox14/Surf1/Ndufab1/Coa4/Dmac1/Sdhaf1/Cox19/Uqcc2	28
GO:0034470	BP	GO:0034470	ncRNA processing	65/1957	403/28564	9.95653e-11	1.23397e-08	8.52939e-09	Cdkn2a/Fcf1/Mphosph6/Tsr3/Bop1/Trmu/Utp20/Riok1/Mrps11/Usp36/Ago3/Ddx52/Zmpste24/Znhit6/Cdk5rap1/Ints6l/Shq1/Lyar/Srfbp1/Imp4/Trmt1/Mettl2/Spout1/Rrp36/Prkra/Mphosph10/Trdmt1/Snip1/Wdr4/Ints12/Ptcd1/Wdr3/Nifk/Ftsj3/Utp15/Utp23/Ctu2/Pih1d1/Bysl/Kri1/Riok3/Ago2/Lcmt2/Ercc2/Nsun2/Mrpl44/Zcchc8/Pes1/Elp5/Eri3/Trmo/Tyw1/Grsf1/Nop2/Dimt1/Mrm1/Ints4/Heatr1/Tsen34/Polr3k/Utp4/Eri1/Thumpd1/Znhit3/Pwp1	65
GO:0045089	BP	GO:0045089	positive regulation of innate immune response	54/1957	306/28564	1.30284e-10	1.58106e-08	1.09285e-08	Sh2d1a/Ninj1/Irgm1/Znfx1/Cd300lf/Pvr/Scimp/Trim30a/Irf7/Lacc1/Casp6/Ptpn22/Oas1g/Spi1/Parp9/Irgm2/Casp1/App/Tomm70a/Klrk1/Plscr1/Ifi204/Mapkapk2/Clec7a/Nploc4/Srebf1/Acod1/Irf3/Tmem126a/Nlrc5/Gbp5/Sec14l1/Clpb/Mfhas1/Pdpk1/Clec4n/Riok3/Appl2/Rnf135/Ifih1/Polr3d/Lag3/Irak2/Myd88/Tnip1/Ap3b1/Ifi214/Xrcc6/Ap1g1/Tnf/Trim12c/Sin3a/Il12b/Ddx60	54
GO:0034248	BP	GO:0034248	regulation of amide metabolic process	72/1957	473/28564	1.49864e-10	1.78155e-08	1.23143e-08	Pkm/Gapdh/Mknk2/Dnajc1/Rnf139/Elavl1/Eif4g1/Paip1/Tent2/Abca7/Ago3/Slc35a4/Malsu1/Sorl1/Nck1/Tsfm/Cyfip1/Cdk5rap1/Fastkd2/Eif2ak2/Rps27l/Bcl3/Akt2/Eif4ebp2/Ptcd3/Rbm4b/Tardbp/Rtn3/App/Pml/Tob1/Mrpl13/Polr2g/Eif4ebp1/Rxra/Hsd11b1/Gga3/Unk/Srp9/Ormdl1/Trap1/Tmed10/Eif4e3/Rc3h2/Cnot10/Ago2/Eif2b5/Eif2s1/Niban1/Rptor/Nanos1/Cnot7/Mpv17l2/Mtg2/Dapk3/Fech/Samd8/Tsc1/Pstk/Pink1/Eif3d/Tyms/Ppp1r15b/Cpeb2…	72
GO:0006164	BP	GO:0006164	purine nucleotide biosynthetic process	45/1957	233/28564	2.21888e-10	2.58499e-08	1.78678e-08	Pkm/Aldoa/Pnp/Uqcc3/Ndufb8/Atp5j2/Ndufc2/Atp5c1/G6pdx/Eno1/Qprt/Ndufa3/Ndufs1/Ndufb10/Ndufc1/Sdhb/Slc4a7/Ndufb3/Idh2/Atic/Dlat/Pid1/Pdhb/Sdhc/Acly/Nme1/Acot7/Ndufs6/Antkmt/Ndufa9/Sdhd/Nampt/Ndufab1/Ppcs/Adss/Papss1/Map2k1/Dck/Guca1a/Ndufv3/Nudt2/Acsl4/Mmut/Adsl/Pdk1	45
GO:0034976	BP	GO:0034976	response to endoplasmic reticulum stress	48/1957	260/28564	2.83499e-10	3.238e-08	2.23815e-08	Rnf139/Nccrp1/Eif4g1/Abca7/Bid/Casp9/Get4/Tmub2/Nck1/Ubxn6/Eif2ak2/Erp44/Ptpn1/Ecpas/Man1b1/App/Pml/Nploc4/Rnf5/Nrbf2/Bax/Cops5/Eif2b5/Tmem129/Lrrk2/Eif2s1/Niban1/Erlec1/Sel1l/Tor1a/Jkamp/Ccnd1/Hyou1/Ube4b/Rcn3/Rnft1/Ppp2cb/Nupr1/Usp14/Fbxo17/Sdf2l1/Fbxo6/Fcgr2b/Ppp1r15b/Trim25/Pigbos1/Uba5/Creb3	48
GO:0030099	BP	GO:0030099	myeloid cell differentiation	72/1957	482/28564	3.53675e-10	3.96184e-08	2.73848e-08	Ubd/Sfxn1/Isg15/Scin/G6pdx/Ninj1/Nckap1l/Paf1/Fcer1g/Wdr1/Fam210b/Cd300lf/Rnf41/Ctnnb1/Exoc6/Tmem14c/Tfe3/Ctr9/Thra/Itgb3/Lyar/Cbfb/Hcls1/Spi1/Psen2/Tesc/C1qc/App/Ucp2/Pml/Hhex/Ptbp3/Ccl3/Ripk1/Nme1/Lrrk1/Plscr1/Ifi204/Mapk14/Lilrb4a/Cdc73/Tgfbr2/Smad5/Rbm15/Pknox1/Clpb/Mfhas1/Traf6/Lbr/Cib1/Pithd1/Smarca4/Ercc2/Sh2b3/Myh9/Fech/Cdk6/Myd88/Bap1/Bpgm/Ap3b1/Dhrs7b/Ifi214/Cflar/Ppargc1b/Tfrc/Tnf/Uba5…	72
GO:0006909	BP	GO:0006909	phagocytosis	45/1957	240/28564	6.03359e-10	6.63126e-08	4.58361e-08	Aif1/Tgm2/Itgal/Nckap1l/Fcer1g/Cd300lf/Abca7/Cfp/Il1b/Msr1/Itgb3/Arhgap12/Lyar/Rab20/C2/Rap1a/Ncf2/Pip4p2/Plscr1/Clec7a/Ncf4/Fcgr1/Sh3bp1/Cfb/Dnm2/Clcn3/Il15ra/Scarb1/Appl2/Abr/Rab31/Pip5k1c/Myh9/Csk/Hck/Elmo1/Btk/Myd88/Sirpa/Fcgr2b/Anxa1/Cd209b/Tnf/Atg3/Anxa3	45
GO:0072522	BP	GO:0072522	purine-containing compound biosynthetic process	45/1957	241/28564	6.93344e-10	7.47912e-08	5.16967e-08	Pkm/Aldoa/Pnp/Uqcc3/Ndufb8/Atp5j2/Ndufc2/Atp5c1/G6pdx/Eno1/Qprt/Ndufa3/Ndufs1/Ndufb10/Ndufc1/Sdhb/Slc4a7/Ndufb3/Idh2/Atic/Dlat/Pid1/Pdhb/Sdhc/Acly/Nme1/Acot7/Ndufs6/Antkmt/Ndufa9/Sdhd/Nampt/Ndufab1/Ppcs/Adss/Papss1/Map2k1/Dck/Guca1a/Ndufv3/Nudt2/Acsl4/Mmut/Adsl/Pdk1	45
GO:0022904	BP	GO:0022904	respiratory electron transport chain	27/1957	103/28564	9.03885e-10	9.57296e-08	6.61696e-08	Uqcc3/Ndufb8/Cox5a/Ndufc2/Cox8a/Uqcr11/Uqcrq/Cox6a1/Norad/Bid/Ndufs1/Coq7/Sdhb/Cox7a2/Mtch2/Etfrf1/Cox4i2/Sdhc/Ndufaf1/Ndufs6/Coa6/Sdhd/Slc25a22/Polg2/Pink1/Ndufv3/Coq9	27
GO:0042775	BP	GO:0042775	mitochondrial ATP synthesis coupled electron transport	23/1957	77/28564	9.68263e-10	1.00717e-07	6.96167e-08	Uqcc3/Ndufb8/Cox5a/Ndufc2/Cox8a/Uqcr11/Uqcrq/Cox6a1/Bid/Ndufs1/Coq7/Sdhb/Cox7a2/Mtch2/Cox4i2/Sdhc/Ndufaf1/Ndufs6/Coa6/Sdhd/Pink1/Ndufv3/Coq9	23
GO:0043254	BP	GO:0043254	regulation of protein-containing complex assembly	66/1957	435/28564	9.95137e-10	1.01696e-07	7.02936e-08	Isg15/Vdac2/Scin/Twf2/Rictor/Nckap1l/Lamp2/Snx9/Eif4g1/Irgm1/Gnl3l/Bid/Zdhhc1/Trim30a/Lgals3/Washc1/Sorl1/Nck1/Ptpn22/Ppp2ca/Sar1b/Ccl24/Stxbp6/Cyfip1/Tmc8/Eif2ak2/Thra/Prune1/Stx1a/Lcp1/Hcls1/Aida/Arpc4/Trappc12/Irgm2/Sirt2/Ssh2/Eif4ebp1/Ankrd27/Capg/Gbp5/Rasa1/Bax/Pih1d1/Gba2/Bag4/Vps35/Riok3/Piezo1/Myo1c/Nlrc3/Rangrf/Rab3gap1/Twf1/Ldlrad4/Hck/Btk/Hcfc1/Myd88/Pink1/Cdc42ep2/P2ry12/Tfrc/Tnf/Fes/…	66
GO:0050764	BP	GO:0050764	regulation of phagocytosis	30/1957	125/28564	1.09141e-09	1.09612e-07	7.57652e-08	Tgm2/Nckap1l/Fcer1g/Cd300lf/Abca7/Cfp/Il1b/Lyar/C2/Rap1a/Pip4p2/Plscr1/Clec7a/Fcgr1/Cfb/Dnm2/Il15ra/Scarb1/Appl2/Abr/Rab31/Myh9/Csk/Hck/Btk/Sirpa/Fcgr2b/Cd209b/Tnf/Atg3	30
GO:0007249	BP	GO:0007249	I-kappaB kinase/NF-kappaB signaling	44/1957	236/28564	1.12214e-09	1.10788e-07	7.65779e-08	Gapdh/Tgm2/Ubd/Il1a/Irak4/Traf1/Trim30a/Il1b/Ctnnb1/Map3k14/Bcl3/Casp1/Gbp7/Sqstm1/Ripk1/Snip1/Lilrb4a/Saa3/Irf3/Tradd/Tab2/Clec4d/Rora/Traf6/Clec4n/Riok3/Nlrc3/Traf5/Btk/Sharpin/Nup62/Irak2/Myd88/Pink1/Tnip1/Sirpa/Trim25/Tle1/Tfrc/Tnf/Hdac1/Trim12c/Pim2/Casp8	44
GO:0006839	BP	GO:0006839	mitochondrial transport	34/1957	157/28564	1.60146e-09	1.55475e-07	1.07467e-07	Cdkn2a/Vdac2/Timm50/Fbxo7/Pam16/Hk2/Bid/Mff/Casp6/Timm9/Tmem14c/Mtch2/Tomm5/Oxa1l/Kifbp/Mul1/Ucp2/Tomm70a/Dynlt1f/Chchd10/Timm23/Mtx2/Srebf1/Dynlt1c/Pmpca/Bax/Bag4/Vps35/Slc25a14/Lrrk2/Cnp/Hebp2/Pink1/Spg7	34
GO:0042773	BP	GO:0042773	ATP synthesis coupled electron transport	23/1957	79/28564	1.6951e-09	1.61868e-07	1.11885e-07	Uqcc3/Ndufb8/Cox5a/Ndufc2/Cox8a/Uqcr11/Uqcrq/Cox6a1/Bid/Ndufs1/Coq7/Sdhb/Cox7a2/Mtch2/Cox4i2/Sdhc/Ndufaf1/Ndufs6/Coa6/Sdhd/Pink1/Ndufv3/Coq9	23
GO:0050727	BP	GO:0050727	regulation of inflammatory response	59/1957	377/28564	2.33527e-09	2.13169e-07	1.47345e-07	Tgm2/Gpx1/Ndufc2/Psma1/Rictor/Ninj1/Vamp8/Cst7/Pglyrp1/Fcer1g/Sema7a/Aldh2/Il1b/S100a8/Lacc1/Pik3cg/Kars/Lgals1/Ccl24/Macir/Casp1/App/Il18/Alox5ap/Ccl3/Ctsc/Ripk1/Acod1/Fcgr1/Bst1/Irf3/Elf4/Tradd/Mfhas1/Hpse/Nr1d2/Rora/Vps35/Mdk/Daglb/Calcrl/Abr/Lrrk2/Nlrc3/Il22ra2/Btk/Sharpin/Myd88/Tnip1/Nupr1/Bap1/Sirpa/Fcgr2b/Clcf1/Anxa1/Cd200r1/Tnf/Git1/Il12b	59
GO:0006479	BP	GO:0006479	protein methylation	37/1957	183/28564	2.34211e-09	2.13169e-07	1.47345e-07	Fh1/Kmt2b/Paf1/Rab6a/H1f2/Ctnnb1/Hemk1/Ctr9/H1f3/N6amt1/Wdr77/Ntmt1/Nelfa/Phf1/Clns1a/Ehmt2/Prmt2/Suv39h2/Antkmt/Ezh2/Pih1d1/Nfyc/Lcmt2/Nelfe/Fam98a/Nfya/Smarcb1/Hcfc1/Myd88/Vcpkmt/Prmt3/Kansl3/Prmt5/Ogt/Men1/Wdr5/Eef1akmt1	37
GO:0008213	BP	GO:0008213	protein alkylation	37/1957	183/28564	2.34211e-09	2.13169e-07	1.47345e-07	Fh1/Kmt2b/Paf1/Rab6a/H1f2/Ctnnb1/Hemk1/Ctr9/H1f3/N6amt1/Wdr77/Ntmt1/Nelfa/Phf1/Clns1a/Ehmt2/Prmt2/Suv39h2/Antkmt/Ezh2/Pih1d1/Nfyc/Lcmt2/Nelfe/Fam98a/Nfya/Smarcb1/Hcfc1/Myd88/Vcpkmt/Prmt3/Kansl3/Prmt5/Ogt/Men1/Wdr5/Eef1akmt1	37
GO:0007030	BP	GO:0007030	Golgi organization	31/1957	137/28564	2.70755e-09	2.42638e-07	1.67715e-07	Tango2/Cog1/Surf4/Cog2/Rab1b/Stx18/Hikeshi/Trappc12/Cog8/Vamp4/Tbc1d20/Tmed3/Nploc4/Plk3/Ubxn2b/Rab43/Dnm2/Tmed10/Cog5/Vmp1/Stx17/Lrrk2/Sec22b/Vti1a/Syne1/Map2k1/Prmt5/Tjap1/Trappc8/Ehd3/Gak	31
GO:0000209	BP	GO:0000209	protein polyubiquitination	44/1957	243/28564	2.88518e-09	2.54639e-07	1.7601e-07	Cdkn2a/Rnf114/Gabarap/Rnf115/Wsb2/Fbxo22/Traf1/Fbxo28/Ube2e3/Trim30a/Marchf5/Rnf41/Ctnnb1/Ptpn22/Rffl/Cbfb/Ppil2/Mul1/Fbxo38/Rnf8/Rnf5/Ube2l6/Pnkp/Mgrn1/Wwp2/Trip12/Ube2r2/Rc3h2/Traf6/Ttc3/Rnf135/Tmem129/Ercc8/Rnf213/Traf5/Anapc2/Sharpin/Ube4b/Rnf34/Zfp91/Ube2e2/Ttc36/Trim12c/Cbl	44
GO:0016032	BP	GO:0016032	viral process	54/1957	334/28564	3.43625e-09	2.98749e-07	2.06499e-07	Ifitm3/Isg15/Vamp8/Paip1/Znfx1/Kpna2/Trim30a/Trim28/Ccl8/Lgals1/Oas1g/Eif2ak2/Itgb3/Chmp5/Bst2/Tasor/Chd1/Tardbp/Gbp7/Bsg/Denr/Dynlt1f/Tbc1d20/Vta1/Plscr1/Ifi204/Rad50/Nbn/Rab43/Dynlt1c/Spcs1/Tmem250-ps/Furin/Tsg101/Smarca4/Igf2r/Ppie/Cnot7/Ifih1/Ppih/Smarcb1/Smpd1/Hcfc1/Vps4b/Eif3d/Ifi214/Trim25/Slpi/Eif2d/Cd209b/Tnf/Hdac1/Trim12c/Creb3	54
GO:0019221	BP	GO:0019221	cytokine-mediated signaling pathway	64/1957	429/28564	3.51852e-09	3.01402e-07	2.08333e-07	Ifitm3/Cxcl9/Isg15/Ccl12/Il1a/Irak4/Rraga/Il1rn/Fcer1g/Traf1/Irgm1/Ebi3/Cd300lf/Il1b/Irf7/Ccl8/Cxcl11/Ccl24/Oas1g/Rffl/Ctr9/Spi1/Parp9/Irgm2/Ttll12/Mul1/Casp1/Cxcl10/Il18/Commd7/Ccl3/Il27ra/Irf5/Ripk1/Il18r1/Cd70/Prmt2/Cxcl2/Lilrb4a/Irf3/Nlrc5/Rbm15/Il15ra/Traf6/Cib1/Appl2/Stat6/Cnot7/Ccl22/Traf5/Sh2b3/Ccl6/Lims1/Sharpin/Irak2/Ppp2cb/Myd88/Stat4/Dok1/Tyk2/Tnf/Cnot9/Ccl4/Il12b	64
GO:0043122	BP	GO:0043122	regulation of I-kappaB kinase/NF-kappaB signaling	38/1957	194/28564	3.62925e-09	3.06383e-07	2.11776e-07	Gapdh/Tgm2/Ubd/Il1a/Irak4/Traf1/Trim30a/Il1b/Ctnnb1/Map3k14/Casp1/Gbp7/Sqstm1/Ripk1/Lilrb4a/Irf3/Tradd/Tab2/Clec4d/Rora/Traf6/Clec4n/Riok3/Nlrc3/Traf5/Sharpin/Nup62/Myd88/Pink1/Tnip1/Trim25/Tle1/Tfrc/Tnf/Hdac1/Trim12c/Pim2/Casp8	38
GO:0009260	BP	GO:0009260	ribonucleotide biosynthetic process	40/1957	211/28564	3.83091e-09	3.18787e-07	2.2035e-07	Pkm/Aldoa/Pnp/Uqcc3/Ndufb8/Atp5j2/Ndufc2/Atp5c1/Eno1/Ndufa3/Ndufs1/Ndufb10/Ndufc1/Upp1/Sdhb/Ndufb3/Atic/Dlat/Pid1/Pdhb/Sdhc/Dhodh/Acly/Nme1/Acot7/Ndufs6/Antkmt/Ndufa9/Sdhd/Ndufab1/Ppcs/Adss/Papss1/Map2k1/Ndufv3/Nudt2/Acsl4/Mmut/Adsl/Pdk1	40
GO:0044772	BP	GO:0044772	mitotic cell cycle phase transition	66/1957	450/28564	4.04569e-09	3.26113e-07	2.25413e-07	Aif1/Cdkn2a/Ubd/Nek6/Fbxo7/Ccny/Eif4g1/Bid/Lsm10/Jade1/Phf10/Ppp2ca/Ppm1d/Dync1li1/E2f6/Brd7/Gpr132/Rps27l/Ccng1/Ppp2r5c/Incenp/Calm3/App/Mnat1/Pml/Eif4ebp1/Mad1l1/Abcb1b/Rad50/Plk3/Nbn/Prmt2/Cdca8/Cdc73/Cul4b/Ezh2/Ppp6c/Fzr1/Mta3/Anapc15/Taok3/Appl2/Tcf19/Smarca4/Ercc2/Smarcd1/Rptor/Fbxl15/Anapc2/Smarcb1/Ccnd1/Cdk6/Nasp/Vps4b/Cdk7/Prkcq/Aven/Tm4sf5/Xpc/Anxa1/Rcc1/Men1/Ube2e2/Casp2/Sin3a/Pim2	66
GO:0006790	BP	GO:0006790	sulfur compound metabolic process	50/1957	299/28564	4.11111e-09	3.26113e-07	2.25413e-07	Glrx3/Abcd1/Mcee/Slc10a7/Chst11/Suclg1/Tpst2/Dnmt1/Ctnnb1/Abcb7/Chpf/Dlat/Chpf2/Pdhb/Ethe1/Acly/Tm9sf2/Mical1/Acot7/Sucla2/Ciao3/Gusb/Lyrm4/Apip/Ogdh/Nfu1/Nfs1/Hpse/Ndufab1/Mri1/Ppcs/Hsd17b4/Bpnt2/Ciao1/Enoph1/Papss1/Gstm1/Ahcyl1/Xylt2/Tpst1/Nubp2/Adi1/Ids/Acot8/Acsl4/Mmut/Dcn/Suclg2/Far1/Pdk1	50
GO:0006605	BP	GO:0006605	protein targeting	49/1957	290/28564	4.12559e-09	3.26113e-07	2.25413e-07	Cdkn2a/Lamp2/Scarb2/Timm50/Fbxo7/Srp14/Nup54/Pam16/Bid/Zdhhc1/Get4/Mff/Sorl1/Timm9/Micall1/Syngr1/Zdhhc14/Ywhab/Ssr3/Tomm5/Ncoa4/Vps13c/Akt2/Tomm70a/Pml/Usp9x/Timm23/Srebf1/Gga3/Vps13d/Srp9/Spcs1/Rab3ip/Vps37a/Pmpca/Bag4/Cib1/Lrrk2/Myo1c/Zdhhc18/Hyou1/Vps37c/Sec63/Zdhhc3/Pink1/Ap3b1/Rab8b/Ogt/Vps53	49
GO:0046390	BP	GO:0046390	ribose phosphate biosynthetic process	41/1957	220/28564	4.14289e-09	3.26113e-07	2.25413e-07	Pkm/Aldoa/Pnp/Uqcc3/Ndufb8/Atp5j2/Ndufc2/Atp5c1/G6pdx/Eno1/Ndufa3/Ndufs1/Ndufb10/Ndufc1/Upp1/Sdhb/Ndufb3/Atic/Dlat/Pid1/Pdhb/Sdhc/Dhodh/Acly/Nme1/Acot7/Ndufs6/Antkmt/Ndufa9/Sdhd/Ndufab1/Ppcs/Adss/Papss1/Map2k1/Ndufv3/Nudt2/Acsl4/Mmut/Adsl/Pdk1	41
GO:0010563	BP	GO:0010563	negative regulation of phosphorus metabolic process	67/1957	461/28564	4.49959e-09	3.4487e-07	2.38379e-07	Cdkn2a/Pkib/Tspo/Nckap1l/Fbxo7/Rgs14/Eif4g1/Pard6a/Il1b/Washc1/Sorl1/Nck1/Ptpn22/Ppp2ca/Fkbp8/Cdk5rap1/Apoc1/Nnt/Ywhab/Mtch2/Aida/Ptpn1/Psen2/Pid1/Ppp1r9b/Tardbp/Sirt2/Il18/Hhex/Uri1/Ppp5c/Mical1/Lrrk1/Lpcat1/Nf2/Tesk1/Hdac4/Lilrb4a/Ppp1r35/Bax/Mfhas1/Bag4/Tsg101/Cib1/Lrrk2/Niban1/Sh2b3/Ldlrad4/Csk/Nup62/Smpd1/Nupr1/Chp1/Sirpa/Ppp1r15b/Prkar2a/Heg1/Ogt/Rubcn/Men1/Dusp22/Ttc36/Tnf/Git1/Cbl/Gskip/P…	67
GO:0045936	BP	GO:0045936	negative regulation of phosphate metabolic process	67/1957	461/28564	4.49959e-09	3.4487e-07	2.38379e-07	Cdkn2a/Pkib/Tspo/Nckap1l/Fbxo7/Rgs14/Eif4g1/Pard6a/Il1b/Washc1/Sorl1/Nck1/Ptpn22/Ppp2ca/Fkbp8/Cdk5rap1/Apoc1/Nnt/Ywhab/Mtch2/Aida/Ptpn1/Psen2/Pid1/Ppp1r9b/Tardbp/Sirt2/Il18/Hhex/Uri1/Ppp5c/Mical1/Lrrk1/Lpcat1/Nf2/Tesk1/Hdac4/Lilrb4a/Ppp1r35/Bax/Mfhas1/Bag4/Tsg101/Cib1/Lrrk2/Niban1/Sh2b3/Ldlrad4/Csk/Nup62/Smpd1/Nupr1/Chp1/Sirpa/Ppp1r15b/Prkar2a/Heg1/Ogt/Rubcn/Men1/Dusp22/Ttc36/Tnf/Git1/Cbl/Gskip/P…	67
GO:0034599	BP	GO:0034599	cellular response to oxidative stress	47/1957	276/28564	6.5803e-09	4.97795e-07	3.44083e-07	Prdx5/Aif1/Cdkn2a/Txn1/Gpx1/Diablo/Prdx1/G6pdx/Hmox1/Scly/Fbxo7/Abcd1/Aldh2/Gsr/Coq7/Ctnnb1/Psap/Stx2/Hk3/Sirt2/App/Pml/Prkra/Ripk1/Trap1/Gfer/Ezh2/Lrrk2/Eif2s1/Stat6/Mpv17l2/Lonp1/Btk/Tsc1/Oxr1/Pink1/Sirpa/Fut8/Cpeb2/Anxa1/Ppargc1b/Pnpt1/Rad52/Tnf/Pdk1/Sin3a/Gskip	47
GO:0009152	BP	GO:0009152	purine ribonucleotide biosynthetic process	38/1957	199/28564	7.56265e-09	5.64775e-07	3.9038e-07	Pkm/Aldoa/Pnp/Uqcc3/Ndufb8/Atp5j2/Ndufc2/Atp5c1/Eno1/Ndufa3/Ndufs1/Ndufb10/Ndufc1/Sdhb/Ndufb3/Atic/Dlat/Pid1/Pdhb/Sdhc/Acly/Nme1/Acot7/Ndufs6/Antkmt/Ndufa9/Sdhd/Ndufab1/Ppcs/Adss/Papss1/Map2k1/Ndufv3/Nudt2/Acsl4/Mmut/Adsl/Pdk1	38
GO:0007034	BP	GO:0007034	vacuolar transport	33/1957	159/28564	8.53493e-09	6.29316e-07	4.34991e-07	Lamp2/Scarb2/Tmem50b/Sorl1/Ubxn6/Psap/Ndfip2/Ncoa4/Chmp5/Vps13c/Arf1/Vta1/Atp6v0d1/Snx27/Gga3/Vps13d/Stx8/Mgrn1/Vps37a/Aktip/Tsg101/Vps35/Igf2r/Vti1a/Vipas39/Vps37c/Pink1/Vps4b/Ap3b1/Ap1g1/Ehd3/Gak/Vps53	33
GO:0034504	BP	GO:0034504	protein localization to nucleus	52/1957	325/28564	9.56662e-09	6.9657e-07	4.81478e-07	Cdkn2a/Txn1/Pttg1ip/Paf1/Elavl1/Nup54/Kpna2/Abca7/Trim28/Nmd3/Ptpn22/Ei24/Hikeshi/Hcls1/Parp9/Stk11/Bcl3/Tbrg1/Tardbp/App/Pml/Hhex/Dmap1/Chchd10/Sqstm1/Nf2/Tesk1/Mapk14/Lilrb4a/Mfhas1/Ranbp2/Cse1l/Appl2/Lrrk2/Nup188/Rangrf/Tor1a/Ilrun/Ctnna1/Tor1aip1/Nup62/Nup93/Syne1/Chp1/Kpna3/Prkcq/Banp/Tor1aip2/Ogt/Pin1/Tfrc/Sin3a	52
GO:0006417	BP	GO:0006417	regulation of translation	61/1957	411/28564	9.90412e-09	7.12241e-07	4.9231e-07	Pkm/Gapdh/Mknk2/Dnajc1/Rnf139/Elavl1/Eif4g1/Paip1/Tent2/Ago3/Slc35a4/Malsu1/Nck1/Tsfm/Cyfip1/Cdk5rap1/Fastkd2/Eif2ak2/Rps27l/Bcl3/Akt2/Eif4ebp2/Ptcd3/Rbm4b/Tardbp/App/Pml/Tob1/Mrpl13/Polr2g/Eif4ebp1/Rxra/Unk/Srp9/Trap1/Eif4e3/Rc3h2/Cnot10/Ago2/Eif2b5/Eif2s1/Niban1/Nanos1/Cnot7/Mpv17l2/Mtg2/Dapk3/Fech/Tsc1/Pstk/Pink1/Eif3d/Tyms/Ppp1r15b/Cpeb2/Mov10/Uqcc2/Pnpt1/Tnf/Cnot9/Zfp598	61
GO:0002218	BP	GO:0002218	activation of innate immune response	42/1957	236/28564	1.10722e-08	7.86533e-07	5.43662e-07	Ninj1/Irgm1/Znfx1/Cd300lf/Scimp/Trim30a/Irf7/Lacc1/Casp6/Ptpn22/Oas1g/Irgm2/Casp1/App/Tomm70a/Klrk1/Ifi204/Mapkapk2/Clec7a/Nploc4/Acod1/Irf3/Tmem126a/Sec14l1/Clpb/Mfhas1/Pdpk1/Clec4n/Riok3/Appl2/Rnf135/Ifih1/Irak2/Myd88/Tnip1/Ap3b1/Ifi214/Xrcc6/Tnf/Trim12c/Sin3a/Ddx60	42
GO:0062197	BP	GO:0062197	cellular response to chemical stress	54/1957	347/28564	1.33984e-08	9.4031e-07	6.49955e-07	Prdx5/Aif1/Cdkn2a/Txn1/Gpx1/Diablo/Prdx1/G6pdx/Hmox1/Scly/Fbxo7/Abcd1/Aldh2/Gsr/Coq7/Ctnnb1/Psap/Serpinb6b/Stx2/Hk3/Sirt2/Casp1/App/Pml/Prkra/Ripk1/Trap1/Gfer/Ezh2/Map2k7/Lrrk2/Eif2s1/Serpinb6a/Rptor/Stat6/Mpv17l2/Lonp1/Btk/Tsc1/Oxr1/Pink1/Sirpa/Fut8/Cpeb2/Xrcc6/Anxa1/Ppargc1b/Pnpt1/Rad52/Tnf/Lrrc8c/Pdk1/Sin3a/Gskip	54
GO:0006338	BP	GO:0006338	chromatin remodeling	55/1957	358/28564	1.55851e-08	1.08075e-06	7.47028e-07	Tada2b/Kmt2b/Nap1l1/Znfx1/Ttf1/H1f2/Asf1a/Trim28/Gatad2a/Spty2d1/Zmpste24/Phf10/Dnmt1/Ppm1d/Ctr9/H1f3/Brd7/Spi1/Brd3/Mcm2/Tasor/Hat1/Chd1/Dmap1/Actr8/Hdac4/Suv39h2/Atrx/Mis18a/Ezh2/Pole3/Pphln1/Trip12/Pih1d1/Naa60/Mta3/H4c14/Cabin1/Myo1c/Smarca4/Tti1/Smarcd1/Top1/Smarcb1/Noc2l/Tspyl2/Dnmt3a/Nfrkb/Hcfc1/Nasp/Actr5/Men1/Hdac1/Wdr5/Sin3a	55
GO:0051090	BP	GO:0051090	regulation of DNA-binding transcription factor activity	64/1957	447/28564	1.77699e-08	1.21776e-06	8.41734e-07	Cdkn2a/Psma6/Hmox1/Anxa4/Traf1/Trim30a/Il1b/Rnf41/Ctnnb1/Rhebl1/Eif2ak2/Thra/Hcls1/Spi1/Bcl3/App/Il18/Commd7/Brms1/Ripk1/Sufu/Il18r1/Prmt2/Acod1/Hdac4/Nlrc5/Taf12/Ezh2/Wwp2/Tradd/Traf6/Cib1/Cops5/Lrrk2/Smarca4/Nlrc3/Dap/Traf5/Smarcb1/Hck/Crtc2/Irak2/Ppp2cb/Myd88/Pink1/Commd6/Nupr1/Hes6/Chp1/Flot2/Prkcq/Hmgn3/Fcgr2b/Rnf220/Trim25/Cflar/Ppargc1b/Men1/Tfrc/Tnf/Ar/Trim12c/Creb3/Anxa3	64
GO:0016072	BP	GO:0016072	rRNA metabolic process	43/1957	249/28564	1.86835e-08	1.26548e-06	8.74719e-07	Cdkn2a/Fcf1/Mphosph6/Tsr3/Bop1/Utp20/Riok1/Mrps11/Usp36/Ddx52/Znhit6/Shq1/Lyar/Srfbp1/Imp4/Rrp36/Mphosph10/Wdr3/Nifk/Ftsj3/Utp15/Utp23/Pih1d1/Bysl/Kri1/Riok3/Ippk/Smarca4/Ercc2/Top1/Mrpl44/Mars1/Smarcb1/Pes1/Eri3/Nop2/Dimt1/Mrm1/Heatr1/Utp4/Eri1/Znhit3/Pwp1	43
GO:0016311	BP	GO:0016311	dephosphorylation	53/1957	342/28564	2.10071e-08	1.39053e-06	9.6115e-07	Nckap1l/Timm50/Nck1/Ptpn22/Sympk/Ppp6r1/Ppp2ca/Ppm1d/Ywhab/Ptpn1/Ppp2r5c/Stk11/Ppp4c/Calm3/Ppp1r9b/Ssh2/Uri1/Ppp5c/Ptpn7/Pip4p2/Smg5/Rprd1b/Pdp2/Ptpn12/Ppp1r35/Fam220a/Ppp6c/Mfhas1/Ilkap/Bag4/Pdxp/Rprd1a/Acp6/Bpnt2/Tsc1/Smpd1/Ppp2cb/Pink1/Chp1/Sacm1l/Ppm1h/Ppp1r2/Dusp5/Acp2/Ppp1r15b/Ppargc1b/Ppm1l/Pin1/Ptpn9/Mtmr9/Dusp22/Tnf/Ppp2r3c	53
GO:1901990	BP	GO:1901990	regulation of mitotic cell cycle phase transition	53/1957	342/28564	2.10071e-08	1.39053e-06	9.6115e-07	Aif1/Cdkn2a/Ubd/Nek6/Fbxo7/Eif4g1/Bid/Lsm10/Jade1/Phf10/Ppp2ca/Dync1li1/Brd7/Gpr132/Rps27l/Ccng1/Ppp2r5c/Incenp/App/Mnat1/Pml/Mad1l1/Rad50/Plk3/Nbn/Prmt2/Cdca8/Cdc73/Cul4b/Ezh2/Fzr1/Mta3/Anapc15/Taok3/Appl2/Smarca4/Ercc2/Smarcd1/Rptor/Smarcb1/Ccnd1/Cdk6/Vps4b/Cdk7/Prkcq/Aven/Tm4sf5/Xpc/Anxa1/Men1/Ube2e2/Casp2/Sin3a	53
GO:0007033	BP	GO:0007033	vacuole organization	38/1957	207/28564	2.30447e-08	1.49715e-06	1.03485e-06	Gabarap/Irgm1/Rab1b/Rab20/Chmp5/Irgm2/Tbc1d14/Arf1/Ehmt2/Ubxn2b/Tmem9/Rab43/Rnf5/Creg1/Cln5/Aktip/Vmp1/Vps35/Ulk2/Ctsd/Stx17/Lrrk2/Rab3gap1/Wdr45/Sec22b/Lamtor1/Spns1/Pink1/Nupr1/Vps4b/Ap3b1/Phf23/Laptm4b/Acp2/Tom1/Rufy4/Atg3/Mbtps1	38
GO:0002757	BP	GO:0002757	immune response-activating signaling pathway	58/1957	391/28564	2.31319e-08	1.49715e-06	1.03485e-06	Sh2d1a/Ninj1/Nckap1l/Fcer1g/Irgm1/Cd300lf/Cmtm3/Scimp/Trim30a/Lgals3/Irf7/Lacc1/Ptpn22/Oas1g/Stk11/Irgm2/Psen2/Casp1/App/Rap1a/Eif2b2/Klrk1/Cd38/Usp9x/Plscr1/Mapkapk2/Clec7a/Nploc4/Acod1/Tec/Sos1/Lilrb4a/Irf3/Tmem126a/Eif2b3/Sec14l1/Bax/Clpb/Mfhas1/Rc3h2/Pdpk1/Traf6/Clec4n/Riok3/Appl2/Rnf135/Eif2b5/Sla2/Ifih1/Csk/Btk/Irak2/Myd88/Tnip1/Ap3b1/Dusp22/Tnf/Ddx60	58
GO:1903008	BP	GO:1903008	organelle disassembly	28/1957	126/28564	2.3779e-08	1.52212e-06	1.05211e-06	Cdkn2a/Plin2/Gabarap/Tspo/Fbxo7/Retreg2/Hk2/Rnf41/Fkbp8/Vps13c/Mul1/Plaat3/Denr/Sqstm1/Mrrf/Plk3/Srebf1/Vps13d/Ulk2/Usp30/Cisd2/Wdr45/Pink1/Fundc1/Eif2d/Ogt/Atg3/Uba5	28
GO:0002764	BP	GO:0002764	immune response-regulating signaling pathway	59/1957	402/28564	2.59373e-08	1.64223e-06	1.13513e-06	Sh2d1a/Ninj1/Nckap1l/Fcer1g/Irgm1/Cd300lf/Cmtm3/Scimp/Trim30a/Lgals3/Irf7/Lacc1/Ptpn22/Oas1g/Stk11/Irgm2/Psen2/Casp1/App/Rap1a/Eif2b2/Klrk1/Cd38/Usp9x/Plscr1/Mapkapk2/Clec7a/Nploc4/Acod1/Tec/Sos1/Lilrb4a/Irf3/Tmem126a/Eif2b3/Sec14l1/Bax/Clpb/Mfhas1/Rc3h2/Pdpk1/Clec4d/Traf6/Clec4n/Riok3/Appl2/Rnf135/Eif2b5/Sla2/Ifih1/Csk/Btk/Irak2/Myd88/Tnip1/Ap3b1/Dusp22/Tnf/Ddx60	59
GO:0016050	BP	GO:0016050	vesicle organization	54/1957	355/28564	2.95973e-08	1.85381e-06	1.28138e-06	Vamp8/Atp6v1e1/Atp6v1f/Washc1/Vamp3/Sar1b/Stxbp6/Stx1a/Atp6v1d/Rab20/Chmp5/Trappc12/Stx2/Akt2/Arf1/Vamp4/Atp6v1b2/Rab32/Bloc1s6/Tbc1d20/Trappc2l/Sqstm1/Atp6v0d1/Ankrd27/Tmem9/Arfgef2/Stx11/Trappc6a/Stx8/Trappc4/Tmed10/Rab5c/Clcn3/Aktip/Tsg101/Ap1s2/Stx17/Ap3m2/Trappc5/Rab38/Sec22b/Vti1a/Lamtor1/Vps4b/Chp1/Rubcnl/Ap3b1/Snap29/Laptm4b/Rab8b/Anxa1/Tom1/Ap1g1/Trappc8	54
GO:0046939	BP	GO:0046939	nucleotide phosphorylation	27/1957	120/28564	3.18645e-08	1.97458e-06	1.36486e-06	Pkm/Aldoa/Gapdh/Tpi1/Eno1/Hk2/Ppp2ca/Mtch2/Pgk1/Galk1/Hk3/App/Ucp2/Nme1/Hdac4/Ogdh/Pnkp/Foxk1/Cmpk2/Rptor/Pfkl/Nupr1/Bpgm/Dck/Ogt/Foxk2/Git1	27
GO:0050766	BP	GO:0050766	positive regulation of phagocytosis	23/1957	91/28564	3.29965e-08	2.02321e-06	1.39847e-06	Nckap1l/Fcer1g/Cd300lf/Abca7/Cfp/Il1b/Lyar/C2/Rap1a/Clec7a/Fcgr1/Cfb/Dnm2/Il15ra/Appl2/Abr/Rab31/Myh9/Btk/Sirpa/Fcgr2b/Cd209b/Tnf	23
GO:2000112	BP	GO:2000112	regulation of cellular macromolecule biosynthetic process	68/1957	497/28564	3.98697e-08	2.41918e-06	1.67217e-06	Pkm/Gapdh/Mknk2/Dnajc1/Rnf139/Elavl1/Eif4g1/Paip1/Tent2/Abca7/Ago3/Slc35a4/Malsu1/Nck1/Ctnnb1/Tsfm/Cyfip1/Cdk5rap1/Fastkd2/Eif2ak2/Rps27l/Bcl3/Akt2/Eif4ebp2/Ptcd3/Rbm4b/Tardbp/App/Pml/Tob1/Mrpl13/Tm9sf2/Polr2g/Eif4ebp1/Rxra/Unk/Gfpt1/Srp9/Trap1/Eif4e3/Rc3h2/Cnot10/Ago2/Eif2b5/Eif2s1/Niban1/Nanos1/Cnot7/Mpv17l2/Rab3gap1/Mtg2/Dapk3/Fech/Tsc1/Pstk/Pink1/Chp1/Eif3d/Tyms/Acot8/Ppp1r15b/Cpeb2/Mov10/Uqc…	68
GO:0002696	BP	GO:0002696	positive regulation of leukocyte activation	59/1957	408/28564	4.43663e-08	2.65282e-06	1.83366e-06	Aif1/Pnp/Mmp14/Itgal/Vamp8/Il1a/Nckap1l/Fcer1g/Pms2/Il1b/Mif/Phf10/Nck1/Ptpn22/Kars/Lgals1/Cd1d1/Brd7/Cbfb/Spi1/Vsir/Il18/Ctsc/Bloc1s6/Klrk1/Tox/Cd38/Clec7a/Bst1/Lilrb4a/Tgfbr2/Pdcd1lg2/Clec4d/Il15ra/Traf6/Zbtb7b/Mdk/Lrrk2/Smarca4/Smarcd1/Stat6/Smarcb1/Btk/Myd88/Sirpa/Flot2/Ap3b1/Prkcq/Clcf1/Xrcc6/Anxa1/Tyk2/Cd209b/Ap1g1/Tfrc/Tnf/Il12b/Vcam1/Ppp2r3c	59
GO:0006364	BP	GO:0006364	rRNA processing	38/1957	212/28564	4.46311e-08	2.65282e-06	1.83366e-06	Cdkn2a/Fcf1/Mphosph6/Tsr3/Bop1/Utp20/Riok1/Mrps11/Usp36/Ddx52/Znhit6/Shq1/Lyar/Srfbp1/Imp4/Rrp36/Mphosph10/Wdr3/Nifk/Ftsj3/Utp15/Utp23/Pih1d1/Bysl/Kri1/Riok3/Ercc2/Mrpl44/Pes1/Eri3/Nop2/Dimt1/Mrm1/Heatr1/Utp4/Eri1/Znhit3/Pwp1	38
GO:0016242	BP	GO:0016242	negative regulation of macroautophagy	13/1957	31/28564	4.51005e-08	2.65364e-06	1.83423e-06	Hmox1/Usp36/Rnf41/Ehmt2/Lrrk2/Usp30/Qsox1/Sec22b/Tsc1/Pink1/Nupr1/Phf23/Rubcn	13
GO:0043123	BP	GO:0043123	positive regulation of I-kappaB kinase/NF-kappaB signaling	28/1957	130/28564	4.86189e-08	2.83205e-06	1.95755e-06	Gapdh/Tgm2/Ubd/Il1a/Irak4/Trim30a/Il1b/Ctnnb1/Map3k14/Casp1/Ripk1/Irf3/Tradd/Tab2/Clec4d/Traf6/Clec4n/Traf5/Sharpin/Nup62/Myd88/Pink1/Trim25/Tfrc/Tnf/Trim12c/Pim2/Casp8	28
GO:0009206	BP	GO:0009206	purine ribonucleoside triphosphate biosynthetic process	26/1957	115/28564	5.13192e-08	2.95975e-06	2.04581e-06	Pkm/Aldoa/Pnp/Uqcc3/Ndufb8/Atp5j2/Ndufc2/Atp5c1/Eno1/Ndufa3/Ndufs1/Ndufb10/Ndufc1/Sdhb/Ndufb3/Pid1/Sdhc/Nme1/Ndufs6/Antkmt/Ndufa9/Sdhd/Ndufab1/Map2k1/Ndufv3/Nudt2	26
GO:0000082	BP	GO:0000082	G1/S transition of mitotic cell cycle	40/1957	231/28564	5.35027e-08	3.05543e-06	2.11195e-06	Aif1/Cdkn2a/Fbxo7/Eif4g1/Bid/Lsm10/Jade1/Phf10/Ppp2ca/E2f6/Brd7/Gpr132/Rps27l/Ppp2r5c/Mnat1/Pml/Eif4ebp1/Plk3/Prmt2/Cdc73/Cul4b/Ezh2/Ppp6c/Appl2/Tcf19/Smarca4/Smarcd1/Rptor/Smarcb1/Ccnd1/Cdk6/Nasp/Cdk7/Tm4sf5/Anxa1/Rcc1/Men1/Ube2e2/Casp2/Pim2	40
GO:0006913	BP	GO:0006913	nucleocytoplasmic transport	53/1957	352/28564	5.58517e-08	3.12823e-06	2.16228e-06	Cdkn2a/Txn1/Sem1/Pttg1ip/Rbm10/Fbxo22/Ranbp3/Elavl1/Rgs14/Nup54/Kpna2/Trim28/Nmd3/Ptpn22/Ei24/Frat1/Hikeshi/Hcls1/Bcl3/Htatip2/Emd/Tardbp/Ddx39a/Pml/Hhex/Dmap1/Sqstm1/Xpot/Mapk14/Prkag1/Alkbh5/Seh1l/Ranbp2/Cse1l/Appl2/Lrrk2/Nup188/Rangrf/Ddx19b/Nsun2/Thoc2/Ahcyl1/Nup62/Tsc1/Nup93/Egr2/Chp1/Kpna3/Thoc3/Nemf/Prkcq/Alyref2/Ddx19a	53
GO:0051169	BP	GO:0051169	nuclear transport	53/1957	352/28564	5.58517e-08	3.12823e-06	2.16228e-06	Cdkn2a/Txn1/Sem1/Pttg1ip/Rbm10/Fbxo22/Ranbp3/Elavl1/Rgs14/Nup54/Kpna2/Trim28/Nmd3/Ptpn22/Ei24/Frat1/Hikeshi/Hcls1/Bcl3/Htatip2/Emd/Tardbp/Ddx39a/Pml/Hhex/Dmap1/Sqstm1/Xpot/Mapk14/Prkag1/Alkbh5/Seh1l/Ranbp2/Cse1l/Appl2/Lrrk2/Nup188/Rangrf/Ddx19b/Nsun2/Thoc2/Ahcyl1/Nup62/Tsc1/Nup93/Egr2/Chp1/Kpna3/Thoc3/Nemf/Prkcq/Alyref2/Ddx19a	53
GO:0009145	BP	GO:0009145	purine nucleoside triphosphate biosynthetic process	26/1957	116/28564	6.18682e-08	3.43221e-06	2.37239e-06	Pkm/Aldoa/Pnp/Uqcc3/Ndufb8/Atp5j2/Ndufc2/Atp5c1/Eno1/Ndufa3/Ndufs1/Ndufb10/Ndufc1/Sdhb/Ndufb3/Pid1/Sdhc/Nme1/Ndufs6/Antkmt/Ndufa9/Sdhd/Ndufab1/Map2k1/Ndufv3/Nudt2	26
GO:0090150	BP	GO:0090150	establishment of protein localization to membrane	43/1957	260/28564	6.77902e-08	3.72526e-06	2.57495e-06	Srp14/Bid/Zdhhc1/Get4/Atad1/Washc1/Mff/Sorl1/Vamp3/Timm9/Micall1/Zdhhc14/Ssr3/Mtch2/Nsf/Oxa1l/Akt2/Tomm70a/Vamp4/Snx27/Gga3/Srp9/Rab3ip/Vps37a/Bax/Vps35/Cib1/Myo1c/Rab31/Emc2/Rab3gap1/Zdhhc18/Csk/Hyou1/Vps37c/Sec63/Zdhhc3/Sacm1l/Atp2c1/Ap3b1/Rab26/Rab8b/Ogt	43
GO:0097529	BP	GO:0097529	myeloid leukocyte migration	41/1957	242/28564	6.85981e-08	3.73443e-06	2.58129e-06	Aif1/Cxcl9/Myo1f/Mmp14/Ccl12/Ninj1/Il1a/Nckap1l/Irak4/Fcer1g/Wdr1/Lgals3/Il1b/Mif/Ccl8/S100a8/Cxcl11/Sell/Ccl24/Spi1/Myo9b/Mpp1/App/Ripor2/Cxcl10/Ccl3/Bsg/Cxcl2/Bst1/Rin3/Mdk/Abr/Ccl22/Ccl6/Myd88/Sirpa/Anxa1/P2ry12/Cd200r1/Ccl4/Creb3	41
GO:0050777	BP	GO:0050777	negative regulation of immune response	37/1957	207/28564	7.19682e-08	3.88162e-06	2.68303e-06	Gpx1/Isg15/Psma1/Hmox1/Nckap1l/Crk/Pglyrp1/Lgals3/Serpinb9/Cr2/Oas1g/Lyar/Arg2/Spi1/Vsir/Ttll12/Mul1/Il27ra/Ifi204/Fam3a/Acod1/Lilrb4a/Cr1l/Nlrc5/Gfer/Rc3h2/Zbtb7b/Abr/Nlrc3/Stat6/Cnot7/Zdhhc18/Ifi214/Fcgr2b/Anxa1/Dusp22/Il12b	37
GO:0016052	BP	GO:0016052	carbohydrate catabolic process	32/1957	165/28564	7.70726e-08	4.11879e-06	2.84696e-06	Pkm/Aldoa/Ldha/Gapdh/Tpi1/Dera/Eno1/Scarb2/Hk2/Ppp2ca/Glyctk/Mtch2/Pgk1/Galk1/Hk3/App/Ucp2/Hsd11b1/Hdac4/Gusb/Ogdh/Foxk1/Idnk/Rptor/Pfkl/Nupr1/Bpgm/Ids/Neu1/Ogt/Foxk2/Git1	32
GO:1903706	BP	GO:1903706	regulation of hemopoiesis	62/1957	447/28564	9.54203e-08	5.05294e-06	3.49266e-06	Cdkn2a/Pnp/Isg15/Scin/Mmp14/Ninj1/Nckap1l/Adrm1/Paf1/Fbxo7/Pglyrp1/Fam210b/Rnf41/Phf10/Ctnnb1/Cd1d1/Tfe3/Ctr9/Brpf3/Itgb3/Brd7/Cbfb/Hcls1/Spi1/Vsir/Tesc/C1qc/Il18/Meaf6/Ccl3/Ripk1/Tox/Nme1/Mapk14/Sos1/Lilrb4a/Cdc73/Tgfbr2/Rbm15/Rc3h2/Il15ra/Traf6/Cib1/Zbtb7b/Mdk/Pithd1/Smarca4/Smarcd1/Dtx1/Sh2b3/Smarcb1/Cdk6/Lag3/Ap3b1/Xrcc6/Anxa1/Ppargc1b/Tnf/Fes/Il12b/Casp8/Ppp2r3c	62
GO:0043543	BP	GO:0043543	protein acylation	42/1957	254/28564	9.63612e-08	5.05679e-06	3.49532e-06	Tada2b/Zdhhc1/Tada1/Zdhhc17/Nat9/Naa20/Zmpste24/Jade1/Usp22/Cep295/Zdhhc14/Spi1/Taf6l/Hat1/App/Meaf6/Pml/Esco1/Dmap1/Msl3l2/Ogdh/Taf12/Pole3/Pih1d1/Nfyc/Naa60/Myo1c/Smarca4/Nfya/Zdhhc18/Smarcb1/Zdhhc13/Noc2l/Crtc2/Hcfc1/Zdhhc3/Nupr1/Kansl3/Ogt/Wdr5/Supt3/Sin3a	42
GO:0033044	BP	GO:0033044	regulation of chromosome organization	41/1957	246/28564	1.09133e-07	5.55356e-06	3.83869e-06	Pkib/Nek6/Gnl3l/Trim28/Phf10/Dnmt1/Ctnnb1/Dync1li1/Brd7/Xrcc1/Trappc12/Incenp/Mcm2/Tasor/Ssbp1/Mnat1/Pml/Actr8/Smg5/Ercc1/Mad1l1/Rad50/Nbn/Cdca8/Atrx/Xrcc4/Pnkp/Pphln1/Map2k7/Anapc15/Smarca4/Smarcd1/Acd/Anapc2/Smarcb1/Nfrkb/Rmi2/Prkcq/Actr5/Sin3a/Ten1	41
GO:0006754	BP	GO:0006754	ATP biosynthetic process	24/1957	104/28564	1.09601e-07	5.55356e-06	3.83869e-06	Pkm/Aldoa/Uqcc3/Ndufb8/Atp5j2/Ndufc2/Atp5c1/Eno1/Ndufa3/Ndufs1/Ndufb10/Ndufc1/Sdhb/Ndufb3/Pid1/Sdhc/Ndufs6/Antkmt/Ndufa9/Sdhd/Ndufab1/Map2k1/Ndufv3/Nudt2	24
GO:0070585	BP	GO:0070585	protein localization to mitochondrion	24/1957	104/28564	1.09601e-07	5.55356e-06	3.83869e-06	Cdkn2a/Isg15/Tspo/Timm50/Fbxo7/Pam16/Hk2/Bid/Mff/Marchf5/Fkbp8/Timm9/Mtch2/Tomm5/Oxa1l/Tomm70a/Timm23/Srebf1/Pmpca/Bax/Bag4/Lrrk2/Pink1/Ap3b1	24
GO:0016197	BP	GO:0016197	endosomal transport	40/1957	237/28564	1.09641e-07	5.55356e-06	3.83869e-06	Snx9/Rab6a/Tmem50b/Rab35/Washc1/Sorl1/Arhgap8/Ubxn6/Vamp3/Micall1/Heatr5a/Chmp5/Tbc1d14/Vamp4/Vta1/Snx27/Ankrd27/Dennd5a/Gga3/Vps50/Tmem87b/Cln5/Snx2/Ap5s1/Nsg2/Vps35/Ap1s2/Lrrk2/Itsn2/Vti1a/Lamtor1/Vps4b/Acap2/Laptm4b/Tbc1d10b/Fcgr2b/Tom1/Ap5z1/Ehd3/Vps53	40
GO:0016571	BP	GO:0016571	histone methylation	28/1957	135/28564	1.13446e-07	5.69673e-06	3.93766e-06	Fh1/Kmt2b/Paf1/H1f2/Ctnnb1/Ctr9/H1f3/N6amt1/Wdr77/Ntmt1/Nelfa/Phf1/Clns1a/Ehmt2/Suv39h2/Ezh2/Pih1d1/Nfyc/Nelfe/Nfya/Smarcb1/Hcfc1/Myd88/Kansl3/Prmt5/Ogt/Men1/Wdr5	28
GO:0002443	BP	GO:0002443	leukocyte mediated immunity	65/1957	480/28564	1.16139e-07	5.78214e-06	3.99669e-06	C1qb/Pnp/Myo1f/Sh2d1a/Prdx1/Hmox1/Vamp8/Nckap1l/Irak4/Crk/Fcer1g/Wdr1/Pvr/Pms2/Scimp/H2-T22/Il1b/Serpinb9/Irf7/Cr2/Cd1d1/C1ra/C1s1/Spi1/Vsir/Bst2/Bcl3/C2/Fbxo38/C1qc/Il18/Il27ra/Ctsc/H2-T24/Klrk1/Ercc1/Il18r1/Rnf8/Cd70/Nbn/C1qa/Fcgr1/Lilrb4a/Stx11/Cr1l/Xrcc4/Gfer/Pdpk1/Traf6/Abr/Milr1/H60b/Stat6/Btk/Lag3/Myd88/Fcgr2b/Clcf1/Ap1g1/Dusp22/Tfrc/Tnf/Fes/Il12b/Anxa3	65
GO:0097193	BP	GO:0097193	intrinsic apoptotic signaling pathway	49/1957	322/28564	1.25493e-07	6.19491e-06	4.282e-06	Pnp/Bcl2a1b/Gpx1/Diablo/Vdac2/Hmox1/Eno1/Pttg1ip/Bid/Casp9/Aldh2/Mif/S100a8/Casp6/Nck1/Ei24/Rps27l/Mtch2/Ptpn1/Ppp2r5c/Stk11/Bcl3/Ivns1abp/Pml/Uri1/Prkra/Plscr1/Ifi204/Gsdme/Nbn/Trap1/Bax/Bcl2l12/Siah1a/Ell3/Lrrk2/Hyou1/Noc2l/Map2k1/Pink1/Nupr1/Mdm4/Ifi214/Tnf/Casp2/Hdac1/Pdk1/Creb3/Gskip	49
GO:0009201	BP	GO:0009201	ribonucleoside triphosphate biosynthetic process	26/1957	120/28564	1.2757e-07	6.24447e-06	4.31626e-06	Pkm/Aldoa/Pnp/Uqcc3/Ndufb8/Atp5j2/Ndufc2/Atp5c1/Eno1/Ndufa3/Ndufs1/Ndufb10/Ndufc1/Sdhb/Ndufb3/Pid1/Sdhc/Nme1/Ndufs6/Antkmt/Ndufa9/Sdhd/Ndufab1/Map2k1/Ndufv3/Nudt2	26
GO:2001020	BP	GO:2001020	regulation of response to DNA damage stimulus	48/1957	313/28564	1.32457e-07	6.42969e-06	4.44428e-06	Cdkn2a/Pnp/Pttg1ip/Fh1/Tada2b/Nudt16l1/Bid/Tada1/Casp9/Trim28/Mif/Zmpste24/Phf10/Usp22/Helq/Brd7/Xrcc1/Mtch2/Nsmce1/Taf6l/Ppp4c/Meaf6/Pml/Dmap1/Actr8/Plscr1/Ercc1/Rnf8/Xrcc4/Pnkp/Taf12/Trip12/Cry1/Bcl2l12/Ell3/Smarca4/Ercc8/Smarcd1/Smarcb1/Nfrkb/Rmi2/Hdac10/Actr5/Rnf169/Rad52/Pcbp4/Wdr48/Supt3	48
GO:0051251	BP	GO:0051251	positive regulation of lymphocyte activation	51/1957	342/28564	1.34645e-07	6.48189e-06	4.48037e-06	Aif1/Pnp/Mmp14/Itgal/Il1a/Nckap1l/Pms2/Il1b/Mif/Phf10/Nck1/Ptpn22/Lgals1/Cd1d1/Brd7/Cbfb/Spi1/Vsir/Il18/Bloc1s6/Tox/Cd38/Clec7a/Bst1/Lilrb4a/Tgfbr2/Pdcd1lg2/Il15ra/Traf6/Zbtb7b/Mdk/Smarca4/Smarcd1/Stat6/Smarcb1/Btk/Myd88/Sirpa/Flot2/Ap3b1/Prkcq/Clcf1/Xrcc6/Anxa1/Tyk2/Cd209b/Ap1g1/Tfrc/Il12b/Vcam1/Ppp2r3c	51
GO:0042273	BP	GO:0042273	ribosomal large subunit biogenesis	19/1957	70/28564	1.50035e-07	7.16355e-06	4.95154e-06	Bop1/Cinp/Malsu1/Znhit6/Fastkd2/Mrpl20/Nip7/Spata5/Dhx30/Nifk/Ftsj3/Rsl24d1/Pes1/Noc2l/Gtf3a/Tma16/LTO1/Nop2/Znhit3	19
GO:0019216	BP	GO:0019216	regulation of lipid metabolic process	56/1957	393/28564	1.59635e-07	7.55995e-06	5.22554e-06	Tspo/Il1a/Sf1/Ddx20/Abcd1/Abca7/Elovl5/Il1b/Washc1/Idh1/Zmpste24/Sorl1/Pik3cg/Lsr/Apoc1/Thra/Psap/Akt2/Gk/Arf1/Lpcat1/Asah1/Fam3a/Srebf1/Cpt1a/Arv1/Stard4/Fdps/Ormdl1/Pde3b/Abhd5/Nr1d2/Rora/Ccnc/Scarb1/Appl2/Daglb/Vav2/Rnf213/Rptor/Wdtc1/Rab38/Samd8/Fabp5/Chp1/Prmt3/Rubcnl/Mid1ip1/Tbl1xr1/Anxa1/Acsl4/Rubcn/Lpgat1/Mtmr9/Tnf/Pdk1	56
GO:0031348	BP	GO:0031348	negative regulation of defense response	43/1957	268/28564	1.63323e-07	7.67224e-06	5.30316e-06	Gpx1/Isg15/Psma1/Crk/Cst7/Pglyrp1/Serpinb9/Ptpn22/Oas1g/Lyar/Arg2/Macir/Ttll12/Mul1/Sirt2/Ifi204/Nploc4/Fam3a/Acod1/Nlrc5/Gfer/Sec14l1/Elf4/Mfhas1/Nr1d2/Rora/Vps35/Riok3/Mdk/Calcrl/Abr/Nlrc3/Il22ra2/Cnot7/Zdhhc18/Ilrun/Sharpin/Sirpa/Ifi214/Fcgr2b/Cd200r1/Git1/Il12b	43
GO:0006099	BP	GO:0006099	tricarboxylic acid cycle	13/1957	34/28564	1.6703e-07	7.73997e-06	5.34997e-06	Mrps36/Fh1/Suclg1/Idh1/Sdhb/Idh2/Dlat/Pdhb/Sdhc/Sucla2/Ogdh/Sdhd/Suclg2	13
GO:0044843	BP	GO:0044843	cell cycle G1/S phase transition	42/1957	259/28564	1.67816e-07	7.73997e-06	5.34997e-06	Aif1/Cdkn2a/Paf1/Fbxo7/Eif4g1/Bid/Lsm10/Jade1/Phf10/Ppp2ca/E2f6/Brd7/Gpr132/Rps27l/Ppp2r5c/Mnat1/Pml/Eif4ebp1/Plk3/Prmt2/Cdc73/Cul4b/Ezh2/Ppp6c/Appl2/Tcf19/Smarca4/Smarcd1/Rptor/Smarcb1/Ccnd1/Cdk6/Nasp/Cdk7/Tm4sf5/Anxa1/Map3k11/Rcc1/Men1/Ube2e2/Casp2/Pim2	42
GO:0070663	BP	GO:0070663	regulation of leukocyte proliferation	45/1957	287/28564	1.68751e-07	7.73997e-06	5.34997e-06	Aif1/Cdkn2a/Pnp/Lst1/Ccl12/Itgal/Il1a/Nckap1l/Tnfrsf13b/Bid/Lgals3/Il1b/Mif/Nck1/Ctnnb1/Ptpn22/Cd1d1/Arg2/Vsir/Ripor2/Il18/Hhex/Cd38/Mad1l1/Bst1/Sos1/Lilrb4a/Tgfbr2/Pdcd1lg2/Traf6/Tspan32/Zbtb7b/Stat6/Btk/Myd88/Prkcq/Fcgr2b/Twsg1/Clcf1/Anxa1/Tyk2/Cd209b/Tfrc/Il12b/Vcam1	45
GO:0006096	BP	GO:0006096	glycolytic process	23/1957	99/28564	1.75879e-07	7.94453e-06	5.49136e-06	Pkm/Aldoa/Gapdh/Tpi1/Eno1/Hk2/Ppp2ca/Mtch2/Pgk1/Galk1/Hk3/App/Ucp2/Hdac4/Ogdh/Foxk1/Rptor/Pfkl/Nupr1/Bpgm/Ogt/Foxk2/Git1	23
GO:0019646	BP	GO:0019646	aerobic electron transport chain	18/1957	64/28564	1.75939e-07	7.94453e-06	5.49136e-06	Uqcc3/Ndufb8/Cox5a/Ndufc2/Cox8a/Uqcr11/Uqcrq/Cox6a1/Ndufs1/Sdhb/Cox7a2/Cox4i2/Sdhc/Ndufaf1/Ndufs6/Sdhd/Pink1/Coq9	18
GO:0044282	BP	GO:0044282	small molecule catabolic process	52/1957	355/28564	1.81776e-07	8.14495e-06	5.62989e-06	Pkm/Aldoa/Ldha/Gapdh/Pnp/Tpi1/Dera/Nagk/Echs1/Eno1/Akr1a1/Renbp/Scly/Abcd3/Decr1/Gcsh/Bcat2/Abcd1/Etfdh/Gatd1/Qprt/Eci2/Upp1/Glyctk/Arg2/Pgk1/Got2/Mccc2/Akt2/Galk1/Esd/Acot7/Pycrl/Cpt1a/Aig1/Eci1/Foxk1/Idnk/Scarb1/Pdxp/Hgd/Hsd17b4/Bpnt2/Pfkl/Ids/Gnpda2/Auh/Acot8/Hsd3b7/Acox1/Foxk2/Pnkd	52
GO:0009142	BP	GO:0009142	nucleoside triphosphate biosynthetic process	27/1957	130/28564	1.84321e-07	8.19595e-06	5.66515e-06	Pkm/Aldoa/Pnp/Uqcc3/Ndufb8/Atp5j2/Ndufc2/Atp5c1/Eno1/Ndufa3/Ndufs1/Ndufb10/Ndufc1/Sdhb/Ndufb3/Pid1/Sdhc/Nme1/Ndufs6/Antkmt/Ndufa9/Sdhd/Ndufab1/Cmpk2/Map2k1/Ndufv3/Nudt2	27
GO:0050670	BP	GO:0050670	regulation of lymphocyte proliferation	42/1957	260/28564	1.87087e-07	8.25594e-06	5.70662e-06	Aif1/Cdkn2a/Pnp/Lst1/Itgal/Il1a/Nckap1l/Tnfrsf13b/Bid/Lgals3/Il1b/Mif/Nck1/Ctnnb1/Ptpn22/Cd1d1/Arg2/Vsir/Ripor2/Il18/Cd38/Mad1l1/Bst1/Sos1/Lilrb4a/Tgfbr2/Pdcd1lg2/Traf6/Tspan32/Zbtb7b/Btk/Myd88/Prkcq/Fcgr2b/Twsg1/Clcf1/Anxa1/Tyk2/Cd209b/Tfrc/Il12b/Vcam1	42
GO:0070661	BP	GO:0070661	leukocyte proliferation	56/1957	396/28564	2.06107e-07	9.02688e-06	6.2395e-06	Aif1/Cdkn2a/Pnp/Lst1/Ccl12/Itgal/Il1a/Nckap1l/Tnfrsf13b/Ebi3/Bid/Lgals3/Il1b/Psmb10/Washc1/Mif/Cr2/Nck1/Ctnnb1/Ptpn22/Cd1d1/Arg2/Vsir/Ripor2/Il18/Hhex/Cd38/Mad1l1/Cd70/Bst1/Sos1/Lilrb4a/Cfb/Tgfbr2/Pdcd1lg2/Elf4/Bax/Rc3h2/Traf6/Tspan32/Zbtb7b/Stat6/Btk/Myd88/Bap1/Prkcq/Fcgr2b/Stat4/Twsg1/Clcf1/Anxa1/Tyk2/Cd209b/Tfrc/Il12b/Vcam1	56
GO:0006757	BP	GO:0006757	ATP generation from ADP	23/1957	100/28564	2.13712e-07	9.24643e-06	6.39125e-06	Pkm/Aldoa/Gapdh/Tpi1/Eno1/Hk2/Ppp2ca/Mtch2/Pgk1/Galk1/Hk3/App/Ucp2/Hdac4/Ogdh/Foxk1/Rptor/Pfkl/Nupr1/Bpgm/Ogt/Foxk2/Git1	23
GO:0006888	BP	GO:0006888	endoplasmic reticulum to Golgi vesicle-mediated transport	26/1957	123/28564	2.14295e-07	9.24643e-06	6.39125e-06	Rnf139/Sorl1/Rab1b/Stx18/Sar1b/Trappc12/Arf1/Tbc1d20/Trappc2l/Tmed3/Trappc6a/Tfg/Trappc4/Arcn1/Tmed10/Stx17/Lrrk2/Sec22c/Rangrf/Trappc5/Sec22b/Vti1a/Hyou1/Kdelr2/Trappc8/Copb2	26
GO:0006090	BP	GO:0006090	pyruvate metabolic process	27/1957	131/28564	2.1716e-07	9.25436e-06	6.39673e-06	Pkm/Aldoa/Ldha/Gapdh/Tpi1/Eno1/Hk2/Ppp2ca/Mtch2/Pgk1/Dlat/Galk1/Hk3/Pdhb/App/Ucp2/Hdac4/Ogdh/Foxk1/Rptor/Pfkl/Nupr1/Bpgm/Ogt/Foxk2/Pdk1/Git1	27
GO:0061620	BP	GO:0061620	glycolytic process through glucose-6-phosphate	10/1957	20/28564	2.17656e-07	9.25436e-06	6.39673e-06	Pkm/Aldoa/Gapdh/Tpi1/Eno1/Pgk1/Galk1/Foxk1/Pfkl/Foxk2	10
GO:0046031	BP	GO:0046031	ADP metabolic process	24/1957	108/28564	2.3319e-07	9.84299e-06	6.80361e-06	Pkm/Aldoa/Gapdh/Tpi1/Eno1/Nudt9/Hk2/Ppp2ca/Mtch2/Pgk1/Galk1/Hk3/App/Ucp2/Hdac4/Ogdh/Foxk1/Rptor/Pfkl/Nupr1/Bpgm/Ogt/Foxk2/Git1	24
GO:0031331	BP	GO:0031331	positive regulation of cellular catabolic process	60/1957	438/28564	2.36222e-07	9.89922e-06	6.84247e-06	Gabarap/Hmox1/Rnf139/Fbxo22/Snx9/Fbxo7/Ccny/Irgm1/Abcd1/Paip1/Bid/Trim30a/Il1b/Ppp2ca/Nnt/Ptpn1/Stk11/Irgm2/Psen2/Akt2/Tardbp/Sirt2/App/Usp5/Tob1/Polr2g/Plk3/Cpt1a/Vps13d/Bax/Fzr1/Hpse/Rc3h2/Abhd5/Ulk2/Dxo/Ago2/Daglb/Lrrk2/Rptor/Nanos1/Cnot7/Rab3gap1/Wdr45/Dhrsx/Tsc1/Map2k1/Pink1/Cop1/Grsf1/Zc3h18/Mov10/Tom1/Dcn/Pnpt1/Rufy4/Tnf/Trim12c/Git1/Pim2	60
GO:0006165	BP	GO:0006165	nucleoside diphosphate phosphorylation	25/1957	116/28564	2.46431e-07	1.02533e-05	7.0872e-06	Pkm/Aldoa/Gapdh/Tpi1/Eno1/Hk2/Ppp2ca/Mtch2/Pgk1/Galk1/Hk3/App/Ucp2/Nme1/Hdac4/Ogdh/Foxk1/Cmpk2/Rptor/Pfkl/Nupr1/Bpgm/Ogt/Foxk2/Git1	25
GO:1990266	BP	GO:1990266	neutrophil migration	27/1957	132/28564	2.5535e-07	1.0549e-05	7.29162e-06	Cxcl9/Myo1f/Ccl12/Il1a/Nckap1l/Irak4/Fcer1g/Wdr1/Lgals3/Il1b/Ccl8/S100a8/Cxcl11/Sell/Ccl24/Mpp1/Ripor2/Cxcl10/Ccl3/Bsg/Cxcl2/Bst1/Mdk/Ccl22/Ccl6/Myd88/Ccl4	27
GO:0050867	BP	GO:0050867	positive regulation of cell activation	59/1957	430/28564	2.80706e-07	1.15149e-05	7.95924e-06	Aif1/Pnp/Mmp14/Itgal/Vamp8/Il1a/Nckap1l/Fcer1g/Pms2/Il1b/Mif/Phf10/Nck1/Ptpn22/Kars/Lgals1/Cd1d1/Brd7/Cbfb/Spi1/Vsir/Il18/Ctsc/Bloc1s6/Klrk1/Tox/Cd38/Clec7a/Bst1/Lilrb4a/Tgfbr2/Pdcd1lg2/Clec4d/Il15ra/Traf6/Zbtb7b/Mdk/Lrrk2/Smarca4/Smarcd1/Stat6/Smarcb1/Btk/Myd88/Sirpa/Flot2/Ap3b1/Prkcq/Clcf1/Xrcc6/Anxa1/Tyk2/Cd209b/Ap1g1/Tfrc/Tnf/Il12b/Vcam1/Ppp2r3c	59
GO:0032944	BP	GO:0032944	regulation of mononuclear cell proliferation	42/1957	264/28564	2.86896e-07	1.16865e-05	8.07785e-06	Aif1/Cdkn2a/Pnp/Lst1/Itgal/Il1a/Nckap1l/Tnfrsf13b/Bid/Lgals3/Il1b/Mif/Nck1/Ctnnb1/Ptpn22/Cd1d1/Arg2/Vsir/Ripor2/Il18/Cd38/Mad1l1/Bst1/Sos1/Lilrb4a/Tgfbr2/Pdcd1lg2/Traf6/Tspan32/Zbtb7b/Btk/Myd88/Prkcq/Fcgr2b/Twsg1/Clcf1/Anxa1/Tyk2/Cd209b/Tfrc/Il12b/Vcam1	42
GO:0002697	BP	GO:0002697	regulation of immune effector process	63/1957	472/28564	3.03586e-07	1.22805e-05	8.48841e-06	Pnp/Sh2d1a/Hmox1/Vamp8/Nckap1l/Crk/Pglyrp1/Fcer1g/Sema7a/Pvr/Pms2/Scimp/Cfp/H2-T22/Lgals3/Il1b/Serpinb9/Mif/Lacc1/Cr2/Ptpn22/Cd1d1/Cd5l/Spi1/Vsir/Bst2/C2/Fbxo38/Casp1/Il18/Rap1a/Il27ra/H2-T24/Klrk1/Mapkapk2/Il18r1/Fcgr1/Lilrb4a/Cr1l/Cfb/Gfer/Rc3h2/Panx1/Pdpk1/Traf6/Zbtb7b/Appl2/Abr/H60b/Stat6/Btk/Lag3/Myd88/Fcgr2b/Clcf1/Anxa1/Ap1g1/Dusp22/Tfrc/Tnf/Fes/Il12b/Ddx60	63
GO:2000045	BP	GO:2000045	regulation of G1/S transition of mitotic cell cycle	31/1957	167/28564	3.39343e-07	1.36322e-05	9.42277e-06	Aif1/Cdkn2a/Fbxo7/Eif4g1/Bid/Lsm10/Jade1/Phf10/Ppp2ca/Brd7/Rps27l/Ppp2r5c/Mnat1/Pml/Plk3/Prmt2/Cdc73/Cul4b/Ezh2/Appl2/Smarca4/Smarcd1/Rptor/Smarcb1/Ccnd1/Cdk7/Tm4sf5/Anxa1/Men1/Ube2e2/Casp2	31
GO:0051650	BP	GO:0051650	establishment of vesicle localization	34/1957	193/28564	3.42037e-07	1.36463e-05	9.43252e-06	Myo1f/Ctnnb1/Exoc7/Sar1b/Exoc6/Trappc12/Stk11/Arf1/Bloc1s6/Trappc2l/Tesk1/Trappc6a/Trappc4/Tmed10/Madd/Tsg101/Ap1s2/Cops5/Ap3m2/Lrrk2/Myo1c/Stard3/Trappc5/Tor1a/Rab3gap1/Ap1ar/Bicdl1/Map2k1/Vps4b/Chp1/Ap3b1/Cep19/Trappc8/Dpysl2	34
GO:0018022	BP	GO:0018022	peptidyl-lysine methylation	25/1957	118/28564	3.47994e-07	1.37896e-05	9.53152e-06	Fh1/Kmt2b/H1f2/Ctnnb1/Ctr9/H1f3/N6amt1/Nelfa/Phf1/Ehmt2/Suv39h2/Antkmt/Ezh2/Pih1d1/Nfyc/Nelfe/Nfya/Smarcb1/Hcfc1/Vcpkmt/Kansl3/Ogt/Men1/Wdr5/Eef1akmt1	25
GO:0043087	BP	GO:0043087	regulation of GTPase activity	51/1957	353/28564	3.65718e-07	1.43208e-05	9.89871e-06	Rgs10/Gpr65/Ccl12/Rictor/Crk/Snx9/Rgs14/Ccl8/Ccl24/Dock7/Tbc1d8b/Arhgap12/Akt2/Rasa4/F2r/Tbc1d14/Myo9b/Ripor2/Rap1a/Ccl3/Dynlt1f/Tbc1d20/Dynlt1c/Sos1/Sh3bp1/Trappc6a/Rasa1/Ezh2/Gapvd1/Arap2/Tbc1d9b/Pkp4/Rgl1/Vav2/Abr/Lrrk2/Eif2s1/Ccl22/Rab3gap1/Ccl6/Lims1/Tsc1/Map2k1/Tbc1d10b/Cpeb2/Mmut/Pin1/Sipa1l3/Arhgap22/Ccl4/Sipa1l1	51
GO:0051881	BP	GO:0051881	regulation of mitochondrial membrane potential	21/1957	88/28564	3.68645e-07	1.43208e-05	9.89871e-06	Cdkn2a/Ndufc2/Tspo/Abcd1/Bid/Ndufs1/Nnt/Mtch2/Akt2/Mul1/Pid1/Casp1/Ucp2/Bax/Rnf122/Lrrk2/Hebp2/Pink1/Dcn/Tspan4/Ppp2r3c	21
GO:0051656	BP	GO:0051656	establishment of organelle localization	61/1957	454/28564	3.70162e-07	1.43208e-05	9.89871e-06	Myo1f/Hmox1/Vamp8/Rbm10/Fcer1g/Nmd3/Ctnnb1/Actr10/Exoc7/Sar1b/Exoc6/Dock7/Chmp5/Trappc12/Stk11/Incenp/Spice1/Cenpq/Arf1/Hhex/Bloc1s6/Trappc2l/Mad1l1/Ubxn2b/Cdca8/Tesk1/Trappc6a/Trappc4/Tmed10/Seh1l/Madd/Pdpk1/Tsg101/Ap1s2/Cops5/Ap3m2/Milr1/Lrrk2/Myo1c/Bicd2/Stard3/Trappc5/Tor1a/Rab3gap1/Myh9/Btk/Mis12/Nup62/Llgl1/Ap1ar/Bicdl1/Syne1/Map2k1/Vps4b/Chp1/Ap3b1/Cep19/Trappc8/Tspan4/Fes/Dpysl2	61
GO:0002460	BP	GO:0002460	adaptive immune response based on somatic recombination of immune receptors built from immunoglobulin superfamily domains	53/1957	373/28564	3.71234e-07	1.43208e-05	9.89871e-06	C1qb/Pnp/Nckap1l/Fcer1g/Pvr/Pms2/H2-T22/Il1b/Serpinb9/Irf7/Cr2/Cd1d1/C1ra/C1s1/Vsir/Bcl3/C2/Fbxo38/C1qc/Il18/Il27ra/Ctsc/H2-T24/Ercc1/Il18r1/Rnf8/Cd70/Nbn/C1qa/Fcgr1/Lilrb4a/Stx11/Cr1l/Xrcc4/Rc3h2/Rora/Traf6/Clec4n/Zbtb7b/H60b/Stat6/Btk/Myd88/Sema4a/Prkcq/Fcgr2b/Clcf1/Anxa1/Tyk2/Dusp22/Tfrc/Tnf/Il12b	53
GO:0070534	BP	GO:0070534	protein K63-linked ubiquitination	18/1957	67/28564	3.75402e-07	1.43863e-05	9.944e-06	Cdkn2a/Rnf115/Traf1/Ube2e3/Trim30a/Ptpn22/Rnf8/Rnf5/Pnkp/Wwp2/Trip12/Traf6/Rnf135/Rnf213/Traf5/Zfp91/Ube2e2/Trim12c	18
GO:0050792	BP	GO:0050792	regulation of viral process	34/1957	194/28564	3.87768e-07	1.47631e-05	1.02044e-05	Ifitm3/Isg15/Znfx1/Kpna2/Trim30a/Trim28/Lgals1/Oas1g/Eif2ak2/Bst2/Tasor/Gbp7/Bsg/Dynlt1f/Tbc1d20/Plscr1/Ifi204/Rad50/Nbn/Dynlt1c/Tmem250-ps/Furin/Tsg101/Ppie/Cnot7/Ifih1/Ppih/Smpd1/Ifi214/Trim25/Slpi/Cd209b/Tnf/Trim12c	34
GO:2001233	BP	GO:2001233	regulation of apoptotic signaling pathway	58/1957	424/28564	3.91018e-07	1.47901e-05	1.02231e-05	Gpx1/Bcl2l14/Vdac2/Hmox1/Eno1/Pttg1ip/Traf1/Pdcd7/Pam16/Bid/Lgals3/Il1b/Mif/S100a8/Nck1/Ctnnb1/Ei24/Rffl/Tmc8/Mtch2/Ptpn1/Psen2/Mnt/Ivns1abp/Pml/Uri1/Prkra/Ctsc/Ripk1/Plscr1/Gsdme/Trap1/Bax/Pih1d1/Madd/Bcl2l12/Siah1a/Ell3/Lrrk2/Dapk3/Ctnna1/Hyou1/Noc2l/Rnf34/Map2k1/Pink1/Nupr1/Mdm4/Caap1/Trps1/Cflar/Tnf/Ar/Casp2/Hdac1/Itprip/Creb3/Casp8	58
GO:0046651	BP	GO:0046651	lymphocyte proliferation	51/1957	354/28564	3.99332e-07	1.50071e-05	1.03731e-05	Aif1/Cdkn2a/Pnp/Lst1/Itgal/Il1a/Nckap1l/Tnfrsf13b/Ebi3/Bid/Lgals3/Il1b/Psmb10/Washc1/Mif/Cr2/Nck1/Ctnnb1/Ptpn22/Cd1d1/Arg2/Vsir/Ripor2/Il18/Cd38/Mad1l1/Cd70/Bst1/Sos1/Lilrb4a/Cfb/Tgfbr2/Pdcd1lg2/Elf4/Bax/Rc3h2/Traf6/Tspan32/Zbtb7b/Btk/Myd88/Prkcq/Fcgr2b/Twsg1/Clcf1/Anxa1/Tyk2/Cd209b/Tfrc/Il12b/Vcam1	51
GO:0042326	BP	GO:0042326	negative regulation of phosphorylation	56/1957	405/28564	4.33918e-07	1.62024e-05	1.11993e-05	Cdkn2a/Pkib/Fbxo7/Rgs14/Eif4g1/Pard6a/Il1b/Washc1/Sorl1/Nck1/Ptpn22/Ppp2ca/Fkbp8/Cdk5rap1/Nnt/Mtch2/Aida/Ptpn1/Psen2/Pid1/Tardbp/Sirt2/Il18/Hhex/Ppp5c/Mical1/Lrrk1/Nf2/Tesk1/Hdac4/Lilrb4a/Bax/Tsg101/Cib1/Lrrk2/Niban1/Sh2b3/Ldlrad4/Csk/Nup62/Smpd1/Nupr1/Chp1/Sirpa/Ppp1r15b/Prkar2a/Heg1/Ogt/Rubcn/Men1/Dusp22/Ttc36/Git1/Cbl/Gskip/Pwp1	56
GO:0061615	BP	GO:0061615	glycolytic process through fructose-6-phosphate	11/1957	26/28564	4.47902e-07	1.6618e-05	1.14866e-05	Pkm/Aldoa/Gapdh/Tpi1/Eno1/Ppp2ca/Pgk1/Galk1/Foxk1/Pfkl/Foxk2	11
GO:0030098	BP	GO:0030098	lymphocyte differentiation	63/1957	478/28564	4.74301e-07	1.73426e-05	1.19874e-05	Cdkn2a/Pnp/Mmp14/Il1a/Nckap1l/Adrm1/Fbxo7/Pglyrp1/Fcer1g/Il1b/Cr2/Rnf41/Phf10/Ctnnb1/Ptpn22/Lgals1/Cd1d1/Gpr89/Brd7/Cbfb/Spi1/Psap/Vsir/Stk11/Bcl3/Bcl11a/Il18/Hhex/Tox/Il18r1/Sos1/Lilrb4a/Xrcc4/Tgfbr2/Pknox1/Ezh2/Bax/Rc3h2/Clec4d/Il15ra/Rora/Zbtb7b/Mdk/Polm/Smarca4/Tnfsf8/Smarcd1/Stat6/Dtx1/Sh2b3/Smarcb1/Btk/Tsc1/Cdk6/Lag3/Sema4a/Ap3b1/Clcf1/Xrcc6/Anxa1/Men1/Il12b/Ppp2r3c	63
GO:0006735	BP	GO:0006735	NADH regeneration	9/1957	17/28564	4.79339e-07	1.73426e-05	1.19874e-05	Pkm/Aldoa/Gapdh/Tpi1/Eno1/Pgk1/Foxk1/Pfkl/Foxk2	9
GO:0061621	BP	GO:0061621	canonical glycolysis	9/1957	17/28564	4.79339e-07	1.73426e-05	1.19874e-05	Pkm/Aldoa/Gapdh/Tpi1/Eno1/Pgk1/Foxk1/Pfkl/Foxk2	9
GO:0061718	BP	GO:0061718	glucose catabolic process to pyruvate	9/1957	17/28564	4.79339e-07	1.73426e-05	1.19874e-05	Pkm/Aldoa/Gapdh/Tpi1/Eno1/Pgk1/Foxk1/Pfkl/Foxk2	9
GO:0051648	BP	GO:0051648	vesicle localization	36/1957	214/28564	5.03511e-07	1.81046e-05	1.25142e-05	Myo1f/Ctnnb1/Pik3cg/Exoc7/Sar1b/Exoc6/Trappc12/Stk11/Arf1/Tpgs1/Bloc1s6/Trappc2l/Tesk1/Trappc6a/Trappc4/Tmed10/Madd/Tsg101/Ap1s2/Cops5/Ap3m2/Lrrk2/Myo1c/Stard3/Trappc5/Tor1a/Rab3gap1/Ap1ar/Bicdl1/Map2k1/Vps4b/Chp1/Ap3b1/Cep19/Trappc8/Dpysl2	36
GO:0062012	BP	GO:0062012	regulation of small molecule metabolic process	53/1957	377/28564	5.20518e-07	1.86013e-05	1.28575e-05	Ndufc2/Eno1/Tspo/Fh1/Abcd1/Elovl5/Il1b/Lacc1/Zmpste24/Ppp2ca/Apoc1/Mtch2/Stk11/Akt2/Pid1/Gk/App/Fam3a/Srebf1/Hsd11b1/Cpt1a/Arv1/Hdac4/Stard4/Fdps/Antkmt/Foxk1/Ranbp2/Cry1/Slc7a7/Rora/Nln/Appl2/Gpt/Clk2/Rptor/Wdtc1/Myh9/Fabp5/Map2k1/Nupr1/Prmt3/Mid1ip1/Guca1a/Anxa1/Acsl4/Ogt/Lpgat1/Foxk2/Tnf/Wdr5/Pdk1/Git1	53
GO:0017004	BP	GO:0017004	cytochrome complex assembly	13/1957	37/28564	5.2793e-07	1.87512e-05	1.29611e-05	Uqcc3/Cox17/Tmem223/Pet100/Coa5/Coa6/Hccs/Cox14/Surf1/Coa4/Cox10/Cox19/Uqcc2	13
GO:0030490	BP	GO:0030490	maturation of SSU-rRNA	15/1957	49/28564	5.5397e-07	1.95568e-05	1.35179e-05	Fcf1/Tsr3/Riok1/Mrps11/Ddx52/Srfbp1/Rrp36/Wdr3/Utp23/Bysl/Kri1/Riok3/Ercc2/Heatr1/Utp4	15
GO:0009135	BP	GO:0009135	purine nucleoside diphosphate metabolic process	24/1957	113/28564	5.6526e-07	1.97164e-05	1.36282e-05	Pkm/Aldoa/Gapdh/Tpi1/Eno1/Nudt9/Hk2/Ppp2ca/Mtch2/Pgk1/Galk1/Hk3/App/Ucp2/Hdac4/Ogdh/Foxk1/Rptor/Pfkl/Nupr1/Bpgm/Ogt/Foxk2/Git1	24
GO:0009179	BP	GO:0009179	purine ribonucleoside diphosphate metabolic process	24/1957	113/28564	5.6526e-07	1.97164e-05	1.36282e-05	Pkm/Aldoa/Gapdh/Tpi1/Eno1/Nudt9/Hk2/Ppp2ca/Mtch2/Pgk1/Galk1/Hk3/App/Ucp2/Hdac4/Ogdh/Foxk1/Rptor/Pfkl/Nupr1/Bpgm/Ogt/Foxk2/Git1	24
GO:0006360	BP	GO:0006360	transcription by RNA polymerase I	17/1957	62/28564	5.73423e-07	1.98821e-05	1.37427e-05	Pdcd7/Ttf1/Spty2d1/Zmpste24/Polr2l/Lyar/Utp15/Maf1/Pih1d1/Ippk/Myo1c/Smarca4/Ercc2/Mars1/Smarcb1/Heatr1/Pwp1	17
GO:0006470	BP	GO:0006470	protein dephosphorylation	39/1957	243/28564	5.97928e-07	2.04878e-05	1.41615e-05	Nckap1l/Timm50/Nck1/Ptpn22/Sympk/Ppp6r1/Ppp2ca/Ppm1d/Ywhab/Ptpn1/Ppp2r5c/Stk11/Calm3/Ppp1r9b/Ssh2/Ppp5c/Ptpn7/Rprd1b/Pdp2/Ptpn12/Fam220a/Ppp6c/Mfhas1/Ilkap/Pdxp/Rprd1a/Tsc1/Smpd1/Ppp2cb/Pink1/Ppm1h/Ppp1r2/Dusp5/Ppp1r15b/Ppm1l/Pin1/Ptpn9/Dusp22/Tnf	39
GO:0042098	BP	GO:0042098	T cell proliferation	39/1957	243/28564	5.97928e-07	2.04878e-05	1.41615e-05	Aif1/Cdkn2a/Pnp/Itgal/Il1a/Nckap1l/Ebi3/Bid/Lgals3/Il1b/Psmb10/Washc1/Nck1/Ctnnb1/Ptpn22/Cd1d1/Arg2/Vsir/Ripor2/Il18/Mad1l1/Sos1/Lilrb4a/Tgfbr2/Pdcd1lg2/Elf4/Bax/Rc3h2/Traf6/Tspan32/Zbtb7b/Prkcq/Twsg1/Anxa1/Tyk2/Cd209b/Tfrc/Il12b/Vcam1	39
GO:0043161	BP	GO:0043161	proteasome-mediated ubiquitin-dependent protein catabolic process	58/1957	430/28564	6.24708e-07	2.12803e-05	1.47092e-05	Gabarap/Psmc5/Psma5/Nccrp1/Fbxo22/Psmd8/Tmub2/Ctnnb1/Rffl/Ppp2r5c/Psmd2/Ecpas/Psen2/Man1b1/Fbxo38/Sirt2/Usp5/Pml/Trpc4ap/Psmc1/Usp9x/Nploc4/Plk3/Ubxn2b/Rmnd5a/Smurf2/Rnf5/Fbxl5/Wwp2/Trip12/Fzr1/Araf/Siah1a/Rnf122/Tmem129/Fbxl8/Lrrk2/Erlec1/Ercc8/Jkamp/Fbxl15/Sharpin/Ube4b/Rnf34/Ppp2cb/Usp14/Nemf/Cop1/Fbxo17/Tbl1xr1/Fbxo6/Trim25/Hectd3/Ogt/Ubr1/Ttc36/Fem1c/Zfp598	58
GO:0000045	BP	GO:0000045	autophagosome assembly	23/1957	106/28564	6.4813e-07	2.19498e-05	1.5172e-05	Gabarap/Irgm1/Rab1b/Irgm2/Tbc1d14/Ehmt2/Ubxn2b/Rab43/Rnf5/Vmp1/Ulk2/Ctsd/Stx17/Lrrk2/Rab3gap1/Wdr45/Sec22b/Pink1/Nupr1/Phf23/Tom1/Rufy4/Atg3	23
GO:0032943	BP	GO:0032943	mononuclear cell proliferation	51/1957	360/28564	6.70197e-07	2.25659e-05	1.55978e-05	Aif1/Cdkn2a/Pnp/Lst1/Itgal/Il1a/Nckap1l/Tnfrsf13b/Ebi3/Bid/Lgals3/Il1b/Psmb10/Washc1/Mif/Cr2/Nck1/Ctnnb1/Ptpn22/Cd1d1/Arg2/Vsir/Ripor2/Il18/Cd38/Mad1l1/Cd70/Bst1/Sos1/Lilrb4a/Cfb/Tgfbr2/Pdcd1lg2/Elf4/Bax/Rc3h2/Traf6/Tspan32/Zbtb7b/Btk/Myd88/Prkcq/Fcgr2b/Twsg1/Clcf1/Anxa1/Tyk2/Cd209b/Tfrc/Il12b/Vcam1	51
GO:0005996	BP	GO:0005996	monosaccharide metabolic process	43/1957	282/28564	6.83578e-07	2.28842e-05	1.58178e-05	Pkm/Aldoa/Ldha/Gapdh/Tpi1/G6pdx/Eno1/Akr1a1/Hk2/Fuom/Zmpste24/Oas1g/Glyctk/Pgk1/Dlat/Stk11/Uxs1/Akt2/Galk1/Hk3/Pdhb/Fam3a/Cpt1a/Mapk14/Foxk1/Ranbp2/Cry1/Rora/Nln/Gpt/Man1c1/Clk2/Wdtc1/Pfkl/Crtc2/Fabp5/Ids/Fpgt/Ogt/Foxk2/Tnf/Wdr5/Pdk1	43
GO:0002263	BP	GO:0002263	cell activation involved in immune response	47/1957	321/28564	7.026e-07	2.33865e-05	1.61651e-05	Myo1f/Itgal/Hmox1/Vamp8/Nckap1l/Pglyrp1/Fcer1g/Pms2/Lgals3/Kars/Lgals1/Lcp1/Spi1/Bcl3/Psen2/App/Il18/Il27ra/Ercc1/Il18r1/Rnf8/Nbn/Lilrb4a/Stx11/Xrcc4/Rc3h2/Pdpk1/Clec4d/Rora/Zbtb7b/Mdk/Abr/Milr1/Stat6/Btk/Tsc1/Myd88/Sema4a/Clcf1/Anxa1/Ap1g1/Men1/Tfrc/Tnf/Fes/Il12b/Anxa3	47
GO:0030217	BP	GO:0030217	T cell differentiation	48/1957	331/28564	7.14281e-07	2.34764e-05	1.62272e-05	Cdkn2a/Pnp/Il1a/Nckap1l/Adrm1/Fcer1g/Il1b/Phf10/Ctnnb1/Ptpn22/Cd1d1/Gpr89/Brd7/Cbfb/Spi1/Psap/Vsir/Stk11/Bcl3/Bcl11a/Il18/Tox/Il18r1/Sos1/Lilrb4a/Xrcc4/Tgfbr2/Pknox1/Rc3h2/Clec4d/Rora/Zbtb7b/Mdk/Smarca4/Tnfsf8/Smarcd1/Stat6/Dtx1/Sh2b3/Smarcb1/Tsc1/Cdk6/Lag3/Sema4a/Ap3b1/Anxa1/Men1/Il12b	48
GO:0048872	BP	GO:0048872	homeostasis of number of cells	54/1957	391/28564	7.18752e-07	2.34764e-05	1.62272e-05	Prdx5/Sfxn1/Isg15/Prdx1/G6pdx/Hmox1/Nckap1l/Fh1/Tnfrsf13b/Fcer1g/Fam210b/Mif/Pik3cd/Exoc6/Tmem14c/Thra/Lyar/Hcls1/Spi1/Mtch2/F2r/P2ry14/Zfx/Il18/Ptbp3/Atxn2/Mapk14/Sos1/Lilrb4a/Smad5/Pknox1/Ezh2/Bax/Mfhas1/Rc3h2/Akt3/Smarca4/Ercc2/Sh2b3/Rpa1/Btk/Fech/Cdk6/Bap1/Bpgm/Ap3b1/Fcgr2b/Stat4/Anxa1/Cflar/Men1/Wdr48/Uba5/Ppp2r3c	54
GO:0006260	BP	GO:0006260	DNA replication	42/1957	273/28564	7.20619e-07	2.34764e-05	1.62272e-05	Cinp/Ttf1/Zmpste24/Jade1/Rfc2/Mcm3/Exd2/Brpf3/Mcm2/Tbrg1/Ssbp1/Meaf6/Rnaseh2a/Tk2/Esco1/Ehmt2/Rtf2/Actr8/Rad50/Nbn/Rmi1/Atrx/Dnajc2/Pole3/Ilkap/Polg2/Top1/Rpa1/Orc2/Lig1/Cst3/Tspyl2/Nfrkb/Rmi2/Nasp/Cenpx/Rnaseh1/Pold1/Nfic/Actr5/Alyref2/Sin3a	42
GO:1903900	BP	GO:1903900	regulation of viral life cycle	30/1957	164/28564	7.2142e-07	2.34764e-05	1.62272e-05	Ifitm3/Isg15/Znfx1/Kpna2/Trim30a/Trim28/Lgals1/Oas1g/Eif2ak2/Bst2/Tasor/Gbp7/Bsg/Plscr1/Ifi204/Rad50/Nbn/Furin/Tsg101/Ppie/Cnot7/Ifih1/Ppih/Smpd1/Ifi214/Trim25/Slpi/Cd209b/Tnf/Trim12c	30
GO:0002449	BP	GO:0002449	lymphocyte mediated immunity	52/1957	372/28564	7.91454e-07	2.56123e-05	1.77036e-05	C1qb/Pnp/Sh2d1a/Prdx1/Nckap1l/Crk/Fcer1g/Pvr/Pms2/H2-T22/Il1b/Serpinb9/Irf7/Cr2/Cd1d1/C1ra/C1s1/Vsir/Bcl3/C2/Fbxo38/C1qc/Il18/Il27ra/Ctsc/H2-T24/Klrk1/Ercc1/Il18r1/Rnf8/Cd70/Nbn/C1qa/Fcgr1/Lilrb4a/Stx11/Cr1l/Xrcc4/Gfer/Traf6/H60b/Stat6/Btk/Lag3/Myd88/Fcgr2b/Clcf1/Ap1g1/Dusp22/Tfrc/Tnf/Il12b	52
GO:0002758	BP	GO:0002758	innate immune response-activating signaling pathway	34/1957	200/28564	8.05138e-07	2.59112e-05	1.79102e-05	Ninj1/Irgm1/Cd300lf/Scimp/Trim30a/Irf7/Lacc1/Ptpn22/Oas1g/Irgm2/Casp1/App/Klrk1/Mapkapk2/Clec7a/Nploc4/Acod1/Irf3/Tmem126a/Sec14l1/Clpb/Mfhas1/Pdpk1/Clec4n/Riok3/Appl2/Rnf135/Ifih1/Irak2/Myd88/Tnip1/Ap3b1/Tnf/Ddx60	34
GO:2001234	BP	GO:2001234	negative regulation of apoptotic signaling pathway	39/1957	246/28564	8.21873e-07	2.63044e-05	1.8182e-05	Gpx1/Vdac2/Hmox1/Eno1/Pttg1ip/Pam16/Bid/Lgals3/Il1b/Mif/Ctnnb1/Rffl/Ptpn1/Psen2/Mnt/Ivns1abp/Uri1/Ripk1/Trap1/Bax/Pih1d1/Madd/Bcl2l12/Ell3/Lrrk2/Ctnna1/Hyou1/Noc2l/Rnf34/Map2k1/Pink1/Mdm4/Caap1/Cflar/Tnf/Ar/Hdac1/Itprip/Creb3	39
GO:0019318	BP	GO:0019318	hexose metabolic process	40/1957	256/28564	8.75848e-07	2.78788e-05	1.92702e-05	Pkm/Aldoa/Ldha/Gapdh/Tpi1/G6pdx/Eno1/Hk2/Fuom/Zmpste24/Oas1g/Glyctk/Pgk1/Dlat/Stk11/Akt2/Galk1/Hk3/Pdhb/Fam3a/Cpt1a/Mapk14/Foxk1/Ranbp2/Cry1/Rora/Nln/Gpt/Man1c1/Clk2/Wdtc1/Pfkl/Crtc2/Fabp5/Fpgt/Ogt/Foxk2/Tnf/Wdr5/Pdk1	40
GO:0002237	BP	GO:0002237	response to molecule of bacterial origin	56/1957	414/28564	8.84884e-07	2.80133e-05	1.93632e-05	Cxcl9/Gbp2/Il1a/Paf1/Irgm1/Scimp/Trim30a/Il1b/Mif/S100a8/Cr2/Ptpn22/Cxcl11/Ctr9/Eif2ak2/Spi1/Chmp5/Irgm2/F2r/Sirt2/Casp1/Cxcl10/Il18/Ncf2/Irf5/Klrk1/Plscr1/Mapkapk2/Acod1/Cxcl2/Mapk14/Lilrb4a/Irf3/Cdc73/Pdcd1lg2/Map2k7/Tab2/Traf6/Scarb1/Cmpk2/Abr/Nlrc3/Btk/Fcgr4/Irak2/Myd88/Tnip1/Sirpa/Gbp6/Fcgr2b/Slpi/Ogt/Tnf/Trim12c/Git1/Il12b	56
GO:0032640	BP	GO:0032640	tumor necrosis factor production	33/1957	192/28564	9.01082e-07	2.83719e-05	1.9611e-05	Tspo/Il1a/Fcer1g/Trim30a/Mif/Ptpn22/Oas1g/Arg2/Vsir/Bcl3/Psen2/App/Il18/Ccl3/Il27ra/Ripk1/Mapkapk2/Clec7a/Arfgef2/Mapk14/Lilrb4a/Elf4/Lrrk2/Nlrc3/Ifih1/Ilrun/Btk/Myd88/Frmd8/Sirpa/Cd209b/Ccl4/Il12b	33
GO:0009185	BP	GO:0009185	ribonucleoside diphosphate metabolic process	25/1957	124/28564	9.29725e-07	2.91164e-05	2.01256e-05	Pkm/Aldoa/Gapdh/Tpi1/Eno1/Nudt9/Hk2/Ppp2ca/Mtch2/Pgk1/Galk1/Hk3/App/Ucp2/Dhodh/Hdac4/Ogdh/Foxk1/Rptor/Pfkl/Nupr1/Bpgm/Ogt/Foxk2/Git1	25
GO:0019058	BP	GO:0019058	viral life cycle	40/1957	257/28564	9.69719e-07	3.02065e-05	2.08791e-05	Ifitm3/Isg15/Vamp8/Znfx1/Kpna2/Trim30a/Trim28/Ccl8/Lgals1/Oas1g/Eif2ak2/Itgb3/Chmp5/Bst2/Tasor/Gbp7/Bsg/Tbc1d20/Vta1/Plscr1/Ifi204/Rad50/Nbn/Rab43/Spcs1/Furin/Tsg101/Ppie/Cnot7/Ifih1/Ppih/Smarcb1/Smpd1/Vps4b/Ifi214/Trim25/Slpi/Cd209b/Tnf/Trim12c	40
GO:1902107	BP	GO:1902107	positive regulation of leukocyte differentiation	35/1957	211/28564	1.01158e-06	3.1177e-05	2.155e-05	Pnp/Mmp14/Ninj1/Nckap1l/Phf10/Cd1d1/Itgb3/Brd7/Cbfb/Hcls1/Spi1/Vsir/Tesc/Il18/Ccl3/Ripk1/Tox/Lilrb4a/Tgfbr2/Il15ra/Traf6/Zbtb7b/Mdk/Smarca4/Smarcd1/Smarcb1/Ap3b1/Xrcc6/Anxa1/Ppargc1b/Tnf/Fes/Il12b/Casp8/Ppp2r3c	35
GO:1903708	BP	GO:1903708	positive regulation of hemopoiesis	35/1957	211/28564	1.01158e-06	3.1177e-05	2.155e-05	Pnp/Mmp14/Ninj1/Nckap1l/Phf10/Cd1d1/Itgb3/Brd7/Cbfb/Hcls1/Spi1/Vsir/Tesc/Il18/Ccl3/Ripk1/Tox/Lilrb4a/Tgfbr2/Il15ra/Traf6/Zbtb7b/Mdk/Smarca4/Smarcd1/Smarcb1/Ap3b1/Xrcc6/Anxa1/Ppargc1b/Tnf/Fes/Il12b/Casp8/Ppp2r3c	35
GO:0071216	BP	GO:0071216	cellular response to biotic stimulus	49/1957	345/28564	1.02056e-06	3.12881e-05	2.16267e-05	Cxcl9/Gbp2/Il1a/Paf1/Irgm1/Bid/Scimp/Trim30a/Il1b/Mif/Zmpste24/Cr2/Ptpn22/Cxcl11/Ctr9/Spi1/Chmp5/Irgm2/Sirt2/Casp1/Cxcl10/Il18/Klrk1/Plscr1/Clec7a/Acod1/Cxcl2/Mapk14/Lilrb4a/Irf3/Cdc73/Pdcd1lg2/Map2k7/Traf6/Cmpk2/Btk/Fcgr4/Irak2/Myd88/Tnip1/Sirpa/Gbp6/Fcgr2b/Ppp1r15b/Ogt/Tnf/Trim12c/Git1/Il12b	49
GO:1901987	BP	GO:1901987	regulation of cell cycle phase transition	58/1957	437/28564	1.06163e-06	3.23768e-05	2.23793e-05	Aif1/Cdkn2a/Ubd/Nek6/Paf1/Fbxo7/Eif4g1/Bid/Lsm10/Jade1/Phf10/Ppp2ca/Dync1li1/Brd7/Gpr132/Rps27l/Ccng1/Ppp2r5c/Parp9/Incenp/App/Mnat1/Pml/Mad1l1/Rad50/Plk3/Nbn/Prmt2/Cdca8/Mapk14/Cdc73/Cul4b/Ezh2/Fzr1/Mta3/Cry1/Anapc15/Taok3/Appl2/Smarca4/Ercc2/Smarcd1/Rptor/Nsun2/Smarcb1/Ccnd1/Cdk6/Vps4b/Cdk7/Prkcq/Aven/Tm4sf5/Xpc/Anxa1/Men1/Ube2e2/Casp2/Sin3a	58
GO:0072593	BP	GO:0072593	reactive oxygen species metabolic process	39/1957	249/28564	1.12201e-06	3.40402e-05	2.3529e-05	Prdx5/Gpx1/Ndufc2/Prdx1/G6pdx/Tspo/Abcd1/Norad/Hk2/Trim30a/Aldh2/Ndufs1/Rnf41/Coq7/Abcb7/Nnt/Arg2/Pid1/Sirt2/App/Il18/Ucp2/Ncf2/Ripk1/Ncf4/Acod1/Hdac4/Mapk14/Tgfbr2/Clcn3/Plau/Hbb-bt/Lrrk2/Prdx4/Pink1/Cflar/Acox1/Ogt/Tnf	39
GO:0006473	BP	GO:0006473	protein acetylation	35/1957	212/28564	1.13288e-06	3.41635e-05	2.36142e-05	Tada2b/Tada1/Nat9/Naa20/Zmpste24/Jade1/Usp22/Cep295/Spi1/Taf6l/Hat1/App/Meaf6/Pml/Esco1/Dmap1/Msl3l2/Taf12/Pole3/Pih1d1/Nfyc/Naa60/Myo1c/Smarca4/Nfya/Smarcb1/Noc2l/Crtc2/Hcfc1/Nupr1/Kansl3/Ogt/Wdr5/Supt3/Sin3a	35
GO:0006302	BP	GO:0006302	double-strand break repair	44/1957	297/28564	1.1378e-06	3.41635e-05	2.36142e-05	Sem1/Fh1/Nudt16l1/Zswim7/Phf10/Mcm3/Exd2/Helq/Brd7/Xrcc1/Parp9/Nsmce1/Ppp4c/Kdm2a/Mcm2/Meaf6/Pml/Dmap1/Actr8/Ercc1/Rad50/Rnf8/Nbn/Rmi1/Xrcc4/Pnkp/Trip12/Ap5s1/Polm/Tdp1/Smarca4/Ercc8/Smarcd1/Rpa1/Lig1/Smarcb1/Rmi2/Rad51d/Xrcc6/Actr5/Rnf169/Rad52/Ap5z1/Wdr48	44
GO:0002366	BP	GO:0002366	leukocyte activation involved in immune response	46/1957	317/28564	1.18394e-06	3.51641e-05	2.43059e-05	Myo1f/Itgal/Hmox1/Vamp8/Nckap1l/Pglyrp1/Fcer1g/Pms2/Lgals3/Kars/Lgals1/Lcp1/Spi1/Bcl3/Psen2/Il18/Il27ra/Ercc1/Il18r1/Rnf8/Nbn/Lilrb4a/Stx11/Xrcc4/Rc3h2/Pdpk1/Clec4d/Rora/Zbtb7b/Mdk/Abr/Milr1/Stat6/Btk/Tsc1/Myd88/Sema4a/Clcf1/Anxa1/Ap1g1/Men1/Tfrc/Tnf/Fes/Il12b/Anxa3	46
GO:0070555	BP	GO:0070555	response to interleukin-1	21/1957	94/28564	1.18492e-06	3.51641e-05	2.43059e-05	Ccl12/Il1rn/Il1b/Ccl8/Ccl24/App/Ccl3/Acod1/Hdac4/Saa3/Map2k7/Rora/Traf6/Ccl22/Ccl6/Smpd1/Irak2/Myd88/Sirpa/Anxa1/Ccl4	21
GO:0042776	BP	GO:0042776	proton motive force-driven mitochondrial ATP synthesis	17/1957	65/28564	1.18924e-06	3.51641e-05	2.43059e-05	Ndufb8/Atp5j2/Ndufc2/Atp5c1/Ndufa3/Ndufs1/Ndufb10/Ndufc1/Sdhb/Ndufb3/Sdhc/Ndufs6/Antkmt/Ndufa9/Sdhd/Ndufab1/Ndufv3	17
GO:0048284	BP	GO:0048284	organelle fusion	30/1957	168/28564	1.22186e-06	3.59462e-05	2.48465e-05	Bcl2a1b/Vamp8/Mff/Vamp3/Stxbp6/Stx1a/Mtch2/Rab20/Chmp5/Stx2/Akt2/Mul1/Adck1/Vamp4/Bloc1s6/Ankrd27/Stx11/Stx8/Bax/Stx17/Usp30/Sec22b/Vti1a/Chp1/Rubcnl/Snap29/Rab8b/Anxa1/Tom1/Tfrc	30
GO:0071706	BP	GO:0071706	tumor necrosis factor superfamily cytokine production	33/1957	195/28564	1.28907e-06	3.77327e-05	2.60813e-05	Tspo/Il1a/Fcer1g/Trim30a/Mif/Ptpn22/Oas1g/Arg2/Vsir/Bcl3/Psen2/App/Il18/Ccl3/Il27ra/Ripk1/Mapkapk2/Clec7a/Arfgef2/Mapk14/Lilrb4a/Elf4/Lrrk2/Nlrc3/Ifih1/Ilrun/Btk/Myd88/Frmd8/Sirpa/Cd209b/Ccl4/Il12b	33
GO:0044403	BP	GO:0044403	biological process involved in symbiotic interaction	40/1957	260/28564	1.31057e-06	3.81702e-05	2.63838e-05	Ifitm3/Gapdh/Gpx1/Gbp2b/Gbp2/Vamp8/Pglyrp1/Paip1/Trim30a/Ccl8/Lgals1/Exoc7/Itgb3/Chmp5/Chd1/Tardbp/Gbp7/Bsg/Dynlt1f/Tbc1d20/Rad50/Nbn/Dynlt1c/Furin/Tsg101/Scarb1/Smarca4/Igf2r/Thoc2/Smarcb1/Smpd1/Myd88/Vps4b/Thoc3/Gbp6/Trim25/Cd209b/Alyref2/Hdac1/Trim12c	40
GO:0009132	BP	GO:0009132	nucleoside diphosphate metabolic process	27/1957	143/28564	1.34541e-06	3.89901e-05	2.69505e-05	Pkm/Aldoa/Gapdh/Tpi1/Eno1/Nudt9/Hk2/Ppp2ca/Mtch2/Pgk1/Galk1/Hk3/App/Ucp2/Dhodh/Nme1/Hdac4/Ogdh/Foxk1/Cmpk2/Rptor/Pfkl/Nupr1/Bpgm/Ogt/Foxk2/Git1	27
GO:0044262	BP	GO:0044262	cellular carbohydrate metabolic process	44/1957	299/28564	1.36769e-06	3.94396e-05	2.72611e-05	Gyg/Tpi1/Nagk/Scarb2/Hk2/Idh1/Zmpste24/Ppp2ca/Mtch2/Idh2/Stk11/Akt2/Galk1/Hk3/Gk/Fam3a/Hsd11b1/Hdac4/Gusb/Gfpt1/B3gnt2/Coq2/Foxk1/Idnk/Ranbp2/Cry1/Rora/Nln/Gpt/Ippk/Clk2/Rptor/Bpnt2/Myh9/Nupr1/Rpe/Ugp2/Ppp1r2/Rubcnl/Ogt/Foxk2/Wdr5/Pdk1/Git1	44
GO:0002262	BP	GO:0002262	myeloid cell homeostasis	35/1957	214/28564	1.41696e-06	4.0659e-05	2.8104e-05	Sfxn1/Isg15/Prdx1/G6pdx/Hmox1/Nckap1l/Fcer1g/Fam210b/Pik3cd/Exoc6/Tmem14c/Thra/Lyar/Hcls1/Spi1/Il18/Ptbp3/Mapk14/Lilrb4a/Smad5/Pknox1/Bax/Mfhas1/Smarca4/Ercc2/Sh2b3/Btk/Fech/Cdk6/Bap1/Bpgm/Fcgr2b/Anxa1/Cflar/Uba5	35
GO:1902105	BP	GO:1902105	regulation of leukocyte differentiation	50/1957	359/28564	1.42454e-06	4.06763e-05	2.8116e-05	Cdkn2a/Pnp/Mmp14/Ninj1/Nckap1l/Adrm1/Fbxo7/Pglyrp1/Rnf41/Phf10/Ctnnb1/Cd1d1/Tfe3/Itgb3/Brd7/Cbfb/Hcls1/Spi1/Vsir/Tesc/C1qc/Il18/Ccl3/Ripk1/Tox/Nme1/Sos1/Lilrb4a/Tgfbr2/Rc3h2/Il15ra/Traf6/Zbtb7b/Mdk/Smarca4/Smarcd1/Dtx1/Sh2b3/Smarcb1/Cdk6/Lag3/Ap3b1/Xrcc6/Anxa1/Ppargc1b/Tnf/Fes/Il12b/Casp8/Ppp2r3c	50
GO:0034968	BP	GO:0034968	histone lysine methylation	22/1957	103/28564	1.49281e-06	4.24176e-05	2.93196e-05	Fh1/Kmt2b/H1f2/Ctnnb1/Ctr9/H1f3/N6amt1/Nelfa/Phf1/Ehmt2/Suv39h2/Ezh2/Pih1d1/Nfyc/Nelfe/Nfya/Smarcb1/Hcfc1/Kansl3/Ogt/Men1/Wdr5	22
GO:0016573	BP	GO:0016573	histone acetylation	29/1957	161/28564	1.522e-06	4.30372e-05	2.97478e-05	Tada2b/Tada1/Zmpste24/Jade1/Usp22/Spi1/Taf6l/Hat1/App/Meaf6/Dmap1/Msl3l2/Taf12/Pole3/Pih1d1/Nfyc/Naa60/Myo1c/Smarca4/Nfya/Smarcb1/Noc2l/Crtc2/Hcfc1/Kansl3/Ogt/Wdr5/Supt3/Sin3a	29
GO:0022618	BP	GO:0022618	ribonucleoprotein complex assembly	30/1957	170/28564	1.57789e-06	4.44021e-05	3.06913e-05	Bop1/Ddx20/Mrps11/Ago3/Znhit6/Fastkd2/Shq1/Mrpl20/Rps27l/Wdr77/Snrnp200/Clns1a/Sf3a3/Denr/Eif2s2/Gemin8/Dhx30/mt-Rnr1/Cdc73/Pih1d1/Prpf31/Prpf39/Ago2/Eif3d/Celf4/Prmt5/Nop2/Eif2d/Gemin6/Znhit3	30
GO:0098876	BP	GO:0098876	vesicle-mediated transport to the plasma membrane	28/1957	153/28564	1.65386e-06	4.63161e-05	3.20143e-05	Rab35/Washc1/Sorl1/Arhgap8/Vamp3/Exoc6/Micall1/Nsf/Vamp4/Snx27/Ankrd27/Gga3/Arfgef2/Dnm2/Arl3/Vps50/Vps35/Rab31/Csk/Vti1a/Llgl1/Acap2/Sacm1l/Atp2c1/Rab26/Fcgr2b/Ehd3/Vps53	28
GO:0072655	BP	GO:0072655	establishment of protein localization to mitochondrion	21/1957	96/28564	1.70567e-06	4.75383e-05	3.28591e-05	Cdkn2a/Tspo/Timm50/Fbxo7/Pam16/Hk2/Bid/Mff/Timm9/Mtch2/Tomm5/Oxa1l/Tomm70a/Timm23/Srebf1/Pmpca/Bax/Bag4/Lrrk2/Pink1/Ap3b1	21
GO:0097530	BP	GO:0097530	granulocyte migration	29/1957	162/28564	1.73396e-06	4.80635e-05	3.32221e-05	Cxcl9/Myo1f/Ccl12/Il1a/Nckap1l/Irak4/Fcer1g/Wdr1/Lgals3/Il1b/Ccl8/S100a8/Cxcl11/Sell/Ccl24/Mpp1/Ripor2/Cxcl10/Ccl3/Bsg/Cxcl2/Bst1/Mdk/Ccl22/Ccl6/Myd88/Sirpa/Anxa1/Ccl4	29
GO:0140694	BP	GO:0140694	non-membrane-bounded organelle assembly	53/1957	392/28564	1.74101e-06	4.80635e-05	3.32221e-05	Bop1/Csrp1/Wdr1/Mrps11/Mdm1/G3bp1/Washc1/Fastkd2/Cep295/Lcp1/Mrpl20/Rps27l/Nip7/Chmp5/Mrpl22/Trappc12/Incenp/Tubgcp3/Spice1/Tasor/Abraxas2/Ripor2/Sac3d1/Atxn2/Haus3/Cdca8/Dhx30/mt-Rnr1/Ppp1r35/Mterf3/Haus8/Eif2s1/Csrp2/Rnf213/Mzt1/Cnot7/Mpv17l2/Cfl2/Hck/Mef2a/Mis12/Nup62/Cenpx/Lsm3/Vps4b/Tubgcp2/Nop2/Haus5/Cflar/Rcc1/Haus2/Tubgcp4/Tnf	53
GO:0006413	BP	GO:0006413	translational initiation	24/1957	120/28564	1.77087e-06	4.84614e-05	3.34971e-05	Eif4g1/Paip1/Nck1/Eif4ebp2/Eif1b/Pml/Denr/Eif2b2/Eif2s2/Polr2g/Eif4ebp1/Rxra/Eif2b3/Eif1ax/Eif4e3/Ago2/Eif2b5/Eif2s1/Fech/Eif3d/LTO1/Ppp1r15b/Eif2d/Tnf	24
GO:0006887	BP	GO:0006887	exocytosis	52/1957	382/28564	1.77206e-06	4.84614e-05	3.34971e-05	Myo1f/Hmox1/Vamp8/Nckap1l/Fcer1g/Rab3il1/Washc1/Ccl8/Vamp3/Exoc7/Exoc6/Syngr1/Stx1a/Spi1/Nsf/Stx2/Arf1/Rap1a/Arhgap17/Bloc1s6/Mical1/Ctbp2/Arfgef2/Stx11/Rab3ip/Tmed10/Anxa2/Pdpk1/Tsg101/Cops5/Stx17/Abr/Milr1/Lrrk2/Rab31/Pip5k1c/Rab3gap1/Exoc3l4/Myh9/Hck/Btk/Llgl1/Vps4b/Sacm1l/Rab26/Snap29/Rab8b/Anxa1/Ap1g1/Fes/Git1/Anxa3	52
GO:0006007	BP	GO:0006007	glucose catabolic process	10/1957	24/28564	1.79169e-06	4.87691e-05	3.37098e-05	Pkm/Aldoa/Ldha/Gapdh/Tpi1/Eno1/Pgk1/Foxk1/Pfkl/Foxk2	10
GO:0034612	BP	GO:0034612	response to tumor necrosis factor	34/1957	207/28564	1.80344e-06	4.88608e-05	3.37732e-05	Ubd/Ccl12/Rraga/Traf1/Ccl8/Ccl24/Rffl/Pid1/Casp1/Commd7/Ccl3/Ripk1/Gsdme/Asah1/Cd70/Acod1/Mapk14/Tradd/Map2k7/Rora/Bag4/Traf6/Cib1/Lrrk2/Ccl22/Traf5/Ccl6/Lims1/Sharpin/Smpd1/Ppp2cb/Tnf/Ccl4/Casp8	34
GO:0002221	BP	GO:0002221	pattern recognition receptor signaling pathway	32/1957	189/28564	1.83422e-06	4.93252e-05	3.40942e-05	Ninj1/Irgm1/Cd300lf/Scimp/Trim30a/Irf7/Lacc1/Ptpn22/Oas1g/Irgm2/Casp1/App/Mapkapk2/Clec7a/Nploc4/Acod1/Irf3/Tmem126a/Sec14l1/Clpb/Mfhas1/Pdpk1/Riok3/Appl2/Rnf135/Ifih1/Irak2/Myd88/Tnip1/Ap3b1/Tnf/Ddx60	32
GO:0099024	BP	GO:0099024	plasma membrane invagination	18/1957	74/28564	1.83752e-06	4.93252e-05	3.40942e-05	Aif1/Nckap1l/Snx9/Fcer1g/Abca7/Msr1/Arhgap12/Arf1/Clec7a/Fcgr1/Sh3bp1/Clcn3/Appl2/Rab31/Myh9/Elmo1/Sirpa/Fcgr2b	18
GO:0002274	BP	GO:0002274	myeloid leukocyte activation	40/1957	264/28564	1.93946e-06	5.18227e-05	3.58205e-05	Aif1/Ubd/Myo1f/Hmox1/Vamp8/Cst7/Fcer1g/Cd300lf/Kars/Cd1d1/Spi1/Ifngr2/Casp1/App/Il18/Ctsc/Klrk1/Plscr1/C1qa/Lilrb4a/Stx11/Tgfbr2/Nampt/Mfhas1/Pdpk1/Clec4d/Rora/Traf6/Tspan32/Abr/Milr1/Lrrk2/Btk/Fcgr4/Myd88/Ndrg1/Anxa1/Tnf/Fes/Anxa3	40
GO:0032496	BP	GO:0032496	response to lipopolysaccharide	53/1957	394/28564	2.03108e-06	5.4023e-05	3.73414e-05	Cxcl9/Gbp2/Il1a/Paf1/Irgm1/Scimp/Trim30a/Il1b/Mif/S100a8/Cr2/Ptpn22/Cxcl11/Ctr9/Eif2ak2/Spi1/Chmp5/Irgm2/F2r/Casp1/Cxcl10/Il18/Ncf2/Klrk1/Plscr1/Mapkapk2/Acod1/Cxcl2/Mapk14/Lilrb4a/Irf3/Cdc73/Pdcd1lg2/Map2k7/Tab2/Traf6/Scarb1/Cmpk2/Abr/Nlrc3/Btk/Fcgr4/Irak2/Myd88/Tnip1/Sirpa/Gbp6/Slpi/Ogt/Tnf/Trim12c/Git1/Il12b	53
GO:0018394	BP	GO:0018394	peptidyl-lysine acetylation	31/1957	181/28564	2.05674e-06	5.44569e-05	3.76413e-05	Tada2b/Tada1/Zmpste24/Jade1/Usp22/Spi1/Taf6l/Hat1/App/Meaf6/Pml/Esco1/Dmap1/Msl3l2/Taf12/Pole3/Pih1d1/Nfyc/Naa60/Myo1c/Smarca4/Nfya/Smarcb1/Noc2l/Crtc2/Hcfc1/Kansl3/Ogt/Wdr5/Supt3/Sin3a	31
GO:0050863	BP	GO:0050863	regulation of T cell activation	52/1957	384/28564	2.0717e-06	5.46048e-05	3.77436e-05	Aif1/Cdkn2a/Pnp/Itgal/Il1a/Nckap1l/Adrm1/Bid/Lgals3/Il1b/Phf10/Nck1/Ctnnb1/Ptpn22/Lgals1/Cd1d1/Brd7/Arg2/Cbfb/Vsir/Ripor2/Il18/Tox/Mad1l1/Sos1/Lilrb4a/Tgfbr2/Pdcd1lg2/Rc3h2/Traf6/Tspan32/Zbtb7b/Mdk/Smarca4/Smarcd1/Dtx1/Sh2b3/Smarcb1/Csk/Lag3/Sirpa/Flot2/Ap3b1/Prkcq/Twsg1/Anxa1/Tyk2/Cd209b/Dusp22/Tfrc/Il12b/Vcam1	52
GO:0030593	BP	GO:0030593	neutrophil chemotaxis	22/1957	105/28564	2.09776e-06	5.48698e-05	3.79267e-05	Cxcl9/Ccl12/Nckap1l/Fcer1g/Lgals3/Il1b/Ccl8/S100a8/Cxcl11/Sell/Ccl24/Mpp1/Ripor2/Cxcl10/Ccl3/Bsg/Cxcl2/Bst1/Mdk/Ccl22/Ccl6/Ccl4	22
GO:1905037	BP	GO:1905037	T cell differentiation	23/1957	113/28564	2.10451e-06	5.48698e-05	3.79267e-05	Gabarap/Irgm1/Rab1b/Irgm2/Tbc1d14/Ehmt2/Ubxn2b/Rab43/Rnf5/Vmp1/Ulk2/Ctsd/Stx17/Lrrk2/Rab3gap1/Wdr45/Sec22b/Pink1/Nupr1/Phf23/Tom1/Rufy4/Atg3	23
GO:0008625	BP	GO:0008625	extrinsic apoptotic signaling pathway via death domain receptors	19/1957	82/28564	2.11002e-06	5.48698e-05	3.79267e-05	Gpx1/Gabarap/Hmox1/Lgals3/Rffl/Tmc8/Spi1/Psen2/Il18/Casp8ap2/Bax/Madd/Rnf34/Zdhhc3/Trps1/Cflar/Tnf/Itprip/Casp8	19
GO:1902115	BP	GO:1902115	regulation of organelle assembly	35/1957	218/28564	2.19292e-06	5.67724e-05	3.92418e-05	Mdm1/G3bp1/Rab1b/Stx18/Cep295/Lcp1/Chmp5/Trappc12/Spice1/Tbc1d14/Ripor2/Ehmt2/Nf2/Tapt1/Tesk1/Rnf5/Ppp1r35/Dnm2/Vdac3/Tsg101/Lrrk2/Rab3gap1/Wdr45/Sec22b/Hck/Nup62/Ift46/Syne1/Pink1/Nupr1/Vps4b/Phf23/Tnf/Atg3/Sipa1l1	35
GO:0070265	BP	GO:0070265	necrotic cell death	17/1957	68/28564	2.35066e-06	6.05866e-05	4.18783e-05	Fth1/Ndufc2/Ninj1/Tspo/Casp6/Casp1/Ripk1/Gsdme/Asah1/Irf3/Bax/Hebp2/Nupr1/Cflar/Tnf/Casp2/Casp8	17
GO:0007264	BP	GO:0007264	small GTPase mediated signal transduction	56/1957	428/28564	2.52528e-06	6.48008e-05	4.47912e-05	Aif1/Gabarap/Gpr65/Hmox1/Rabif/Crk/Rab35/Arhgap8/Rhebl1/Pik3cg/Dock7/Cyfip1/Arhgap12/Prag1/Arhgef3/Arhgdia/Rufy1/Rasa4/Rap2a/F2r/Myo9b/Ripor2/Rras2/Rap1a/Arhgap17/Dynlt1f/Rab4a/Arfgef2/Rhobtb2/Dynlt1c/Sos1/Sh3bp1/Dnm2/Bnip2/Arl3/Stk19/Rit1/Madd/Rgl1/Vav2/Dennd4c/Rangrf/Elmo1/Nup62/Sh2d3c/Ppp2cb/Map2k1/Dok1/Heg1/Ogt/Sipa1l3/Shtn1/Shoc2/Git1/Cbl/Sipa1l1	56
GO:0042129	BP	GO:0042129	regulation of T cell proliferation	33/1957	201/28564	2.56639e-06	6.55669e-05	4.53207e-05	Aif1/Cdkn2a/Pnp/Itgal/Il1a/Nckap1l/Bid/Lgals3/Il1b/Nck1/Ctnnb1/Ptpn22/Cd1d1/Arg2/Vsir/Ripor2/Il18/Mad1l1/Sos1/Lilrb4a/Tgfbr2/Pdcd1lg2/Traf6/Tspan32/Zbtb7b/Prkcq/Twsg1/Anxa1/Tyk2/Cd209b/Tfrc/Il12b/Vcam1	33
GO:0051054	BP	GO:0051054	positive regulation of DNA metabolic process	46/1957	326/28564	2.58287e-06	6.56996e-05	4.54124e-05	Pnp/Pkib/Fh1/Pms2/Trim28/Phf10/Ctnnb1/Rfc2/Brpf3/Helq/Brd7/Xrcc1/Ssbp1/Meaf6/Pml/Dmap1/Tox/Actr8/Usp9x/Ercc1/Rad50/Rnf8/Nbn/Atrx/Pnkp/Gfer/Bax/Map2k7/Polg2/Smarca4/Ercc2/Ercc8/Smarcd1/Stat6/Acd/Smarcb1/Cst3/Nfrkb/Prkcq/Hdac10/Clcf1/Actr5/Tfrc/Tnf/Wdr48/Anxa3	46
GO:0019320	BP	GO:0019320	hexose catabolic process	12/1957	36/28564	2.74987e-06	6.96435e-05	4.81385e-05	Pkm/Aldoa/Ldha/Gapdh/Tpi1/Eno1/Glyctk/Pgk1/Galk1/Foxk1/Pfkl/Foxk2	12
GO:0002699	BP	GO:0002699	positive regulation of immune effector process	46/1957	327/28564	2.80958e-06	7.08476e-05	4.89708e-05	Pnp/Sh2d1a/Hmox1/Vamp8/Fcer1g/Sema7a/Pvr/Pms2/Scimp/Cfp/H2-T22/Il1b/Mif/Lacc1/Ptpn22/Cd1d1/Spi1/C2/Fbxo38/Casp1/Il18/Rap1a/H2-T24/Klrk1/Mapkapk2/Il18r1/Fcgr1/Lilrb4a/Cfb/Panx1/Pdpk1/Traf6/Appl2/H60b/Stat6/Btk/Lag3/Myd88/Clcf1/Anxa1/Ap1g1/Tfrc/Tnf/Fes/Il12b/Ddx60	46
GO:1902806	BP	GO:1902806	regulation of cell cycle G1/S phase transition	32/1957	193/28564	2.91535e-06	7.26554e-05	5.02204e-05	Aif1/Cdkn2a/Paf1/Fbxo7/Eif4g1/Bid/Lsm10/Jade1/Phf10/Ppp2ca/Brd7/Rps27l/Ppp2r5c/Mnat1/Pml/Plk3/Prmt2/Cdc73/Cul4b/Ezh2/Appl2/Smarca4/Smarcd1/Rptor/Smarcb1/Ccnd1/Cdk7/Tm4sf5/Anxa1/Men1/Ube2e2/Casp2	32
GO:0022604	BP	GO:0022604	regulation of cell morphogenesis	41/1957	278/28564	2.9162e-06	7.26554e-05	5.02204e-05	Aldoa/Coro1b/Lst1/Crk/Gas7/Wdr1/Fmnl3/Zmpste24/Wls/Ccl24/Cyfip1/Prag1/Cdc42ep3/Epb41/Arhgdia/Mul1/Bcl11a/Bcl9l/Ccl3/Xlr4b/Nf2/Ankrd27/Bambi/Ttc3/Rnf157/Itsn2/Dapk3/Anapc2/Myh9/Hck/Arc/Strip1/Sema4a/Cdc42ep2/Pxn/Pakap/Anxa1/Mov10/Coch/Fes/Zranb1	41
GO:0036503	BP	GO:0036503	ERAD pathway	22/1957	107/28564	2.91869e-06	7.26554e-05	5.02204e-05	Rnf139/Nccrp1/Get4/Tmub2/Ubxn6/Ecpas/Man1b1/Nploc4/Rnf5/Tmem129/Erlec1/Sel1l/Tor1a/Jkamp/Ube4b/Rcn3/Rnft1/Usp14/Fbxo17/Sdf2l1/Fbxo6/Trim25	22
GO:0043547	BP	GO:0043547	positive regulation of GTPase activity	39/1957	259/28564	3.02151e-06	7.4895e-05	5.17684e-05	Rgs10/Gpr65/Ccl12/Crk/Snx9/Rgs14/Ccl8/Ccl24/Dock7/Tbc1d8b/Akt2/F2r/Tbc1d14/Myo9b/Rap1a/Ccl3/Tbc1d20/Sos1/Sh3bp1/Rasa1/Ezh2/Arap2/Tbc1d9b/Pkp4/Rgl1/Abr/Ccl22/Rab3gap1/Ccl6/Lims1/Tsc1/Map2k1/Tbc1d10b/Mmut/Pin1/Sipa1l3/Arhgap22/Ccl4/Sipa1l1	39
GO:1990778	BP	GO:1990778	protein localization to cell periphery	52/1957	389/28564	3.04014e-06	7.50373e-05	5.18667e-05	Mmp14/Vamp8/Ttc7/Fcer1g/Lgals3/Washc1/Sorl1/Vamp3/Epb41/Ppil2/Nsf/Pgrmc1/Akt2/Pid1/Ppp1r9b/Rap2a/Tesc/Rap1a/Vamp4/Bsg/Sqstm1/Snx27/Gga3/Stx8/Arl3/Bbip1/Anxa2/Bag4/Vps35/Cib1/Dennd4c/Rab31/Rangrf/Pgap2/Rab38/Csk/Ift80/Zdhhc3/Map2k1/Frmd8/Sacm1l/Flot2/Atp2c1/Rab26/Rab8b/Ogt/Ptpn9/Ehd3/Tnf/Ar/Git1/Gak	52
GO:0000422	BP	GO:0000422	autophagy of mitochondrion	19/1957	84/28564	3.09969e-06	7.58644e-05	5.24384e-05	Cdkn2a/Gabarap/Tspo/Fbxo7/Hk2/Rnf41/Fkbp8/Vps13c/Mul1/Sqstm1/Srebf1/Vps13d/Usp30/Cisd2/Wdr45/Pink1/Fundc1/Ogt/Atg3	19
GO:0061726	BP	GO:0061726	mitochondrion disassembly	19/1957	84/28564	3.09969e-06	7.58644e-05	5.24384e-05	Cdkn2a/Gabarap/Tspo/Fbxo7/Hk2/Rnf41/Fkbp8/Vps13c/Mul1/Sqstm1/Srebf1/Vps13d/Usp30/Cisd2/Wdr45/Pink1/Fundc1/Ogt/Atg3	19
GO:0008360	BP	GO:0008360	regulation of cell shape	26/1957	141/28564	3.31529e-06	8.08014e-05	5.5851e-05	Aldoa/Lst1/Crk/Gas7/Wdr1/Fmnl3/Zmpste24/Ccl24/Cyfip1/Prag1/Cdc42ep3/Epb41/Arhgdia/Ccl3/Nf2/Bambi/Dapk3/Myh9/Hck/Sema4a/Cdc42ep2/Pxn/Pakap/Anxa1/Coch/Fes	26
GO:0006006	BP	GO:0006006	glucose metabolic process	35/1957	222/28564	3.34707e-06	8.12362e-05	5.61516e-05	Pkm/Aldoa/Ldha/Gapdh/Tpi1/G6pdx/Eno1/Hk2/Zmpste24/Oas1g/Pgk1/Dlat/Stk11/Akt2/Hk3/Pdhb/Fam3a/Cpt1a/Mapk14/Foxk1/Ranbp2/Cry1/Rora/Nln/Gpt/Clk2/Wdtc1/Pfkl/Crtc2/Fabp5/Ogt/Foxk2/Tnf/Wdr5/Pdk1	35
GO:0032606	BP	GO:0032606	type I interferon production	23/1957	116/28564	3.36849e-06	8.14168e-05	5.62764e-05	Gapdh/Isg15/G3bp1/Irf7/Ptpn22/Oas1g/Tomm70a/Gbp7/Irf5/Nploc4/Ppme1/Acod1/Irf3/Tradd/Riok3/Rnf135/Nlrc3/Ifih1/Ilrun/Polr3d/Myd88/Sirpa/Ap3b1	23
GO:0040029	BP	GO:0040029	epigenetic regulation of gene expression	33/1957	204/28564	3.57374e-06	8.60208e-05	5.94587e-05	Gpx1/Kmt2b/Znfx1/Trim28/Spty2d1/Zmpste24/Dnmt1/Ppm1d/Ctr9/Brd7/Spi1/Kdm1b/Tasor/Hat1/Ifi204/Hdac4/Atrx/Rbm15/Ezh2/Pole3/Pphln1/Smarca4/Smarcd1/Noc2l/Dnmt3a/Hcfc1/Kansl3/Ifi214/Ogt/Hdac1/Wdr5/Sin3a/Lrif1	33
GO:0015986	BP	GO:0015986	proton motive force-driven ATP synthesis	17/1957	70/28564	3.6134e-06	8.64283e-05	5.97404e-05	Ndufb8/Atp5j2/Ndufc2/Atp5c1/Ndufa3/Ndufs1/Ndufb10/Ndufc1/Sdhb/Ndufb3/Sdhc/Ndufs6/Antkmt/Ndufa9/Sdhd/Ndufab1/Ndufv3	17
GO:0051568	BP	GO:0051568	histone H3-K4 methylation	15/1957	56/28564	3.62034e-06	8.64283e-05	5.97404e-05	Kmt2b/H1f2/Ctnnb1/Ctr9/H1f3/Nelfa/Pih1d1/Nfyc/Nelfe/Nfya/Hcfc1/Kansl3/Ogt/Men1/Wdr5	15
GO:0046365	BP	GO:0046365	monosaccharide catabolic process	13/1957	43/28564	3.6769e-06	8.70035e-05	6.01379e-05	Pkm/Aldoa/Ldha/Gapdh/Tpi1/Eno1/Glyctk/Pgk1/Galk1/Foxk1/Pfkl/Ids/Foxk2	13
GO:0006475	BP	GO:0006475	internal protein amino acid acetylation	29/1957	168/28564	3.68925e-06	8.70035e-05	6.01379e-05	Tada2b/Tada1/Zmpste24/Jade1/Usp22/Spi1/Taf6l/Hat1/App/Meaf6/Dmap1/Msl3l2/Taf12/Pole3/Pih1d1/Nfyc/Naa60/Myo1c/Smarca4/Nfya/Smarcb1/Noc2l/Crtc2/Hcfc1/Kansl3/Ogt/Wdr5/Supt3/Sin3a	29
GO:0018393	BP	GO:0018393	internal peptidyl-lysine acetylation	29/1957	168/28564	3.68925e-06	8.70035e-05	6.01379e-05	Tada2b/Tada1/Zmpste24/Jade1/Usp22/Spi1/Taf6l/Hat1/App/Meaf6/Dmap1/Msl3l2/Taf12/Pole3/Pih1d1/Nfyc/Naa60/Myo1c/Smarca4/Nfya/Smarcb1/Noc2l/Crtc2/Hcfc1/Kansl3/Ogt/Wdr5/Supt3/Sin3a	29
GO:0045185	BP	GO:0045185	maintenance of protein location	21/1957	101/28564	4.03732e-06	9.48281e-05	6.55464e-05	Txn1/Scin/Twf2/Tspo/Cops9/Hk2/Get4/Sorl1/Ankrd13c/Ywhab/Vps13c/Pml/Chchd10/Mad1l1/Sufu/Vps13d/Twf1/Syne1/Pink1/Kdelr2/Creb3	21
GO:0032956	BP	GO:0032956	regulation of actin cytoskeleton organization	49/1957	362/28564	4.07719e-06	9.53801e-05	6.5928e-05	Coro1b/Myo1f/Scin/Gpr65/Twf2/Rictor/Il1a/Nckap1l/Crk/Snx9/Wdr1/Washc1/Nck1/Ccl24/Cyfip1/Itgb3/Hcls1/Dstn/Arpc4/Gmfb/Arhgdia/Bst2/Arf1/Ssh2/Arhgap17/Rnh1/Nf2/Tesk1/Bst1/Sh3bp1/Capg/Rasa1/Gba2/Bag4/Mdk/Pdxp/Myo1c/Limk1/Gpm6b/Cfl2/Twf1/Dapk3/Hck/Ap1ar/Tsc1/Cdc42ep2/Pxn/Prkcq/Fes	49
GO:0031056	BP	GO:0031056	regulation of histone modification	28/1957	160/28564	4.10018e-06	9.55342e-05	6.60345e-05	Fh1/Tada2b/Paf1/Zmpste24/Ctnnb1/Ctr9/Spi1/Nelfa/Phf1/App/Pml/Ehmt2/Trip12/Pih1d1/Nfyc/Lrrk2/Myo1c/Nelfe/Nfya/Smarcb1/Noc2l/Hcfc1/Pink1/Kansl3/Ogt/Men1/Wdr5/Sin3a	28
GO:0071826	BP	GO:0071826	ribonucleoprotein complex subunit organization	30/1957	178/28564	4.18044e-06	9.70161e-05	6.70588e-05	Bop1/Ddx20/Mrps11/Ago3/Znhit6/Fastkd2/Shq1/Mrpl20/Rps27l/Wdr77/Snrnp200/Clns1a/Sf3a3/Denr/Eif2s2/Gemin8/Dhx30/mt-Rnr1/Cdc73/Pih1d1/Prpf31/Prpf39/Ago2/Eif3d/Celf4/Prmt5/Nop2/Eif2d/Gemin6/Znhit3	30
GO:0035456	BP	GO:0035456	response to interferon-beta	17/1957	71/28564	4.4496e-06	0.000102853	7.10933e-05	Ifitm3/Gbp2b/Gbp2/Tgtp1/Irgm1/Oas1g/Bst2/Irgm2/Gbp7/Ifit3/Plscr1/Ifi204/Acod1/Gm4951/Ifi214/Gbp6/Pnpt1	17
GO:0016241	BP	GO:0016241	regulation of macroautophagy	23/1957	118/28564	4.56073e-06	0.000105005	7.25808e-05	Hmox1/Irgm1/Usp36/Rnf41/Irgm2/Vps13c/Ehmt2/Vps13d/Lrrk2/Usp30/Qsox1/Rab3gap1/Wdr45/Sec22b/Tsc1/Pink1/Nupr1/Phf23/Tom1/Rubcn/Dcn/Rufy4/Pim2	23
GO:0051701	BP	GO:0051701	biological process involved in interaction with host	28/1957	161/28564	4.64295e-06	0.00010606	7.33098e-05	Ifitm3/Gbp2b/Gbp2/Vamp8/Pglyrp1/Trim30a/Lgals1/Exoc7/Itgb3/Chmp5/Gbp7/Bsg/Dynlt1f/Rad50/Nbn/Dynlt1c/Furin/Tsg101/Scarb1/Thoc2/Smpd1/Vps4b/Thoc3/Gbp6/Trim25/Cd209b/Alyref2/Trim12c	28
GO:2000377	BP	GO:2000377	regulation of reactive oxygen species metabolic process	28/1957	161/28564	4.64295e-06	0.00010606	7.33098e-05	Ndufc2/G6pdx/Tspo/Abcd1/Hk2/Trim30a/Aldh2/Rnf41/Coq7/Abcb7/Nnt/Arg2/Pid1/Sirt2/App/Il18/Ncf2/Ripk1/Acod1/Hdac4/Mapk14/Tgfbr2/Clcn3/Plau/Pink1/Cflar/Ogt/Tnf	28
GO:0051235	BP	GO:0051235	maintenance of location	49/1957	364/28564	4.75869e-06	0.000108279	7.48437e-05	Fth1/Plin2/Ftl1/Txn1/Cxcl9/Plcb2/Scin/Twf2/Slc8b1/Tspo/Cops9/Cox17/Hk2/Get4/Il1b/Msr1/Ldah/Sorl1/Ankrd13c/Tmem38b/Plcb4/Itgb3/Ywhab/Vps13c/Calm3/F2r/Spout1/Cxcl10/Pml/Chchd10/Mad1l1/Sufu/Cxcr3/Vps13d/Stard4/Bax/Abhd5/Cry1/Osbpl11/Scarb1/Rnf213/Twf1/Syne1/Pink1/Kdelr2/Cherp/Anxa1/Tnf/Creb3	49
GO:0001933	BP	GO:0001933	negative regulation of protein phosphorylation	48/1957	354/28564	4.8514e-06	0.000109959	7.60049e-05	Cdkn2a/Pkib/Fbxo7/Rgs14/Eif4g1/Pard6a/Il1b/Sorl1/Nck1/Ptpn22/Fkbp8/Cdk5rap1/Nnt/Aida/Ptpn1/Psen2/Pid1/Tardbp/Sirt2/Il18/Hhex/Ppp5c/Mical1/Lrrk1/Nf2/Tesk1/Lilrb4a/Bax/Tsg101/Cib1/Lrrk2/Niban1/Sh2b3/Ldlrad4/Nup62/Smpd1/Chp1/Sirpa/Ppp1r15b/Prkar2a/Heg1/Ogt/Men1/Dusp22/Ttc36/Cbl/Gskip/Pwp1	48
GO:0006356	BP	GO:0006356	regulation of transcription by RNA polymerase I	13/1957	44/28564	4.8924e-06	0.000110458	7.63503e-05	Pdcd7/Zmpste24/Lyar/Utp15/Maf1/Pih1d1/Ippk/Myo1c/Smarca4/Mars1/Smarcb1/Heatr1/Pwp1	13
GO:0010821	BP	GO:0010821	regulation of mitochondrion organization	26/1957	144/28564	4.95696e-06	0.000111484	7.7059e-05	Gpx1/Tspo/Fbxo7/Bid/Mff/Marchf5/Rnf41/Casp6/Fkbp8/Mtch2/Vps13c/Mul1/Adck1/Casp1/Ssbp1/Dhodh/Chchd10/Srebf1/Vps13d/Bax/Ddhd1/Vps35/Usp30/Pink1/Dcn/Tfrc	26
GO:0050900	BP	GO:0050900	leukocyte migration	51/1957	386/28564	5.26807e-06	0.000118025	8.15805e-05	Aif1/Cxcl9/Myo1f/Mmp14/Ccl12/Slc8b1/Itgal/Ninj1/Il1a/Nckap1l/Irak4/Crk/Fcer1g/Wdr1/Lgals3/Il1b/Mif/Ccl8/S100a8/Ptpn22/Cxcl11/Sell/Ccl24/Itgb3/Spi1/Myo9b/Mpp1/App/Ripor2/Cxcl10/Ccl3/Il27ra/Bsg/Cxcr3/Cxcl2/Bst1/Rin3/Mdk/Abr/Ccl22/Ccl6/Myd88/Sirpa/Anxa1/Hsd3b7/P2ry12/Cd200r1/Tnf/Ccl4/Creb3/Vcam1	51
GO:0007059	BP	GO:0007059	chromosome segregation	55/1957	429/28564	5.70704e-06	0.00012737	8.80397e-05	Nek6/Rgs14/Washc1/Phf10/Dync1li1/Msh5/Brd7/Chmp5/Trappc12/Tlk1/Ntmt1/Incenp/Tubgcp3/Spice1/Tasor/Abraxas2/Cenpq/Sirt2/Ripor2/Sac3d1/Esco1/Ehmt2/Usp9x/Plscr1/Mad1l1/Haus3/Cdca8/Pds5b/Rmi1/Atrx/Mis18a/Seh1l/Naa60/Anapc15/Haus8/Smarca4/Ercc2/Smarcd1/Top1/Mzt1/Ciao1/Anapc2/Smarcb1/Mis12/Nup62/Rmi2/Cenpx/Vps4b/Tubgcp2/Ncapd3/Arl8a/Haus5/Rcc1/Haus2/Tubgcp4	55
GO:0006911	BP	GO:0006911	phagocytosis, engulfment	16/1957	65/28564	5.75342e-06	0.000127915	8.84164e-05	Aif1/Nckap1l/Fcer1g/Abca7/Msr1/Arhgap12/Clec7a/Fcgr1/Sh3bp1/Clcn3/Appl2/Rab31/Myh9/Elmo1/Sirpa/Fcgr2b	16
GO:0051091	BP	GO:0051091	positive regulation of DNA-binding transcription factor activity	40/1957	276/28564	5.90265e-06	0.000130426	9.01521e-05	Cdkn2a/Psma6/Traf1/Trim30a/Il1b/Rnf41/Ctnnb1/Rhebl1/Eif2ak2/Hcls1/App/Il18/Ripk1/Il18r1/Hdac4/Taf12/Tradd/Traf6/Cib1/Cops5/Smarca4/Traf5/Smarcb1/Crtc2/Irak2/Myd88/Pink1/Flot2/Prkcq/Hmgn3/Fcgr2b/Rnf220/Trim25/Cflar/Ppargc1b/Tfrc/Tnf/Ar/Trim12c/Anxa3	40
GO:2001242	BP	GO:2001242	regulation of intrinsic apoptotic signaling pathway	30/1957	181/28564	5.91115e-06	0.000130426	9.01521e-05	Gpx1/Vdac2/Eno1/Pttg1ip/Bid/Mif/S100a8/Nck1/Ei24/Mtch2/Ptpn1/Ivns1abp/Uri1/Prkra/Plscr1/Gsdme/Trap1/Bax/Bcl2l12/Siah1a/Ell3/Lrrk2/Hyou1/Noc2l/Map2k1/Pink1/Nupr1/Mdm4/Hdac1/Creb3	30
GO:0006744	BP	GO:0006744	ubiquinone biosynthetic process	8/1957	17/28564	6.64259e-06	0.000145528	0.000100591	Coq7/Coq6/Coq2/Ndufa9/Coq8b/Fdxr/Coq4/Coq9	8
GO:0030100	BP	GO:0030100	regulation of endocytosis	37/1957	248/28564	6.64558e-06	0.000145528	0.000100591	Vamp8/Nckap1l/Snx9/Unc119/Abca7/Atad1/Lgals3/Mff/Apoc1/Itgb3/Ptpn1/Nsf/Rufy1/Sirt2/Arf1/App/Cd63/Vamp4/Atxn2/Rab4a/Fcgr1/Dnm2/Rin3/Anxa2/Rab5c/Tsg101/Lrpap1/Appl2/Lrrk2/Rab31/Tor1a/Pip5k1c/Myh9/Arc/Smpd1/Rubcn/Cbl	37
GO:0001889	BP	GO:0001889	liver development	25/1957	138/28564	7.03589e-06	0.000153057	0.000105795	Pkm/Cdkn2a/Hmox1/Zmpste24/Hmbs/Lsr/Asl/Il18/Hhex/Hp/Gfer/Ezh2/Plau/Mdk/Smarca4/Igf2r/Mrtfb/Smarcb1/Ccnd1/Lims1/Sec63/Anxa1/Cflar/Tnf/Gak	25
GO:0071219	BP	GO:0071219	cellular response to molecule of bacterial origin	44/1957	318/28564	7.04193e-06	0.000153057	0.000105795	Cxcl9/Gbp2/Il1a/Paf1/Irgm1/Scimp/Trim30a/Il1b/Mif/Cr2/Ptpn22/Cxcl11/Ctr9/Spi1/Chmp5/Irgm2/Sirt2/Casp1/Cxcl10/Il18/Klrk1/Plscr1/Acod1/Cxcl2/Mapk14/Lilrb4a/Irf3/Cdc73/Pdcd1lg2/Map2k7/Traf6/Cmpk2/Fcgr4/Irak2/Myd88/Tnip1/Sirpa/Gbp6/Fcgr2b/Ogt/Tnf/Trim12c/Git1/Il12b	44
GO:0072659	BP	GO:0072659	protein localization to plasma membrane	43/1957	308/28564	7.09095e-06	0.000153549	0.000106135	Mmp14/Vamp8/Ttc7/Fcer1g/Lgals3/Washc1/Sorl1/Vamp3/Ppil2/Nsf/Pgrmc1/Akt2/Pid1/Ppp1r9b/Rap2a/Tesc/Rap1a/Vamp4/Bsg/Sqstm1/Snx27/Gga3/Stx8/Anxa2/Bag4/Vps35/Cib1/Dennd4c/Rab31/Rangrf/Pgap2/Csk/Zdhhc3/Frmd8/Flot2/Atp2c1/Rab26/Rab8b/Ptpn9/Ehd3/Tnf/Ar/Gak	43
GO:0002548	BP	GO:0002548	monocyte chemotaxis	15/1957	59/28564	7.31004e-06	0.000157707	0.000109009	Aif1/Ccl12/Ninj1/Lgals3/Ccl8/Ccl24/Myo9b/App/Cxcl10/Ccl3/Ccl22/Ccl6/Anxa1/Ccl4/Creb3	15
GO:0032984	BP	GO:0032984	protein-containing complex disassembly	36/1957	240/28564	7.7804e-06	0.000167236	0.000115595	Scin/Twf2/Vamp8/Lamp2/Wdr1/Irgm1/Scaf8/Zmpste24/Frat1/Mtrf1l/Dstn/Chmp5/Nsf/Irgm2/Mical1/Sh3bp1/Capg/Vmp1/Cib1/Pdxp/Stx17/Smarca4/Smarcd1/Cfl2/Twf1/Smarcb1/Nedd1/Vps4b/Rubcnl/Mid1ip1/Snap29/Phf23/Tom1/Rubcn/Tnf/Gak	36
GO:0042274	BP	GO:0042274	ribosomal small subunit biogenesis	17/1957	74/28564	8.09945e-06	0.000173453	0.000119893	Fcf1/Tsr3/Riok1/Mrps11/Ddx52/Srfbp1/Rps27l/Rrp36/mt-Rnr1/Wdr3/Utp23/Bysl/Kri1/Riok3/Ercc2/Heatr1/Utp4	17
GO:0008637	BP	GO:0008637	apoptotic mitochondrial changes	23/1957	122/28564	8.16265e-06	0.000174166	0.000120386	Cdkn2a/Pnp/Bcl2a1b/Gpx1/Vdac2/Timm50/Hk2/Bid/Ndufs1/Mff/Casp6/Mtch2/Mul1/Casp1/Chchd10/Bax/Vps35/Ppp2cb/Pink1/Ggct/Casp2/Atg3/Pim2	23
GO:0002703	BP	GO:0002703	regulation of leukocyte mediated immunity	43/1957	310/28564	8.35862e-06	0.000177697	0.000122826	Pnp/Sh2d1a/Hmox1/Vamp8/Nckap1l/Crk/Fcer1g/Pvr/Pms2/Scimp/H2-T22/Il1b/Serpinb9/Cr2/Cd1d1/Spi1/Vsir/Bst2/Fbxo38/Il18/Il27ra/H2-T24/Klrk1/Il18r1/Fcgr1/Lilrb4a/Cr1l/Gfer/Pdpk1/Traf6/Abr/H60b/Stat6/Btk/Lag3/Fcgr2b/Clcf1/Ap1g1/Dusp22/Tfrc/Tnf/Fes/Il12b	43
GO:0010324	BP	GO:0010324	membrane invagination	18/1957	82/28564	8.74799e-06	0.000185298	0.000128081	Aif1/Nckap1l/Snx9/Fcer1g/Abca7/Msr1/Arhgap12/Arf1/Clec7a/Fcgr1/Sh3bp1/Clcn3/Appl2/Rab31/Myh9/Elmo1/Sirpa/Fcgr2b	18
GO:0031647	BP	GO:0031647	regulation of protein stability	43/1957	311/28564	9.06806e-06	0.000191314	0.000132239	Cdkn2a/Gapdh/Lamp2/Pdcl3/Rnf139/Fbxo7/Irgm1/Gnl3l/Usp36/Zswim7/Get4/Irgm2/Mul1/Tbrg1/Tesc/Tardbp/Pml/Prkra/Sugt1/Usp9x/Nf2/Srebf1/Gga3/Rnf5/Cdc73/Hypk/Ctsa/Trim24/Bag4/Vps35/Siah1a/Lrrk2/Rab3gap1/Tsc1/Ift46/Hcfc1/Pink1/Chp1/Flot2/Cdk7/Pin1/Mtmr9/Pim2	43
GO:0034249	BP	GO:0034249	negative regulation of amide metabolic process	35/1957	232/28564	9.09767e-06	0.000191314	0.000132239	Gapdh/Rnf139/Eif4g1/Paip1/Abca7/Ago3/Malsu1/Sorl1/Eif2ak2/Eif4ebp2/Tardbp/Rtn3/Pml/Tob1/Mrpl13/Polr2g/Eif4ebp1/Gga3/Unk/Srp9/Ormdl1/Rc3h2/Cnot10/Ago2/Eif2s1/Nanos1/Cnot7/Dapk3/Tsc1/Tyms/Cpeb2/Mov10/Pin1/Pnpt1/Cnot9	35
GO:0006282	BP	GO:0006282	regulation of DNA repair	33/1957	213/28564	9.18479e-06	0.000192451	0.000133025	Pnp/Fh1/Tada2b/Nudt16l1/Tada1/Trim28/Phf10/Usp22/Helq/Brd7/Xrcc1/Taf6l/Ppp4c/Meaf6/Pml/Dmap1/Actr8/Rnf8/Pnkp/Taf12/Trip12/Smarca4/Ercc8/Smarcd1/Smarcb1/Nfrkb/Rmi2/Hdac10/Actr5/Rnf169/Rad52/Wdr48/Supt3	33
GO:0032680	BP	GO:0032680	regulation of tumor necrosis factor production	30/1957	185/28564	9.24089e-06	0.000192933	0.000133358	Tspo/Il1a/Fcer1g/Trim30a/Mif/Ptpn22/Oas1g/Arg2/Vsir/Bcl3/App/Il18/Ccl3/Il27ra/Ripk1/Mapkapk2/Clec7a/Arfgef2/Lilrb4a/Elf4/Lrrk2/Nlrc3/Ifih1/Ilrun/Btk/Myd88/Sirpa/Cd209b/Ccl4/Il12b	30
GO:0097191	BP	GO:0097191	extrinsic apoptotic signaling pathway	36/1957	242/28564	9.39562e-06	0.000195462	0.000135106	Bcl2a1b/Mknk2/Gpx1/Gabarap/Bcl2l14/Hmox1/Il1a/Traf1/Bid/Lgals3/Il1b/Rnf41/Rffl/Tmc8/Spi1/Psen2/Il18/Pml/Ripk1/Cd70/Casp8ap2/Bax/Tradd/Madd/Bcl2l12/Dapk3/Ctnna1/Rnf34/Zdhhc3/Trps1/Cflar/Tnf/Ar/Casp2/Itprip/Casp8	36
GO:0002695	BP	GO:0002695	negative regulation of leukocyte activation	32/1957	204/28564	9.60699e-06	0.000199029	0.000137571	Cdkn2a/Lst1/Hmox1/Nckap1l/Tnfrsf13b/Cst7/Fbxo7/Pglyrp1/Cd300lf/Lgals3/Ptpn22/Arg2/Cbfb/Spi1/Vsir/Ripor2/Mad1l1/Lilrb4a/Pdcd1lg2/Rc3h2/Tspan32/Zbtb7b/Mdk/Abr/Milr1/Dtx1/Btk/Lag3/Fcgr2b/Twsg1/Anxa1/Dusp22	32
GO:0002285	BP	GO:0002285	lymphocyte activation involved in immune response	34/1957	223/28564	9.63539e-06	0.000199029	0.000137571	Itgal/Nckap1l/Pglyrp1/Fcer1g/Pms2/Lgals3/Lgals1/Lcp1/Spi1/Bcl3/Psen2/Il18/Il27ra/Ercc1/Il18r1/Rnf8/Nbn/Lilrb4a/Stx11/Xrcc4/Rc3h2/Clec4d/Rora/Zbtb7b/Mdk/Stat6/Tsc1/Sema4a/Clcf1/Anxa1/Ap1g1/Men1/Tfrc/Il12b	34
GO:0051098	BP	GO:0051098	regulation of binding	53/1957	416/28564	1.00157e-05	0.000206154	0.000142496	Cdkn2a/Txn1/Hmox1/Eno1/Crk/Eif4g1/Gnl3l/Trim28/Nmd3/Zmpste24/Sorl1/Ctnnb1/Sympk/Tmc8/Epb41/Parp9/Psen2/Sirt2/App/Ripor2/Nme1/Usp9x/Plscr1/Ifi204/Ctbp2/Hdac4/Bambi/Aplp2/Fam220a/Bax/Anxa2/Cln5/Aktip/Traf6/Lrpap1/Lrrk2/Smarca4/Eif2s1/Ercc2/Acd/Ilrun/Ppp2cb/Eif3d/Ppp1r2/Dhrs7b/Ifi214/Rnf220/Slpi/Pin1/Hopx/Ttc36/Sin3a/Pim2	53
GO:0061008	BP	GO:0061008	hepaticobiliary system development	25/1957	141/28564	1.04001e-05	0.000213312	0.000147444	Pkm/Cdkn2a/Hmox1/Zmpste24/Hmbs/Lsr/Asl/Il18/Hhex/Hp/Gfer/Ezh2/Plau/Mdk/Smarca4/Igf2r/Mrtfb/Smarcb1/Ccnd1/Lims1/Sec63/Anxa1/Cflar/Tnf/Gak	25
GO:0006892	BP	GO:0006892	post-Golgi vesicle-mediated transport	20/1957	99/28564	1.07151e-05	0.000218748	0.000151202	Rabif/Sorl1/Vamp3/Exoc6/Nsf/Vamp4/Gga3/Arfgef2/Dnm2/Arl3/Rab31/Csk/Vti1a/Llgl1/Ap1ar/Atp2c1/Rab26/Ap1g1/Ehd3/Gak	20
GO:0070646	BP	GO:0070646	protein modification by small protein removal	27/1957	159/28564	1.07403e-05	0.000218748	0.000151202	Tada2b/Usp36/Tada1/Usp22/Usp20/Epop/Taf6l/Abraxas2/Usp5/Usp9x/Senp5/Usp18/Taf12/Senp3/Usp48/Uspl1/Cops5/Gps1/Usp30/Tor1a/Tnip1/Bap1/Usp14/Cops7a/Josd1/Supt3/Zranb1	27
GO:1901663	BP	GO:1901663	quinone biosynthetic process	8/1957	18/28564	1.12366e-05	0.000228059	0.000157638	Coq7/Coq6/Coq2/Ndufa9/Coq8b/Fdxr/Coq4/Coq9	8
GO:0071356	BP	GO:0071356	cellular response to tumor necrosis factor	30/1957	187/28564	1.14822e-05	0.000232235	0.000160524	Ccl12/Rraga/Traf1/Ccl8/Ccl24/Rffl/Pid1/Casp1/Commd7/Ccl3/Ripk1/Gsdme/Asah1/Cd70/Acod1/Mapk14/Tradd/Rora/Bag4/Traf6/Cib1/Lrrk2/Ccl22/Traf5/Ccl6/Lims1/Sharpin/Ppp2cb/Tnf/Ccl4	30
GO:0070997	BP	GO:0070997	neuron death	57/1957	461/28564	1.16324e-05	0.00023446	0.000162062	Gapdh/Gpx1/Diablo/G6pdx/Hmox1/Fbxo7/Casp9/Zfp746/Il1b/Sorl1/Casp6/Ctnnb1/Akt2/F2r/Casp1/App/Rras2/Il18/Ccl3/Ppp5c/Il27ra/Psmc1/Ncf2/C1qa/Cxcl2/Hdac4/Xrcc4/Gfer/Bax/Map2k7/Pdpk1/Vps35/Siah1a/Plau/Mdk/Lrrk2/Eif2s1/Btbd10/Ccnd1/Hyou1/Tsc1/Aimp2/Mag/Oxr1/Pink1/Nupr1/Chp1/Fcgr2b/Clcf1/Map3k11/Alg13/Pin1/Cd200r1/Tnf/Casp2/Cbl/Casp8	57
GO:0032102	BP	GO:0032102	negative regulation of response to external stimulus	54/1957	429/28564	1.17575e-05	0.000236164	0.00016324	Aif1/Coro1b/Gpx1/Isg15/Psma1/Crk/Cst7/Pglyrp1/Sema7a/Serpinb9/Mif/Ptpn22/Oas1g/Sema4b/Lyar/Arg2/Macir/Ttll12/Mul1/Sirt2/Ifi204/Nploc4/Fam3a/Acod1/Rin3/Nlrc5/Gfer/Sec14l1/Elf4/Mfhas1/Anxa2/Nr1d2/Rora/Vps35/Riok3/Plau/Mdk/Calcrl/Abr/Nlrc3/Il22ra2/Cnot7/Sh2b3/Zdhhc18/Ilrun/Sharpin/Sema4a/Sirpa/Ifi214/Fcgr2b/Cd200r1/Tnf/Git1/Il12b	54
GO:0051168	BP	GO:0051168	nuclear export	28/1957	169/28564	1.20001e-05	0.000240209	0.000166036	Cdkn2a/Txn1/Sem1/Rbm10/Ranbp3/Nmd3/Frat1/Emd/Ddx39a/Hhex/Xpot/Alkbh5/Ranbp2/Cse1l/Nup188/Ddx19b/Nsun2/Thoc2/Ahcyl1/Nup62/Tsc1/Nup93/Egr2/Chp1/Thoc3/Nemf/Alyref2/Ddx19a	28
GO:2001243	BP	GO:2001243	negative regulation of intrinsic apoptotic signaling pathway	20/1957	100/28564	1.25397e-05	0.000250151	0.000172907	Gpx1/Vdac2/Eno1/Pttg1ip/Bid/Mif/Ptpn1/Ivns1abp/Uri1/Trap1/Bcl2l12/Ell3/Lrrk2/Hyou1/Noc2l/Map2k1/Pink1/Mdm4/Hdac1/Creb3	20
GO:1903555	BP	GO:1903555	regulation of tumor necrosis factor superfamily cytokine production	30/1957	188/28564	1.27797e-05	0.000254068	0.000175615	Tspo/Il1a/Fcer1g/Trim30a/Mif/Ptpn22/Oas1g/Arg2/Vsir/Bcl3/App/Il18/Ccl3/Il27ra/Ripk1/Mapkapk2/Clec7a/Arfgef2/Lilrb4a/Elf4/Lrrk2/Nlrc3/Ifih1/Ilrun/Btk/Myd88/Sirpa/Cd209b/Ccl4/Il12b	30
GO:0008535	BP	GO:0008535	respiratory chain complex IV assembly	10/1957	29/28564	1.33271e-05	0.000263154	0.000181895	Cox17/Tmem223/Pet100/Coa5/Coa6/Cox14/Surf1/Coa4/Cox10/Cox19	10
GO:0048199	BP	GO:0048199	vesicle targeting, to, from or within Golgi	10/1957	29/28564	1.33271e-05	0.000263154	0.000181895	Sar1b/Trappc12/Trappc2l/Trappc6a/Trappc4/Tmed10/Trappc5/Ap1ar/Cep19/Trappc8	10
GO:0001818	BP	GO:0001818	negative regulation of cytokine production	41/1957	296/28564	1.38663e-05	0.000272876	0.000188615	Hmox1/Tspo/Anxa4/Nckap1l/Pglyrp1/Abcd1/Trim30a/Ptpn22/Oas1g/Arg2/Vsir/Macir/Bst2/Bcl3/Mul1/Pml/Gbp7/Il27ra/Nploc4/Acod1/Lilrb4a/Ezh2/Pdcd1lg2/Elf4/Furin/Appl2/Nlrc3/Csk/Ilrun/Btk/Lag3/Ndrg2/Sirpa/Laptm4b/Fcgr2b/Twsg1/Anxa1/Cd200r1/Tnf/Git1/Il12b	41
GO:0010257	BP	GO:0010257	NADH dehydrogenase complex assembly	15/1957	62/28564	1.40281e-05	0.000273453	0.000189014	Ndufb8/Ndufc2/Ndufa3/Ndufs1/Ndufb10/Ndufc1/Ndufb3/Oxa1l/Ndufaf8/Ndufaf1/Ndufs6/Tmem126a/Ndufa9/Ndufab1/Dmac1	15
GO:0032981	BP	GO:0032981	mitochondrial respiratory chain complex I assembly	15/1957	62/28564	1.40281e-05	0.000273453	0.000189014	Ndufb8/Ndufc2/Ndufa3/Ndufs1/Ndufb10/Ndufc1/Ndufb3/Oxa1l/Ndufaf8/Ndufaf1/Ndufs6/Tmem126a/Ndufa9/Ndufab1/Dmac1	15
GO:2001252	BP	GO:2001252	positive regulation of chromosome organization	21/1957	109/28564	1.40671e-05	0.000273453	0.000189014	Pkib/Trim28/Dnmt1/Ctnnb1/Tasor/Ssbp1/Pml/Actr8/Ercc1/Mad1l1/Rad50/Nbn/Atrx/Pnkp/Pphln1/Map2k7/Acd/Nfrkb/Prkcq/Actr5/Sin3a	21
GO:0001558	BP	GO:0001558	regulation of cell growth	57/1957	464/28564	1.4085e-05	0.000273453	0.000189014	Cdkn2a/Mmp14/Twf2/G6pdx/Rictor/Eno1/Crk/Rbm10/Eif4g1/Sema7a/Jade1/Ei24/Cyfip1/Sema4b/Vgll4/Arhgap4/Bst2/Stk11/N6amt1/Mul1/Ppp1r9b/Bcl11a/Meaf6/Tomm70a/Pml/Uri1/Eif2b2/Cd38/Nf2/Prdm4/Fdps/Cdc73/Dnm2/Dnajc2/Foxk1/Tsg101/Cib1/Ulk2/Rnf157/Smarca4/Limk1/Rptor/Nanos1/Itsn2/Anapc2/Lamtor1/Tspyl2/Mag/Sema4a/Bap1/Hsd3b7/Acsl4/Pin1/Shtn1/Sin3a/Dpysl2/Creb3	57
GO:0050866	BP	GO:0050866	negative regulation of cell activation	34/1957	227/28564	1.4171e-05	0.000273453	0.000189014	Cdkn2a/Lst1/Hmox1/Nckap1l/Tnfrsf13b/Cst7/Fbxo7/Pglyrp1/Cygb/Cd300lf/Lgals3/Ptpn22/Arg2/Cbfb/Spi1/Vsir/Ripor2/Mad1l1/Lilrb4a/Pdcd1lg2/Rc3h2/Tspan32/Zbtb7b/Mdk/Abr/Milr1/Dtx1/Sh2b3/Btk/Lag3/Fcgr2b/Twsg1/Anxa1/Dusp22	34
GO:0007041	BP	GO:0007041	lysosomal transport	23/1957	126/28564	1.41773e-05	0.000273453	0.000189014	Lamp2/Scarb2/Sorl1/Ubxn6/Psap/Ncoa4/Chmp5/Arf1/Snx27/Gga3/Stx8/Mgrn1/Aktip/Tsg101/Vps35/Igf2r/Pink1/Vps4b/Ap3b1/Ap1g1/Ehd3/Gak/Vps53	23
GO:1901361	BP	GO:1901361	organic cyclic compound catabolic process	59/1957	486/28564	1.43525e-05	0.000275919	0.000190719	Cdkn2a/Slirp/Pnp/Dera/Hmox1/Blvrb/Rbm10/Nudt9/Elavl1/Abcd1/Paip1/Tent2/Dhx34/Ago3/Qprt/Upp1/Nbas/Fastkd2/Itpa/Tardbp/Tob1/Rnaseh2a/Ncf2/Ywhah/Acot7/Smg5/Pycrl/Mapkapk2/Dnase1l1/Polr2g/Trdmt1/Hsd11b1/Rnaseh2c/Alkbh5/Hmox2/Bax/Rc3h2/Cnot10/Scarb1/Pdxp/Dxo/Ago2/Hgd/Nanos1/Nsun2/Cnot7/Traf5/Cnp/Nudt16/Myd88/Carhsp1/Grsf1/Rnaseh1/Zc3h18/Hsd3b7/Mov10/Pnpt1/Pcbp4/Cnot9	59
GO:0036473	BP	GO:0036473	cell death in response to oxidative stress	20/1957	101/28564	1.46391e-05	0.000280503	0.000193887	Txn1/Gpx1/Diablo/Fbxo7/Aldh2/Ctnnb1/Psap/Hk3/App/Pml/Ripk1/Trap1/Gfer/Lrrk2/Tsc1/Oxr1/Pink1/Tnf/Pdk1/Gskip	20
GO:0032386	BP	GO:0032386	regulation of intracellular transport	45/1957	338/28564	1.51315e-05	0.000288986	0.000199751	Cdkn2a/Txn1/Rnf139/Rbm10/Nup54/Trim28/Mff/Sorl1/Arhgap8/Ptpn22/Ei24/Stx18/Frat1/Sar1b/Lcp1/Hcls1/Ptpn1/Stk11/Akt2/Emd/Tardbp/Arf1/Dmap1/Tbc1d20/Oaz2/Nf2/Plk3/Srebf1/Arv1/Mapk14/Anxa2/Bag4/Vps35/Cib1/Lrrk2/Myo1c/Erlec1/Nsun2/Thoc2/Nup62/Map2k1/Pink1/Chp1/Prkcq/Ogt	45
GO:0002573	BP	GO:0002573	myeloid leukocyte differentiation	39/1957	277/28564	1.52094e-05	0.000289525	0.000200123	Ubd/Ninj1/Fcer1g/Cd300lf/Ctnnb1/Tfe3/Itgb3/Hcls1/Spi1/Psen2/Tesc/C1qc/App/Ucp2/Hhex/Ccl3/Ripk1/Nme1/Lrrk1/Ifi204/Mapk14/Lilrb4a/Tgfbr2/Clpb/Traf6/Lbr/Cdk6/Myd88/Bap1/Ap3b1/Dhrs7b/Ifi214/Ppargc1b/Tfrc/Tnf/Fes/Ostm1/Il12b/Casp8	39
GO:0002706	BP	GO:0002706	regulation of lymphocyte mediated immunity	35/1957	238/28564	1.5978e-05	0.000303165	0.000209552	Pnp/Sh2d1a/Nckap1l/Crk/Fcer1g/Pvr/Pms2/H2-T22/Il1b/Serpinb9/Cr2/Cd1d1/Vsir/Fbxo38/Il18/Il27ra/H2-T24/Klrk1/Il18r1/Fcgr1/Lilrb4a/Cr1l/Gfer/Traf6/H60b/Stat6/Btk/Lag3/Fcgr2b/Clcf1/Ap1g1/Dusp22/Tfrc/Tnf/Il12b	35
GO:0071222	BP	GO:0071222	cellular response to lipopolysaccharide	42/1957	308/28564	1.60883e-05	0.000304267	0.000210313	Cxcl9/Gbp2/Il1a/Paf1/Irgm1/Scimp/Trim30a/Il1b/Mif/Cr2/Ptpn22/Cxcl11/Ctr9/Spi1/Chmp5/Irgm2/Casp1/Cxcl10/Il18/Klrk1/Plscr1/Acod1/Cxcl2/Mapk14/Lilrb4a/Irf3/Cdc73/Pdcd1lg2/Map2k7/Traf6/Cmpk2/Fcgr4/Irak2/Myd88/Tnip1/Sirpa/Gbp6/Ogt/Tnf/Trim12c/Git1/Il12b	42
GO:0035646	BP	GO:0035646	endosome to melanosome transport	6/1957	10/28564	1.69484e-05	0.000317441	0.00021942	Cd63/Rab32/Bloc1s6/Ankrd27/Rab38/Ap1g1	6
GO:0043485	BP	GO:0043485	endosome to pigment granule transport	6/1957	10/28564	1.69484e-05	0.000317441	0.00021942	Cd63/Rab32/Bloc1s6/Ankrd27/Rab38/Ap1g1	6
GO:0048757	BP	GO:0048757	pigment granule maturation	6/1957	10/28564	1.69484e-05	0.000317441	0.00021942	Cd63/Rab32/Bloc1s6/Ankrd27/Rab38/Ap1g1	6
GO:0051604	BP	GO:0051604	protein maturation	48/1957	371/28564	1.71859e-05	0.000320859	0.000221782	Mmp14/Eno1/Glrx3/Rnf139/Cst7/Gcsh/Casp9/Naa20/Zmpste24/Sorl1/Casp6/Aph1a/C1ra/Slc30a5/Cd5l/Itgb3/Pgk1/Vsir/Psen2/Tesc/Casp1/Ifi204/Timm23/Tspan17/Spcs1/Pmpca/Naa60/Hpse/Ift52/Cln5/Furin/Ndufab1/Bcl2l12/Vps35/Plau/Lrrk2/Ciao1/Prdx4/Myh9/Ifi214/LTO1/Ogt/Fkrp/Casp2/Spg7/Yae1d1/Casp8/Mbtps1	48
GO:0002819	BP	GO:0002819	regulation of adaptive immune response	36/1957	249/28564	1.77849e-05	0.000330981	0.000228778	Pnp/Nckap1l/Fcer1g/Pvr/Pms2/H2-T22/Il1b/Irf7/Mif/Cr2/Cd1d1/Vsir/Fbxo38/Il18/Il27ra/H2-T24/Il18r1/Fcgr1/Lilrb4a/Cr1l/Rc3h2/Traf6/Clec4n/Zbtb7b/H60b/Stat6/Btk/Prkcq/Fcgr2b/Clcf1/Anxa1/Tyk2/Dusp22/Tfrc/Tnf/Il12b	36
GO:0006310	BP	GO:0006310	DNA recombination	44/1957	330/28564	1.8037e-05	0.000334604	0.000231283	Sem1/Zswim7/Pms2/H1f2/Mcm3/Exd2/Helq/Msh5/H1f3/Xrcc1/Nsmce1/Ppp4c/Mcm2/Meaf6/Il27ra/Dmap1/Actr8/Ercc1/Rad50/Rnf8/Nbn/Msh3/Rmi1/Xrcc4/Ezh2/Ap5s1/Polm/Ercc2/Stat6/Rpa1/Lig1/Nfrkb/Rmi2/Cenpx/Rad51d/Hdac10/Clcf1/Xrcc6/Actr5/Alyref2/Rad52/Ap5z1/Tfrc/Wdr48	44
GO:0030595	BP	GO:0030595	leukocyte chemotaxis	34/1957	230/28564	1.87736e-05	0.000345311	0.000238683	Aif1/Cxcl9/Ccl12/Slc8b1/Ninj1/Nckap1l/Fcer1g/Lgals3/Il1b/Mif/Ccl8/S100a8/Cxcl11/Sell/Ccl24/Spi1/Myo9b/Mpp1/App/Ripor2/Cxcl10/Ccl3/Bsg/Cxcr3/Cxcl2/Bst1/Rin3/Mdk/Ccl22/Ccl6/Anxa1/Hsd3b7/Ccl4/Creb3	34
GO:0007006	BP	GO:0007006	mitochondrial membrane organization	21/1957	111/28564	1.8792e-05	0.000345311	0.000238683	Uqcc3/Vdac2/Timm50/Hk2/Bid/Casp6/Timm9/Mtch2/Oxa1l/Mul1/Adck1/Tomm70a/Dynlt1f/Chchd10/Dynlt1c/Bax/Cnp/Hebp2/Pink1/Ap3b1/Spg7	21
GO:0032479	BP	GO:0032479	regulation of type I interferon production	21/1957	111/28564	1.8792e-05	0.000345311	0.000238683	Gapdh/Isg15/G3bp1/Irf7/Ptpn22/Oas1g/Tomm70a/Gbp7/Irf5/Nploc4/Acod1/Irf3/Tradd/Riok3/Rnf135/Nlrc3/Ifih1/Ilrun/Polr3d/Myd88/Sirpa	21
GO:1901652	BP	GO:1901652	response to peptide	55/1957	447/28564	1.88778e-05	0.000345797	0.000239019	Serpina3g/Pkm/Gatm/Scly/Crk/Adrm1/Il1b/Sorl1/Nck1/Ctnnb1/Ptpn22/Cyfip1/Ptpn1/Chmp5/Vps13c/Akt2/Eif4ebp2/Pid1/App/Il18/Eif2b2/Irf5/Eif4ebp1/Srebf1/Mapk14/Sos1/Eif2b3/Pde3b/Pdpk1/Cry1/Akt3/Zbtb7b/Appl2/Ctsd/Dennd4c/Eif2b5/Myo1c/Rab31/Stat6/Lonp1/Wdtc1/Csk/Ahcyl1/Tsc1/Egr2/Map2k1/Pxn/Prkcq/Fcgr2b/Stat4/Cpeb2/Anxa1/Ogt/Tnf/Vcam1	55
GO:0031123	BP	GO:0031123	RNA 3'-end processing	20/1957	103/28564	1.98089e-05	0.000361714	0.000250021	Paf1/Scaf8/Tent2/Lsm10/Sympk/Ints6l/App/Ints12/Rprd1b/Ptcd1/Cdc73/Rprd1a/Ahcyl1/Eri3/Cstf1/Pcf11/Pnpt1/Polr3k/Eri1/Cpsf4	20
GO:0006289	BP	GO:0006289	nucleotide-excision repair	17/1957	79/28564	2.03397e-05	0.000368602	0.000254783	Gtf2h2/Gtf2h3/Phf10/Nthl1/Brd7/Gtf2h4/Mnat1/Ercc1/Smarca4/Ercc2/Ercc8/Smarcd1/Rpa1/Smarcb1/Pold1/Xpc/Rad52	17
GO:0071347	BP	GO:0071347	cellular response to interleukin-1	17/1957	79/28564	2.03397e-05	0.000368602	0.000254783	Ccl12/Il1rn/Il1b/Ccl8/Ccl24/Ccl3/Acod1/Saa3/Map2k7/Rora/Traf6/Ccl22/Ccl6/Irak2/Myd88/Sirpa/Ccl4	17
GO:0016042	BP	GO:0016042	lipid catabolic process	45/1957	342/28564	2.0376e-05	0.000368602	0.000254783	Plcb2/Echs1/Abcd3/Decr1/Abcd1/Pla2g15/Etfdh/Il1b/Idh1/Sorl1/Pik3cg/Eci2/Apoc1/Thra/Psap/Pafah1b3/Akt2/Plaat3/Sirt2/Ywhah/Acot7/Asah1/Hsd11b1/Cpt1a/Aig1/Eci1/Lypla2/Pde3b/Gba2/Abhd5/Iah1/Scarb1/Daglb/Hsd17b4/Naaa/Pla2g12a/Smpd1/Auh/Tbl1xr1/Acot8/Neu1/Hsd3b7/Acox1/Tnf/Plbd1	45
GO:1900180	BP	GO:1900180	regulation of protein localization to nucleus	26/1957	156/28564	2.17564e-05	0.000392357	0.000271202	Cdkn2a/Nup54/Trim28/Nmd3/Ptpn22/Ei24/Hcls1/Parp9/Stk11/Tardbp/App/Dmap1/Nf2/Tesk1/Mapk14/Lilrb4a/Mfhas1/Ilrun/Ctnna1/Nup62/Chp1/Prkcq/Ogt/Pin1/Tfrc/Sin3a	26
GO:0045619	BP	GO:0045619	regulation of lymphocyte differentiation	33/1957	222/28564	2.20349e-05	0.000396153	0.000273826	Cdkn2a/Pnp/Mmp14/Nckap1l/Adrm1/Fbxo7/Pglyrp1/Rnf41/Phf10/Cd1d1/Brd7/Cbfb/Spi1/Vsir/Il18/Tox/Sos1/Lilrb4a/Tgfbr2/Rc3h2/Il15ra/Zbtb7b/Mdk/Smarca4/Smarcd1/Dtx1/Sh2b3/Smarcb1/Lag3/Ap3b1/Xrcc6/Anxa1/Ppp2r3c	33
GO:0002822	BP	GO:0002822	regulation of adaptive immune response based on somatic recombination of immune receptors built from immunoglobulin superfamily domains	34/1957	232/28564	2.2561e-05	0.000404363	0.000279501	Pnp/Nckap1l/Fcer1g/Pvr/Pms2/H2-T22/Il1b/Cr2/Cd1d1/Vsir/Fbxo38/Il18/Il27ra/H2-T24/Il18r1/Fcgr1/Lilrb4a/Cr1l/Rc3h2/Traf6/Clec4n/Zbtb7b/H60b/Stat6/Btk/Prkcq/Fcgr2b/Clcf1/Anxa1/Tyk2/Dusp22/Tfrc/Tnf/Il12b	34
GO:0071900	BP	GO:0071900	regulation of protein serine/threonine kinase activity	46/1957	354/28564	2.28191e-05	0.000407734	0.000281831	Cdkn2a/Pkib/Fbxo7/Ccny/Il1rn/Rgs14/Irgm1/Il1b/Mif/Sorl1/Ptpn22/Pik3cg/Ppp2ca/Cdk5rap1/Ccng1/Aida/Ptpn1/Irgm2/App/Mnat1/Hhex/Map2k6/Tesk1/Sos1/Prkag1/Ezh2/Map2k7/Pih1d1/Traf6/Tsg101/Taok3/Cib1/Lrrk2/Rptor/Sh2b3/Ccnd1/Csk/Nup62/Smpd1/Map2k1/Cdk7/Map3k11/Prkar2a/Heg1/Men1/Tnf	46
GO:0043434	BP	GO:0043434	response to peptide hormone	49/1957	386/28564	2.34022e-05	0.000416874	0.000288149	Serpina3g/Pkm/Gatm/Scly/Crk/Adrm1/Il1b/Sorl1/Nck1/Ctnnb1/Cyfip1/Ptpn1/Vps13c/Akt2/Eif4ebp2/Pid1/Il18/Eif2b2/Eif4ebp1/Srebf1/Mapk14/Sos1/Eif2b3/Pde3b/Pdpk1/Cry1/Akt3/Zbtb7b/Appl2/Ctsd/Dennd4c/Eif2b5/Myo1c/Rab31/Stat6/Lonp1/Wdtc1/Csk/Ahcyl1/Tsc1/Egr2/Map2k1/Pxn/Prkcq/Stat4/Cpeb2/Anxa1/Ogt/Tnf	49
GO:0032204	BP	GO:0032204	regulation of telomere maintenance	19/1957	96/28564	2.39288e-05	0.000424297	0.00029328	Pkib/Gnl3l/Ctnnb1/Xrcc1/Pml/Actr8/Smg5/Ercc1/Rad50/Nbn/Atrx/Xrcc4/Pnkp/Map2k7/Acd/Nfrkb/Prkcq/Actr5/Ten1	19
GO:0044270	BP	GO:0044270	cellular nitrogen compound catabolic process	54/1957	440/28564	2.40374e-05	0.000424297	0.00029328	Cdkn2a/Slirp/Pnp/Dera/Hmox1/Blvrb/Rbm10/Nudt9/Elavl1/Abcd1/Paip1/Tent2/Dhx34/Ago3/Qprt/Upp1/Nbas/Fastkd2/Itpa/Tardbp/Tob1/Rnaseh2a/Ncf2/Acot7/Smg5/Pycrl/Mapkapk2/Dnase1l1/Polr2g/Trdmt1/Rnaseh2c/Alkbh5/Hmox2/Bax/Rc3h2/Cnot10/Pdxp/Dxo/Ago2/Nanos1/Nsun2/Cnot7/Traf5/Cnp/Nudt16/Myd88/Carhsp1/Grsf1/Rnaseh1/Zc3h18/Mov10/Pnpt1/Pcbp4/Cnot9	54
GO:0046700	BP	GO:0046700	heterocycle catabolic process	54/1957	440/28564	2.40374e-05	0.000424297	0.00029328	Cdkn2a/Slirp/Pnp/Dera/Hmox1/Blvrb/Rbm10/Nudt9/Elavl1/Abcd1/Paip1/Tent2/Dhx34/Ago3/Qprt/Upp1/Nbas/Fastkd2/Itpa/Tardbp/Tob1/Rnaseh2a/Ncf2/Acot7/Smg5/Pycrl/Mapkapk2/Dnase1l1/Polr2g/Trdmt1/Rnaseh2c/Alkbh5/Hmox2/Bax/Rc3h2/Cnot10/Pdxp/Dxo/Ago2/Nanos1/Nsun2/Cnot7/Traf5/Cnp/Nudt16/Myd88/Carhsp1/Grsf1/Rnaseh1/Zc3h18/Mov10/Pnpt1/Pcbp4/Cnot9	54
GO:1990542	BP	GO:1990542	mitochondrial transmembrane transport	18/1957	88/28564	2.43966e-05	0.000428071	0.000295888	Sfxn1/Slc8b1/Timm50/Pam16/Abcb7/Sfxn2/Mcub/Psen2/Slc25a39/Ucp2/Tomm70a/Timm23/Sfxn3/Slc25a22/Ccdc51/Slc25a16/Mrs2/Pnpt1	18
GO:0050671	BP	GO:0050671	positive regulation of lymphocyte proliferation	26/1957	157/28564	2.43982e-05	0.000428071	0.000295888	Aif1/Pnp/Itgal/Il1a/Nckap1l/Il1b/Mif/Nck1/Ptpn22/Cd1d1/Il18/Cd38/Bst1/Tgfbr2/Pdcd1lg2/Traf6/Btk/Myd88/Prkcq/Clcf1/Anxa1/Tyk2/Cd209b/Tfrc/Il12b/Vcam1	26
GO:0006898	BP	GO:0006898	receptor-mediated endocytosis	38/1957	273/28564	2.51725e-05	0.000440329	0.000304361	Ifitm3/Clta/Ap2s1/Scarb2/Snx9/Unc119/Fcer1g/Atad1/Msr1/Sorl1/Micall1/Apoc1/Itgb3/Nsf/Sirt2/Arf1/App/Cd63/Atxn2/Fcgr1/Lilrb4a/Dnm2/Tgfbr2/Rin3/Anxa2/Hpse/Lrpap1/Calcrl/Rab31/Itsn2/Pip5k1c/Ap2a2/Fcgr4/Arc/Fcgr2b/Tfrc/Cbl/Gak	38
GO:0031663	BP	GO:0031663	lipopolysaccharide-mediated signaling pathway	15/1957	65/28564	2.57271e-05	0.000448684	0.000310137	Scimp/Trim30a/Il1b/Mif/Ptpn22/Spi1/Il18/Acod1/Mapk14/Irf3/Traf6/Irak2/Myd88/Tnf/Trim12c	15
GO:0034101	BP	GO:0034101	erythrocyte homeostasis	27/1957	167/28564	2.67306e-05	0.000464793	0.000321271	Sfxn1/Isg15/Prdx1/G6pdx/Hmox1/Nckap1l/Fam210b/Exoc6/Tmem14c/Thra/Lyar/Hcls1/Spi1/Ptbp3/Mapk14/Smad5/Pknox1/Mfhas1/Smarca4/Ercc2/Sh2b3/Fech/Cdk6/Bap1/Bpgm/Cflar/Uba5	27
GO:1903828	BP	GO:1903828	negative regulation of protein localization	34/1957	234/28564	2.70335e-05	0.000468662	0.000323945	Txn1/Il1b/Ei24/Spi1/Idh2/Ndfip2/Pid1/F2r/App/Ripor2/Ucp2/Ubxn2b/Srebf1/Lilrb4a/Pde3b/Wwp2/Mfhas1/Madd/Bag4/Vps35/Lrrk2/Erlec1/Rptor/Gpm6b/Csk/Ilrun/Klf7/Ctnna1/Pfkl/Chp1/Anxa1/Ogt/Sin3a/Il12b	34
GO:0071621	BP	GO:0071621	granulocyte chemotaxis	23/1957	131/28564	2.71859e-05	0.000469905	0.000324804	Cxcl9/Ccl12/Nckap1l/Fcer1g/Lgals3/Il1b/Ccl8/S100a8/Cxcl11/Sell/Ccl24/Mpp1/Ripor2/Cxcl10/Ccl3/Bsg/Cxcl2/Bst1/Mdk/Ccl22/Ccl6/Anxa1/Ccl4	23
GO:0006890	BP	GO:0006890	retrograde vesicle-mediated transport, Golgi to endoplasmic reticulum	12/1957	44/28564	2.77289e-05	0.000476462	0.000329337	Rab6a/Stx18/Nbas/Copz1/Scyl1/Arcn1/Bicd2/Sec22b/Kdelr2/Atp9b/Pitpnb/Copb2	12
GO:0016925	BP	GO:0016925	protein sumoylation	12/1957	44/28564	2.77289e-05	0.000476462	0.000329337	Cdkn2a/Uba2/Gnl3l/Trim28/Ctnnb1/Stx1a/Mul1/Bcl11a/Cbx4/Hdac4/Ifih1/Egr2	12
GO:0006743	BP	GO:0006743	ubiquinone metabolic process	8/1957	20/28564	2.85734e-05	0.000487845	0.000337205	Coq7/Coq6/Coq2/Ndufa9/Coq8b/Fdxr/Coq4/Coq9	8
GO:0044872	BP	GO:0044872	lipoprotein localization	8/1957	20/28564	2.85734e-05	0.000487845	0.000337205	Unc119/Zdhhc17/Surf4/Msr1/Sar1b/Lsr/Vmp1/Zdhhc3	8
GO:0034728	BP	GO:0034728	nucleosome organization	18/1957	89/28564	2.86425e-05	0.000487845	0.000337205	Nap1l1/H1f2/Asf1a/Spty2d1/H1f3/Mcm2/Hat1/Chd1/Atrx/Pole3/Naa60/H4c14/Cabin1/Smarca4/Smarcd1/Smarcb1/Tspyl2/Nasp	18
GO:0052548	BP	GO:0052548	regulation of endopeptidase activity	47/1957	368/28564	2.91324e-05	0.000494741	0.000341971	Serpina3g/Cdkn2a/Gapdh/Gpx1/Diablo/Renbp/Cst7/Psma3/Bid/Casp9/Serpinb9/S100a8/Sorl1/Casp6/Aph1a/Rffl/Rps27l/Mtch2/Vsir/Serpinb6b/Akt2/Mul1/F2r/Casp1/App/Pml/Mical1/Ifi204/Casp8ap2/Bax/Tmed10/Pih1d1/Furin/Bcl2l12/Ctsd/Serpinb6a/Dap/Cst3/Rnf34/Caap1/Ifi214/Cflar/Men1/Tnf/Casp2/Hdac1/Casp8	47
GO:0032970	BP	GO:0032970	regulation of actin filament-based process	51/1957	411/28564	2.97954e-05	0.000503142	0.000347779	Coro1b/Myo1f/Scin/Gpr65/Twf2/Rictor/Il1a/Nckap1l/Crk/Snx9/Wdr1/Washc1/Nck1/Ccl24/Cyfip1/Itgb3/Hcls1/Dstn/Arpc4/Gmfb/Arhgdia/Bst2/Arf1/Ssh2/Arhgap17/Rnh1/Nf2/Tesk1/Bst1/Sh3bp1/Capg/Rasa1/Gba2/Bag4/Mdk/Pdxp/Myo1c/Limk1/Rangrf/Gpm6b/Cfl2/Twf1/Dapk3/Myh9/Hck/Ap1ar/Tsc1/Cdc42ep2/Pxn/Prkcq/Fes	51
GO:0019724	BP	GO:0019724	B cell mediated immunity	27/1957	168/28564	2.97999e-05	0.000503142	0.000347779	C1qb/Fcer1g/Pms2/Irf7/Cr2/C1ra/C1s1/Bcl3/C2/C1qc/Il27ra/Ercc1/Rnf8/Cd70/Nbn/C1qa/Fcgr1/Cr1l/Xrcc4/Stat6/Btk/Myd88/Fcgr2b/Clcf1/Tfrc/Tnf/Il12b	27
GO:0032200	BP	GO:0032200	telomere organization	25/1957	150/28564	3.10411e-05	0.000522584	0.000361217	Pkib/Gnl3l/Ctnnb1/Xrcc1/Hat1/Pml/Actr8/Smg5/Ercc1/Rad50/Nbn/Atrx/Xrcc4/Pnkp/Ezh2/Map2k7/Rpa1/Acd/Nfrkb/LTO1/Prkcq/Rad51d/Xrcc6/Actr5/Ten1	25
GO:0043966	BP	GO:0043966	histone H3 acetylation	15/1957	66/28564	3.12015e-05	0.000523771	0.000362037	Tada2b/Tada1/Usp22/Spi1/Taf6l/Taf12/Pole3/Pih1d1/Naa60/Smarca4/Smarcb1/Crtc2/Wdr5/Supt3/Sin3a	15
GO:0043462	BP	GO:0043462	regulation of ATP-dependent activity	16/1957	74/28564	3.32049e-05	0.0005558	0.000384176	Pam16/Ahsa1/Oxa1l/Mcm2/Ssbp1/Mnat1/Plscr1/Msh3/Dnm2/Myl4/Vmp1/Tor1aip1/Tsc1/Vcpkmt/Tor1aip2/Tpm2	16
GO:0072524	BP	GO:0072524	pyridine-containing compound metabolic process	18/1957	90/28564	3.35336e-05	0.000558095	0.000385762	Prdx5/Ldha/Pnp/G6pdx/Qprt/Idh1/Nnt/Idh2/Ncf2/Pdxk/Hsd11b1/Ogdh/Nampt/Pdxp/Fdxr/Rptor/Rpe/Fdx1	18
GO:1900407	BP	GO:1900407	regulation of cellular response to oxidative stress	18/1957	90/28564	3.35336e-05	0.000558095	0.000385762	Txn1/Gpx1/Scly/Fbxo7/Abcd1/Ctnnb1/Psap/Hk3/App/Ripk1/Trap1/Gfer/Lrrk2/Tsc1/Oxr1/Pink1/Fut8/Tnf	18
GO:0031124	BP	GO:0031124	mRNA 3'-end processing	14/1957	59/28564	3.40519e-05	0.0005635	0.000389499	Paf1/Scaf8/Tent2/Lsm10/Sympk/App/Rprd1b/Cdc73/Rprd1a/Ahcyl1/Cstf1/Pcf11/Pnpt1/Cpsf4	14
GO:0035458	BP	GO:0035458	cellular response to interferon-beta	14/1957	59/28564	3.40519e-05	0.0005635	0.000389499	Gbp2b/Gbp2/Tgtp1/Irgm1/Oas1g/Irgm2/Gbp7/Ifit3/Ifi204/Acod1/Gm4951/Ifi214/Gbp6/Pnpt1	14
GO:0032946	BP	GO:0032946	positive regulation of mononuclear cell proliferation	26/1957	160/28564	3.4155e-05	0.000563605	0.000389571	Aif1/Pnp/Itgal/Il1a/Nckap1l/Il1b/Mif/Nck1/Ptpn22/Cd1d1/Il18/Cd38/Bst1/Tgfbr2/Pdcd1lg2/Traf6/Btk/Myd88/Prkcq/Clcf1/Anxa1/Tyk2/Cd209b/Tfrc/Il12b/Vcam1	26
GO:1901216	BP	GO:1901216	positive regulation of neuron death	23/1957	133/28564	3.48736e-05	0.00057103	0.000394703	Casp9/Zfp746/Il1b/Casp6/Ctnnb1/Casp1/App/Il18/Ccl3/Ncf2/C1qa/Hdac4/Bax/Map2k7/Eif2s1/Aimp2/Nupr1/Fcgr2b/Map3k11/Pin1/Tnf/Casp2/Casp8	23
GO:0016226	BP	GO:0016226	iron-sulfur cluster assembly	9/1957	26/28564	3.4997e-05	0.00057103	0.000394703	Glrx3/Abcb7/Ciao3/Lyrm4/Nfu1/Nfs1/Ndufab1/Ciao1/Nubp2	9
GO:0031163	BP	GO:0031163	metallo-sulfur cluster assembly	9/1957	26/28564	3.4997e-05	0.00057103	0.000394703	Glrx3/Abcb7/Ciao3/Lyrm4/Nfu1/Nfs1/Ndufab1/Ciao1/Nubp2	9
GO:1904353	BP	GO:1904353	regulation of telomere capping	9/1957	26/28564	3.4997e-05	0.00057103	0.000394703	Pkib/Xrcc1/Ercc1/Rad50/Nbn/Xrcc4/Pnkp/Map2k7/Prkcq	9
GO:0043482	BP	GO:0043482	cellular pigment accumulation	6/1957	11/28564	3.51143e-05	0.000571343	0.00039492	Cd63/Rab32/Bloc1s6/Ankrd27/Rab38/Ap1g1	6
GO:0006383	BP	GO:0006383	transcription by RNA polymerase III	12/1957	45/28564	3.54667e-05	0.000575469	0.000397772	Prdx5/Polr2l/Maf1/Ell/Myo1c/Crcp/Rptor/Polr3d/Polr3h/Gtf3c3/Ar/Polr3k	12
GO:0002534	BP	GO:0002534	cytokine production involved in inflammatory response	15/1957	67/28564	3.76761e-05	0.000609621	0.000421378	Abcd1/Macir/Clec7a/Mapk14/Lilrb4a/Pld3/Gbp5/Ezh2/Seh1l/Appl2/Nlrc3/Myd88/Bap1/Sirpa/Tnf	15
GO:0050729	BP	GO:0050729	positive regulation of inflammatory response	25/1957	152/28564	3.89919e-05	0.000629163	0.000434886	Tgm2/Ninj1/Vamp8/Fcer1g/Il1b/S100a8/Pik3cg/Kars/Lgals1/Ccl24/Casp1/App/Il18/Alox5ap/Ccl3/Ctsc/Ripk1/Fcgr1/Tradd/Mdk/Lrrk2/Btk/Tnip1/Nupr1/Tnf	25
GO:1901214	BP	GO:1901214	regulation of neuron death	50/1957	405/28564	4.05206e-05	0.000652023	0.000450687	G6pdx/Hmox1/Fbxo7/Casp9/Zfp746/Il1b/Sorl1/Casp6/Ctnnb1/F2r/Casp1/App/Rras2/Il18/Ccl3/Ppp5c/Il27ra/Psmc1/Ncf2/C1qa/Hdac4/Xrcc4/Gfer/Bax/Map2k7/Pdpk1/Vps35/Mdk/Lrrk2/Eif2s1/Btbd10/Ccnd1/Hyou1/Tsc1/Aimp2/Mag/Oxr1/Pink1/Nupr1/Chp1/Fcgr2b/Clcf1/Map3k11/Alg13/Pin1/Cd200r1/Tnf/Casp2/Cbl/Casp8	50
GO:0006903	BP	GO:0006903	vesicle targeting	14/1957	60/28564	4.16359e-05	0.000668125	0.000461816	Exoc7/Sar1b/Exoc6/Trappc12/Trappc2l/Trappc6a/Trappc4/Tmed10/Stard3/Trappc5/Ap1ar/Chp1/Cep19/Trappc8	14
GO:0045862	BP	GO:0045862	positive regulation of proteolysis	48/1957	384/28564	4.18255e-05	0.000669323	0.000462645	Cdkn2a/Gabarap/Diablo/Mmp14/Eno1/Rnf139/Fbxo22/Snx9/Bid/Casp9/Il1b/S100a8/Casp6/Aph1a/Rps27l/Mtch2/Vsir/Psen2/Mul1/F2r/Sirt2/Casp1/App/Usp5/Pml/Ctsc/Ifi204/Timm23/Plk3/Casp8ap2/Bax/Fzr1/Hpse/Ctsd/Lrrk2/Dap/Myh9/Rcn3/Rnft1/Tnip1/Nupr1/Cop1/Ifi214/Ogt/Men1/Tnf/Casp2/Casp8	48
GO:0042832	BP	GO:0042832	defense response to protozoan	11/1957	39/28564	4.23715e-05	0.000676181	0.000467385	Gbp2b/Gbp2/Gbp8/Bcl3/Irgm2/Gbp7/Tspan32/Myd88/Bpgm/Gbp6/Il12b	11
GO:0072331	BP	GO:0072331	signal transduction by p53 class mediator	26/1957	162/28564	4.24862e-05	0.000676181	0.000467385	Cdkn2a/Pttg1ip/Bop1/Mif/Zmpste24/Casp6/Ppm1d/Rffl/Rps27l/Ppp2r5c/Stk11/Bcl3/Pml/Ifi204/Atrx/Bax/Trim24/Bcl2l12/Ell3/Rnf34/Nupr1/Mdm4/Ifi214/Nop2/Pcbp4/Casp2	26
GO:0031058	BP	GO:0031058	positive regulation of histone modification	19/1957	100/28564	4.33738e-05	0.000686725	0.000474673	Tada2b/Paf1/Ctnnb1/Ctr9/Nelfa/Phf1/App/Pml/Pih1d1/Lrrk2/Myo1c/Nelfe/Smarcb1/Hcfc1/Pink1/Kansl3/Ogt/Men1/Wdr5	19
GO:0051571	BP	GO:0051571	positive regulation of histone H3-K4 methylation	8/1957	21/28564	4.33845e-05	0.000686725	0.000474673	Ctnnb1/Ctr9/Nelfa/Nelfe/Hcfc1/Kansl3/Ogt/Wdr5	8
GO:0001881	BP	GO:0001881	receptor recycling	13/1957	53/28564	4.43935e-05	0.000700792	0.000484397	Sorl1/Vamp3/Ptpn1/Chmp5/Nsf/Psen2/Usp9x/Arfgef2/Anxa2/Ctsd/Lamtor1/Ap1ar/Ehd3	13
GO:0044088	BP	GO:0044088	regulation of vacuole organization	12/1957	46/28564	4.50095e-05	0.000708595	0.00048979	Rab1b/Tbc1d14/Ehmt2/Rnf5/Lrrk2/Rab3gap1/Wdr45/Sec22b/Pink1/Nupr1/Phf23/Laptm4b	12
GO:0042176	BP	GO:0042176	regulation of protein catabolic process	46/1957	364/28564	4.57615e-05	0.000718493	0.000496632	Gpx1/Gabarap/Pttg1ip/Fbxo22/Snx9/Trim30a/Il1b/Rnf41/Sorl1/Ppp2ca/Vgll4/Nsf/Psmd2/Psen2/Sirt2/App/Usp5/Oaz2/Usp9x/Lpcat1/Plk3/Gga3/Tmem9/Cul4b/Fbxl5/Ctsa/Fzr1/Anxa2/Furin/Vps35/Araf/Pithd1/Lrrk2/Sec22b/Cst3/Rnft1/Nupr1/Mdm4/Usp14/Cop1/Laptm4b/Banp/Ogt/Pin1/Ttc36/Tnf	46
GO:1903146	BP	GO:1903146	regulation of autophagy of mitochondrion	9/1957	27/28564	4.93099e-05	0.000772124	0.000533702	Tspo/Fbxo7/Rnf41/Fkbp8/Vps13c/Srebf1/Vps13d/Usp30/Pink1	9
GO:0006906	BP	GO:0006906	vesicle fusion	22/1957	127/28564	4.97687e-05	0.000777219	0.000537224	Vamp8/Vamp3/Stxbp6/Stx1a/Rab20/Chmp5/Stx2/Akt2/Vamp4/Bloc1s6/Ankrd27/Stx11/Stx8/Stx17/Sec22b/Vti1a/Chp1/Rubcnl/Snap29/Rab8b/Anxa1/Tom1	22
GO:0001659	BP	GO:0001659	temperature homeostasis	29/1957	192/28564	5.01689e-05	0.000781373	0.000540095	Gatm/Plac8/Gpx1/Il1a/Fh1/Decr1/Il1rn/Il1b/Dock7/Tfe3/Thra/Stk11/Arrdc3/Il18/Ucp2/Sqstm1/Map2k6/Il18r1/Acot13/Zbtb7b/Appl2/Pctp/Smarca4/Stat6/Fabp5/Dhrs7b/Ppargc1b/Ogt/Tnf	29
GO:1900015	BP	GO:1900015	regulation of cytokine production involved in inflammatory response	14/1957	61/28564	5.06577e-05	0.000786883	0.000543904	Abcd1/Macir/Clec7a/Mapk14/Lilrb4a/Pld3/Gbp5/Ezh2/Appl2/Nlrc3/Myd88/Bap1/Sirpa/Tnf	14
GO:0030218	BP	GO:0030218	erythrocyte differentiation	25/1957	155/28564	5.43754e-05	0.000842385	0.000582268	Sfxn1/Isg15/G6pdx/Nckap1l/Fam210b/Exoc6/Tmem14c/Thra/Lyar/Hcls1/Spi1/Ptbp3/Mapk14/Smad5/Pknox1/Mfhas1/Smarca4/Ercc2/Sh2b3/Fech/Cdk6/Bap1/Bpgm/Cflar/Uba5	25
GO:0097352	BP	GO:0097352	autophagosome maturation	13/1957	54/28564	5.48282e-05	0.000847146	0.000585559	Vamp8/Lamp2/Irgm1/Chmp5/Irgm2/Vmp1/Stx17/Vps4b/Rubcnl/Snap29/Phf23/Tom1/Rubcn	13
GO:0035303	BP	GO:0035303	regulation of dephosphorylation	22/1957	128/28564	5.62611e-05	0.000866986	0.000599272	Nckap1l/Sympk/Ppp6r1/Ywhab/Calm3/Ppp1r9b/Uri1/Smg5/Ppp1r35/Mfhas1/Bag4/Tsc1/Smpd1/Pink1/Chp1/Ppp1r2/Ppp1r15b/Ppargc1b/Pin1/Mtmr9/Tnf/Ppp2r3c	22
GO:0007015	BP	GO:0007015	actin filament organization	54/1957	454/28564	5.65471e-05	0.000869091	0.000600727	Aif1/Coro1b/Myo1f/Scin/Gpr65/Twf2/Rictor/Msrb1/Nckap1l/Gas7/Snx9/Wdr1/Washc1/Nck1/Ccl24/Cyfip1/Arhgap12/Lcp1/Hcls1/Dstn/Arpc4/Gmfb/Ppp1r9b/Arf1/Ssh2/Arhgap17/Rnh1/Mical1/Nf2/Tesk1/Sh3bp1/Zyx/Capg/Rasa1/Gba2/Bag4/Pdxp/Myo1c/Limk1/Cfl2/Twf1/Myh9/Elmo1/Ctnna1/Ap1ar/Tsc1/Cdc42ep2/Sirpa/Pxn/Pakap/Prkcq/Tpm2/Ppargc1b/Shtn1	54
GO:0036230	BP	GO:0036230	granulocyte activation	12/1957	47/28564	5.66961e-05	0.000869091	0.000600727	Myo1f/Fcer1g/Kars/Spi1/Il18/Stx11/Abr/Fcgr4/Myd88/Anxa1/Tnf/Anxa3	12
GO:0016064	BP	GO:0016064	immunoglobulin mediated immune response	26/1957	165/28564	5.84353e-05	0.000893401	0.000617531	C1qb/Fcer1g/Pms2/Irf7/Cr2/C1ra/C1s1/Bcl3/C2/C1qc/Il27ra/Ercc1/Rnf8/Nbn/C1qa/Fcgr1/Cr1l/Xrcc4/Stat6/Btk/Myd88/Fcgr2b/Clcf1/Tfrc/Tnf/Il12b	26
GO:0051170	BP	GO:0051170	import into nucleus	28/1957	184/28564	5.86183e-05	0.000893853	0.000617843	Pttg1ip/Elavl1/Nup54/Kpna2/Trim28/Ptpn22/Ei24/Hikeshi/Hcls1/Bcl3/Htatip2/Tardbp/Pml/Dmap1/Sqstm1/Mapk14/Prkag1/Ranbp2/Cse1l/Appl2/Lrrk2/Nup188/Rangrf/Nup62/Nup93/Chp1/Kpna3/Prkcq	28
GO:0009314	BP	GO:0009314	response to radiation	53/1957	444/28564	5.99816e-05	0.000912253	0.000630561	Pnp/Txn1/Gpx1/Cops9/Rgs14/Abca7/Casp9/Zmpste24/Nr2f6/Kars/Ei24/Fancg/Mtch2/Stk11/Bcl3/Akt2/Rbm4b/App/Pml/Ifi204/Ercc1/Rnf8/Plk3/Mapk14/Xrcc4/Cul4b/Bax/Map2k7/Deaf1/Cry1/Ap1s2/Eif2s1/Clk2/Ercc2/Ercc8/Ccnd1/Noc2l/Fech/Ube4b/Smpd1/Ric8a/Cop1/Guca1a/Ifi214/Pold1/Xpc/Xrcc6/Anxa1/Actr5/Men1/Pde1b/Ttc36/Il12b	53
GO:0042542	BP	GO:0042542	response to hydrogen peroxide	21/1957	120/28564	6.27282e-05	0.000951541	0.000657717	Cdkn2a/Txn1/Gpx1/Hmox1/Crk/Fbxo7/Casp6/Psap/Hk3/Ripk1/Trap1/Ezh2/Lrrk2/Stat6/Lig1/Ppp2cb/Pink1/Sirpa/Glrx2/Ppp1r15b/Anxa1	21
GO:0090174	BP	GO:0090174	organelle membrane fusion	22/1957	129/28564	6.34991e-05	0.000959909	0.000663501	Vamp8/Vamp3/Stxbp6/Stx1a/Rab20/Chmp5/Stx2/Akt2/Vamp4/Bloc1s6/Ankrd27/Stx11/Stx8/Stx17/Sec22b/Vti1a/Chp1/Rubcnl/Snap29/Rab8b/Anxa1/Tom1	22
GO:0045943	BP	GO:0045943	positive regulation of transcription by RNA polymerase I	10/1957	34/28564	6.36094e-05	0.000959909	0.000663501	Lyar/Utp15/Pih1d1/Ippk/Myo1c/Smarca4/Mars1/Smarcb1/Heatr1/Pwp1	10
GO:0042180	BP	GO:0042180	cellular ketone metabolic process	34/1957	244/28564	6.40361e-05	0.000963851	0.000666226	Aldoa/Akr1a1/Fh1/Abcd1/Gatd1/Elovl5/Il1b/Coq7/Apoc1/Coq6/Akt2/Gk/Srebf1/Cpt1a/Stard4/Coq2/Ndufa9/Slc7a7/Coq8b/Appl2/Fdxr/Kdsr/Stard3/Wdtc1/Coq4/Fabp5/Prmt3/Mid1ip1/Coq9/Anxa1/Acsl4/Lpgat1/Pdk1/Pnkd	34
GO:0006334	BP	GO:0006334	nucleosome assembly	15/1957	70/28564	6.47164e-05	0.000969082	0.000669842	Nap1l1/H1f2/Asf1a/Spty2d1/H1f3/Mcm2/Hat1/Atrx/Pole3/Naa60/H4c14/Cabin1/Smarca4/Tspyl2/Nasp	15
GO:0031060	BP	GO:0031060	regulation of histone methylation	15/1957	70/28564	6.47164e-05	0.000969082	0.000669842	Fh1/Paf1/Ctnnb1/Ctr9/Nelfa/Phf1/Ehmt2/Pih1d1/Nelfe/Smarcb1/Hcfc1/Kansl3/Ogt/Men1/Wdr5	15
GO:0043476	BP	GO:0043476	pigment accumulation	6/1957	12/28564	6.61428e-05	0.000985375	0.000681104	Cd63/Rab32/Bloc1s6/Ankrd27/Rab38/Ap1g1	6
GO:0060628	BP	GO:0060628	regulation of ER to Golgi vesicle-mediated transport	6/1957	12/28564	6.61428e-05	0.000985375	0.000681104	Rnf139/Sorl1/Stx18/Arf1/Tbc1d20/Lrrk2	6
GO:0009411	BP	GO:0009411	response to UV	25/1957	157/28564	6.74569e-05	0.00100239	0.000692864	Gpx1/Cops9/Casp9/Ei24/Stk11/Bcl3/Pml/Ercc1/Mapk14/Cul4b/Bax/Map2k7/Eif2s1/Ercc2/Ercc8/Ccnd1/Noc2l/Fech/Ube4b/Smpd1/Pold1/Xpc/Actr5/Men1/Il12b	25
GO:0035020	BP	GO:0035020	regulation of Rac protein signal transduction	9/1957	28/28564	6.82609e-05	0.00100663	0.000695797	Gabarap/Crk/Pik3cg/Arhgap17/Dynlt1f/Dynlt1c/Sh3bp1/Dnm2/Ogt	9
GO:0051569	BP	GO:0051569	regulation of histone H3-K4 methylation	9/1957	28/28564	6.82609e-05	0.00100663	0.000695797	Ctnnb1/Ctr9/Nelfa/Pih1d1/Nelfe/Hcfc1/Kansl3/Ogt/Wdr5	9
GO:0070584	BP	GO:0070584	mitochondrion morphogenesis	9/1957	28/28564	6.82609e-05	0.00100663	0.000695797	Slirp/Mff/Coq7/Pid1/Ssbp1/Ndufs6/Bax/Polg2/Pnpt1	9
GO:0042119	BP	GO:0042119	neutrophil activation	11/1957	41/28564	7.03367e-05	0.00103462	0.000715146	Myo1f/Fcer1g/Spi1/Il18/Stx11/Abr/Fcgr4/Myd88/Anxa1/Tnf/Anxa3	11
GO:0000266	BP	GO:0000266	mitochondrial fission	12/1957	48/28564	7.09129e-05	0.00103897	0.000718153	Mff/Marchf5/Mtch2/Mul1/Ucp2/Dhodh/Ddhd1/Vps35/Cox10/Pink1/Ap3b1/Dcn	12
GO:0002832	BP	GO:0002832	negative regulation of response to biotic stimulus	23/1957	139/28564	7.09891e-05	0.00103897	0.000718153	Isg15/Crk/Serpinb9/Ptpn22/Oas1g/Lyar/Arg2/Ttll12/Mul1/Sirt2/Ifi204/Nploc4/Fam3a/Acod1/Nlrc5/Gfer/Sec14l1/Riok3/Nlrc3/Cnot7/Zdhhc18/Ilrun/Ifi214	23
GO:0006644	BP	GO:0006644	phospholipid metabolic process	45/1957	360/28564	7.14782e-05	0.00104351	0.000721288	Plcb2/Ttc7/Pla2g15/Piga/Cdipt/Idh1/Tmem38b/Pik3cg/Pik3cd/Slc30a5/Apoc1/Dolk/Plaat3/Arf1/Pip4p2/Gde1/Plscr1/Lpcat1/Crls1/Fdps/Ormdl1/Dpm1/Abhd5/Dhdds/Pcyt2/Scarb1/Sla2/Pigq/Acp6/Pgap2/Bpnt2/Pip5k1c/Rab38/Naaa/Samd8/Pla2g12a/Smpd1/Fabp5/Chp1/Sacm1l/Dhrs7b/Lpgat1/Mtmr9/Far1/Plbd1	45
GO:0006637	BP	GO:0006637	acyl-CoA metabolic process	17/1957	87/28564	7.468e-05	0.00108482	0.000749839	Abcd1/Mcee/Suclg1/Dlat/Pdhb/Acly/Acot7/Sucla2/Ogdh/Ppcs/Hsd17b4/Acot8/Acsl4/Mmut/Suclg2/Far1/Pdk1	17
GO:0035383	BP	GO:0035383	thioester metabolic process	17/1957	87/28564	7.468e-05	0.00108482	0.000749839	Abcd1/Mcee/Suclg1/Dlat/Pdhb/Acly/Acot7/Sucla2/Ogdh/Ppcs/Hsd17b4/Acot8/Acsl4/Mmut/Suclg2/Far1/Pdk1	17
GO:0032535	BP	GO:0032535	regulation of cellular component size	49/1957	404/28564	7.52656e-05	0.0010906	0.000753838	Scin/Twf2/Rictor/Nckap1l/Snx9/Wdr1/Pex11b/Sema7a/Washc1/Nck1/Ccl24/Cyfip1/Sema4b/Hcls1/Dstn/Arpc4/Arhgap4/Clns1a/Bcl11a/Ssh2/Eif2b2/Sh3bp1/Capg/Dnm2/Rin3/Rasa1/Clcn3/Gba2/Akt3/Bag4/Pdxp/Ulk2/Ccdc51/Myo1c/Limk1/Rptor/Wdtc1/Cfl2/Twf1/Anapc2/Tsc1/Mag/Sema4a/Cdc42ep2/Ogt/Slc12a9/Shtn1/Sin3a/Dpysl2	49
GO:0002532	BP	GO:0002532	production of molecular mediator involved in inflammatory response	19/1957	104/28564	7.57743e-05	0.00109525	0.00075705	Vamp8/Fcer1g/Abcd1/Macir/Alox5ap/Clec7a/Mapk14/Lilrb4a/Pld3/Gbp5/Ezh2/Seh1l/Appl2/Nlrc3/Btk/Myd88/Bap1/Sirpa/Tnf	19
GO:0051056	BP	GO:0051056	regulation of small GTPase mediated signal transduction	33/1957	236/28564	7.60151e-05	0.00109601	0.000757576	Gabarap/Gpr65/Crk/Pik3cg/Arhgap12/Prag1/Arhgef3/Arhgdia/Rasa4/F2r/Myo9b/Ripor2/Arhgap17/Dynlt1f/Arfgef2/Dynlt1c/Sos1/Sh3bp1/Dnm2/Bnip2/Stk19/Madd/Dennd4c/Nup62/Ppp2cb/Map2k1/Heg1/Ogt/Sipa1l3/Shoc2/Git1/Cbl/Sipa1l1	33
GO:0032507	BP	GO:0032507	maintenance of protein location in cell	15/1957	71/28564	7.69038e-05	0.00110609	0.000764541	Txn1/Scin/Twf2/Tspo/Hk2/Sorl1/Ankrd13c/Vps13c/Pml/Chchd10/Vps13d/Twf1/Syne1/Pink1/Kdelr2	15
GO:0007265	BP	GO:0007265	Ras protein signal transduction	43/1957	340/28564	7.8194e-05	0.00112187	0.000775452	Aif1/Gabarap/Gpr65/Crk/Rab35/Pik3cg/Cyfip1/Prag1/Arhgef3/Arhgdia/Rasa4/Rap2a/F2r/Myo9b/Ripor2/Rras2/Rap1a/Arhgap17/Dynlt1f/Rab4a/Arfgef2/Rhobtb2/Dynlt1c/Sos1/Sh3bp1/Dnm2/Stk19/Rit1/Madd/Rgl1/Dennd4c/Rangrf/Elmo1/Nup62/Ppp2cb/Map2k1/Dok1/Heg1/Ogt/Shtn1/Shoc2/Git1/Cbl	43
GO:0008630	BP	GO:0008630	intrinsic apoptotic signaling pathway in response to DNA damage	20/1957	113/28564	7.88701e-05	0.00112879	0.000780236	Pnp/Bcl2a1b/Hmox1/Bid/Casp9/Mif/Ei24/Rps27l/Mtch2/Ppp2r5c/Bcl3/Pml/Plscr1/Ifi204/Bax/Bcl2l12/Ell3/Nupr1/Tnf/Casp2	20
GO:0045621	BP	GO:0045621	positive regulation of lymphocyte differentiation	23/1957	140/28564	7.95156e-05	0.00113524	0.000784693	Pnp/Mmp14/Nckap1l/Phf10/Cd1d1/Brd7/Cbfb/Spi1/Vsir/Il18/Tox/Lilrb4a/Tgfbr2/Il15ra/Zbtb7b/Mdk/Smarca4/Smarcd1/Smarcb1/Ap3b1/Xrcc6/Anxa1/Ppp2r3c	23
GO:0018023	BP	GO:0018023	peptidyl-lysine trimethylation	10/1957	35/28564	8.36101e-05	0.00118788	0.000821075	H1f2/Ctr9/H1f3/Suv39h2/Antkmt/Pih1d1/Nfyc/Nfya/Smarcb1/Vcpkmt	10
GO:0043094	BP	GO:0043094	cellular metabolic compound salvage	10/1957	35/28564	8.36101e-05	0.00118788	0.000821075	Pnp/Upp1/Pdxk/Apip/Mri1/Adss/Enoph1/Adi1/Dck/Adsl	10
GO:0019439	BP	GO:0019439	aromatic compound catabolic process	54/1957	461/28564	8.48606e-05	0.00120271	0.000831327	Cdkn2a/Slirp/Pnp/Dera/Hmox1/Blvrb/Rbm10/Nudt9/Elavl1/Abcd1/Paip1/Tent2/Dhx34/Ago3/Upp1/Nbas/Fastkd2/Itpa/Tardbp/Tob1/Rnaseh2a/Ncf2/Acot7/Smg5/Pycrl/Mapkapk2/Dnase1l1/Polr2g/Trdmt1/Rnaseh2c/Alkbh5/Hmox2/Bax/Rc3h2/Cnot10/Pdxp/Dxo/Ago2/Hgd/Nanos1/Nsun2/Cnot7/Traf5/Cnp/Nudt16/Myd88/Carhsp1/Grsf1/Rnaseh1/Zc3h18/Mov10/Pnpt1/Pcbp4/Cnot9	54
GO:0043525	BP	GO:0043525	positive regulation of neuron apoptotic process	17/1957	88/28564	8.67197e-05	0.00122607	0.000847478	Casp9/Il1b/Casp6/Ctnnb1/Casp1/App/Il18/Ccl3/Ncf2/Hdac4/Bax/Map2k7/Nupr1/Map3k11/Pin1/Tnf/Casp2	17
GO:2000785	BP	GO:2000785	regulation of autophagosome assembly	11/1957	42/28564	8.94306e-05	0.00126028	0.000871123	Rab1b/Tbc1d14/Ehmt2/Rnf5/Lrrk2/Rab3gap1/Wdr45/Sec22b/Pink1/Nupr1/Phf23	11
GO:0042102	BP	GO:0042102	positive regulation of T cell proliferation	20/1957	114/28564	8.95719e-05	0.00126028	0.000871123	Aif1/Pnp/Itgal/Il1a/Nckap1l/Il1b/Nck1/Ptpn22/Cd1d1/Il18/Tgfbr2/Pdcd1lg2/Traf6/Prkcq/Anxa1/Tyk2/Cd209b/Tfrc/Il12b/Vcam1	20
GO:0048245	BP	GO:0048245	eosinophil chemotaxis	8/1957	23/28564	9.23704e-05	0.00129366	0.000894196	Ccl12/Lgals3/Ccl8/Ccl24/Ccl3/Ccl22/Ccl6/Ccl4	8
GO:1901136	BP	GO:1901136	carbohydrate derivative catabolic process	25/1957	160/28564	9.23886e-05	0.00129366	0.000894196	Pnp/Dera/Nagk/Renbp/Nccrp1/Pglyrp1/Nudt9/Abcd1/Upp1/Psap/Itpa/Man1b1/Acot7/Pycrl/Gusb/Hpse/Gba2/Nudt16/Cst3/Btk/Ids/Gnpda2/Fbxo17/Fbxo6/Neu1	25
GO:0006891	BP	GO:0006891	intra-Golgi vesicle-mediated transport	9/1957	29/28564	9.29811e-05	0.00129884	0.000897772	Rab6a/Cog1/Cog2/Nsf/Cog8/Copz1/Cog5/Vti1a/Copb2	9
GO:0034655	BP	GO:0034655	nucleobase-containing compound catabolic process	49/1957	408/28564	9.61041e-05	0.0013365	0.000923808	Cdkn2a/Slirp/Pnp/Dera/Rbm10/Nudt9/Elavl1/Abcd1/Paip1/Tent2/Dhx34/Ago3/Upp1/Nbas/Fastkd2/Itpa/Tardbp/Tob1/Rnaseh2a/Ncf2/Acot7/Smg5/Pycrl/Mapkapk2/Dnase1l1/Polr2g/Trdmt1/Rnaseh2c/Alkbh5/Bax/Rc3h2/Cnot10/Dxo/Ago2/Nanos1/Nsun2/Cnot7/Traf5/Cnp/Nudt16/Myd88/Carhsp1/Grsf1/Rnaseh1/Zc3h18/Mov10/Pnpt1/Pcbp4/Cnot9	49
GO:1903320	BP	GO:1903320	regulation of protein modification by small protein conjugation or removal	34/1957	249/28564	9.61364e-05	0.0013365	0.000923808	Cdkn2a/Gabarap/Isg15/Tspo/Cops9/Pttg1ip/Uba2/Gnl3l/Washc1/Ctnnb1/Ptpn22/Ndfip2/Psen2/Mul1/Arrdc3/Ivns1abp/Sqstm1/Hdac4/Trip12/Fzr1/Cry1/Lrrk2/Nlrc3/Limk1/Aimp2/Pink1/Tnip1/Chp1/Prmt3/Phf23/Ogt/Pin1/Ttc36/Wdr48	34
GO:2000113	BP	GO:2000113	negative regulation of cellular macromolecule biosynthetic process	32/1957	229/28564	9.80883e-05	0.00136039	0.00094032	Gapdh/Rnf139/Eif4g1/Paip1/Abca7/Ago3/Malsu1/Eif2ak2/Eif4ebp2/Tardbp/Pml/Tob1/Mrpl13/Polr2g/Eif4ebp1/Unk/Gfpt1/Srp9/Rc3h2/Cnot10/Ago2/Eif2s1/Nanos1/Cnot7/Dapk3/Tsc1/Tyms/Acot8/Cpeb2/Mov10/Pnpt1/Cnot9	32
GO:0007159	BP	GO:0007159	leukocyte cell-cell adhesion	50/1957	420/28564	0.000102196	0.00141399	0.000977367	Aif1/Cdkn2a/Pnp/Fermt3/Itgal/Il1a/Nckap1l/Lgals3/Il1b/S100a8/Phf10/Nck1/Ptpn22/Lgals1/Cd1d1/Sell/Brd7/Arg2/Cbfb/Vsir/Ripor2/Il18/Mad1l1/Lilrb4a/Tgfbr2/Pdcd1lg2/Rc3h2/Traf6/Tspan32/Zbtb7b/Mdk/Smarca4/Smarcd1/Dtx1/Smarcb1/Lag3/Tnip1/Sirpa/Flot2/Ap3b1/Prkcq/Twsg1/Anxa1/Tyk2/Cd209b/Dusp22/Tfrc/Tnf/Il12b/Vcam1	50
GO:0008654	BP	GO:0008654	phospholipid biosynthetic process	31/1957	220/28564	0.000106997	0.00147691	0.00102086	Ttc7/Piga/Cdipt/Idh1/Tmem38b/Pik3cg/Pik3cd/Slc30a5/Dolk/Plaat3/Plscr1/Lpcat1/Crls1/Fdps/Ormdl1/Dpm1/Abhd5/Dhdds/Pcyt2/Sla2/Pigq/Pgap2/Bpnt2/Pip5k1c/Rab38/Samd8/Fabp5/Chp1/Dhrs7b/Lpgat1/Far1	31
GO:0006403	BP	GO:0006403	RNA localization	26/1957	171/28564	0.000107307	0.0014777	0.0010214	Sem1/Nup54/Znhit6/Ddx39a/Hhex/Xpot/Parp11/Alkbh5/Tgfbr2/Pih1d1/Seh1l/Ranbp2/Nup188/Bicd2/Ddx19b/Nsun2/Thoc2/Nup62/Arc/Tsc1/Nup93/Thoc3/Pnpt1/Alyref2/Ddx19a/Znhit3	26
GO:0042168	BP	GO:0042168	heme metabolic process	10/1957	36/28564	0.000108697	0.0014933	0.00103219	Hmox1/Blvrb/Hmbs/Tmem14c/Abcb7/Pgrmc1/Slc25a39/Hmox2/Cox10/Fech	10
GO:0030522	BP	GO:0030522	intracellular receptor signaling pathway	35/1957	261/28564	0.000110322	0.00151206	0.00104515	Irgm1/Scimp/Lacc1/Ptpn22/Oas1g/Thra/Irgm2/Pml/Ppp5c/Ywhah/Rxra/Nploc4/Prmt2/Ctbp2/Ufsp2/Ezh2/Sec14l1/Clpb/Cry1/Trim24/Rora/Riok3/Rnf135/Smarca4/Ifih1/Rnf34/Fabp5/Myd88/Ppargc1b/Tnf/Ar/Hdac1/Uba5/Cnot9/Ddx60	35
GO:2000116	BP	GO:2000116	regulation of cysteine-type endopeptidase activity	34/1957	251/28564	0.000112605	0.00153493	0.00106097	Cdkn2a/Gpx1/Diablo/Cst7/Bid/Casp9/S100a8/Casp6/Rffl/Rps27l/Mtch2/Akt2/Mul1/F2r/Casp1/App/Pml/Mical1/Ifi204/Casp8ap2/Bax/Pih1d1/Bcl2l12/Ctsd/Dap/Cst3/Rnf34/Caap1/Ifi214/Cflar/Men1/Tnf/Casp2/Casp8	34
GO:0006623	BP	GO:0006623	protein targeting to vacuole	11/1957	43/28564	0.000112781	0.00153493	0.00106097	Lamp2/Scarb2/Sorl1/Ncoa4/Vps13c/Gga3/Vps13d/Vps37a/Vps37c/Ap3b1/Vps53	11
GO:0010939	BP	GO:0010939	regulation of necrotic cell death	11/1957	43/28564	0.000112781	0.00153493	0.00106097	Fth1/Ndufc2/Tspo/Casp6/Ripk1/Asah1/Hebp2/Nupr1/Cflar/Casp2/Casp8	11
GO:0000302	BP	GO:0000302	response to reactive oxygen species	28/1957	191/28564	0.000113838	0.00154211	0.00106593	Prdx5/Cdkn2a/Txn1/Gpx1/Prdx1/Hmox1/Crk/Fbxo7/Casp6/Psap/Hk3/Ucp2/Ripk1/Plk3/Trap1/Ezh2/Lrrk2/Stat6/Mpv17l2/Lig1/Btk/Ppp2cb/Pink1/Sirpa/Glrx2/Ppp1r15b/Anxa1/Ppargc1b	28
GO:0046631	BP	GO:0046631	alpha-beta T cell activation	28/1957	191/28564	0.000113838	0.00154211	0.00106593	Pnp/Nckap1l/Ptpn22/Cd1d1/Arg2/Cbfb/Psap/Vsir/Bcl3/Il18/Tox/Il18r1/Lilrb4a/Tgfbr2/Elf4/Rc3h2/Rora/Zbtb7b/Tnfsf8/Stat6/Sema4a/Ap3b1/Prkcq/Twsg1/Anxa1/Tyk2/Men1/Il12b	28
GO:0044272	BP	GO:0044272	sulfur compound biosynthetic process	20/1957	116/28564	0.0001149	0.00155288	0.00107337	Slc10a7/Chst11/Ctnnb1/Chpf/Dlat/Chpf2/Pdhb/Acly/Tm9sf2/Apip/Mri1/Ppcs/Enoph1/Papss1/Gstm1/Xylt2/Adi1/Acsl4/Mmut/Pdk1	20
GO:0051250	BP	GO:0051250	negative regulation of lymphocyte activation	26/1957	172/28564	0.00011831	0.00159527	0.00110267	Cdkn2a/Lst1/Nckap1l/Tnfrsf13b/Fbxo7/Pglyrp1/Lgals3/Ptpn22/Arg2/Cbfb/Vsir/Ripor2/Mad1l1/Lilrb4a/Pdcd1lg2/Rc3h2/Tspan32/Zbtb7b/Mdk/Dtx1/Btk/Lag3/Fcgr2b/Twsg1/Anxa1/Dusp22	26
GO:0050870	BP	GO:0050870	positive regulation of T cell activation	34/1957	252/28564	0.000121757	0.00163795	0.00113217	Aif1/Pnp/Itgal/Il1a/Nckap1l/Il1b/Phf10/Nck1/Ptpn22/Lgals1/Cd1d1/Brd7/Cbfb/Vsir/Il18/Lilrb4a/Tgfbr2/Pdcd1lg2/Traf6/Zbtb7b/Mdk/Smarca4/Smarcd1/Smarcb1/Sirpa/Flot2/Ap3b1/Prkcq/Anxa1/Tyk2/Cd209b/Tfrc/Il12b/Vcam1	34
GO:0050688	BP	GO:0050688	regulation of defense response to virus	16/1957	82/28564	0.000122482	0.00164392	0.0011363	Zdhhc1/Il1b/Zmpste24/Ptpn22/Parp9/Mul1/Tomm70a/Pml/Nploc4/Sec14l1/Tspan32/Riok3/Ilrun/Sin3a/Il12b/Creb3	16
GO:1900542	BP	GO:1900542	regulation of purine nucleotide metabolic process	18/1957	99/28564	0.000123519	0.00165023	0.00114066	Ndufc2/Eno1/Tspo/Lacc1/Ppp2ca/Mtch2/Pid1/App/Hsd11b1/Hdac4/Antkmt/Rptor/Map2k1/Nupr1/Guca1a/Ogt/Pdk1/Git1	18
GO:1902882	BP	GO:1902882	regulation of response to oxidative stress	18/1957	99/28564	0.000123519	0.00165023	0.00114066	Txn1/Gpx1/Scly/Fbxo7/Abcd1/Ctnnb1/Psap/Hk3/App/Ripk1/Trap1/Gfer/Lrrk2/Tsc1/Oxr1/Pink1/Fut8/Tnf	18
GO:0046777	BP	GO:0046777	protein autophosphorylation	33/1957	242/28564	0.000123955	0.00165202	0.0011419	Mknk2/Nek6/Trim28/Ppp2ca/Eif2ak2/Stk11/Csnk1g1/Htatip2/Rap2a/Ripk1/Mapkapk2/Peak1/Rad50/Nbn/Tesk1/Mapk14/Trim24/Taok3/Grk5/Mob1b/Ulk2/Lrrk2/Eif2s1/Clk2/Dapk3/Csk/Hck/Btk/Pink1/Chp1/Map3k11/Fes/Pim2	33
GO:0006516	BP	GO:0006516	glycoprotein catabolic process	9/1957	30/28564	0.000124788	0.00165202	0.0011419	Nccrp1/Man1b1/Gusb/Hpse/Cst3/Btk/Ids/Fbxo17/Fbxo6	9
GO:1900225	BP	GO:1900225	regulation of NLRP3 inflammasome complex assembly	9/1957	30/28564	0.000124788	0.00165202	0.0011419	Trim30a/Ptpn22/Ppp2ca/Eif2ak2/Sirt2/Gbp5/Nlrc3/Btk/Myd88	9
GO:1902883	BP	GO:1902883	negative regulation of response to oxidative stress	9/1957	30/28564	0.000124788	0.00165202	0.0011419	Txn1/Scly/Fbxo7/Psap/Hk3/Trap1/Lrrk2/Oxr1/Pink1	9
GO:0045071	BP	GO:0045071	negative regulation of viral genome replication	14/1957	66/28564	0.000126166	0.00166046	0.00114773	Ifitm3/Isg15/Znfx1/Trim28/Oas1g/Eif2ak2/Bst2/Tasor/Plscr1/Ifi204/Ifih1/Ifi214/Slpi/Tnf	14
GO:0098781	BP	GO:0098781	ncRNA transcription	14/1957	66/28564	0.000126166	0.00166046	0.00114773	Cdkn2a/Polr2l/Atrx/Pih1d1/Uspl1/Ell/Ell3/Ippk/Smarca4/Ercc2/Top1/Mars1/Smarcb1/Pwp1	14
GO:0032481	BP	GO:0032481	positive regulation of type I interferon production	15/1957	74/28564	0.00012628	0.00166046	0.00114773	Gapdh/Isg15/G3bp1/Irf7/Ptpn22/Oas1g/Tomm70a/Irf5/Irf3/Tradd/Riok3/Rnf135/Ifih1/Polr3d/Myd88	15
GO:0032611	BP	GO:0032611	interleukin-1 beta production	19/1957	108/28564	0.000127984	0.00167907	0.00116059	Il1b/Arg2/F2r/Casp1/App/Pml/Ccl3/Ifi204/Lilrb4a/Gbp5/Elf4/Panx1/Nlrc3/Myd88/Sirpa/Ifi214/Tnf/Git1/Casp8	19
GO:1903037	BP	GO:1903037	regulation of leukocyte cell-cell adhesion	46/1957	380/28564	0.000128544	0.00168262	0.00116305	Aif1/Cdkn2a/Pnp/Itgal/Il1a/Nckap1l/Lgals3/Il1b/Phf10/Nck1/Ptpn22/Lgals1/Cd1d1/Brd7/Arg2/Cbfb/Vsir/Ripor2/Il18/Mad1l1/Lilrb4a/Tgfbr2/Pdcd1lg2/Rc3h2/Traf6/Tspan32/Zbtb7b/Mdk/Smarca4/Smarcd1/Dtx1/Smarcb1/Lag3/Sirpa/Flot2/Ap3b1/Prkcq/Twsg1/Anxa1/Tyk2/Cd209b/Dusp22/Tfrc/Tnf/Il12b/Vcam1	46
GO:0033617	BP	GO:0033617	mitochondrial cytochrome c oxidase assembly	8/1957	24/28564	0.000130255	0.00169809	0.00117374	Cox17/Tmem223/Pet100/Coa5/Cox14/Surf1/Coa4/Cox19	8
GO:0043433	BP	GO:0043433	negative regulation of DNA-binding transcription factor activity	26/1957	173/28564	0.000130309	0.00169809	0.00117374	Cdkn2a/Hmox1/Anxa4/Thra/Spi1/Bcl3/Commd7/Brms1/Sufu/Prmt2/Acod1/Hdac4/Nlrc5/Ezh2/Wwp2/Lrrk2/Nlrc3/Dap/Irak2/Ppp2cb/Commd6/Nupr1/Hes6/Chp1/Men1/Creb3	26
GO:0000959	BP	GO:0000959	mitochondrial RNA metabolic process	12/1957	51/28564	0.000133414	0.00172697	0.0011937	Slirp/Cdk5rap1/Fastkd2/Mrpl12/Mtres1/Tfam/Chchd10/Mterf3/Yars2/Grsf1/Ppargc1b/Pnpt1	12
GO:0016601	BP	GO:0016601	Rac protein signal transduction	12/1957	51/28564	0.000133414	0.00172697	0.0011937	Aif1/Gabarap/Crk/Pik3cg/Cyfip1/Arhgap17/Dynlt1f/Dynlt1c/Sh3bp1/Dnm2/Elmo1/Ogt	12
GO:1903202	BP	GO:1903202	negative regulation of oxidative stress-induced cell death	12/1957	51/28564	0.000133414	0.00172697	0.0011937	Txn1/Gpx1/Fbxo7/Ctnnb1/Psap/Hk3/Trap1/Gfer/Lrrk2/Tsc1/Oxr1/Pink1	12
GO:0051403	BP	GO:0051403	stress-activated MAPK cascade	33/1957	243/28564	0.000134174	0.00173296	0.00119784	Prdx1/Il1a/Irak4/Crk/Traf1/Scimp/Il1b/Ptpn22/Eif2ak2/Spi1/Aida/Rap2a/Nbr1/App/Ripk1/Map2k6/Mapkapk2/Mapk14/Map2k7/Mfhas1/Traf6/Taok3/Cops5/Lrrk2/Traf5/Myd88/Map2k1/Sirpa/Fcgr2b/Map3k11/Men1/Dusp22/Tnf	33
GO:0006869	BP	GO:0006869	lipid transport	52/1957	447/28564	0.000135242	0.00174289	0.00120471	Plin2/Npc2/Tspo/Il1a/Abcd3/Scarb2/Pitpnm1/Abcd1/Abca7/Apof/Surf4/Il1b/Washc1/Mif/Msr1/Sar1b/Pitpnm2/Apoc1/Itgb3/Psap/Got2/Vps13c/Akt2/Map2k6/Plscr1/Atp8a1/Abcb1b/Arv1/Stard4/Prelid3b/Xrcc4/Anxa2/Cry1/Osbpl11/Furin/Vmp1/Scarb1/Atp10d/Pctp/Stard3/Spns3/Lamtor1/Spns1/Pla2g12a/Slc10a3/Fabp5/Vps4b/Atp9b/Anxa1/Acsl4/Pitpnb/Vps53	52
GO:0000723	BP	GO:0000723	telomere maintenance	23/1957	145/28564	0.00013739	0.0017589	0.00121577	Pkib/Gnl3l/Ctnnb1/Xrcc1/Pml/Actr8/Smg5/Ercc1/Rad50/Nbn/Atrx/Xrcc4/Pnkp/Map2k7/Rpa1/Acd/Nfrkb/LTO1/Prkcq/Rad51d/Xrcc6/Actr5/Ten1	23
GO:0050657	BP	GO:0050657	nucleic acid transport	23/1957	145/28564	0.00013739	0.0017589	0.00121577	Sem1/Nup54/Ddx39a/Hhex/Xpot/Parp11/Alkbh5/Tgfbr2/Seh1l/Ranbp2/Nup188/Bicd2/Ddx19b/Nsun2/Thoc2/Nup62/Arc/Tsc1/Nup93/Thoc3/Pnpt1/Alyref2/Ddx19a	23
GO:0050658	BP	GO:0050658	RNA transport	23/1957	145/28564	0.00013739	0.0017589	0.00121577	Sem1/Nup54/Ddx39a/Hhex/Xpot/Parp11/Alkbh5/Tgfbr2/Seh1l/Ranbp2/Nup188/Bicd2/Ddx19b/Nsun2/Thoc2/Nup62/Arc/Tsc1/Nup93/Thoc3/Pnpt1/Alyref2/Ddx19a	23
GO:0006140	BP	GO:0006140	regulation of nucleotide metabolic process	18/1957	100/28564	0.000141112	0.00179497	0.00124071	Ndufc2/Eno1/Tspo/Lacc1/Ppp2ca/Mtch2/Pid1/App/Hsd11b1/Hdac4/Antkmt/Rptor/Map2k1/Nupr1/Guca1a/Ogt/Pdk1/Git1	18
GO:0001562	BP	GO:0001562	response to protozoan	11/1957	44/28564	0.000141132	0.00179497	0.00124071	Gbp2b/Gbp2/Gbp8/Bcl3/Irgm2/Gbp7/Tspan32/Myd88/Bpgm/Gbp6/Il12b	11
GO:0009124	BP	GO:0009124	nucleoside monophosphate biosynthetic process	11/1957	44/28564	0.000141132	0.00179497	0.00124071	Pnp/Upp1/Atic/Tk2/Dhodh/Nme1/Adss/Dck/Tyms/Nudt2/Adsl	11
GO:0032088	BP	GO:0032088	negative regulation of NF-kappaB transcription factor activity	16/1957	83/28564	0.000142195	0.00180062	0.00124461	Cdkn2a/Anxa4/Spi1/Bcl3/Commd7/Brms1/Prmt2/Acod1/Nlrc5/Lrrk2/Nlrc3/Dap/Irak2/Ppp2cb/Commd6/Chp1	16
GO:0051865	BP	GO:0051865	protein autoubiquitination	16/1957	83/28564	0.000142195	0.00180062	0.00124461	Rnf115/Trim30a/Marchf5/Rnf41/Rnf8/Wwp2/Traf6/Rnf122/Rnf157/Lrrk2/Ercc8/Rnf213/Ube4b/Rnft1/Rnf220/Cbl	16
GO:0002286	BP	GO:0002286	T cell activation involved in immune response	21/1957	127/28564	0.000145132	0.00183382	0.00126756	Itgal/Nckap1l/Fcer1g/Lgals3/Lcp1/Bcl3/Psen2/Il18/Il18r1/Stx11/Rc3h2/Clec4d/Rora/Zbtb7b/Mdk/Stat6/Tsc1/Sema4a/Anxa1/Men1/Il12b	21
GO:0046578	BP	GO:0046578	regulation of Ras protein signal transduction	29/1957	204/28564	0.000150341	0.00189553	0.00131022	Gabarap/Gpr65/Crk/Pik3cg/Prag1/Arhgef3/Arhgdia/Rasa4/F2r/Myo9b/Ripor2/Arhgap17/Dynlt1f/Arfgef2/Dynlt1c/Sos1/Sh3bp1/Dnm2/Stk19/Madd/Dennd4c/Nup62/Ppp2cb/Map2k1/Heg1/Ogt/Shoc2/Git1/Cbl	29
GO:0031098	BP	GO:0031098	stress-activated protein kinase signaling cascade	34/1957	255/28564	0.000153363	0.00192947	0.00133367	Prdx1/Il1a/Irak4/Crk/Traf1/Scimp/Il1b/Zmpste24/Ptpn22/Eif2ak2/Spi1/Aida/Rap2a/Nbr1/App/Ripk1/Map2k6/Mapkapk2/Mapk14/Map2k7/Mfhas1/Traf6/Taok3/Cops5/Lrrk2/Traf5/Myd88/Map2k1/Sirpa/Fcgr2b/Map3k11/Men1/Dusp22/Tnf	34
GO:0010675	BP	GO:0010675	regulation of cellular carbohydrate metabolic process	26/1957	175/28564	0.000157606	0.00197857	0.00136761	Scarb2/Zmpste24/Ppp2ca/Mtch2/Stk11/Akt2/Fam3a/Hsd11b1/Hdac4/Gfpt1/Foxk1/Ranbp2/Cry1/Rora/Nln/Gpt/Clk2/Rptor/Myh9/Nupr1/Rubcnl/Ogt/Foxk2/Wdr5/Pdk1/Git1	26
GO:0060326	BP	GO:0060326	cell chemotaxis	39/1957	308/28564	0.000159966	0.00200388	0.00138511	Aif1/Cxcl9/Coro1b/Ccl12/Slc8b1/Ninj1/Nckap1l/Crk/Fcer1g/Lgals3/Il1b/Mif/Ccl8/S100a8/Cxcl11/Sell/Ccl24/Spi1/Myo9b/Mpp1/App/Ripor2/Cxcl10/Ccl3/Bsg/Cxcr3/Cxcl2/Bst1/Saa3/Rin3/Mdk/Ccl22/Ccl6/Prkcq/Anxa1/Hsd3b7/Ccl4/Creb3/Vcam1	39
GO:0071674	BP	GO:0071674	mononuclear cell migration	27/1957	185/28564	0.00016107	0.00201275	0.00139124	Aif1/Ccl12/Slc8b1/Itgal/Ninj1/Crk/Lgals3/Ccl8/Ccl24/Itgb3/Spi1/Myo9b/App/Ripor2/Cxcl10/Ccl3/Il27ra/Cxcr3/Mdk/Ccl22/Ccl6/Sirpa/Anxa1/Hsd3b7/Cd200r1/Ccl4/Creb3	27
GO:0010508	BP	GO:0010508	positive regulation of autophagy	24/1957	156/28564	0.000161366	0.00201275	0.00139124	Hmox1/Fbxo7/Ccny/Irgm1/Bid/Trim30a/Stk11/Irgm2/Plk3/Vps13d/Hpse/Ulk2/Lrrk2/Rab3gap1/Wdr45/Dhrsx/Tsc1/Map2k1/Pink1/Tom1/Dcn/Rufy4/Trim12c/Pim2	24
GO:0032612	BP	GO:0032612	interleukin-1 production	21/1957	128/28564	0.000162574	0.00202349	0.00139866	Il1b/Arg2/F2r/Casp1/App/Pml/Ccl3/Ifi204/Lilrb4a/Gbp5/Elf4/Tmed10/Panx1/Nlrc3/Myd88/Sirpa/Ifi214/Anxa1/Tnf/Git1/Casp8	21
GO:0072676	BP	GO:0072676	lymphocyte migration	19/1957	110/28564	0.00016438	0.00204161	0.00141119	Aif1/Ccl12/Slc8b1/Itgal/Crk/Ccl8/Ccl24/Itgb3/App/Ripor2/Cxcl10/Ccl3/Il27ra/Cxcr3/Ccl22/Ccl6/Hsd3b7/Cd200r1/Ccl4	19
GO:0099022	BP	GO:0099022	vesicle tethering	9/1957	31/28564	0.0001652	0.00204743	0.00141521	Exoc7/Exoc6/Trappc12/Trappc2l/Trappc6a/Trappc4/Stard3/Trappc5/Trappc8	9
GO:0048144	BP	GO:0048144	fibroblast proliferation	23/1957	147/28564	0.00016944	0.00209176	0.00144586	Fth1/Gpx1/Prdx1/Sp2/Mif/Zmpste24/Itgb3/Emd/Pml/Nbn/Dazap1/Cdc73/Xrcc4/Rasa1/Bax/Gng2/Anxa2/Fosl2/Nlrc3/Pes1/Cdk6/Nupr1/Men1	23
GO:0042953	BP	GO:0042953	lipoprotein transport	7/1957	19/28564	0.000169496	0.00209176	0.00144586	Unc119/Zdhhc17/Surf4/Msr1/Sar1b/Lsr/Vmp1	7
GO:0010822	BP	GO:0010822	positive regulation of mitochondrion organization	15/1957	76/28564	0.000172805	0.00211798	0.00146397	Fbxo7/Bid/Mff/Marchf5/Mul1/Adck1/Casp1/Ssbp1/Chchd10/Vps13d/Bax/Ddhd1/Vps35/Pink1/Dcn	15
GO:0090559	BP	GO:0090559	regulation of membrane permeability	15/1957	76/28564	0.000172805	0.00211798	0.00146397	Vdac2/Hk2/Bid/Casp6/Mtch2/Mul1/Dynlt1f/Chchd10/Dynlt1c/Bax/Cnp/Hebp2/Laptm4b/Heg1/Spg7	15
GO:0002685	BP	GO:0002685	regulation of leukocyte migration	32/1957	236/28564	0.000173011	0.00211798	0.00146397	Aif1/Myo1f/Mmp14/Ccl12/Slc8b1/Ninj1/Il1a/Nckap1l/Crk/Lgals3/Il1b/Mif/Ptpn22/Sell/Ccl24/Itgb3/Spi1/Mpp1/App/Ripor2/Cxcl10/Il27ra/Cxcr3/Bst1/Rin3/Mdk/Abr/Myd88/Anxa1/P2ry12/Cd200r1/Creb3	32
GO:0070665	BP	GO:0070665	positive regulation of leukocyte proliferation	26/1957	176/28564	0.000173074	0.00211798	0.00146397	Aif1/Pnp/Itgal/Il1a/Nckap1l/Il1b/Mif/Nck1/Ptpn22/Cd1d1/Il18/Cd38/Bst1/Tgfbr2/Pdcd1lg2/Traf6/Btk/Myd88/Prkcq/Clcf1/Anxa1/Tyk2/Cd209b/Tfrc/Il12b/Vcam1	26
GO:0006893	BP	GO:0006893	Golgi to plasma membrane transport	13/1957	60/28564	0.000173918	0.00212385	0.00146803	Vamp3/Exoc6/Nsf/Vamp4/Gga3/Arfgef2/Dnm2/Arl3/Rab31/Csk/Llgl1/Atp2c1/Rab26	13
GO:0016575	BP	GO:0016575	histone deacetylation	17/1957	93/28564	0.000176152	0.00214662	0.00148377	Mier2/Gatad2a/Sirt2/Mideas/Pml/Brms1/Hdac4/Msl3l2/Mta3/Lrrk2/Pink1/Tbl1xr1/Hdac10/Hopx/Hdac1/Wdr5/Sin3a	17
GO:0070302	BP	GO:0070302	regulation of stress-activated protein kinase signaling cascade	29/1957	206/28564	0.000178437	0.00216993	0.00149989	Prdx1/Il1a/Crk/Traf1/Scimp/Il1b/Zmpste24/Ptpn22/Eif2ak2/Spi1/Aida/Rap2a/Nbr1/App/Ripk1/Map2k7/Mfhas1/Traf6/Taok3/Cops5/Traf5/Myd88/Map2k1/Sirpa/Fcgr2b/Map3k11/Men1/Dusp22/Tnf	29
GO:0006312	BP	GO:0006312	mitotic recombination	8/1957	25/28564	0.000180087	0.00218543	0.0015106	Xrcc1/Ercc1/Rad50/Msh3/Xrcc4/Ercc2/Rad51d/Rad52	8
GO:0032651	BP	GO:0032651	regulation of interleukin-1 beta production	18/1957	102/28564	0.000182996	0.00221612	0.00153181	Arg2/F2r/Casp1/App/Pml/Ccl3/Ifi204/Lilrb4a/Gbp5/Elf4/Panx1/Nlrc3/Myd88/Sirpa/Ifi214/Tnf/Git1/Casp8	18
GO:0016482	BP	GO:0016482	cytosolic transport	25/1957	167/28564	0.000185079	0.00222657	0.00153903	Rab6a/Washc1/Sorl1/Vamp3/Heatr5a/Tbc1d14/Nf2/Ankrd27/Dennd5a/Stx8/Vps50/Tmem87b/Cln5/Snx2/Aktip/Vps35/Lrrk2/Vti1a/Ap1ar/Map2k1/Tbc1d10b/Ap1g1/Ehd3/Gak/Vps53	25
GO:0033865	BP	GO:0033865	nucleoside bisphosphate metabolic process	19/1957	111/28564	0.000185771	0.00222657	0.00153903	Abcd1/Mcee/Suclg1/Dlat/Mccc2/Pdhb/Acly/Acot7/Sucla2/Ogdh/Ppcs/Hsd17b4/Papss1/Acot8/Acsl4/Mmut/Suclg2/Far1/Pdk1	19
GO:0033875	BP	GO:0033875	ribonucleoside bisphosphate metabolic process	19/1957	111/28564	0.000185771	0.00222657	0.00153903	Abcd1/Mcee/Suclg1/Dlat/Mccc2/Pdhb/Acly/Acot7/Sucla2/Ogdh/Ppcs/Hsd17b4/Papss1/Acot8/Acsl4/Mmut/Suclg2/Far1/Pdk1	19
GO:0034032	BP	GO:0034032	purine nucleoside bisphosphate metabolic process	19/1957	111/28564	0.000185771	0.00222657	0.00153903	Abcd1/Mcee/Suclg1/Dlat/Mccc2/Pdhb/Acly/Acot7/Sucla2/Ogdh/Ppcs/Hsd17b4/Papss1/Acot8/Acsl4/Mmut/Suclg2/Far1/Pdk1	19
GO:0048525	BP	GO:0048525	negative regulation of viral process	19/1957	111/28564	0.000185771	0.00222657	0.00153903	Ifitm3/Isg15/Znfx1/Trim30a/Trim28/Oas1g/Eif2ak2/Bst2/Tasor/Plscr1/Ifi204/Rad50/Nbn/Ifih1/Ifi214/Trim25/Slpi/Tnf/Trim12c	19
GO:0051236	BP	GO:0051236	establishment of RNA localization	23/1957	148/28564	0.000187818	0.00224649	0.0015528	Sem1/Nup54/Ddx39a/Hhex/Xpot/Parp11/Alkbh5/Tgfbr2/Seh1l/Ranbp2/Nup188/Bicd2/Ddx19b/Nsun2/Thoc2/Nup62/Arc/Tsc1/Nup93/Thoc3/Pnpt1/Alyref2/Ddx19a	23
GO:0043112	BP	GO:0043112	receptor metabolic process	16/1957	85/28564	0.000190052	0.00225352	0.00155766	Sorl1/Vamp3/Ptpn1/Chmp5/Nsf/Psen2/Usp9x/Arfgef2/Anxa2/Furin/Ctsd/Lamtor1/Ap1ar/Fut8/Ehd3/Git1	16
GO:0033157	BP	GO:0033157	regulation of intracellular protein transport	31/1957	227/28564	0.000190441	0.00225352	0.00155766	Cdkn2a/Txn1/Nup54/Trim28/Mff/Sorl1/Ptpn22/Ei24/Frat1/Sar1b/Lcp1/Hcls1/Ptpn1/Akt2/Emd/Tardbp/Dmap1/Oaz2/Plk3/Srebf1/Mapk14/Bag4/Cib1/Lrrk2/Myo1c/Erlec1/Nup62/Pink1/Chp1/Prkcq/Ogt	31
GO:0001865	BP	GO:0001865	NK T cell differentiation	6/1957	14/28564	0.000190727	0.00225352	0.00155766	Cd1d1/Psap/Tox/Tgfbr2/Zbtb7b/Ap3b1	6
GO:0043248	BP	GO:0043248	proteasome assembly	6/1957	14/28564	0.000190727	0.00225352	0.00155766	Sem1/Adrm1/Pomp/Psmd11/Ecpas/Psmg4	6
GO:1901836	BP	GO:1901836	regulation of transcription of nucleolar large rRNA by RNA polymerase I	6/1957	14/28564	0.000190727	0.00225352	0.00155766	Pih1d1/Ippk/Smarca4/Mars1/Smarcb1/Pwp1	6
GO:1902902	BP	GO:1902902	negative regulation of autophagosome assembly	6/1957	14/28564	0.000190727	0.00225352	0.00155766	Ehmt2/Lrrk2/Sec22b/Pink1/Nupr1/Phf23	6
GO:0008154	BP	GO:0008154	actin polymerization or depolymerization	28/1957	197/28564	0.000194239	0.00228574	0.00157993	Aif1/Scin/Twf2/Rictor/Msrb1/Nckap1l/Gas7/Snx9/Wdr1/Washc1/Nck1/Ccl24/Cyfip1/Hcls1/Dstn/Arpc4/Ssh2/Mical1/Sh3bp1/Capg/Rasa1/Gba2/Bag4/Pdxp/Myo1c/Cfl2/Twf1/Cdc42ep2	28
GO:0015931	BP	GO:0015931	nucleobase-containing compound transport	28/1957	197/28564	0.000194239	0.00228574	0.00157993	Sem1/Nup54/Slc35a4/Ddx39a/Hhex/Ripk1/Slc35b2/Xpot/Parp11/Alkbh5/Tgfbr2/Seh1l/Ranbp2/Nup188/Bicd2/Ddx19b/Slc25a16/Nsun2/Thoc2/Nup62/Arc/Tsc1/Nup93/Thoc3/Pnpt1/Alyref2/Lrrc8c/Ddx19a	28
GO:0051092	BP	GO:0051092	positive regulation of NF-kappaB transcription factor activity	24/1957	158/28564	0.000196815	0.00231139	0.00159766	Psma6/Traf1/Trim30a/Il1b/Rhebl1/Eif2ak2/App/Il18/Ripk1/Il18r1/Tradd/Traf6/Cib1/Traf5/Irak2/Myd88/Flot2/Prkcq/Trim25/Cflar/Tfrc/Tnf/Ar/Trim12c	24
GO:0006626	BP	GO:0006626	protein targeting to mitochondrion	15/1957	77/28564	0.00020118	0.0023579	0.00162981	Cdkn2a/Timm50/Fbxo7/Pam16/Bid/Mff/Timm9/Tomm5/Tomm70a/Timm23/Srebf1/Pmpca/Bag4/Lrrk2/Pink1	15
GO:0010876	BP	GO:0010876	lipid localization	56/1957	500/28564	0.000207249	0.002408	0.00166444	Plin2/Npc2/Tspo/Il1a/Abcd3/Scarb2/Pitpnm1/Abcd1/Abca7/Apof/Surf4/Il1b/Washc1/Mif/Msr1/Ldah/Sar1b/Pitpnm2/Apoc1/Itgb3/Psap/Got2/Vps13c/Akt2/Map2k6/Plscr1/Atp8a1/Abcb1b/Arv1/Stard4/Prelid3b/Xrcc4/Anxa2/Abhd5/Cry1/Osbpl11/Furin/Vmp1/Scarb1/Atp10d/Pctp/Stard3/Rnf213/Spns3/Lamtor1/Spns1/Pla2g12a/Slc10a3/Fabp5/Vps4b/Atp9b/Anxa1/Acsl4/Tnf/Pitpnb/Vps53	56
GO:0006446	BP	GO:0006446	regulation of translational initiation	13/1957	61/28564	0.000207302	0.002408	0.00166444	Eif4g1/Paip1/Nck1/Eif4ebp2/Pml/Polr2g/Eif4ebp1/Rxra/Ago2/Eif2s1/Fech/Ppp1r15b/Tnf	13
GO:0110053	BP	GO:0110053	regulation of actin filament organization	36/1957	280/28564	0.00020752	0.002408	0.00166444	Coro1b/Scin/Gpr65/Twf2/Rictor/Nckap1l/Snx9/Wdr1/Washc1/Nck1/Ccl24/Cyfip1/Hcls1/Dstn/Arpc4/Gmfb/Arf1/Ssh2/Rnh1/Nf2/Tesk1/Sh3bp1/Capg/Rasa1/Gba2/Bag4/Pdxp/Myo1c/Limk1/Cfl2/Twf1/Ap1ar/Tsc1/Cdc42ep2/Pxn/Prkcq	36
GO:0048524	BP	GO:0048524	positive regulation of viral process	14/1957	69/28564	0.000207698	0.002408	0.00166444	Kpna2/Trim30a/Lgals1/Gbp7/Bsg/Tbc1d20/Tmem250-ps/Furin/Tsg101/Ppie/Cnot7/Ppih/Smpd1/Cd209b	14
GO:0045069	BP	GO:0045069	regulation of viral genome replication	18/1957	103/28564	0.000207745	0.002408	0.00166444	Ifitm3/Isg15/Znfx1/Trim28/Oas1g/Eif2ak2/Bst2/Tasor/Gbp7/Plscr1/Ifi204/Ppie/Cnot7/Ifih1/Ppih/Ifi214/Slpi/Tnf	18
GO:0120161	BP	GO:0120161	regulation of cold-induced thermogenesis	23/1957	149/28564	0.000207936	0.002408	0.00166444	Gatm/Plac8/Fh1/Decr1/Dock7/Tfe3/Thra/Stk11/Arrdc3/Il18/Ucp2/Map2k6/Il18r1/Acot13/Zbtb7b/Appl2/Pctp/Smarca4/Stat6/Fabp5/Dhrs7b/Ppargc1b/Ogt	23
GO:0006354	BP	GO:0006354	DNA-templated transcription elongation	19/1957	112/28564	0.000209562	0.00242202	0.00167413	Adrm1/Paf1/Scaf8/Elof1/Ctnnb1/Ctr9/Med17/Nelfa/Cbx7/Rnf8/Cdc73/Ezh2/Ell/Ell3/Nelfe/Ercc2/Med24/Map2k1/Alyref2	19
GO:0045454	BP	GO:0045454	cell redox homeostasis	9/1957	32/28564	0.00021595	0.00247502	0.00171077	Prdx5/Txn1/Gpx1/Prdx1/Glrx3/Gsr/Nnt/Prdx4/Git1	9
GO:0062125	BP	GO:0062125	regulation of mitochondrial gene expression	9/1957	32/28564	0.00021595	0.00247502	0.00171077	Malsu1/Tsfm/Cdk5rap1/Fastkd2/Mtres1/Chchd10/Mpv17l2/Mtg2/Uqcc2	9
GO:1901653	BP	GO:1901653	cellular response to peptide	41/1957	334/28564	0.000215968	0.00247502	0.00171077	Pkm/Crk/Adrm1/Il1b/Sorl1/Nck1/Ctnnb1/Ptpn22/Cyfip1/Ptpn1/Chmp5/Akt2/Eif4ebp2/Pid1/App/Il18/Eif4ebp1/Srebf1/Sos1/Pde3b/Pdpk1/Akt3/Zbtb7b/Appl2/Ctsd/Dennd4c/Myo1c/Rab31/Stat6/Lonp1/Wdtc1/Csk/Ahcyl1/Map2k1/Pxn/Prkcq/Fcgr2b/Cpeb2/Ogt/Tnf/Vcam1	41
GO:0032660	BP	GO:0032660	regulation of interleukin-17 production	11/1957	46/28564	0.000216272	0.00247502	0.00171077	Nckap1l/Arg2/Vsir/Il18/Il27ra/Zbtb7b/Btk/Myd88/Prkcq/Tyk2/Il12b	11
GO:0048489	BP	GO:0048489	synaptic vesicle transport	11/1957	46/28564	0.000216272	0.00247502	0.00171077	Ctnnb1/Arf1/Bloc1s6/Madd/Ap1s2/Ap3m2/Lrrk2/Tor1a/Rab3gap1/Ap3b1/Dpysl2	11
GO:0022406	BP	GO:0022406	membrane docking	16/1957	86/28564	0.000218833	0.00249452	0.00172425	Vamp8/Exoc7/Exoc6/Stx1a/Stx2/Psen2/Bloc1s6/Ctbp2/Stx11/Stx8/Vmp1/Stx17/Ahcyl1/Chp1/Snap29/Rab8b	16
GO:0032456	BP	GO:0032456	endocytic recycling	16/1957	86/28564	0.000218833	0.00249452	0.00172425	Rab35/Washc1/Sorl1/Arhgap8/Micall1/Vamp4/Snx27/Ankrd27/Gga3/Vps50/Vps35/Vti1a/Acap2/Fcgr2b/Ehd3/Vps53	16
GO:0051258	BP	GO:0051258	protein polymerization	36/1957	281/28564	0.000222627	0.00253282	0.00175071	Aif1/Vdac2/Scin/Twf2/Rictor/Msrb1/Nckap1l/Gas7/Snx9/Washc1/Nck1/Ccl24/Cyfip1/Prune1/Hcls1/Arpc4/Tubgcp3/Ssh2/Capg/Rasa1/Gba2/Bag4/Rnf135/Myo1c/Rangrf/Mzt1/Twf1/Ssna1/Nedd1/Cdc42ep2/Tubgcp2/Mid1ip1/Haus2/Tubgcp4/Fes/Git1	36
GO:0006397	BP	GO:0006397	mRNA processing	54/1957	479/28564	0.000226367	0.00257035	0.00177666	Slirp/Sf1/Rbm10/Ddx20/Paf1/Snrnp40/Scaf8/Tent2/Lgals3/Lsm10/Dbr1/Sympk/Wdr77/Snrnp200/Clns1a/Rbm4b/Tardbp/App/Srsf9/Ddx39a/Sf3a3/Zmat5/Ptbp3/Mfap1a/Snip1/Gemin8/Rprd1b/Dazap1/Cdc73/Alkbh5/Rbm15/Zfp64/Prpf31/Prpf39/Rprd1a/Ppie/Thoc2/Zcchc8/Rbm6/Ahcyl1/U2af1l4/Lsm3/Thoc3/Celf4/Prmt5/Cstf1/Grsf1/Pcf11/Pnpt1/Alyref2/Pcbp4/Tsen34/Gemin6/Cpsf4	54
GO:0006606	BP	GO:0006606	protein import into nucleus	26/1957	179/28564	0.000227884	0.00257753	0.00178162	Pttg1ip/Elavl1/Nup54/Kpna2/Trim28/Ptpn22/Ei24/Hikeshi/Hcls1/Bcl3/Tardbp/Pml/Dmap1/Sqstm1/Mapk14/Ranbp2/Cse1l/Appl2/Lrrk2/Nup188/Rangrf/Nup62/Nup93/Chp1/Kpna3/Prkcq	26
GO:0032635	BP	GO:0032635	interleukin-6 production	26/1957	179/28564	0.000227884	0.00257753	0.00178162	Aif1/Il1a/Nckap1l/Fcer1g/Scimp/Trim30a/Il1b/Ptpn22/Psen2/F2r/App/Il18/Il27ra/Bsg/Mapkapk2/Lilrb4a/Elf4/Traf6/Nlrc3/Ifih1/Csk/Btk/Myd88/Sirpa/Cd200r1/Tnf	26
GO:0017148	BP	GO:0017148	negative regulation of translation	29/1957	209/28564	0.000229386	0.00258948	0.00178988	Gapdh/Rnf139/Eif4g1/Paip1/Ago3/Malsu1/Eif2ak2/Eif4ebp2/Tardbp/Pml/Tob1/Mrpl13/Polr2g/Eif4ebp1/Unk/Srp9/Rc3h2/Cnot10/Ago2/Eif2s1/Nanos1/Cnot7/Dapk3/Tsc1/Tyms/Cpeb2/Mov10/Pnpt1/Cnot9	29
GO:0099003	BP	GO:0099003	vesicle-mediated transport in synapse	35/1957	271/28564	0.000231231	0.00260526	0.00180079	Ap2s1/Snx9/Atad1/Atp6v1e1/Atp6v1f/Mff/Ctnnb1/Cyfip1/Itgb3/Stx1a/Atp6v1d/Arhgdia/Stx2/Sirt2/Rap1a/Vamp4/Atp6v1b2/Atp6v0d1/Ctbp2/Stx11/Dnm2/Clcn3/Vps35/Ap1s2/Ap3m2/Lrrk2/Tor1a/Itsn2/Pip5k1c/Rab3gap1/Ap2a2/Arc/Sacm1l/Snap29/Git1	35
GO:0032652	BP	GO:0032652	regulation of interleukin-1 production	20/1957	122/28564	0.00023273	0.00261562	0.00180795	Arg2/F2r/Casp1/App/Pml/Ccl3/Ifi204/Lilrb4a/Gbp5/Elf4/Tmed10/Panx1/Nlrc3/Myd88/Sirpa/Ifi214/Anxa1/Tnf/Git1/Casp8	20
GO:0006919	BP	GO:0006919	activation of cysteine-type endopeptidase activity involved in apoptotic process	15/1957	78/28564	0.000233497	0.00261562	0.00180795	Cdkn2a/Diablo/Bid/Casp9/S100a8/Rps27l/Mul1/F2r/Pml/Casp8ap2/Bax/Dap/Tnf/Casp2/Casp8	15
GO:0150076	BP	GO:0150076	neuroinflammatory response	15/1957	78/28564	0.000233497	0.00261562	0.00180795	Aif1/Cst7/Il1b/Psen2/Ifngr2/Casp1/App/Ctsc/C1qa/Nampt/Lrrk2/Nupr1/Bpgm/Cd200r1/Tnf	15
GO:1902652	BP	GO:1902652	secondary alcohol metabolic process	24/1957	160/28564	0.000238987	0.00267198	0.0018469	Npc2/Ebp/G6pdx/Apof/Idh1/Apoc1/Tm7sf2/Idh2/App/Srebf1/Arv1/Stard4/Fdps/Aplp2/Gba2/Lbr/Scarb1/Pctp/Fdxr/Fech/Smpd1/Fdx1/Hsd3b7/Mbtps1	24
GO:0044242	BP	GO:0044242	cellular lipid catabolic process	31/1957	230/28564	0.0002413	0.00269266	0.0018612	Echs1/Abcd3/Decr1/Abcd1/Pla2g15/Etfdh/Idh1/Sorl1/Pik3cg/Eci2/Apoc1/Psap/Akt2/Sirt2/Acot7/Asah1/Cpt1a/Aig1/Eci1/Lypla2/Gba2/Abhd5/Scarb1/Daglb/Hsd17b4/Smpd1/Auh/Acot8/Neu1/Acox1/Plbd1	31
GO:0006997	BP	GO:0006997	nucleus organization	22/1957	141/28564	0.000241865	0.00269381	0.001862	Sf1/Nup54/Usp36/Tmem43/Zmpste24/Chmp5/Emd/Tardbp/Pml/Rnf8/Ubxn2b/Parp11/Seh1l/Uspl1/Tor1a/Tor1aip1/Pes1/Fam118b/Nup93/Syne1/Vps4b/Psme4	22
GO:0032206	BP	GO:0032206	positive regulation of telomere maintenance	14/1957	70/28564	0.000243444	0.00270193	0.00186761	Pkib/Ctnnb1/Pml/Actr8/Ercc1/Rad50/Nbn/Atrx/Pnkp/Map2k7/Acd/Nfrkb/Prkcq/Actr5	14
GO:0006298	BP	GO:0006298	mismatch repair	8/1957	26/28564	0.000244572	0.00270193	0.00186761	Pms2/Msh5/Rnaseh2a/Msh3/Rnaseh2c/Rpa1/Xpc/Hdac10	8
GO:0043984	BP	GO:0043984	histone H4-K16 acetylation	7/1957	20/28564	0.000245377	0.00270193	0.00186761	Zmpste24/Msl3l2/Pih1d1/Hcfc1/Kansl3/Ogt/Wdr5	7
GO:0048207	BP	GO:0048207	vesicle targeting, rough ER to cis-Golgi	7/1957	20/28564	0.000245377	0.00270193	0.00186761	Sar1b/Trappc12/Trappc2l/Trappc6a/Trappc4/Trappc5/Trappc8	7
GO:0048208	BP	GO:0048208	COPII vesicle coating	7/1957	20/28564	0.000245377	0.00270193	0.00186761	Sar1b/Trappc12/Trappc2l/Trappc6a/Trappc4/Trappc5/Trappc8	7
GO:0090141	BP	GO:0090141	positive regulation of mitochondrial fission	7/1957	20/28564	0.000245377	0.00270193	0.00186761	Mff/Marchf5/Mul1/Ddhd1/Vps35/Pink1/Dcn	7
GO:0046902	BP	GO:0046902	regulation of mitochondrial membrane permeability	13/1957	62/28564	0.000246026	0.00270396	0.00186901	Vdac2/Hk2/Bid/Casp6/Mtch2/Mul1/Dynlt1f/Chchd10/Dynlt1c/Bax/Cnp/Hebp2/Spg7	13
GO:0002429	BP	GO:0002429	immune response-activating cell surface receptor signaling pathway	35/1957	272/28564	0.00024824	0.00272315	0.00188228	Sh2d1a/Ninj1/Nckap1l/Fcer1g/Cmtm3/Scimp/Lgals3/Ptpn22/Oas1g/Stk11/Psen2/Rap1a/Eif2b2/Klrk1/Cd38/Usp9x/Plscr1/Clec7a/Acod1/Tec/Sos1/Lilrb4a/Tmem126a/Eif2b3/Bax/Mfhas1/Rc3h2/Traf6/Clec4n/Appl2/Eif2b5/Sla2/Csk/Btk/Dusp22	35
GO:0051099	BP	GO:0051099	positive regulation of binding	28/1957	200/28564	0.000250881	0.00274695	0.00189873	Txn1/Eno1/Eif4g1/Trim28/Nmd3/Ctnnb1/Epb41/Parp9/Sirt2/App/Ripor2/Nme1/Usp9x/Ctbp2/Bambi/Fam220a/Anxa2/Cln5/Aktip/Traf6/Lrrk2/Smarca4/Eif2s1/Ercc2/Acd/Ppp2cb/Eif3d/Pin1	28
GO:0002768	BP	GO:0002768	immune response-regulating cell surface receptor signaling pathway	36/1957	283/28564	0.000255827	0.00279586	0.00193253	Sh2d1a/Ninj1/Nckap1l/Fcer1g/Cmtm3/Scimp/Lgals3/Ptpn22/Oas1g/Stk11/Psen2/Rap1a/Eif2b2/Klrk1/Cd38/Usp9x/Plscr1/Clec7a/Acod1/Tec/Sos1/Lilrb4a/Tmem126a/Eif2b3/Bax/Mfhas1/Rc3h2/Clec4d/Traf6/Clec4n/Appl2/Eif2b5/Sla2/Csk/Btk/Dusp22	36
GO:0032868	BP	GO:0032868	response to insulin	34/1957	262/28564	0.000257447	0.00280829	0.00194113	Pkm/Scly/Il1b/Sorl1/Nck1/Cyfip1/Ptpn1/Vps13c/Akt2/Eif4ebp2/Pid1/Eif4ebp1/Srebf1/Mapk14/Sos1/Pde3b/Pdpk1/Cry1/Akt3/Zbtb7b/Appl2/Ctsd/Dennd4c/Myo1c/Rab31/Lonp1/Wdtc1/Tsc1/Egr2/Map2k1/Prkcq/Cpeb2/Ogt/Tnf	34
GO:0006612	BP	GO:0006612	protein targeting to membrane	20/1957	123/28564	0.000260299	0.0028341	0.00195897	Srp14/Zdhhc1/Get4/Mff/Micall1/Zdhhc14/Ssr3/Akt2/Srp9/Rab3ip/Vps37a/Cib1/Myo1c/Zdhhc18/Hyou1/Vps37c/Sec63/Zdhhc3/Rab8b/Ogt	20
GO:0043281	BP	GO:0043281	regulation of cysteine-type endopeptidase activity involved in apoptotic process	29/1957	211/28564	0.000270171	0.00292547	0.00202213	Cdkn2a/Gpx1/Diablo/Bid/Casp9/S100a8/Rffl/Rps27l/Mtch2/Akt2/Mul1/F2r/Casp1/App/Pml/Mical1/Casp8ap2/Bax/Pih1d1/Bcl2l12/Ctsd/Dap/Rnf34/Caap1/Cflar/Men1/Tnf/Casp2/Casp8	29
GO:0046496	BP	GO:0046496	nicotinamide nucleotide metabolic process	15/1957	79/28564	0.000270198	0.00292547	0.00202213	Prdx5/Ldha/G6pdx/Qprt/Idh1/Nnt/Idh2/Ncf2/Hsd11b1/Ogdh/Nampt/Fdxr/Rptor/Rpe/Fdx1	15
GO:1903201	BP	GO:1903201	regulation of oxidative stress-induced cell death	15/1957	79/28564	0.000270198	0.00292547	0.00202213	Txn1/Gpx1/Fbxo7/Ctnnb1/Psap/Hk3/App/Ripk1/Trap1/Gfer/Lrrk2/Tsc1/Oxr1/Pink1/Tnf	15
GO:0044546	BP	GO:0044546	NLRP3 inflammasome complex assembly	9/1957	33/28564	0.000278996	0.00301448	0.00208364	Trim30a/Ptpn22/Ppp2ca/Eif2ak2/Sirt2/Gbp5/Nlrc3/Btk/Myd88	9
GO:0106106	BP	GO:0106106	cold-induced thermogenesis	23/1957	152/28564	0.000280158	0.00301448	0.00208364	Gatm/Plac8/Fh1/Decr1/Dock7/Tfe3/Thra/Stk11/Arrdc3/Il18/Ucp2/Map2k6/Il18r1/Acot13/Zbtb7b/Appl2/Pctp/Smarca4/Stat6/Fabp5/Dhrs7b/Ppargc1b/Ogt	23
GO:0019079	BP	GO:0019079	viral genome replication	21/1957	133/28564	0.000280489	0.00301448	0.00208364	Ifitm3/Isg15/Znfx1/Trim28/Ccl8/Oas1g/Eif2ak2/Bst2/Tasor/Gbp7/Tbc1d20/Plscr1/Ifi204/Ppie/Cnot7/Ifih1/Ppih/Smarcb1/Ifi214/Slpi/Tnf	21
GO:0046632	BP	GO:0046632	alpha-beta T cell differentiation	21/1957	133/28564	0.000280489	0.00301448	0.00208364	Pnp/Nckap1l/Cd1d1/Cbfb/Psap/Bcl3/Il18/Tox/Il18r1/Lilrb4a/Tgfbr2/Rc3h2/Rora/Zbtb7b/Tnfsf8/Stat6/Sema4a/Ap3b1/Anxa1/Men1/Il12b	21
GO:0016233	BP	GO:0016233	telomere capping	10/1957	40/28564	0.000281832	0.00302334	0.00208977	Pkib/Xrcc1/Ercc1/Rad50/Nbn/Xrcc4/Pnkp/Map2k7/Acd/Prkcq	10
GO:0051340	BP	GO:0051340	regulation of ligase activity	5/1957	10/28564	0.000282681	0.00302686	0.00209221	Xrcc1/Xrcc4/Antkmt/Aimp2/Mid1ip1	5
GO:0050994	BP	GO:0050994	regulation of lipid catabolic process	14/1957	71/28564	0.000284348	0.00303357	0.00209684	Abcd1/Il1b/Idh1/Sorl1/Pik3cg/Apoc1/Thra/Akt2/Cpt1a/Pde3b/Abhd5/Scarb1/Daglb/Tnf	14
GO:0070098	BP	GO:0070098	chemokine-mediated signaling pathway	14/1957	71/28564	0.000284348	0.00303357	0.00209684	Cxcl9/Ccl12/Ccl8/Cxcl11/Ccl24/Cxcl10/Ccl3/Cxcl2/Rbm15/Cib1/Ccl22/Sh2b3/Ccl6/Ccl4	14
GO:0042147	BP	GO:0042147	retrograde transport, endosome to Golgi	16/1957	88/28564	0.000287895	0.00306579	0.00211912	Rab6a/Washc1/Vamp3/Heatr5a/Tbc1d14/Dennd5a/Vps50/Tmem87b/Cln5/Snx2/Vps35/Lrrk2/Vti1a/Tbc1d10b/Ehd3/Vps53	16
GO:0006303	BP	GO:0006303	double-strand break repair via nonhomologous end joining	13/1957	63/28564	0.000290769	0.00309074	0.00213636	Fh1/Nudt16l1/Helq/Xrcc1/Kdm2a/Ercc1/Rnf8/Xrcc4/Pnkp/Polm/Ercc8/Lig1/Xrcc6	13
GO:0002821	BP	GO:0002821	positive regulation of adaptive immune response	25/1957	172/28564	0.000294634	0.00312613	0.00216082	Pnp/Fcer1g/Pvr/Pms2/H2-T22/Il1b/Mif/Cd1d1/Fbxo38/Il18/Il27ra/H2-T24/Il18r1/Fcgr1/Traf6/Clec4n/H60b/Stat6/Btk/Prkcq/Clcf1/Tyk2/Tfrc/Tnf/Il12b	25
GO:0007179	BP	GO:0007179	transforming growth factor beta receptor signaling pathway	28/1957	202/28564	0.000296357	0.003138	0.00216902	Chst11/Rasl11b/Spi1/Stk11/Bcl9l/Pml/Brms1/Usp9x/Sap30l/Bambi/Smurf2/Zyx/Dnm2/Tgfbr2/Smad5/Furin/Appl2/Ldlrad4/Pxn/Fut8/Twsg1/Eid2/Ogt/Pin1/Men1/Dusp22/Hdac1/Sin3a	28
GO:0045787	BP	GO:0045787	positive regulation of cell cycle	42/1957	350/28564	0.00029683	0.003138	0.00216902	Aif1/Il1a/Tgm1/Paf1/Ccny/Eif4g1/Il1b/Lsm10/Usp22/Dync1li1/Cdk5rap1/Cep295/Incenp/Sirt2/App/Mnat1/Plscr1/Eif4ebp1/Mad1l1/Ubxn2b/Cdca8/Atrx/Pggt1b/Ppp1r35/Cdc73/Cul4b/Ezh2/Mta3/Pkp4/Zbed6/Rptor/Nudt16/Ccnd1/Nup62/Nupr1/Vps4b/Ncapd3/Anxa1/Ube2e2/Tnf/Sin3a/Dynlt3	42
GO:2001251	BP	GO:2001251	negative regulation of chromosome organization	17/1957	97/28564	0.000297526	0.00313965	0.00217017	Gnl3l/Dync1li1/Xrcc1/Incenp/Mcm2/Mnat1/Pml/Ercc1/Mad1l1/Rad50/Nbn/Cdca8/Atrx/Xrcc4/Anapc15/Acd/Ten1	17
GO:0140056	BP	GO:0140056	organelle localization by membrane tethering	15/1957	80/28564	0.000311763	0.00328394	0.0022699	Vamp8/Exoc7/Exoc6/Stx1a/Stx2/Psen2/Bloc1s6/Ctbp2/Stx11/Stx8/Vmp1/Stx17/Ahcyl1/Snap29/Rab8b	15
GO:0032872	BP	GO:0032872	regulation of stress-activated MAPK cascade	28/1957	203/28564	0.000321721	0.00337662	0.00233396	Prdx1/Il1a/Crk/Traf1/Scimp/Il1b/Ptpn22/Eif2ak2/Spi1/Aida/Rap2a/Nbr1/App/Ripk1/Map2k7/Mfhas1/Traf6/Taok3/Cops5/Traf5/Myd88/Map2k1/Sirpa/Fcgr2b/Map3k11/Men1/Dusp22/Tnf	28
GO:0071824	BP	GO:0071824	protein-DNA complex subunit organization	28/1957	203/28564	0.000321721	0.00337662	0.00233396	Nap1l1/H1f2/Asf1a/Spty2d1/Thra/H1f3/Trappc12/Taf6l/Med17/Mcm2/Hat1/Chd1/Atrx/Taf12/Mis18a/Pole3/Naa60/H4c14/Cabin1/Smarca4/Smarcd1/Smarcb1/Mis12/Tspyl2/Med24/Nasp/Cenpx/Rad52	28
GO:0072677	BP	GO:0072677	eosinophil migration	8/1957	27/28564	0.000326787	0.00342363	0.00236646	Ccl12/Lgals3/Ccl8/Ccl24/Ccl3/Ccl22/Ccl6/Ccl4	8
GO:0009620	BP	GO:0009620	response to fungus	14/1957	72/28564	0.000331007	0.00346161	0.00239271	Gapdh/Scimp/Pik3cd/Spi1/App/Clec7a/Fam3a/Clec4a1/Clec4d/Clec4n/Btk/Myd88/Clec4a2/Cd209b	14
GO:0046486	BP	GO:0046486	glycerolipid metabolic process	44/1957	374/28564	0.000333722	0.00348375	0.00240801	Gpx1/Plcb2/Ttc7/Pla2g15/Apof/Piga/Cdipt/Sorl1/Pik3cg/Pik3cd/Slc30a5/Apoc1/Plaat3/Gk/Pip4p2/Plscr1/Lpcat1/Crls1/Srebf1/Cpt1a/Lypla2/Dpm1/Abhd5/Pcyt2/Ccnc/Scarb1/Daglb/Sla2/Pigq/Sel1l/Acp6/Pgap2/Bpnt2/Pip5k1c/Rab38/Naaa/Fabp5/Sacm1l/Dhrs7b/Tbl1xr1/Acsl4/Lpgat1/Mtmr9/Far1	44
GO:0008380	BP	GO:0008380	RNA splicing	49/1957	430/28564	0.000336458	0.00350603	0.00242341	Slirp/Sf1/Rbm10/Ddx20/Tada2b/Snrnp40/Tada1/Lgals3/Lsm10/Dbr1/Usp22/Taf6l/Wdr77/Akt2/Snrnp200/Clns1a/Rbm4b/Tardbp/Ivns1abp/Srsf9/Ddx39a/Sf3a3/Zmat5/Ptbp3/Mfap1a/Snip1/Gemin8/Dazap1/Taf12/Rbm15/Zfp64/Prpf31/Prpf39/Clk2/Ppie/Thoc2/Zcchc8/Rbm6/U2af1l4/Lsm3/Thoc3/Celf4/Prmt5/Grsf1/Alyref2/Pcbp4/Tsen34/Supt3/Gemin6	49
GO:0046633	BP	GO:0046633	alpha-beta T cell proliferation	12/1957	56/28564	0.000341218	0.00354928	0.00245331	Ptpn22/Arg2/Vsir/Il18/Lilrb4a/Tgfbr2/Elf4/Zbtb7b/Prkcq/Twsg1/Tyk2/Il12b	12
GO:0002824	BP	GO:0002824	positive regulation of adaptive immune response based on somatic recombination of immune receptors built from immunoglobulin superfamily domains	24/1957	164/28564	0.000347875	0.00360565	0.00249227	Pnp/Fcer1g/Pvr/Pms2/H2-T22/Il1b/Cd1d1/Fbxo38/Il18/Il27ra/H2-T24/Il18r1/Fcgr1/Traf6/Clec4n/H60b/Stat6/Btk/Prkcq/Clcf1/Tyk2/Tfrc/Tnf/Il12b	24
GO:0008064	BP	GO:0008064	regulation of actin polymerization or depolymerization	24/1957	164/28564	0.000347875	0.00360565	0.00249227	Scin/Twf2/Rictor/Nckap1l/Snx9/Wdr1/Washc1/Nck1/Ccl24/Cyfip1/Hcls1/Dstn/Arpc4/Ssh2/Sh3bp1/Capg/Rasa1/Gba2/Bag4/Pdxp/Myo1c/Cfl2/Twf1/Cdc42ep2	24
GO:0051495	BP	GO:0051495	positive regulation of cytoskeleton organization	28/1957	204/28564	0.000348986	0.00361073	0.00249579	Scin/Gpr65/Rictor/Nckap1l/Snx9/Wdr1/Nck1/Ccl24/Cyfip1/Cep295/Dstn/Nf2/Tesk1/Ppp1r35/Bag4/Pdxp/Myo1c/Limk1/Cfl2/Hck/Nup62/Tsc1/Cdc42ep2/Vps4b/Pxn/Prkcq/Fes/Git1	28
GO:0009225	BP	GO:0009225	nucleotide-sugar metabolic process	9/1957	34/28564	0.000356536	0.00367579	0.00254075	Gne/Uxs1/Gfpt1/Uap1l1/Cmas/Dpm1/Ugp2/Gnpda2/Fut8	9
GO:1901661	BP	GO:1901661	quinone metabolic process	9/1957	34/28564	0.000356536	0.00367579	0.00254075	Akr1a1/Coq7/Coq6/Coq2/Ndufa9/Coq8b/Fdxr/Coq4/Coq9	9
GO:0019362	BP	GO:0019362	pyridine nucleotide metabolic process	15/1957	81/28564	0.00035871	0.00367867	0.00254274	Prdx5/Ldha/G6pdx/Qprt/Idh1/Nnt/Idh2/Ncf2/Hsd11b1/Ogdh/Nampt/Fdxr/Rptor/Rpe/Fdx1	15
GO:1990868	BP	GO:1990868	response to chemokine	15/1957	81/28564	0.00035871	0.00367867	0.00254274	Cxcl9/Ccl12/Ccl8/Cxcl11/Ccl24/Ripor2/Cxcl10/Ccl3/Cxcl2/Rbm15/Cib1/Ccl22/Sh2b3/Ccl6/Ccl4	15
GO:1990869	BP	GO:1990869	cellular response to chemokine	15/1957	81/28564	0.00035871	0.00367867	0.00254274	Cxcl9/Ccl12/Ccl8/Cxcl11/Ccl24/Ripor2/Cxcl10/Ccl3/Cxcl2/Rbm15/Cib1/Ccl22/Sh2b3/Ccl6/Ccl4	15
GO:0046394	BP	GO:0046394	carboxylic acid biosynthetic process	38/1957	310/28564	0.000370098	0.00378879	0.00261886	Pkm/Gatm/Ldha/Akr1a1/Abcd3/Bcat2/Abcd1/Elovl5/Il1b/Mif/Apoc1/Pecr/Asl/Got2/Prxl2b/Alox5ap/Acly/Acot7/Pycrl/Srebf1/Mgst3/Stard4/Prkag1/Apip/Ndufab1/Mri1/Slc38a1/Daglb/Wdtc1/Lta4h/Enoph1/Gstm1/Fabp5/Adi1/Prmt3/Mid1ip1/Anxa1/Lpgat1	38
GO:1903039	BP	GO:1903039	positive regulation of leukocyte cell-cell adhesion	35/1957	278/28564	0.000375862	0.00384104	0.00265498	Aif1/Pnp/Itgal/Il1a/Nckap1l/Il1b/Phf10/Nck1/Ptpn22/Lgals1/Cd1d1/Brd7/Cbfb/Vsir/Il18/Lilrb4a/Tgfbr2/Pdcd1lg2/Traf6/Zbtb7b/Mdk/Smarca4/Smarcd1/Smarcb1/Sirpa/Flot2/Ap3b1/Prkcq/Anxa1/Tyk2/Cd209b/Tfrc/Tnf/Il12b/Vcam1	35
GO:0045637	BP	GO:0045637	regulation of myeloid cell differentiation	31/1957	236/28564	0.000380572	0.00388237	0.00268354	Isg15/Scin/Ninj1/Nckap1l/Paf1/Fam210b/Rnf41/Ctnnb1/Tfe3/Ctr9/Itgb3/Hcls1/Spi1/Tesc/C1qc/Ccl3/Ripk1/Nme1/Mapk14/Lilrb4a/Cdc73/Rbm15/Traf6/Cib1/Pithd1/Cdk6/Ppargc1b/Tnf/Fes/Il12b/Casp8	31
GO:0071375	BP	GO:0071375	cellular response to peptide hormone stimulus	36/1957	289/28564	0.000383571	0.00390612	0.00269996	Pkm/Crk/Adrm1/Il1b/Sorl1/Nck1/Ctnnb1/Cyfip1/Ptpn1/Akt2/Eif4ebp2/Pid1/Il18/Eif4ebp1/Srebf1/Sos1/Pde3b/Pdpk1/Akt3/Zbtb7b/Appl2/Ctsd/Dennd4c/Myo1c/Rab31/Stat6/Lonp1/Wdtc1/Csk/Ahcyl1/Map2k1/Pxn/Prkcq/Cpeb2/Ogt/Tnf	36
GO:0006739	BP	GO:0006739	NADP metabolic process	11/1957	49/28564	0.000390666	0.00393708	0.00272136	Prdx5/G6pdx/Idh1/Nnt/Idh2/Ncf2/Hsd11b1/Fdxr/Rptor/Rpe/Fdx1	11
GO:0018198	BP	GO:0018198	peptidyl-cysteine modification	11/1957	49/28564	0.000390666	0.00393708	0.00272136	Gapdh/Txn1/Rab6a/Zdhhc1/Zdhhc17/S100a8/Hmbs/Zdhhc14/Zdhhc18/Oxr1/Zdhhc3	11
GO:0031062	BP	GO:0031062	positive regulation of histone methylation	11/1957	49/28564	0.000390666	0.00393708	0.00272136	Paf1/Ctnnb1/Ctr9/Nelfa/Phf1/Nelfe/Hcfc1/Kansl3/Ogt/Men1/Wdr5	11
GO:0032620	BP	GO:0032620	interleukin-17 production	11/1957	49/28564	0.000390666	0.00393708	0.00272136	Nckap1l/Arg2/Vsir/Il18/Il27ra/Zbtb7b/Btk/Myd88/Prkcq/Tyk2/Il12b	11
GO:0032728	BP	GO:0032728	positive regulation of interferon-beta production	11/1957	49/28564	0.000390666	0.00393708	0.00272136	Isg15/Irf7/Ptpn22/Oas1g/Tomm70a/Irf3/Tradd/Riok3/Rnf135/Ifih1/Polr3d	11
GO:0097300	BP	GO:0097300	programmed necrotic cell death	11/1957	49/28564	0.000390666	0.00393708	0.00272136	Casp6/Casp1/Ripk1/Asah1/Irf3/Bax/Nupr1/Cflar/Tnf/Casp2/Casp8	11
GO:0043393	BP	GO:0043393	regulation of protein binding	30/1957	226/28564	0.000391738	0.00394106	0.00272411	Cdkn2a/Crk/Gnl3l/Trim28/Nmd3/Sorl1/Sympk/Tmc8/Epb41/Psen2/App/Usp9x/Plscr1/Hdac4/Bambi/Aplp2/Fam220a/Bax/Anxa2/Aktip/Lrpap1/Lrrk2/Ppp2cb/Ppp1r2/Dhrs7b/Slpi/Pin1/Hopx/Ttc36/Pim2	30
GO:0035710	BP	GO:0035710	CD4-positive, alpha-beta T cell activation	20/1957	127/28564	0.000401196	0.00402367	0.00278122	Nckap1l/Arg2/Cbfb/Vsir/Bcl3/Il18/Tox/Il18r1/Lilrb4a/Tgfbr2/Rc3h2/Rora/Zbtb7b/Stat6/Sema4a/Prkcq/Twsg1/Anxa1/Men1/Il12b	20
GO:0043967	BP	GO:0043967	histone H4 acetylation	13/1957	65/28564	0.000401331	0.00402367	0.00278122	Zmpste24/Jade1/Hat1/Meaf6/Dmap1/Msl3l2/Pih1d1/Naa60/Smarcb1/Hcfc1/Kansl3/Ogt/Wdr5	13
GO:0051028	BP	GO:0051028	mRNA transport	19/1957	118/28564	0.000416437	0.00416795	0.00288094	Sem1/Nup54/Ddx39a/Hhex/Parp11/Alkbh5/Seh1l/Ranbp2/Nup188/Bicd2/Ddx19b/Nsun2/Thoc2/Nup62/Arc/Nup93/Thoc3/Alyref2/Ddx19a	19
GO:0001666	BP	GO:0001666	response to hypoxia	30/1957	227/28564	0.000422393	0.00422031	0.00291713	Hmox1/Eno1/Pgk1/Sirt2/Casp1/Il18/Ucp2/Pml/Cd38/Ciao3/Eif4ebp1/Plk3/Prmt2/Suv39h2/Cr1l/Alkbh5/Hmox2/Sdhd/Rora/Fosl2/Plau/Rptor/Hyou1/Map2k1/Pink1/Fundc1/Cpeb2/Ogt/Pin1/Pdk1	30
GO:0016579	BP	GO:0016579	protein deubiquitination	21/1957	137/28564	0.0004232	0.00422113	0.0029177	Tada2b/Usp36/Tada1/Usp22/Usp20/Epop/Taf6l/Abraxas2/Usp5/Usp9x/Usp18/Taf12/Usp48/Cops5/Usp30/Tnip1/Bap1/Usp14/Josd1/Supt3/Zranb1	21
GO:1903902	BP	GO:1903902	positive regulation of viral life cycle	8/1957	28/28564	0.000430198	0.0042836	0.00296088	Kpna2/Trim30a/Lgals1/Bsg/Furin/Tsg101/Smpd1/Cd209b	8
GO:0045732	BP	GO:0045732	positive regulation of protein catabolic process	28/1957	207/28564	0.000443423	0.00440774	0.00304669	Gabarap/Pttg1ip/Fbxo22/Snx9/Trim30a/Il1b/Rnf41/Sorl1/Vgll4/Nsf/Psen2/Sirt2/App/Usp5/Oaz2/Lpcat1/Plk3/Gga3/Cul4b/Fbxl5/Fzr1/Vps35/Lrrk2/Sec22b/Rnft1/Nupr1/Cop1/Tnf	28
GO:0015748	BP	GO:0015748	organophosphate ester transport	20/1957	128/28564	0.000445385	0.0044119	0.00304956	Scarb2/Pitpnm1/Abca7/Pitpnm2/Apoc1/Plscr1/Atp8a1/Abcb1b/Slc35b2/Prelid3b/Xrcc4/Scarb1/Atp10d/Pctp/Slc25a16/Slc25a19/Spns1/Atp9b/Pitpnb/Lrrc8c	20
GO:0043280	BP	GO:0043280	positive regulation of cysteine-type endopeptidase activity involved in apoptotic process	20/1957	128/28564	0.000445385	0.0044119	0.00304956	Cdkn2a/Diablo/Bid/Casp9/S100a8/Rps27l/Mtch2/Mul1/F2r/Casp1/App/Pml/Casp8ap2/Bax/Ctsd/Dap/Men1/Tnf/Casp2/Casp8	20
GO:0016053	BP	GO:0016053	organic acid biosynthetic process	38/1957	313/28564	0.000447142	0.0044119	0.00304956	Pkm/Gatm/Ldha/Akr1a1/Abcd3/Bcat2/Abcd1/Elovl5/Il1b/Mif/Apoc1/Pecr/Asl/Got2/Prxl2b/Alox5ap/Acly/Acot7/Pycrl/Srebf1/Mgst3/Stard4/Prkag1/Apip/Ndufab1/Mri1/Slc38a1/Daglb/Wdtc1/Lta4h/Enoph1/Gstm1/Fabp5/Adi1/Prmt3/Mid1ip1/Anxa1/Lpgat1	38
GO:0000462	BP	GO:0000462	maturation of SSU-rRNA from tricistronic rRNA transcript (SSU-rRNA, 5.8S rRNA, LSU-rRNA)	9/1957	35/28564	0.00045101	0.0044119	0.00304956	Fcf1/Mrps11/Rrp36/Utp23/Bysl/Kri1/Ercc2/Heatr1/Utp4	9
GO:0032205	BP	GO:0032205	negative regulation of telomere maintenance	9/1957	35/28564	0.00045101	0.0044119	0.00304956	Gnl3l/Xrcc1/Pml/Ercc1/Rad50/Nbn/Xrcc4/Acd/Ten1	9
GO:0043981	BP	GO:0043981	histone H4-K5 acetylation	6/1957	16/28564	0.000451415	0.0044119	0.00304956	Jade1/Meaf6/Hcfc1/Kansl3/Ogt/Wdr5	6
GO:0043982	BP	GO:0043982	histone H4-K8 acetylation	6/1957	16/28564	0.000451415	0.0044119	0.00304956	Jade1/Meaf6/Hcfc1/Kansl3/Ogt/Wdr5	6
GO:0046185	BP	GO:0046185	aldehyde catabolic process	6/1957	16/28564	0.000451415	0.0044119	0.00304956	Akr1a1/Gatd1/Aldh2/Esd/Pdxp/Pnkd	6
GO:0051014	BP	GO:0051014	actin filament severing	6/1957	16/28564	0.000451415	0.0044119	0.00304956	Scin/Dstn/Gmfb/Capg/Cfl2/Myh9	6
GO:2000232	BP	GO:2000232	regulation of rRNA processing	6/1957	16/28564	0.000451415	0.0044119	0.00304956	Riok1/Usp36/Shq1/Utp15/Dimt1/Heatr1	6
GO:0030832	BP	GO:0030832	regulation of actin filament length	24/1957	167/28564	0.000456059	0.00444982	0.00307577	Scin/Twf2/Rictor/Nckap1l/Snx9/Wdr1/Washc1/Nck1/Ccl24/Cyfip1/Hcls1/Dstn/Arpc4/Ssh2/Sh3bp1/Capg/Rasa1/Gba2/Bag4/Pdxp/Myo1c/Cfl2/Twf1/Cdc42ep2	24
GO:0002283	BP	GO:0002283	neutrophil activation involved in immune response	7/1957	22/28564	0.000478108	0.00463552	0.00320414	Myo1f/Fcer1g/Spi1/Stx11/Abr/Myd88/Anxa3	7
GO:0042790	BP	GO:0042790	nucleolar large rRNA transcription by RNA polymerase I	7/1957	22/28564	0.000478108	0.00463552	0.00320414	Pih1d1/Ippk/Smarca4/Ercc2/Mars1/Smarcb1/Pwp1	7
GO:1902992	BP	GO:1902992	negative regulation of amyloid precursor protein catabolic process	7/1957	22/28564	0.000478108	0.00463552	0.00320414	Abca7/Sorl1/Rtn3/Gga3/Tmed10/Flot2/Pin1	7
GO:0071901	BP	GO:0071901	negative regulation of protein serine/threonine kinase activity	18/1957	110/28564	0.000478275	0.00463552	0.00320414	Cdkn2a/Pkib/Fbxo7/Rgs14/Il1b/Sorl1/Ptpn22/Cdk5rap1/Aida/Ptpn1/Hhex/Tesk1/Sh2b3/Nup62/Smpd1/Prkar2a/Heg1/Men1	18
GO:0031334	BP	GO:0031334	positive regulation of protein-containing complex assembly	28/1957	208/28564	0.000479558	0.00464024	0.0032074	Isg15/Rictor/Nckap1l/Snx9/Eif4g1/Gnl3l/Bid/Zdhhc1/Lgals3/Nck1/Ptpn22/Ppp2ca/Ccl24/Lcp1/Gbp5/Bax/Pih1d1/Bag4/Piezo1/Myo1c/Btk/Myd88/Cdc42ep2/P2ry12/Tfrc/Tnf/Fes/Git1	28
GO:0008203	BP	GO:0008203	cholesterol metabolic process	22/1957	148/28564	0.000483247	0.00466744	0.0032262	Npc2/Ebp/G6pdx/Apof/Apoc1/Tm7sf2/App/Srebf1/Arv1/Stard4/Fdps/Aplp2/Gba2/Lbr/Scarb1/Pctp/Fdxr/Fech/Smpd1/Fdx1/Hsd3b7/Mbtps1	22
GO:0015914	BP	GO:0015914	phospholipid transport	16/1957	92/28564	0.000483972	0.00466744	0.0032262	Scarb2/Pitpnm1/Abca7/Pitpnm2/Apoc1/Plscr1/Atp8a1/Abcb1b/Prelid3b/Xrcc4/Scarb1/Atp10d/Pctp/Spns1/Atp9b/Pitpnb	16
GO:0031507	BP	GO:0031507	heterochromatin formation	17/1957	101/28564	0.000485575	0.00467517	0.00323154	Kmt2b/Znfx1/Trim28/Spty2d1/Dnmt1/Ppm1d/Ctr9/Tasor/Hat1/Atrx/Ezh2/Pole3/Pphln1/Smarca4/Dnmt3a/Hdac1/Sin3a	17
GO:0001906	BP	GO:0001906	cell killing	32/1957	250/28564	0.000489998	0.00470996	0.00325559	Gapdh/Pnp/Cxcl9/Sh2d1a/Prdx1/Nckap1l/Crk/Pglyrp1/Pvr/H2-T22/Lgals3/Serpinb9/Ccl8/Cd1d1/Cd5l/Spi1/Cxcl10/Il18/Ctsc/H2-T24/Klrk1/Clec7a/Fcgr1/Stx11/Cr1l/Gfer/H60b/Ccl22/Lag3/Myd88/Ap1g1/Il12b	32
GO:2001056	BP	GO:2001056	positive regulation of cysteine-type endopeptidase activity	23/1957	158/28564	0.000493246	0.00473338	0.00327177	Cdkn2a/Diablo/Bid/Casp9/S100a8/Casp6/Rps27l/Mtch2/Mul1/F2r/Casp1/App/Pml/Ifi204/Casp8ap2/Bax/Ctsd/Dap/Ifi214/Men1/Tnf/Casp2/Casp8	23
GO:1903531	BP	GO:1903531	negative regulation of secretion by cell	26/1957	188/28564	0.000495279	0.00474506	0.00327985	Hmox1/Tspo/Vamp8/Nckap1l/Il1rn/Il1b/Vamp3/Spi1/Idh2/F2r/Ucp2/Rap1a/Srebf1/Pde3b/Madd/Cry1/Abr/Rptor/Klf7/Pfkl/Vps4b/Anxa1/Acsl4/P2ry12/Il12b/Pnkd	26
GO:0006401	BP	GO:0006401	RNA catabolic process	36/1957	293/28564	0.000497626	0.00474912	0.00328265	Slirp/Rbm10/Elavl1/Paip1/Tent2/Dhx34/Ago3/Nbas/Fastkd2/Tardbp/Tob1/Rnaseh2a/Smg5/Mapkapk2/Polr2g/Trdmt1/Rnaseh2c/Alkbh5/Rc3h2/Cnot10/Dxo/Ago2/Nanos1/Nsun2/Cnot7/Traf5/Nudt16/Myd88/Carhsp1/Grsf1/Rnaseh1/Zc3h18/Mov10/Pnpt1/Pcbp4/Cnot9	36
GO:0002708	BP	GO:0002708	positive regulation of lymphocyte mediated immunity	24/1957	168/28564	0.000498148	0.00474912	0.00328265	Pnp/Sh2d1a/Fcer1g/Pvr/Pms2/H2-T22/Il1b/Cd1d1/Fbxo38/Il18/H2-T24/Klrk1/Il18r1/Fcgr1/Traf6/H60b/Stat6/Btk/Lag3/Clcf1/Ap1g1/Tfrc/Tnf/Il12b	24
GO:1990845	BP	GO:1990845	adaptive thermogenesis	24/1957	168/28564	0.000498148	0.00474912	0.00328265	Gatm/Plac8/Fh1/Decr1/Sorl1/Dock7/Tfe3/Thra/Stk11/Arrdc3/Il18/Ucp2/Map2k6/Il18r1/Acot13/Zbtb7b/Appl2/Pctp/Smarca4/Stat6/Fabp5/Dhrs7b/Ppargc1b/Ogt	24
GO:0006778	BP	GO:0006778	porphyrin-containing compound metabolic process	10/1957	43/28564	0.000528084	0.00502629	0.00347424	Hmox1/Blvrb/Hmbs/Tmem14c/Abcb7/Pgrmc1/Slc25a39/Hmox2/Cox10/Fech	10
GO:0007051	BP	GO:0007051	spindle organization	26/1957	189/28564	0.000537572	0.00510825	0.00353089	Rgs14/Kiz/Washc1/Chmp5/Ntmt1/Incenp/Tubgcp3/Spice1/Tasor/Abraxas2/Dctn6/Ripor2/Sac3d1/Haus3/Cdca8/Atrx/Haus8/Mzt1/Myh9/Nup62/Vps4b/Tubgcp2/Haus5/Rcc1/Haus2/Tubgcp4	26
GO:0010950	BP	GO:0010950	positive regulation of endopeptidase activity	25/1957	179/28564	0.000542562	0.00514727	0.00355786	Cdkn2a/Diablo/Bid/Casp9/S100a8/Casp6/Aph1a/Rps27l/Mtch2/Vsir/Mul1/F2r/Casp1/App/Pml/Ifi204/Casp8ap2/Bax/Ctsd/Dap/Ifi214/Men1/Tnf/Casp2/Casp8	25
GO:1902903	BP	GO:1902903	regulation of supramolecular fiber organization	45/1957	394/28564	0.000547176	0.00518136	0.00358142	Coro1b/Scin/Gpr65/Twf2/Rictor/Nckap1l/Snx9/Wdr1/Washc1/Nck1/Ccl24/Cyfip1/Prune1/Hcls1/Dstn/Arpc4/Gmfb/Arf1/App/Ssh2/Rnh1/Nf2/Tesk1/Sh3bp1/Capg/Rasa1/Gba2/Bag4/Cib1/Pdxp/Myo1c/Limk1/Rangrf/Cfl2/Twf1/Dapk3/Ap1ar/Tsc1/Cdc42ep2/Pxn/Mid1ip1/Prkcq/Pfdn6/Fes/Git1	45
GO:0006368	BP	GO:0006368	transcription elongation by RNA polymerase II	16/1957	93/28564	0.000547935	0.00518136	0.00358142	Adrm1/Paf1/Elof1/Ctnnb1/Ctr9/Med17/Nelfa/Cbx7/Rnf8/Cdc73/Ezh2/Ell/Ell3/Nelfe/Med24/Map2k1	16
GO:0002269	BP	GO:0002269	leukocyte activation involved in inflammatory response	11/1957	51/28564	0.000562793	0.00529608	0.00366072	Aif1/Cst7/Ifngr2/Casp1/App/Ctsc/C1qa/Nampt/Lrrk2/Myd88/Tnf	11
GO:0006998	BP	GO:0006998	nuclear envelope organization	11/1957	51/28564	0.000562793	0.00529608	0.00366072	Tmem43/Zmpste24/Chmp5/Emd/Tardbp/Ubxn2b/Parp11/Tor1a/Tor1aip1/Nup93/Vps4b	11
GO:1902041	BP	GO:1902041	regulation of extrinsic apoptotic signaling pathway via death domain receptors	11/1957	51/28564	0.000562793	0.00529608	0.00366072	Gpx1/Hmox1/Lgals3/Rffl/Tmc8/Psen2/Madd/Rnf34/Trps1/Cflar/Itprip	11
GO:0140632	BP	GO:0140632	inflammasome complex assembly	9/1957	36/28564	0.000565114	0.00530934	0.00366988	Trim30a/Ptpn22/Ppp2ca/Eif2ak2/Sirt2/Gbp5/Nlrc3/Btk/Myd88	9
GO:0009451	BP	GO:0009451	RNA modification	22/1957	150/28564	0.000582674	0.0054655	0.00377783	Tsr3/Trmu/Cdk5rap1/Trmt1/Mettl2/Trdmt1/Wdr4/Alkbh5/Rbm15/Ftsj3/Ctu2/Bag4/Lcmt2/Nsun2/Tgs1/Elp5/Trmo/Tyw1/Nop2/Dimt1/Mrm1/Thumpd1	22
GO:0071560	BP	GO:0071560	cellular response to transforming growth factor beta stimulus	31/1957	242/28564	0.000586823	0.00549556	0.00379861	Crk/Chst11/Dnmt1/Rasl11b/Spi1/Stk11/Bcl9l/Pml/Brms1/Usp9x/Sap30l/Bambi/Smurf2/Zyx/Dnm2/Tgfbr2/Smad5/Furin/Appl2/Ldlrad4/Pxn/Fut8/Twsg1/Cflar/Eid2/Ogt/Pin1/Men1/Dusp22/Hdac1/Sin3a	31
GO:0065004	BP	GO:0065004	protein-DNA complex assembly	25/1957	180/28564	0.000589862	0.00551516	0.00381215	Nap1l1/H1f2/Asf1a/Spty2d1/Thra/H1f3/Trappc12/Taf6l/Med17/Mcm2/Hat1/Atrx/Taf12/Mis18a/Pole3/Naa60/H4c14/Cabin1/Smarca4/Mis12/Tspyl2/Med24/Nasp/Cenpx/Rad52	25
GO:0032675	BP	GO:0032675	regulation of interleukin-6 production	24/1957	170/28564	0.000592617	0.00553204	0.00382382	Aif1/Il1a/Nckap1l/Fcer1g/Scimp/Trim30a/Il1b/Ptpn22/F2r/App/Il27ra/Bsg/Mapkapk2/Lilrb4a/Elf4/Traf6/Nlrc3/Ifih1/Csk/Btk/Myd88/Sirpa/Cd200r1/Tnf	24
GO:0046890	BP	GO:0046890	regulation of lipid biosynthetic process	28/1957	211/28564	0.000603973	0.00562903	0.00389086	Tspo/Il1a/Sf1/Ddx20/Abcd1/Elovl5/Il1b/Idh1/Apoc1/Lpcat1/Asah1/Fam3a/Srebf1/Stard4/Fdps/Ormdl1/Scarb1/Rptor/Wdtc1/Rab38/Samd8/Fabp5/Chp1/Prmt3/Mid1ip1/Anxa1/Lpgat1/Tnf	28
GO:0002224	BP	GO:0002224	toll-like receptor signaling pathway	13/1957	68/28564	0.000632937	0.00586146	0.00405152	Cd300lf/Scimp/Trim30a/Irf7/App/Mapkapk2/Irf3/Mfhas1/Pdpk1/Irak2/Myd88/Tnip1/Ap3b1	13
GO:0007032	BP	GO:0007032	endosome organization	13/1957	68/28564	0.000632937	0.00586146	0.00405152	Washc1/Chmp5/Vamp4/Sqstm1/Tmem9/Arfgef2/Rab5c/Aktip/Vti1a/Lamtor1/Vps4b/Laptm4b/Tom1	13
GO:0032608	BP	GO:0032608	interferon-beta production	13/1957	68/28564	0.000632937	0.00586146	0.00405152	Isg15/Irf7/Ptpn22/Oas1g/Tomm70a/Irf3/Tradd/Riok3/Rnf135/Nlrc3/Ifih1/Polr3d/Sirpa	13
GO:0032648	BP	GO:0032648	regulation of interferon-beta production	13/1957	68/28564	0.000632937	0.00586146	0.00405152	Isg15/Irf7/Ptpn22/Oas1g/Tomm70a/Irf3/Tradd/Riok3/Rnf135/Nlrc3/Ifih1/Polr3d/Sirpa	13
GO:0016485	BP	GO:0016485	protein processing	35/1957	286/28564	0.000635276	0.00587378	0.00406004	Mmp14/Eno1/Rnf139/Cst7/Casp9/Zmpste24/Casp6/Aph1a/C1ra/Slc30a5/Cd5l/Pgk1/Vsir/Psen2/Casp1/Ifi204/Timm23/Spcs1/Pmpca/Hpse/Ift52/Cln5/Furin/Bcl2l12/Vps35/Plau/Lrrk2/Myh9/Ifi214/Ogt/Fkrp/Casp2/Spg7/Casp8/Mbtps1	35
GO:0051224	BP	GO:0051224	negative regulation of protein transport	22/1957	151/28564	0.000638735	0.00589641	0.00407567	Txn1/Il1b/Ei24/Idh2/Ndfip2/F2r/Ucp2/Srebf1/Pde3b/Wwp2/Madd/Bag4/Lrrk2/Erlec1/Rptor/Csk/Klf7/Pfkl/Chp1/Anxa1/Ogt/Il12b	22
GO:0042181	BP	GO:0042181	ketone biosynthetic process	10/1957	44/28564	0.000641894	0.00590684	0.00408289	Aldoa/Coq7/Coq6/Coq2/Ndufa9/Coq8b/Fdxr/Stard3/Coq4/Coq9	10
GO:0050691	BP	GO:0050691	regulation of defense response to virus by host	10/1957	44/28564	0.000641894	0.00590684	0.00408289	Zdhhc1/Il1b/Ptpn22/Parp9/Mul1/Tomm70a/Pml/Sin3a/Il12b/Creb3	10
GO:0061025	BP	GO:0061025	membrane fusion	24/1957	171/28564	0.000645452	0.00591524	0.00408869	Vamp8/Tpst2/Vamp3/Stxbp6/Stx1a/Rab20/Chmp5/Stx2/Akt2/Vamp4/Bloc1s6/Ubxn2b/Ankrd27/Stx11/Stx8/Stx17/Sec22b/Vti1a/Chp1/Rubcnl/Snap29/Rab8b/Anxa1/Tom1	24
GO:0043555	BP	GO:0043555	regulation of translation in response to stress	7/1957	23/28564	0.000646869	0.00591524	0.00408869	Eif4g1/Slc35a4/Nck1/Pml/Eif2s1/Fech/Ppp1r15b	7
GO:0097284	BP	GO:0097284	hepatocyte apoptotic process	7/1957	23/28564	0.000646869	0.00591524	0.00408869	Bid/Casp6/Pik3cg/Mtch2/Lims1/Cflar/Casp8	7
GO:0140747	BP	GO:0140747	regulation of ncRNA transcription	7/1957	23/28564	0.000646869	0.00591524	0.00408869	Atrx/Pih1d1/Ippk/Smarca4/Mars1/Smarcb1/Pwp1	7
GO:0000463	BP	GO:0000463	maturation of LSU-rRNA from tricistronic rRNA transcript (SSU-rRNA, 5.8S rRNA, LSU-rRNA)	6/1957	17/28564	0.000657335	0.00600153	0.00414833	Bop1/Znhit6/Nifk/Ftsj3/Pes1/Znhit3	6
GO:0006956	BP	GO:0006956	complement activation	12/1957	60/28564	0.000663149	0.00604513	0.00417848	C1qb/Cfp/Il1b/Cr2/C1ra/C1s1/Cd5l/C2/C1qc/C1qa/Cr1l/Cfb	12
GO:0002704	BP	GO:0002704	negative regulation of leukocyte mediated immunity	14/1957	77/28564	0.000674989	0.00613387	0.00423981	Hmox1/Nckap1l/Crk/Serpinb9/Cr2/Spi1/Vsir/Bst2/Lilrb4a/Cr1l/Gfer/Abr/Fcgr2b/Dusp22	14
GO:0140888	BP	GO:0140888	interferon-mediated signaling pathway	14/1957	77/28564	0.000674989	0.00613387	0.00423981	Ifitm3/Isg15/Irgm1/Irf7/Oas1g/Parp9/Irgm2/Ttll12/Mul1/Irf3/Nlrc5/Cnot7/Myd88/Tyk2	14
GO:0006405	BP	GO:0006405	RNA export from nucleus	15/1957	86/28564	0.000695203	0.00629942	0.00435424	Sem1/Ddx39a/Hhex/Xpot/Alkbh5/Nup188/Ddx19b/Nsun2/Thoc2/Nup62/Tsc1/Nup93/Thoc3/Alyref2/Ddx19a	15
GO:0062013	BP	GO:0062013	positive regulation of small molecule metabolic process	25/1957	182/28564	0.000695369	0.00629942	0.00435424	Ndufc2/Eno1/Abcd1/Elovl5/Il1b/Ppp2ca/Stk11/Akt2/Pid1/App/Srebf1/Cpt1a/Stard4/Fdps/Cry1/Gpt/Rptor/Myh9/Map2k1/Mid1ip1/Guca1a/Anxa1/Lpgat1/Tnf/Wdr5	25
GO:0046328	BP	GO:0046328	regulation of JNK cascade	22/1957	152/28564	0.000699418	0.00632625	0.00437279	Il1a/Crk/Traf1/Il1b/Ptpn22/Aida/Rap2a/App/Ripk1/Map2k7/Mfhas1/Traf6/Taok3/Cops5/Traf5/Myd88/Sirpa/Fcgr2b/Map3k11/Men1/Dusp22/Tnf	22
GO:0007020	BP	GO:0007020	microtubule nucleation	9/1957	37/28564	0.000701802	0.00633798	0.0043809	Tubgcp3/Rangrf/Mzt1/Ssna1/Nedd1/Tubgcp2/Haus2/Tubgcp4/Git1	9
GO:0016125	BP	GO:0016125	sterol metabolic process	23/1957	162/28564	0.00070402	0.00634817	0.00438794	Npc2/Ebp/G6pdx/Apof/Apoc1/Tm7sf2/App/Lipo3/Srebf1/Arv1/Stard4/Fdps/Aplp2/Gba2/Lbr/Scarb1/Pctp/Fdxr/Fech/Smpd1/Fdx1/Hsd3b7/Mbtps1	23
GO:0051225	BP	GO:0051225	spindle assembly	19/1957	123/28564	0.000706212	0.00635809	0.00439479	Washc1/Chmp5/Incenp/Tubgcp3/Spice1/Tasor/Abraxas2/Ripor2/Sac3d1/Haus3/Cdca8/Haus8/Mzt1/Vps4b/Tubgcp2/Haus5/Rcc1/Haus2/Tubgcp4	19
GO:0034067	BP	GO:0034067	protein localization to Golgi apparatus	8/1957	30/28564	0.000716434	0.00643024	0.00444467	Rab6a/Sorl1/Vps13c/Vps13d/Gbp5/Tmed10/Bicd2/Gak	8
GO:0036037	BP	GO:0036037	CD8-positive, alpha-beta T cell activation	8/1957	30/28564	0.000716434	0.00643024	0.00444467	Nckap1l/Ptpn22/Cbfb/Vsir/Tox/Lilrb4a/Zbtb7b/Tnfsf8	8
GO:0032760	BP	GO:0032760	positive regulation of tumor necrosis factor production	18/1957	114/28564	0.000740692	0.00663774	0.00458809	Il1a/Fcer1g/Mif/Oas1g/App/Il18/Ccl3/Ripk1/Mapkapk2/Clec7a/Arfgef2/Lrrk2/Ifih1/Btk/Myd88/Cd209b/Ccl4/Il12b	18
GO:0031396	BP	GO:0031396	regulation of protein ubiquitination	28/1957	214/28564	0.00075583	0.00676299	0.00467467	Cdkn2a/Gabarap/Isg15/Tspo/Pttg1ip/Gnl3l/Washc1/Ptpn22/Ndfip2/Psen2/Arrdc3/Ivns1abp/Sqstm1/Trip12/Fzr1/Cry1/Lrrk2/Nlrc3/Limk1/Aimp2/Pink1/Chp1/Prmt3/Phf23/Ogt/Pin1/Ttc36/Wdr48	28
GO:2001022	BP	GO:2001022	positive regulation of response to DNA damage stimulus	24/1957	173/28564	0.000763541	0.00682151	0.00471512	Cdkn2a/Pnp/Fh1/Trim28/Phf10/Helq/Brd7/Xrcc1/Mtch2/Nsmce1/Meaf6/Dmap1/Actr8/Plscr1/Rnf8/Pnkp/Smarca4/Ercc8/Smarcd1/Smarcb1/Nfrkb/Hdac10/Actr5/Wdr48	24
GO:0050728	BP	GO:0050728	negative regulation of inflammatory response	22/1957	153/28564	0.000765032	0.00682437	0.00471709	Gpx1/Psma1/Cst7/Pglyrp1/Macir/Acod1/Elf4/Mfhas1/Nr1d2/Rora/Vps35/Mdk/Calcrl/Abr/Nlrc3/Il22ra2/Sharpin/Sirpa/Fcgr2b/Cd200r1/Git1/Il12b	22
GO:0046635	BP	GO:0046635	positive regulation of alpha-beta T cell activation	14/1957	78/28564	0.000771565	0.00686163	0.00474285	Pnp/Nckap1l/Ptpn22/Cd1d1/Cbfb/Il18/Lilrb4a/Tgfbr2/Zbtb7b/Ap3b1/Prkcq/Anxa1/Tyk2/Il12b	14
GO:1905897	BP	GO:1905897	regulation of response to endoplasmic reticulum stress	14/1957	78/28564	0.000771565	0.00686163	0.00474285	Abca7/Nck1/Ptpn1/App/Bax/Cops5/Lrrk2/Hyou1/Rnft1/Nupr1/Usp14/Fcgr2b/Pigbos1/Creb3	14
GO:0071559	BP	GO:0071559	response to transforming growth factor beta	31/1957	246/28564	0.000773926	0.00687214	0.00475011	Crk/Chst11/Dnmt1/Rasl11b/Spi1/Stk11/Bcl9l/Pml/Brms1/Usp9x/Sap30l/Bambi/Smurf2/Zyx/Dnm2/Tgfbr2/Smad5/Furin/Appl2/Ldlrad4/Pxn/Fut8/Twsg1/Cflar/Eid2/Ogt/Pin1/Men1/Dusp22/Hdac1/Sin3a	31
GO:0045445	BP	GO:0045445	myoblast differentiation	19/1957	124/28564	0.000781402	0.00692796	0.0047887	Cxcl9/Gpx1/Ccl8/Phf10/Lgals1/Bcl9/Brd7/Bcl9l/Ripor2/Cxcl10/Il18/Maml1/Mapk14/Sra1/Smarca4/Smarcd1/Smarcb1/Flot2/Tnf	19
GO:0033013	BP	GO:0033013	tetrapyrrole metabolic process	11/1957	53/28564	0.000793953	0.00701787	0.00485085	Hmox1/Blvrb/Hmbs/Tmem14c/Abcb7/Pgrmc1/Slc25a39/Hmox2/Mmaa/Cox10/Fech	11
GO:0048247	BP	GO:0048247	lymphocyte chemotaxis	11/1957	53/28564	0.000793953	0.00701787	0.00485085	Ccl12/Slc8b1/Ccl8/Ccl24/Cxcl10/Ccl3/Cxcr3/Ccl22/Ccl6/Hsd3b7/Ccl4	11
GO:0002705	BP	GO:0002705	positive regulation of leukocyte mediated immunity	26/1957	194/28564	0.000799978	0.00706041	0.00488025	Pnp/Sh2d1a/Fcer1g/Pvr/Pms2/Scimp/H2-T22/Il1b/Cd1d1/Spi1/Fbxo38/Il18/H2-T24/Klrk1/Il18r1/Fcgr1/Traf6/H60b/Stat6/Btk/Lag3/Clcf1/Ap1g1/Tfrc/Tnf/Il12b	26
GO:0000086	BP	GO:0000086	G2/M transition of mitotic cell cycle	20/1957	134/28564	0.000809961	0.00712692	0.00492622	Cdkn2a/Ccny/Ppm1d/Gpr132/Ccng1/Calm3/App/Abcb1b/Rad50/Nbn/Fzr1/Mta3/Taok3/Fbxl15/Ccnd1/Cdk6/Vps4b/Prkcq/Aven/Sin3a	20
GO:0045739	BP	GO:0045739	positive regulation of DNA repair	20/1957	134/28564	0.000809961	0.00712692	0.00492622	Pnp/Fh1/Trim28/Phf10/Helq/Brd7/Xrcc1/Meaf6/Dmap1/Actr8/Rnf8/Pnkp/Smarca4/Ercc8/Smarcd1/Smarcb1/Nfrkb/Hdac10/Actr5/Wdr48	20
GO:0051348	BP	GO:0051348	negative regulation of transferase activity	33/1957	269/28564	0.000855348	0.00748065	0.00517073	Cdkn2a/Pkib/Fbxo7/Rgs14/Il1b/Washc1/Sorl1/Ptpn22/Cdk5rap1/Xrcc1/Aida/Ptpn1/Psen2/Pml/Hhex/Nf2/Tesk1/Lilrb4a/Pnkp/Tsg101/Limk1/Sh2b3/Csk/Nup62/Smpd1/Chp1/Prkar2a/Heg1/Rubcn/Men1/Dusp22/Cbl/Gskip	33
GO:0000466	BP	GO:0000466	maturation of 5.8S rRNA from tricistronic rRNA transcript (SSU-rRNA, 5.8S rRNA, LSU-rRNA)	7/1957	24/28564	0.000859592	0.00748065	0.00517073	Fcf1/Bop1/Ftsj3/Kri1/Pes1/Eri3/Eri1	7
GO:0000470	BP	GO:0000470	maturation of LSU-rRNA	7/1957	24/28564	0.000859592	0.00748065	0.00517073	Bop1/Znhit6/Nifk/Ftsj3/Pes1/Nop2/Znhit3	7
GO:0051882	BP	GO:0051882	mitochondrial depolarization	7/1957	24/28564	0.000859592	0.00748065	0.00517073	Cdkn2a/Tspo/Abcd1/Casp1/Lrrk2/Dcn/Ppp2r3c	7
GO:1900016	BP	GO:1900016	negative regulation of cytokine production involved in inflammatory response	7/1957	24/28564	0.000859592	0.00748065	0.00517073	Abcd1/Macir/Lilrb4a/Ezh2/Appl2/Nlrc3/Sirpa	7
GO:1901032	BP	GO:1901032	negative regulation of response to reactive oxygen species	7/1957	24/28564	0.000859592	0.00748065	0.00517073	Txn1/Fbxo7/Psap/Hk3/Trap1/Lrrk2/Pink1	7
GO:1903206	BP	GO:1903206	negative regulation of hydrogen peroxide-induced cell death	7/1957	24/28564	0.000859592	0.00748065	0.00517073	Txn1/Fbxo7/Psap/Hk3/Trap1/Lrrk2/Pink1	7
GO:0007031	BP	GO:0007031	peroxisome organization	9/1957	38/28564	0.000864289	0.00748065	0.00517073	Abcd3/Abcd1/Pex11b/Mff/Plaat3/Usp9x/Acot8/Rab8b/Acox1	9
GO:0033866	BP	GO:0033866	nucleoside bisphosphate biosynthetic process	9/1957	38/28564	0.000864289	0.00748065	0.00517073	Dlat/Pdhb/Acly/Acot7/Ppcs/Papss1/Acsl4/Mmut/Pdk1	9
GO:0034030	BP	GO:0034030	ribonucleoside bisphosphate biosynthetic process	9/1957	38/28564	0.000864289	0.00748065	0.00517073	Dlat/Pdhb/Acly/Acot7/Ppcs/Papss1/Acsl4/Mmut/Pdk1	9
GO:0034033	BP	GO:0034033	purine nucleoside bisphosphate biosynthetic process	9/1957	38/28564	0.000864289	0.00748065	0.00517073	Dlat/Pdhb/Acly/Acot7/Ppcs/Papss1/Acsl4/Mmut/Pdk1	9
GO:1903321	BP	GO:1903321	negative regulation of protein modification by small protein conjugation or removal	16/1957	97/28564	0.000881264	0.00761626	0.00526446	Cdkn2a/Isg15/Tspo/Cops9/Gnl3l/Ctnnb1/Psen2/Ivns1abp/Sqstm1/Trip12/Cry1/Limk1/Chp1/Prmt3/Ogt/Ttc36	16
GO:0006513	BP	GO:0006513	protein monoubiquitination	15/1957	88/28564	0.000890374	0.0076836	0.00531101	Paf1/Fancg/Ctr9/Cdc73/Mgrn1/Cul4b/Ube2r2/Tsg101/Ube4b/Fancl/Rnf220/Trim25/Wdr48/Cbl/Zfp598	15
GO:0006346	BP	GO:0006346	DNA methylation-dependent heterochromatin formation	8/1957	31/28564	0.000908167	0.00781922	0.00540475	Kmt2b/Trim28/Dnmt1/Tasor/Pphln1/Smarca4/Dnmt3a/Hdac1	8
GO:0010639	BP	GO:0010639	negative regulation of organelle organization	43/1957	381/28564	0.000912054	0.00781922	0.00540475	Coro1b/Gpx1/Scin/Twf2/Tspo/Gnl3l/Mdm1/Rnf41/Dync1li1/Xrcc1/Gmfb/Incenp/Mcm2/Mul1/Adck1/Ssh2/Mnat1/Pml/Ehmt2/Ercc1/Mad1l1/Rad50/Nbn/Cdca8/Ankrd27/Tesk1/Atrx/Capg/Dnm2/Xrcc4/Anapc15/Cib1/Lrrk2/Usp30/Acd/Twf1/Sec22b/Pink1/Nupr1/Mid1ip1/Phf23/Tfrc/Ten1	43
GO:1904950	BP	GO:1904950	negative regulation of establishment of protein localization	22/1957	155/28564	0.000912381	0.00781922	0.00540475	Txn1/Il1b/Ei24/Idh2/Ndfip2/F2r/Ucp2/Srebf1/Pde3b/Wwp2/Madd/Bag4/Lrrk2/Erlec1/Rptor/Csk/Klf7/Pfkl/Chp1/Anxa1/Ogt/Il12b	22
GO:0045639	BP	GO:0045639	positive regulation of myeloid cell differentiation	18/1957	116/28564	0.000912802	0.00781922	0.00540475	Isg15/Scin/Ninj1/Nckap1l/Fam210b/Itgb3/Hcls1/Tesc/Ccl3/Ripk1/Mapk14/Traf6/Pithd1/Ppargc1b/Tnf/Fes/Il12b/Casp8	18
GO:1903557	BP	GO:1903557	positive regulation of tumor necrosis factor superfamily cytokine production	18/1957	116/28564	0.000912802	0.00781922	0.00540475	Il1a/Fcer1g/Mif/Oas1g/App/Il18/Ccl3/Ripk1/Mapkapk2/Clec7a/Arfgef2/Lrrk2/Ifih1/Btk/Myd88/Cd209b/Ccl4/Il12b	18
GO:0035493	BP	GO:0035493	SNARE complex assembly	6/1957	18/28564	0.000929117	0.0079123	0.00546908	Vamp8/Vamp3/Stxbp6/Stx1a/Vamp4/Ankrd27	6
GO:0097401	BP	GO:0097401	synaptic vesicle lumen acidification	6/1957	18/28564	0.000929117	0.0079123	0.00546908	Atp6v1e1/Atp6v1f/Atp6v1d/Atp6v1b2/Atp6v0d1/Clcn3	6
GO:2001185	BP	GO:2001185	regulation of CD8-positive, alpha-beta T cell activation	6/1957	18/28564	0.000929117	0.0079123	0.00546908	Nckap1l/Ptpn22/Cbfb/Vsir/Lilrb4a/Zbtb7b	6
GO:0033028	BP	GO:0033028	myeloid cell apoptotic process	10/1957	46/28564	0.000930459	0.0079123	0.00546908	Cdkn2a/Fcer1g/Mif/Pik3cd/Thra/Il18/Bap1/Fcgr2b/Plekho2/Anxa1	10
GO:0051452	BP	GO:0051452	intracellular pH reduction	10/1957	46/28564	0.000930459	0.0079123	0.00546908	Slc4a7/Gpr89/Rab20/Atp6v1b2/Atp6v0d1/Tmem9/Creg1/Cln5/Rab38/Dmxl1	10
GO:0050821	BP	GO:0050821	protein stabilization	26/1957	196/28564	0.000932693	0.00791973	0.00547422	Cdkn2a/Gapdh/Lamp2/Pdcl3/Irgm1/Usp36/Zswim7/Irgm2/Mul1/Tbrg1/Tesc/Pml/Prkra/Usp9x/Hypk/Bag4/Rab3gap1/Tsc1/Hcfc1/Pink1/Chp1/Flot2/Cdk7/Pin1/Mtmr9/Pim2	26
GO:0006641	BP	GO:0006641	triglyceride metabolic process	17/1957	107/28564	0.000955383	0.00810059	0.00559923	Gpx1/Apof/Sorl1/Pik3cg/Apoc1/Plaat3/Gk/Srebf1/Cpt1a/Abhd5/Ccnc/Scarb1/Daglb/Sel1l/Tbl1xr1/Acsl4/Lpgat1	17
GO:0006109	BP	GO:0006109	regulation of carbohydrate metabolic process	27/1957	207/28564	0.000974349	0.00823725	0.00569369	Scarb2/Zmpste24/Ppp2ca/Mtch2/Stk11/Akt2/App/Fam3a/Hsd11b1/Hdac4/Gfpt1/Foxk1/Ranbp2/Cry1/Rora/Nln/Gpt/Clk2/Rptor/Myh9/Nupr1/Rubcnl/Ogt/Foxk2/Wdr5/Pdk1/Git1	27
GO:0000910	BP	GO:0000910	cytokinesis	24/1957	176/28564	0.000975743	0.00823725	0.00569369	Snx9/Unc119/Rab35/Washc1/Exoc7/Exoc6/Dstn/Chmp5/Stx2/Incenp/Calm3/Arf1/Bin3/Plk3/Cdca8/Tmem250-ps/Arl3/Pkp4/Pdxp/Myh9/Nup62/Vps4b/Pin1/Git1	24
GO:0006399	BP	GO:0006399	tRNA metabolic process	24/1957	176/28564	0.000975743	0.00823725	0.00569369	Trmu/Polr2l/Kars/Cdk5rap1/Trmt1/Mettl2/Trdmt1/Wdr4/Tars/Ptcd1/Ctu2/Yars/Yars2/Lcmt2/Lrrc47/Nsun2/Mars1/Elp5/Trmo/Tyw1/Grsf1/Tsen34/Polr3k/Thumpd1	24
GO:0050868	BP	GO:0050868	negative regulation of T cell activation	20/1957	136/28564	0.000978354	0.00824734	0.00570067	Cdkn2a/Nckap1l/Lgals3/Ptpn22/Arg2/Cbfb/Vsir/Ripor2/Mad1l1/Lilrb4a/Pdcd1lg2/Rc3h2/Tspan32/Zbtb7b/Mdk/Dtx1/Lag3/Twsg1/Anxa1/Dusp22	20
GO:0045824	BP	GO:0045824	negative regulation of innate immune response	16/1957	98/28564	0.000987398	0.00829955	0.00573676	Isg15/Crk/Serpinb9/Oas1g/Lyar/Ttll12/Mul1/Ifi204/Fam3a/Acod1/Nlrc5/Gfer/Nlrc3/Cnot7/Zdhhc18/Ifi214	16
GO:1901222	BP	GO:1901222	regulation of NIK/NF-kappaB signaling	16/1957	98/28564	0.000987398	0.00829955	0.00573676	Ndufc2/Prdx1/Ago3/Il1b/Ptpn22/Eif2ak2/Spi1/App/Il18/Il18r1/Tradd/Rc3h2/Traf6/Nlrc3/Lims1/Tnf	16
GO:0051053	BP	GO:0051053	negative regulation of DNA metabolic process	21/1957	146/28564	0.000991841	0.00832489	0.00575427	Nudt16l1/Gnl3l/Ttf1/H1f2/Trim28/H1f3/Xrcc1/Pml/Ercc1/Rad50/Nbn/Msh3/Xrcc4/Dnajc2/Trip12/Acd/Tspyl2/Rmi2/Rnf169/Men1/Ten1	21
GO:0002292	BP	GO:0002292	T cell differentiation involved in immune response	14/1957	80/28564	0.000999992	0.00836919	0.00578489	Fcer1g/Bcl3/Il18/Il18r1/Rc3h2/Clec4d/Rora/Zbtb7b/Stat6/Tsc1/Sema4a/Anxa1/Men1/Il12b	14
GO:1903578	BP	GO:1903578	regulation of ATP metabolic process	14/1957	80/28564	0.000999992	0.00836919	0.00578489	Ndufc2/Eno1/Tspo/Ppp2ca/Mtch2/Pid1/App/Hdac4/Antkmt/Rptor/Map2k1/Nupr1/Ogt/Git1	14
GO:0009416	BP	GO:0009416	response to light stimulus	38/1957	327/28564	0.0010279	0.0085904	0.0059378	Gpx1/Cops9/Rgs14/Abca7/Casp9/Nr2f6/Ei24/Stk11/Bcl3/Akt2/Rbm4b/App/Pml/Ercc1/Mapk14/Cul4b/Bax/Map2k7/Deaf1/Cry1/Ap1s2/Eif2s1/Ercc2/Ercc8/Ccnd1/Noc2l/Fech/Ube4b/Smpd1/Ric8a/Guca1a/Pold1/Xpc/Actr5/Men1/Pde1b/Ttc36/Il12b	38
GO:0009303	BP	GO:0009303	rRNA transcription	9/1957	39/28564	0.00105605	0.00881302	0.00609167	Cdkn2a/Pih1d1/Ippk/Smarca4/Ercc2/Top1/Mars1/Smarcb1/Pwp1	9
GO:0090068	BP	GO:0090068	positive regulation of cell cycle process	32/1957	262/28564	0.00109277	0.00910638	0.00629445	Aif1/Il1a/Paf1/Eif4g1/Il1b/Lsm10/Dync1li1/Cep295/Incenp/Sirt2/App/Plscr1/Mad1l1/Ubxn2b/Cdca8/Atrx/Ppp1r35/Cdc73/Cul4b/Ezh2/Mta3/Pkp4/Rptor/Nudt16/Ccnd1/Nup62/Vps4b/Ncapd3/Anxa1/Ube2e2/Tnf/Sin3a	32
GO:0002455	BP	GO:0002455	humoral immune response mediated by circulating immunoglobulin	11/1957	55/28564	0.00109876	0.00911724	0.00630196	C1qb/Cr2/C1ra/C1s1/Bcl3/C2/C1qc/C1qa/Cr1l/Fcgr2b/Tnf	11
GO:0032715	BP	GO:0032715	negative regulation of interleukin-6 production	11/1957	55/28564	0.00109876	0.00911724	0.00630196	Nckap1l/Trim30a/Ptpn22/Il27ra/Lilrb4a/Elf4/Nlrc3/Csk/Sirpa/Cd200r1/Tnf	11
GO:0061900	BP	GO:0061900	glial cell activation	11/1957	55/28564	0.00109876	0.00911724	0.00630196	Aif1/Cst7/Il1b/Ifngr2/Casp1/App/Ctsc/C1qa/Nampt/Lrrk2/Tnf	11
GO:0001774	BP	GO:0001774	microglial cell activation	10/1957	47/28564	0.0011103	0.00919989	0.00635908	Aif1/Cst7/Ifngr2/Casp1/App/Ctsc/C1qa/Nampt/Lrrk2/Tnf	10
GO:0033673	BP	GO:0033673	negative regulation of kinase activity	29/1957	230/28564	0.00111241	0.00920421	0.00636207	Cdkn2a/Pkib/Fbxo7/Rgs14/Il1b/Washc1/Sorl1/Ptpn22/Cdk5rap1/Aida/Ptpn1/Psen2/Hhex/Nf2/Tesk1/Lilrb4a/Tsg101/Sh2b3/Csk/Nup62/Smpd1/Chp1/Prkar2a/Heg1/Rubcn/Men1/Dusp22/Cbl/Gskip	29
GO:0045580	BP	GO:0045580	regulation of T cell differentiation	25/1957	188/28564	0.00111646	0.00922463	0.00637618	Cdkn2a/Pnp/Nckap1l/Adrm1/Phf10/Cd1d1/Brd7/Cbfb/Vsir/Il18/Tox/Sos1/Lilrb4a/Tgfbr2/Rc3h2/Zbtb7b/Mdk/Smarca4/Smarcd1/Dtx1/Sh2b3/Smarcb1/Lag3/Ap3b1/Anxa1	25
GO:0060547	BP	GO:0060547	negative regulation of necrotic cell death	7/1957	25/28564	0.00112384	0.00925939	0.00640021	Fth1/Ndufc2/Ripk1/Nupr1/Cflar/Casp2/Casp8	7
GO:2000345	BP	GO:2000345	regulation of hepatocyte proliferation	7/1957	25/28564	0.00112384	0.00925939	0.00640021	Cdkn2a/Il18/Plau/Mdk/Lims1/Cflar/Tnf	7
GO:0010921	BP	GO:0010921	regulation of phosphatase activity	14/1957	81/28564	0.00113399	0.00931664	0.00643979	Nckap1l/Ppp6r1/Calm3/Ppp1r9b/Uri1/Ppp1r35/Bag4/Tsc1/Chp1/Ppp1r2/Ppp1r15b/Ppargc1b/Mtmr9/Tnf	14
GO:0030433	BP	GO:0030433	ubiquitin-dependent ERAD pathway	14/1957	81/28564	0.00113399	0.00931664	0.00643979	Nccrp1/Tmub2/Ecpas/Man1b1/Nploc4/Rnf5/Tmem129/Erlec1/Jkamp/Ube4b/Usp14/Fbxo17/Fbxo6/Trim25	14
GO:0035455	BP	GO:0035455	response to interferon-alpha	8/1957	32/28564	0.00113891	0.0093307	0.0064495	Ifitm3/Tgtp1/Oas1g/Eif2ak2/Bst2/Ifit3/Plscr1/Ifi204	8
GO:0071763	BP	GO:0071763	nuclear membrane organization	8/1957	32/28564	0.00113891	0.0093307	0.0064495	Tmem43/Chmp5/Emd/Tardbp/Ubxn2b/Tor1a/Tor1aip1/Vps4b	8
GO:0052547	BP	GO:0052547	regulation of peptidase activity	50/1957	466/28564	0.00114322	0.0093462	0.00646021	Serpina3g/Cstb/Cdkn2a/Gapdh/Gpx1/Diablo/Renbp/Cst7/Psma3/Bid/Casp9/Serpinb9/S100a8/Sorl1/Casp6/Aph1a/Rffl/Rps27l/Mtch2/Vsir/Serpinb6b/Akt2/Mul1/F2r/Casp1/App/Pml/Mical1/Ifi204/Casp8ap2/Bax/Tmed10/Pih1d1/Furin/Bcl2l12/Ctsd/Serpinb6a/Dap/Cst3/Rnf34/Rcn3/Caap1/Ifi214/Slpi/Cflar/Men1/Tnf/Casp2/Hdac1/Casp8	50
GO:1901991	BP	GO:1901991	negative regulation of mitotic cell cycle phase transition	24/1957	178/28564	0.00114401	0.0093462	0.00646021	Fbxo7/Jade1/Dync1li1/Brd7/Gpr132/Rps27l/Ccng1/Ppp2r5c/Incenp/Pml/Mad1l1/Rad50/Plk3/Nbn/Prmt2/Cdca8/Cdc73/Ezh2/Fzr1/Anapc15/Taok3/Ccnd1/Aven/Casp2	24
GO:0070372	BP	GO:0070372	regulation of ERK1 and ERK2 cascade	38/1957	329/28564	0.00115025	0.00938407	0.00648639	Ccl12/Il1a/Rgs14/Glipr2/Sema7a/Abca7/Zdhhc17/Scimp/Il1b/Mif/Ccl8/Ptpn22/Ccl24/Itgb3/Ptpn1/F2r/App/Rap1a/Ccl3/Apip/Map2k7/Mfhas1/Cib1/Frs2/Nelfe/Ccl22/Ccl6/Myh9/Csk/Ndrg2/Map2k1/Tnip1/Sirpa/Prmt5/Clcf1/Cflar/Pin1/Ccl4	38
GO:1903311	BP	GO:1903311	regulation of mRNA metabolic process	36/1957	307/28564	0.00116853	0.00951981	0.00658022	Slirp/Sf1/Rbm10/Paf1/Elavl1/Paip1/Dhx34/Nbas/Fastkd2/Wdr77/Clns1a/Tardbp/Srsf9/Tob1/Ptbp3/Mapkapk2/Polr2g/Dazap1/Cdc73/Alkbh5/Rbm15/Zfp64/Rc3h2/Bag4/Ago2/Nanos1/Cnot7/Traf5/Ahcyl1/Myd88/Celf4/Carhsp1/Prmt5/Mov10/Pnpt1/Pcbp4	36
GO:0006275	BP	GO:0006275	regulation of DNA replication	20/1957	138/28564	0.00117592	0.00956669	0.00661262	Ttf1/Zmpste24/Jade1/Rfc2/Mcm3/Brpf3/Mcm2/Ssbp1/Meaf6/Esco1/Ehmt2/Actr8/Atrx/Pole3/Ilkap/Polg2/Cst3/Tspyl2/Nfrkb/Actr5	20
GO:0034340	BP	GO:0034340	response to type I interferon	12/1957	64/28564	0.0012077	0.00979785	0.0067724	Ifitm3/Isg15/Irf7/Oas1g/Ttll12/Mul1/Irf3/Nlrc5/Cnot7/Smpd1/Myd88/Tyk2	12
GO:0042255	BP	GO:0042255	ribosome assembly	12/1957	64/28564	0.0012077	0.00979785	0.0067724	Bop1/Mrps11/Fastkd2/Mrpl20/Rps27l/Nip7/Mrpl22/Dhx30/mt-Rnr1/Mterf3/Mpv17l2/Nop2	12
GO:0016054	BP	GO:0016054	organic acid catabolic process	30/1957	242/28564	0.00121279	0.00979824	0.00677267	Ldha/Nagk/Echs1/Akr1a1/Renbp/Scly/Abcd3/Decr1/Gcsh/Bcat2/Abcd1/Etfdh/Qprt/Eci2/Arg2/Got2/Mccc2/Akt2/Acot7/Cpt1a/Aig1/Eci1/Idnk/Hgd/Hsd17b4/Ids/Gnpda2/Auh/Acot8/Acox1	30
GO:0046395	BP	GO:0046395	carboxylic acid catabolic process	30/1957	242/28564	0.00121279	0.00979824	0.00677267	Ldha/Nagk/Echs1/Akr1a1/Renbp/Scly/Abcd3/Decr1/Gcsh/Bcat2/Abcd1/Etfdh/Qprt/Eci2/Arg2/Got2/Mccc2/Akt2/Acot7/Cpt1a/Aig1/Eci1/Idnk/Hgd/Hsd17b4/Ids/Gnpda2/Auh/Acot8/Acox1	30
GO:0051651	BP	GO:0051651	maintenance of location in cell	30/1957	242/28564	0.00121279	0.00979824	0.00677267	Fth1/Ftl1/Txn1/Cxcl9/Plcb2/Scin/Twf2/Slc8b1/Tspo/Hk2/Sorl1/Ankrd13c/Tmem38b/Plcb4/Itgb3/Vps13c/Calm3/F2r/Spout1/Cxcl10/Pml/Chchd10/Cxcr3/Vps13d/Bax/Twf1/Syne1/Pink1/Kdelr2/Cherp	30
GO:0046634	BP	GO:0046634	regulation of alpha-beta T cell activation	18/1957	119/28564	0.00123447	0.00995957	0.00688418	Pnp/Nckap1l/Ptpn22/Cd1d1/Arg2/Cbfb/Vsir/Il18/Lilrb4a/Tgfbr2/Rc3h2/Zbtb7b/Ap3b1/Prkcq/Twsg1/Anxa1/Tyk2/Il12b	18
GO:0007254	BP	GO:0007254	JNK cascade	24/1957	179/28564	0.00123713	0.00996722	0.00688947	Il1a/Irak4/Crk/Traf1/Il1b/Ptpn22/Aida/Rap2a/App/Ripk1/Map2k7/Mfhas1/Traf6/Taok3/Cops5/Lrrk2/Traf5/Myd88/Sirpa/Fcgr2b/Map3k11/Men1/Dusp22/Tnf	24
GO:0032869	BP	GO:0032869	cellular response to insulin stimulus	28/1957	221/28564	0.00124567	0.0100221	0.00692742	Pkm/Il1b/Sorl1/Nck1/Cyfip1/Ptpn1/Akt2/Eif4ebp2/Pid1/Eif4ebp1/Srebf1/Sos1/Pde3b/Pdpk1/Akt3/Zbtb7b/Appl2/Ctsd/Dennd4c/Myo1c/Rab31/Lonp1/Wdtc1/Map2k1/Prkcq/Cpeb2/Ogt/Tnf	28
GO:2001236	BP	GO:2001236	regulation of extrinsic apoptotic signaling pathway	23/1957	169/28564	0.00126336	0.0101504	0.00701612	Gpx1/Bcl2l14/Hmox1/Traf1/Bid/Lgals3/Il1b/Rffl/Tmc8/Psen2/Pml/Ripk1/Madd/Bcl2l12/Dapk3/Ctnna1/Rnf34/Trps1/Cflar/Tnf/Ar/Itprip/Casp8	23
GO:0051132	BP	GO:0051132	NK T cell activation	6/1957	19/28564	0.00127971	0.0102624	0.00709353	Cd1d1/Il18/Elf4/Zbtb7b/Tyk2/Il12b	6
GO:0006378	BP	GO:0006378	mRNA polyadenylation	9/1957	40/28564	0.00128082	0.0102624	0.00709353	Paf1/Scaf8/Tent2/Sympk/App/Cdc73/Ahcyl1/Pcf11/Pnpt1	9
GO:0072666	BP	GO:0072666	establishment of protein localization to vacuole	11/1957	56/28564	0.00128394	0.0102685	0.00709775	Lamp2/Scarb2/Sorl1/Ncoa4/Vps13c/Gga3/Vps13d/Vps37a/Vps37c/Ap3b1/Vps53	11
GO:0043588	BP	GO:0043588	skin development	38/1957	331/28564	0.00128518	0.0102685	0.00709775	Il1a/Tgm1/Norad/Zmpste24/Gorab/Ctnnb1/Lsr/Gpr89/Psap/Psen2/Cbx7/Arrdc3/Il18/Trpc4ap/Asah1/Sufu/Sos1/Ezh2/Pphln1/Tradd/Hpse/Tsg101/Fosl2/Palld/Smarca4/Ercc2/Nsun2/Sharpin/Myd88/Map2k1/Ap3b1/Trps1/Anxa1/Cflar/Tnf/Wdr48/Hdac1/Gak	38
GO:0045727	BP	GO:0045727	positive regulation of translation	20/1957	139/28564	0.00128687	0.0102685	0.00709775	Pkm/Elavl1/Eif4g1/Paip1/Slc35a4/Nck1/Cdk5rap1/Fastkd2/Rps27l/Bcl3/Tob1/Polr2g/Rxra/Eif2b5/Niban1/Mpv17l2/Pink1/Eif3d/Uqcc2/Tnf	20
GO:1904375	BP	GO:1904375	regulation of protein localization to cell periphery	21/1957	149/28564	0.00129027	0.0102816	0.00710676	Mmp14/Vamp8/Lgals3/Epb41/Pgrmc1/Pid1/Ppp1r9b/Rap1a/Vamp4/Sqstm1/Stx8/Cib1/Rangrf/Rab38/Csk/Map2k1/Atp2c1/Ogt/Ptpn9/Tnf/Ar	21
GO:0045055	BP	GO:0045055	regulated exocytosis	31/1957	254/28564	0.00131007	0.0104251	0.00720595	Myo1f/Hmox1/Vamp8/Nckap1l/Fcer1g/Vamp3/Syngr1/Stx1a/Spi1/Stx2/Arf1/Rap1a/Arhgap17/Mical1/Ctbp2/Stx11/Tmed10/Pdpk1/Abr/Milr1/Lrrk2/Rab31/Rab3gap1/Myh9/Btk/Rab26/Snap29/Ap1g1/Fes/Git1/Anxa3	31
GO:0032008	BP	GO:0032008	positive regulation of TOR signaling	10/1957	48/28564	0.00131756	0.0104704	0.00723725	Rictor/Nckap1l/Rraga/Usp9x/Pih1d1/Seh1l/Akt3/Rptor/Lamtor1/Mios	10
GO:2000106	BP	GO:2000106	regulation of leukocyte apoptotic process	18/1957	120/28564	0.00136113	0.0108019	0.0074664	Cdkn2a/Pnp/Fcer1g/Pdcd7/Lgals3/Serpinb9/Mif/Pik3cd/Arg2/Hcls1/Bcl3/Il18/Bax/Noc2l/Prkcq/Fcgr2b/Anxa1/Casp8	18
GO:0036293	BP	GO:0036293	response to decreased oxygen levels	31/1957	255/28564	0.00139574	0.0110615	0.00764585	Hmox1/Eno1/Pgk1/Sirt2/Casp1/Il18/Ucp2/Pml/Cd38/Ciao3/Eif4ebp1/Plk3/Prmt2/Suv39h2/Cr1l/Alkbh5/Hmox2/Sdhd/Rora/Fosl2/Plau/Rptor/Hyou1/Tsc1/Map2k1/Pink1/Fundc1/Cpeb2/Ogt/Pin1/Pdk1	31
GO:0002230	BP	GO:0002230	positive regulation of defense response to virus by host	8/1957	33/28564	0.00141408	0.0111612	0.0077148	Zdhhc1/Ptpn22/Parp9/Tomm70a/Pml/Sin3a/Il12b/Creb3	8
GO:0006901	BP	GO:0006901	vesicle coating	8/1957	33/28564	0.00141408	0.0111612	0.0077148	Sar1b/Trappc12/Trappc2l/Trappc6a/Trappc4/Ap3m2/Trappc5/Trappc8	8
GO:1901797	BP	GO:1901797	negative regulation of signal transduction by p53 class mediator	8/1957	33/28564	0.00141408	0.0111612	0.0077148	Pttg1ip/Mif/Rffl/Bcl2l12/Ell3/Rnf34/Mdm4/Pcbp4	8
GO:0007040	BP	GO:0007040	lysosome organization	15/1957	92/28564	0.00142174	0.0111914	0.00773563	Rab20/Chmp5/Arf1/Tmem9/Creg1/Cln5/Aktip/Vps35/Lrrk2/Lamtor1/Spns1/Ap3b1/Laptm4b/Acp2/Mbtps1	15
GO:0080171	BP	GO:0080171	lytic vacuole organization	15/1957	92/28564	0.00142174	0.0111914	0.00773563	Rab20/Chmp5/Arf1/Tmem9/Creg1/Cln5/Aktip/Vps35/Lrrk2/Lamtor1/Spns1/Ap3b1/Laptm4b/Acp2/Mbtps1	15
GO:0097194	BP	GO:0097194	execution phase of apoptosis	13/1957	74/28564	0.00144065	0.0112957	0.00780771	Cdkn2a/Rbm10/Rffl/Sirt2/Plscr1/Cxcr3/Xrcc4/Bax/Madd/Sharpin/Rnf34/Blcap/Casp8	13
GO:0043487	BP	GO:0043487	regulation of RNA stability	24/1957	181/28564	0.00144311	0.0112957	0.00780771	Rbm10/Elavl1/Paip1/Tent2/Fastkd2/Tardbp/Tob1/Mapkapk2/Polr2g/Trdmt1/Alkbh5/Rc3h2/Dxo/Ago2/Nanos1/Nsun2/Cnot7/Traf5/Myd88/Carhsp1/Zc3h18/Mov10/Pnpt1/Pcbp4	24
GO:0006783	BP	GO:0006783	heme biosynthetic process	7/1957	26/28564	0.00144779	0.0112957	0.00780771	Hmbs/Tmem14c/Abcb7/Pgrmc1/Slc25a39/Cox10/Fech	7
GO:0045723	BP	GO:0045723	positive regulation of fatty acid biosynthetic process	7/1957	26/28564	0.00144779	0.0112957	0.00780771	Abcd1/Elovl5/Il1b/Srebf1/Mid1ip1/Anxa1/Lpgat1	7
GO:0070129	BP	GO:0070129	regulation of mitochondrial translation	7/1957	26/28564	0.00144779	0.0112957	0.00780771	Malsu1/Tsfm/Cdk5rap1/Fastkd2/Mpv17l2/Mtg2/Uqcc2	7
GO:1903579	BP	GO:1903579	negative regulation of ATP metabolic process	7/1957	26/28564	0.00144779	0.0112957	0.00780771	Tspo/Ppp2ca/Mtch2/Pid1/Hdac4/Nupr1/Git1	7
GO:0070828	BP	GO:0070828	heterochromatin organization	17/1957	111/28564	0.00144856	0.0112957	0.00780771	Kmt2b/Znfx1/Trim28/Spty2d1/Dnmt1/Ppm1d/Ctr9/Tasor/Hat1/Atrx/Ezh2/Pole3/Pphln1/Smarca4/Dnmt3a/Hdac1/Sin3a	17
GO:0018209	BP	GO:0018209	peptidyl-serine modification	39/1957	345/28564	0.0014897	0.0116009	0.0080187	Mknk2/Txn1/Rictor/Nek6/Eif4g1/Irgm1/Mif/Nck1/Dock7/Hcls1/Tlk1/Irgm2/Csnk1g1/Ntmt1/Akt2/App/Ripk1/Mapkapk2/Mapk14/Tgfbr2/Bax/Pdpk1/Akt3/Bag4/Araf/Ulk2/Lrrk2/Rptor/Top1/Sh2d3c/Pink1/Prkcq/Ogt/Dcn/Tfrc/Tnf/Pdk1/Cnot9/Pwp1	39
GO:0052372	BP	GO:0052372	modulation by symbiont of entry into host	11/1957	57/28564	0.00149399	0.0116188	0.00803107	Ifitm3/Trim30a/Lgals1/Exoc7/Bsg/Rad50/Nbn/Furin/Smpd1/Trim25/Trim12c	11
GO:0002861	BP	GO:0002861	regulation of inflammatory response to antigenic stimulus	9/1957	41/28564	0.0015426	0.0119809	0.00828133	Gpx1/Psma1/Fcer1g/Kars/Fcgr1/Btk/Fcgr2b/Tnf/Il12b	9
GO:0042304	BP	GO:0042304	regulation of fatty acid biosynthetic process	10/1957	49/28564	0.00155522	0.0120421	0.00832366	Abcd1/Elovl5/Il1b/Apoc1/Srebf1/Wdtc1/Fabp5/Mid1ip1/Anxa1/Lpgat1	10
GO:2000772	BP	GO:2000772	regulation of cellular senescence	10/1957	49/28564	0.00155522	0.0120421	0.00832366	Mif/Zmpste24/Arg2/Rsl1d1/Nampt/Fzr1/Akt3/Bcl2l12/Cdk6/Pnpt1	10
GO:1902905	BP	GO:1902905	positive regulation of supramolecular fiber organization	24/1957	182/28564	0.00155669	0.0120421	0.00832366	Scin/Gpr65/Rictor/Nckap1l/Snx9/Wdr1/Nck1/Ccl24/Cyfip1/Dstn/App/Nf2/Tesk1/Bag4/Pdxp/Myo1c/Limk1/Cfl2/Tsc1/Cdc42ep2/Pxn/Prkcq/Fes/Git1	24
GO:0010952	BP	GO:0010952	positive regulation of peptidase activity	26/1957	203/28564	0.00155893	0.0120434	0.00832457	Cdkn2a/Diablo/Bid/Casp9/S100a8/Casp6/Aph1a/Rps27l/Mtch2/Vsir/Mul1/F2r/Casp1/App/Pml/Ifi204/Casp8ap2/Bax/Ctsd/Dap/Rcn3/Ifi214/Men1/Tnf/Casp2/Casp8	26
GO:0009306	BP	GO:0009306	protein secretion	47/1957	438/28564	0.00157496	0.0121512	0.00839905	Slc8b1/Vamp8/Il1a/Dnajc1/Tango2/Orai1/Il1rn/Pard6a/Il1b/Wls/Stx1a/Psap/Idh2/F2r/Tardbp/Arf1/Ucp2/Bsg/Bloc1s6/Cd38/Srebf1/Cpt1a/Pde3b/Tmed10/Madd/Vps35/Slc25a22/Zbed6/Rptor/Sel1l/Myh9/Klf7/Pfkl/Llgl1/Rcn3/Hcfc1/Prkcq/Hmgn3/Rab8b/Anxa1/Uqcc2/Acsl4/Ap1g1/Nagpa/Rfx3/Tnf/Il12b	47
GO:0032720	BP	GO:0032720	negative regulation of tumor necrosis factor production	12/1957	66/28564	0.00159504	0.0122898	0.0084949	Tspo/Trim30a/Ptpn22/Arg2/Vsir/Bcl3/Il27ra/Lilrb4a/Elf4/Nlrc3/Ilrun/Sirpa	12
GO:2001235	BP	GO:2001235	positive regulation of apoptotic signaling pathway	23/1957	172/28564	0.00160078	0.0123178	0.00851421	Bcl2l14/Pdcd7/Bid/S100a8/Nck1/Ei24/Mtch2/Psen2/Pml/Prkra/Ctsc/Ripk1/Plscr1/Gsdme/Bax/Siah1a/Dapk3/Ctnna1/Nupr1/Trps1/Tnf/Casp2/Casp8	23
GO:0006900	BP	GO:0006900	vesicle budding from membrane	13/1957	75/28564	0.00163533	0.0125616	0.00868272	Sar1b/Chmp5/Trappc12/Arf1/Tbc1d20/Trappc2l/Trappc6a/Trappc4/Tmed10/Ap1s2/Ap3m2/Trappc5/Trappc8	13
GO:0002456	BP	GO:0002456	T cell mediated immunity	22/1957	162/28564	0.00163678	0.0125616	0.00868272	Pnp/Nckap1l/Pvr/H2-T22/Il1b/Serpinb9/Cr2/Cd1d1/Vsir/Fbxo38/Il18/Ctsc/H2-T24/Il18r1/Cd70/Lilrb4a/Stx11/Cr1l/Traf6/H60b/Dusp22/Il12b	22
GO:0035592	BP	GO:0035592	establishment of protein localization to extracellular region	47/1957	439/28564	0.00164952	0.0126427	0.00873879	Slc8b1/Vamp8/Il1a/Dnajc1/Tango2/Orai1/Il1rn/Pard6a/Il1b/Wls/Stx1a/Psap/Idh2/F2r/Tardbp/Arf1/Ucp2/Bsg/Bloc1s6/Cd38/Srebf1/Cpt1a/Pde3b/Tmed10/Madd/Vps35/Slc25a22/Zbed6/Rptor/Sel1l/Myh9/Klf7/Pfkl/Llgl1/Rcn3/Hcfc1/Prkcq/Hmgn3/Rab8b/Anxa1/Uqcc2/Acsl4/Ap1g1/Nagpa/Rfx3/Tnf/Il12b	47
GO:1904505	BP	GO:1904505	regulation of telomere maintenance in response to DNA damage	6/1957	20/28564	0.001723	0.0131885	0.00911607	Xrcc1/Actr8/Ercc1/Xrcc4/Nfrkb/Actr5	6
GO:0060337	BP	GO:0060337	type I interferon-mediated signaling pathway	11/1957	58/28564	0.00173134	0.0132176	0.00913618	Ifitm3/Isg15/Irf7/Oas1g/Ttll12/Mul1/Irf3/Nlrc5/Cnot7/Myd88/Tyk2	11
GO:0071357	BP	GO:0071357	cellular response to type I interferon	11/1957	58/28564	0.00173134	0.0132176	0.00913618	Ifitm3/Isg15/Irf7/Oas1g/Ttll12/Mul1/Irf3/Nlrc5/Cnot7/Myd88/Tyk2	11
GO:0031057	BP	GO:0031057	negative regulation of histone modification	8/1957	34/28564	0.00173948	0.013245	0.00915513	Fh1/Phf1/Trip12/Pih1d1/Smarcb1/Noc2l/Wdr5/Sin3a	8
GO:1903205	BP	GO:1903205	regulation of hydrogen peroxide-induced cell death	8/1957	34/28564	0.00173948	0.013245	0.00915513	Txn1/Fbxo7/Psap/Hk3/Ripk1/Trap1/Lrrk2/Pink1	8
GO:0045814	BP	GO:0045814	negative regulation of gene expression, epigenetic	17/1957	113/28564	0.00176654	0.0133867	0.00925309	Kmt2b/Znfx1/Trim28/Spty2d1/Dnmt1/Ppm1d/Ctr9/Tasor/Hat1/Atrx/Ezh2/Pole3/Pphln1/Smarca4/Dnmt3a/Hdac1/Sin3a	17
GO:0002753	BP	GO:0002753	cytosolic pattern recognition receptor signaling pathway	15/1957	94/28564	0.0017741	0.0133867	0.00925309	Irgm1/Scimp/Lacc1/Ptpn22/Oas1g/Irgm2/Nploc4/Sec14l1/Clpb/Riok3/Rnf135/Ifih1/Myd88/Tnf/Ddx60	15
GO:0043648	BP	GO:0043648	dicarboxylic acid metabolic process	15/1957	94/28564	0.0017741	0.0133867	0.00925309	Mrps36/Fh1/Suclg1/Qprt/Idh1/Sdhb/Asl/Got2/Atic/Acly/Sucla2/Ogdh/Adss/Acot8/Suclg2	15
GO:0090305	BP	GO:0090305	nucleic acid phosphodiester bond hydrolysis	15/1957	94/28564	0.0017741	0.0133867	0.00925309	Fcf1/Bop1/Dbr1/Exd2/Rrp36/Rad50/Utp23/Kri1/Dxo/Nudt16/Eri3/Rnaseh1/Polr3k/Eri1/Cpsf4	15
GO:0001866	BP	GO:0001866	NK T cell proliferation	5/1957	14/28564	0.00178107	0.0133867	0.00925309	Il18/Elf4/Zbtb7b/Tyk2/Il12b	5
GO:0031061	BP	GO:0031061	negative regulation of histone methylation	5/1957	14/28564	0.00178107	0.0133867	0.00925309	Fh1/Phf1/Pih1d1/Smarcb1/Wdr5	5
GO:0046598	BP	GO:0046598	positive regulation of viral entry into host cell	5/1957	14/28564	0.00178107	0.0133867	0.00925309	Trim30a/Lgals1/Bsg/Furin/Smpd1	5
GO:0075294	BP	GO:0075294	positive regulation by symbiont of entry into host	5/1957	14/28564	0.00178107	0.0133867	0.00925309	Trim30a/Lgals1/Bsg/Furin/Smpd1	5
GO:1901524	BP	GO:1901524	regulation of mitophagy	5/1957	14/28564	0.00178107	0.0133867	0.00925309	Rnf41/Vps13c/Vps13d/Usp30/Pink1	5
GO:1902969	BP	GO:1902969	mitotic DNA replication	5/1957	14/28564	0.00178107	0.0133867	0.00925309	Zmpste24/Mcm3/Mcm2/Rtf2/Lig1	5
GO:0018105	BP	GO:0018105	peptidyl-serine phosphorylation	37/1957	326/28564	0.00180615	0.0135577	0.00937129	Mknk2/Txn1/Rictor/Nek6/Eif4g1/Irgm1/Mif/Nck1/Dock7/Hcls1/Tlk1/Irgm2/Csnk1g1/Akt2/App/Ripk1/Mapkapk2/Mapk14/Tgfbr2/Bax/Pdpk1/Akt3/Bag4/Araf/Ulk2/Lrrk2/Rptor/Top1/Sh2d3c/Pink1/Prkcq/Ogt/Tfrc/Tnf/Pdk1/Cnot9/Pwp1	37
GO:1903556	BP	GO:1903556	negative regulation of tumor necrosis factor superfamily cytokine production	12/1957	67/28564	0.00182399	0.0136136	0.00940992	Tspo/Trim30a/Ptpn22/Arg2/Vsir/Bcl3/Il27ra/Lilrb4a/Elf4/Nlrc3/Ilrun/Sirpa	12
GO:0002698	BP	GO:0002698	negative regulation of immune effector process	20/1957	143/28564	0.00182442	0.0136136	0.00940992	Hmox1/Nckap1l/Crk/Pglyrp1/Lgals3/Serpinb9/Cr2/Spi1/Vsir/Bst2/Lilrb4a/Cr1l/Gfer/Rc3h2/Zbtb7b/Abr/Fcgr2b/Anxa1/Dusp22/Tnf	20
GO:0010212	BP	GO:0010212	response to ionizing radiation	20/1957	143/28564	0.00182442	0.0136136	0.00940992	Pnp/Gpx1/Zmpste24/Kars/Stk11/Pml/Ifi204/Ercc1/Rnf8/Mapk14/Xrcc4/Bax/Clk2/Ercc8/Smpd1/Cop1/Ifi214/Xrcc6/Anxa1/Men1	20
GO:0043244	BP	GO:0043244	regulation of protein-containing complex disassembly	19/1957	133/28564	0.001827	0.0136136	0.00940992	Scin/Twf2/Wdr1/Irgm1/Scaf8/Zmpste24/Dstn/Irgm2/Sh3bp1/Capg/Cib1/Pdxp/Cfl2/Twf1/Mid1ip1/Phf23/Tom1/Rubcn/Tnf	19
GO:0045807	BP	GO:0045807	positive regulation of endocytosis	19/1957	133/28564	0.001827	0.0136136	0.00940992	Nckap1l/Abca7/Atad1/Mff/Nsf/Arf1/App/Cd63/Fcgr1/Dnm2/Anxa2/Tsg101/Appl2/Lrrk2/Rab31/Tor1a/Myh9/Smpd1/Cbl	19
GO:0043299	BP	GO:0043299	leukocyte degranulation	14/1957	85/28564	0.00182995	0.0136136	0.00940992	Myo1f/Hmox1/Vamp8/Nckap1l/Fcer1g/Spi1/Stx11/Pdpk1/Abr/Milr1/Btk/Ap1g1/Fes/Anxa3	14
GO:1901796	BP	GO:1901796	regulation of signal transduction by p53 class mediator	14/1957	85/28564	0.00182995	0.0136136	0.00940992	Cdkn2a/Pttg1ip/Bop1/Mif/Zmpste24/Rffl/Pml/Trim24/Bcl2l12/Ell3/Rnf34/Mdm4/Nop2/Pcbp4	14
GO:0002183	BP	GO:0002183	cytoplasmic translational initiation	7/1957	27/28564	0.00184014	0.0136371	0.00942617	Nck1/Denr/Eif2s2/Eif4ebp1/Eif2b3/Eif3d/Eif2d	7
GO:0050765	BP	GO:0050765	negative regulation of phagocytosis	7/1957	27/28564	0.00184014	0.0136371	0.00942617	Cd300lf/Pip4p2/Plscr1/Csk/Sirpa/Fcgr2b/Atg3	7
GO:0062098	BP	GO:0062098	regulation of programmed necrotic cell death	7/1957	27/28564	0.00184014	0.0136371	0.00942617	Casp6/Ripk1/Asah1/Nupr1/Cflar/Casp2/Casp8	7
GO:0043631	BP	GO:0043631	RNA polyadenylation	9/1957	42/28564	0.00184563	0.0136605	0.00944228	Paf1/Scaf8/Tent2/Sympk/App/Cdc73/Ahcyl1/Pcf11/Pnpt1	9
GO:2001021	BP	GO:2001021	negative regulation of response to DNA damage stimulus	13/1957	76/28564	0.00185127	0.0136848	0.00945913	Pttg1ip/Nudt16l1/Bid/Mif/Xrcc1/Ercc1/Xrcc4/Trip12/Bcl2l12/Ell3/Rmi2/Rnf169/Pcbp4	13
GO:0042770	BP	GO:0042770	signal transduction in response to DNA damage	23/1957	174/28564	0.00186622	0.0137779	0.00952344	Cdkn2a/Pttg1ip/Bid/Casp9/Mif/Zmpste24/Ppm1d/Rps27l/Ccng1/Ppp2r5c/Parp9/Bcl3/Pml/Nbn/Mapk14/Atrx/Fzr1/Cry1/Taok3/Ccnd1/Xpc/Pcbp4/Casp2	23
GO:0046330	BP	GO:0046330	positive regulation of JNK cascade	16/1957	104/28564	0.00187819	0.0138487	0.00957237	Il1a/Crk/Traf1/Il1b/App/Ripk1/Map2k7/Mfhas1/Traf6/Taok3/Traf5/Myd88/Fcgr2b/Map3k11/Dusp22/Tnf	16
GO:0033135	BP	GO:0033135	regulation of peptidyl-serine phosphorylation	22/1957	164/28564	0.00191747	0.0141188	0.00975911	Txn1/Rictor/Eif4g1/Irgm1/Mif/Nck1/Dock7/Hcls1/Irgm2/Akt2/App/Bax/Bag4/Araf/Rptor/Sh2d3c/Pink1/Ogt/Tfrc/Tnf/Cnot9/Pwp1	22
GO:0006469	BP	GO:0006469	negative regulation of protein kinase activity	26/1957	206/28564	0.0019221	0.0141188	0.00975911	Cdkn2a/Pkib/Fbxo7/Rgs14/Il1b/Sorl1/Ptpn22/Cdk5rap1/Aida/Ptpn1/Psen2/Hhex/Nf2/Tesk1/Lilrb4a/Tsg101/Sh2b3/Nup62/Smpd1/Chp1/Prkar2a/Heg1/Men1/Dusp22/Cbl/Gskip	26
GO:0071902	BP	GO:0071902	positive regulation of protein serine/threonine kinase activity	26/1957	206/28564	0.0019221	0.0141188	0.00975911	Ccny/Il1rn/Irgm1/Il1b/Mif/Pik3cg/Ppp2ca/Cdk5rap1/Ptpn1/Irgm2/App/Mnat1/Map2k6/Ezh2/Map2k7/Pih1d1/Traf6/Taok3/Cib1/Lrrk2/Rptor/Ccnd1/Csk/Map2k1/Map3k11/Tnf	26
GO:0048661	BP	GO:0048661	positive regulation of smooth muscle cell proliferation	17/1957	114/28564	0.00194632	0.0142788	0.00986966	Aif1/Tgm2/Hmox1/Irak4/Dnmt1/Itgb3/Il18/Mnat1/Hdac4/Tgfbr2/Nampt/Foxj2/Traf6/Frs2/Calcrl/Myd88/Tnf	17
GO:0043467	BP	GO:0043467	regulation of generation of precursor metabolites and energy	21/1957	154/28564	0.00195814	0.0143294	0.00990465	Cox17/Abcd1/Ppp2ca/Oas1g/Cox7a2/Mtch2/Akt2/App/Hsd11b1/Hdac4/Gfpt1/Trap1/Rptor/Pink1/Nupr1/Rubcnl/Uqcc2/Ogt/Pnpt1/Tnf/Git1	21
GO:0060759	BP	GO:0060759	regulation of response to cytokine stimulus	21/1957	154/28564	0.00195814	0.0143294	0.00990465	Isg15/Il1rn/Irgm1/Cd300lf/Irf7/Oas1g/Rffl/Parp9/Irgm2/Ttll12/Mul1/Casp1/Ripk1/Irf3/Nlrc5/Cnot7/Sh2b3/Ifih1/Sharpin/Irak2/Ppp2cb	21
GO:0072332	BP	GO:0072332	intrinsic apoptotic signaling pathway by p53 class mediator	15/1957	95/28564	0.00197591	0.0144413	0.00998199	Pttg1ip/Mif/Casp6/Rps27l/Ppp2r5c/Stk11/Bcl3/Pml/Ifi204/Bax/Bcl2l12/Ell3/Nupr1/Mdm4/Ifi214	15
GO:0001959	BP	GO:0001959	regulation of cytokine-mediated signaling pathway	20/1957	144/28564	0.00198519	0.0144727	0.0100037	Isg15/Il1rn/Irgm1/Cd300lf/Irf7/Oas1g/Rffl/Parp9/Irgm2/Ttll12/Mul1/Casp1/Ripk1/Irf3/Nlrc5/Cnot7/Sh2b3/Sharpin/Irak2/Ppp2cb	20
GO:0014902	BP	GO:0014902	myotube differentiation	20/1957	144/28564	0.00198519	0.0144727	0.0100037	Cxcl9/Gpx1/Mmp14/Fbxo22/Norad/Ccl8/Bcl9/Casp1/Bin3/Ripor2/Cxcl10/Hdac4/Maml1/Mapk14/Pld3/Nln/Piezo1/Myh9/Cacna1s/Cflar	20
GO:0035065	BP	GO:0035065	regulation of histone acetylation	11/1957	59/28564	0.00199855	0.0145519	0.0100585	Tada2b/Zmpste24/Spi1/App/Pih1d1/Nfyc/Myo1c/Nfya/Smarcb1/Noc2l/Sin3a	11
GO:1905952	BP	GO:1905952	regulation of lipid localization	25/1957	196/28564	0.00200817	0.0145947	0.010088	Plin2/Tspo/Il1a/Abca7/Surf4/Il1b/Washc1/Mif/Msr1/Sar1b/Apoc1/Itgb3/Akt2/Map2k6/Atp8a1/Arv1/Xrcc4/Anxa2/Abhd5/Cry1/Osbpl11/Furin/Scarb1/Lamtor1/Acsl4	25
GO:0018212	BP	GO:0018212	peptidyl-tyrosine modification	37/1957	328/28564	0.00200943	0.0145947	0.010088	Rictor/Pdcl3/Unc119/Tpst2/Mif/Ptpn22/Itgb3/Hcls1/Ptpn1/Parp9/Psen2/App/Il18/Lrrk1/Nf2/Prmt2/Bst1/Lilrb4a/Aplp2/Rasa1/Clec4n/Tsg101/Clk2/Il22ra2/Cnot7/Sh2b3/Lonp1/Hck/Btk/Tpst1/Pxn/Clcf1/Dusp22/Tnf/Fes/Il12b/Cbl	37
GO:0006650	BP	GO:0006650	glycerophospholipid metabolic process	32/1957	272/28564	0.00201331	0.0146047	0.0100949	Plcb2/Ttc7/Pla2g15/Piga/Cdipt/Pik3cg/Pik3cd/Slc30a5/Apoc1/Plaat3/Pip4p2/Plscr1/Lpcat1/Crls1/Dpm1/Abhd5/Pcyt2/Scarb1/Sla2/Pigq/Acp6/Pgap2/Bpnt2/Pip5k1c/Rab38/Naaa/Fabp5/Sacm1l/Dhrs7b/Lpgat1/Mtmr9/Far1	32
GO:0031397	BP	GO:0031397	negative regulation of protein ubiquitination	14/1957	86/28564	0.0020506	0.0148198	0.0102436	Cdkn2a/Isg15/Tspo/Gnl3l/Psen2/Ivns1abp/Sqstm1/Trip12/Cry1/Limk1/Chp1/Prmt3/Ogt/Ttc36	14
GO:0045661	BP	GO:0045661	regulation of myoblast differentiation	14/1957	86/28564	0.0020506	0.0148198	0.0102436	Cxcl9/Ccl8/Phf10/Brd7/Ripor2/Cxcl10/Il18/Mapk14/Sra1/Smarca4/Smarcd1/Smarcb1/Flot2/Tnf	14
GO:1902369	BP	GO:1902369	negative regulation of RNA catabolic process	14/1957	86/28564	0.0020506	0.0148198	0.0102436	Slirp/Rbm10/Elavl1/Paip1/Tent2/Dhx34/Nbas/Tardbp/Tob1/Mapkapk2/Trdmt1/Nsun2/Traf5/Myd88	14
GO:0030330	BP	GO:0030330	DNA damage response, signal transduction by p53 class mediator	12/1957	68/28564	0.00207922	0.0149894	0.0103609	Cdkn2a/Pttg1ip/Mif/Zmpste24/Ppm1d/Rps27l/Ppp2r5c/Bcl3/Pml/Atrx/Pcbp4/Casp2	12
GO:2000134	BP	GO:2000134	negative regulation of G1/S transition of mitotic cell cycle	12/1957	68/28564	0.00207922	0.0149894	0.0103609	Fbxo7/Jade1/Brd7/Rps27l/Ppp2r5c/Pml/Plk3/Prmt2/Cdc73/Ezh2/Ccnd1/Casp2	12
GO:0000281	BP	GO:0000281	mitotic cytokinesis	13/1957	77/28564	0.0020902	0.01505	0.0104027	Snx9/Unc119/Rab35/Exoc7/Exoc6/Chmp5/Stx2/Incenp/Arf1/Cdca8/Arl3/Nup62/Vps4b	13
GO:0051048	BP	GO:0051048	negative regulation of secretion	27/1957	218/28564	0.00209583	0.0150718	0.0104179	Hmox1/Tspo/Vamp8/Nckap1l/Il1rn/Il1b/Vamp3/Spi1/Idh2/F2r/Ucp2/Rap1a/Srebf1/Pde3b/Madd/Cry1/Abr/Rptor/Klf7/Pfkl/Vps4b/Anxa1/Acsl4/P2ry12/Tnf/Il12b/Pnkd	27
GO:0000460	BP	GO:0000460	maturation of 5.8S rRNA	8/1957	35/28564	0.00212124	0.0151424	0.0104667	Fcf1/Mphosph6/Bop1/Ftsj3/Kri1/Pes1/Eri3/Eri1	8
GO:0008053	BP	GO:0008053	mitochondrial fusion	8/1957	35/28564	0.00212124	0.0151424	0.0104667	Bcl2a1b/Mff/Mtch2/Mul1/Adck1/Bax/Usp30/Tfrc	8
GO:0035520	BP	GO:0035520	monoubiquitinated protein deubiquitination	8/1957	35/28564	0.00212124	0.0151424	0.0104667	Tada2b/Tada1/Usp22/Taf6l/Usp9x/Taf12/Bap1/Supt3	8
GO:0090114	BP	GO:0090114	COPII-coated vesicle budding	8/1957	35/28564	0.00212124	0.0151424	0.0104667	Sar1b/Trappc12/Tbc1d20/Trappc2l/Trappc6a/Trappc4/Trappc5/Trappc8	8
GO:0090140	BP	GO:0090140	regulation of mitochondrial fission	8/1957	35/28564	0.00212124	0.0151424	0.0104667	Mff/Marchf5/Mul1/Dhodh/Ddhd1/Vps35/Pink1/Dcn	8
GO:1903203	BP	GO:1903203	regulation of oxidative stress-induced neuron death	8/1957	35/28564	0.00212124	0.0151424	0.0104667	Fbxo7/Ctnnb1/App/Gfer/Tsc1/Oxr1/Pink1/Tnf	8
GO:0042088	BP	GO:0042088	T-helper 1 type immune response	10/1957	51/28564	0.0021347	0.0152012	0.0105073	Il1b/Bcl3/Il18/Il27ra/Il18r1/Traf6/Stat6/Sema4a/Anxa1/Il12b	10
GO:0046640	BP	GO:0046640	regulation of alpha-beta T cell proliferation	10/1957	51/28564	0.0021347	0.0152012	0.0105073	Ptpn22/Arg2/Vsir/Il18/Tgfbr2/Zbtb7b/Prkcq/Twsg1/Tyk2/Il12b	10
GO:0071692	BP	GO:0071692	protein localization to extracellular region	47/1957	445/28564	0.00216512	0.0153991	0.010644	Slc8b1/Vamp8/Il1a/Dnajc1/Tango2/Orai1/Il1rn/Pard6a/Il1b/Wls/Stx1a/Psap/Idh2/F2r/Tardbp/Arf1/Ucp2/Bsg/Bloc1s6/Cd38/Srebf1/Cpt1a/Pde3b/Tmed10/Madd/Vps35/Slc25a22/Zbed6/Rptor/Sel1l/Myh9/Klf7/Pfkl/Llgl1/Rcn3/Hcfc1/Prkcq/Hmgn3/Rab8b/Anxa1/Uqcc2/Acsl4/Ap1g1/Nagpa/Rfx3/Tnf/Il12b	47
GO:0032649	BP	GO:0032649	regulation of type II interferon production	18/1957	125/28564	0.00217207	0.0154296	0.0106652	Isg15/Pglyrp1/Il1b/Ptpn22/Cd1d1/Vsir/Bcl3/App/Il18/Il27ra/Klrk1/Il18r1/Lilrb4a/Pdcd1lg2/Sirpa/Tyk2/Tnf/Il12b	18
GO:0006984	BP	GO:0006984	ER-nucleus signaling pathway	9/1957	43/28564	0.00219439	0.0154895	0.0107066	Abca7/Bid/Nck1/Ptpn1/Srebf1/Spring1/Zbtb7b/Eif2s1/Ppp1r15b	9
GO:0010765	BP	GO:0010765	positive regulation of sodium ion transport	9/1957	43/28564	0.00219439	0.0154895	0.0107066	Glrx/Akt2/Tesc/Arf1/Dnm2/Akt3/Scn4b/Ahcyl1/Chp1	9
GO:0072595	BP	GO:0072595	maintenance of protein localization in organelle	9/1957	43/28564	0.00219439	0.0154895	0.0107066	Txn1/Tspo/Hk2/Ankrd13c/Pml/Chchd10/Syne1/Pink1/Kdelr2	9
GO:1900026	BP	GO:1900026	positive regulation of substrate adhesion-dependent cell spreading	9/1957	43/28564	0.00219439	0.0154895	0.0107066	Crk/Itgb3/Triobp/Tesk1/Dnm2/Hpse/Cib1/Mdk/Lims1	9
GO:1902116	BP	GO:1902116	negative regulation of organelle assembly	9/1957	43/28564	0.00219439	0.0154895	0.0107066	Mdm1/Ehmt2/Tesk1/Dnm2/Lrrk2/Sec22b/Pink1/Nupr1/Phf23	9
GO:1903312	BP	GO:1903312	negative regulation of mRNA metabolic process	15/1957	96/28564	0.00219645	0.0154895	0.0107066	Rbm10/Elavl1/Paip1/Dhx34/Nbas/Tardbp/Srsf9/Tob1/Ptbp3/Mapkapk2/Bag4/Traf5/Myd88/Celf4/Pcbp4	15
GO:0002700	BP	GO:0002700	regulation of production of molecular mediator of immune response	26/1957	208/28564	0.00220254	0.0155136	0.0107232	Hmox1/Fcer1g/Sema7a/Pms2/Scimp/Il1b/Mif/Lacc1/Ptpn22/Vsir/Bst2/Casp1/Il18/Il27ra/Mapkapk2/Il18r1/Lilrb4a/Panx1/Traf6/Stat6/Btk/Myd88/Fcgr2b/Clcf1/Tfrc/Tnf	26
GO:0070371	BP	GO:0070371	ERK1 and ERK2 cascade	39/1957	353/28564	0.0022522	0.0158443	0.0109518	Ccl12/Il1a/Rgs14/Glipr2/Sema7a/Abca7/Zdhhc17/Scimp/Il1b/Mif/Ccl8/Ptpn22/Kars/Ccl24/Itgb3/Ptpn1/F2r/App/Rap1a/Ccl3/Apip/Map2k7/Mfhas1/Cib1/Frs2/Nelfe/Ccl22/Ccl6/Myh9/Csk/Ndrg2/Map2k1/Tnip1/Sirpa/Prmt5/Clcf1/Cflar/Pin1/Ccl4	39
GO:0043374	BP	GO:0043374	CD8-positive, alpha-beta T cell differentiation	6/1957	21/28564	0.00227365	0.0159374	0.0110162	Nckap1l/Cbfb/Tox/Lilrb4a/Zbtb7b/Tnfsf8	6
GO:0051220	BP	GO:0051220	cytoplasmic sequestering of protein	6/1957	21/28564	0.00227365	0.0159374	0.0110162	Cops9/Get4/Ywhab/Mad1l1/Sufu/Creb3	6
GO:0061760	BP	GO:0061760	antifungal innate immune response	6/1957	21/28564	0.00227365	0.0159374	0.0110162	Spi1/Fam3a/Clec4a1/Clec4d/Clec4n/Clec4a2	6
GO:0006631	BP	GO:0006631	fatty acid metabolic process	48/1957	458/28564	0.0022865	0.0159815	0.0110466	Gpx1/Echs1/Abcd3/Decr1/Cygb/Abcd1/Pla2g15/Etfdh/Ptgr2/Elovl5/Il1b/Mif/Eci2/Apoc1/Pecr/Akt2/Gk/Prxl2b/Alox5ap/Acly/Acot7/Asah1/Srebf1/Cpt1a/Aig1/Mapk14/Eci1/Ndufs6/Prkag1/Lypla2/Abhd5/Ndufab1/Appl2/Daglb/Hsd17b4/Wdtc1/Gstm1/Naaa/Fabp5/Mid1ip1/Auh/Acot8/Anxa1/Acsl4/Acox1/Mmut/Lpgat1/Pdk1	48
GO:0032784	BP	GO:0032784	regulation of DNA-templated transcription elongation	14/1957	87/28564	0.0022928	0.0159815	0.0110466	Scaf8/Ctnnb1/Med17/Nelfa/Cbx7/Rnf8/Cdc73/Ezh2/Ell/Ell3/Nelfe/Med24/Map2k1/Alyref2	14
GO:0006278	BP	GO:0006278	RNA-templated DNA biosynthetic process	11/1957	60/28564	0.00229834	0.0159815	0.0110466	Pkib/Gnl3l/Ctnnb1/Pml/Rad50/Pnkp/Map2k7/Rpa1/Acd/Prkcq/Ten1	11
GO:0007004	BP	GO:0007004	telomere maintenance via telomerase	11/1957	60/28564	0.00229834	0.0159815	0.0110466	Pkib/Gnl3l/Ctnnb1/Pml/Rad50/Pnkp/Map2k7/Rpa1/Acd/Prkcq/Ten1	11
GO:0042987	BP	GO:0042987	amyloid precursor protein catabolic process	11/1957	60/28564	0.00229834	0.0159815	0.0110466	Abca7/Sorl1/Aph1a/Psen2/Rtn3/App/Gga3/Tmed10/Flot2/Pin1/Tnf	11
GO:1902808	BP	GO:1902808	positive regulation of cell cycle G1/S phase transition	11/1957	60/28564	0.00229834	0.0159815	0.0110466	Aif1/Paf1/Eif4g1/Lsm10/Cdc73/Cul4b/Ezh2/Rptor/Ccnd1/Anxa1/Ube2e2	11
GO:0000469	BP	GO:0000469	cleavage involved in rRNA processing	7/1957	28/28564	0.00231011	0.0159815	0.0110466	Fcf1/Bop1/Rrp36/Utp23/Kri1/Eri3/Eri1	7
GO:0006925	BP	GO:0006925	inflammatory cell apoptotic process	7/1957	28/28564	0.00231011	0.0159815	0.0110466	Cdkn2a/Zmpste24/Pik3cd/Il18/Fcgr2b/Plekho2/Anxa1	7
GO:0019068	BP	GO:0019068	virion assembly	7/1957	28/28564	0.00231011	0.0159815	0.0110466	Chmp5/Tbc1d20/Vta1/Rab43/Spcs1/Tsg101/Vps4b	7
GO:0035384	BP	GO:0035384	thioester biosynthetic process	7/1957	28/28564	0.00231011	0.0159815	0.0110466	Dlat/Pdhb/Acly/Ppcs/Acsl4/Mmut/Pdk1	7
GO:0071616	BP	GO:0071616	acyl-CoA biosynthetic process	7/1957	28/28564	0.00231011	0.0159815	0.0110466	Dlat/Pdhb/Acly/Ppcs/Acsl4/Mmut/Pdk1	7
GO:0002526	BP	GO:0002526	acute inflammatory response	17/1957	116/28564	0.00235214	0.0162268	0.0112162	Il1a/Il1rn/Fcer1g/Il1b/Serpinb9/Casp6/Pik3cg/Alox5ap/Plscr1/Fcgr1/Hp/Saa3/Hpse/Btk/Nupr1/Fcgr2b/Tnf	17
GO:1902807	BP	GO:1902807	negative regulation of cell cycle G1/S phase transition	13/1957	78/28564	0.00235393	0.0162268	0.0112162	Fbxo7/Jade1/Brd7/Rps27l/Ppp2r5c/Pml/Plk3/Prmt2/Cdc73/Ezh2/Ccnd1/Men1/Casp2	13
GO:2000379	BP	GO:2000379	positive regulation of reactive oxygen species metabolic process	13/1957	78/28564	0.00235393	0.0162268	0.0112162	Tspo/Rnf41/Nnt/Pid1/App/Il18/Acod1/Hdac4/Mapk14/Tgfbr2/Clcn3/Plau/Ogt	13
GO:0061951	BP	GO:0061951	establishment of protein localization to plasma membrane	12/1957	69/28564	0.00236291	0.0162695	0.0112457	Washc1/Sorl1/Vamp3/Nsf/Vamp4/Snx27/Gga3/Vps35/Rab31/Csk/Atp2c1/Rab26	12
GO:0099504	BP	GO:0099504	synaptic vesicle cycle	28/1957	231/28564	0.00240976	0.0165725	0.0114551	Ap2s1/Snx9/Atp6v1e1/Atp6v1f/Mff/Ctnnb1/Cyfip1/Stx1a/Atp6v1d/Arhgdia/Stx2/Rap1a/Vamp4/Atp6v1b2/Atp6v0d1/Ctbp2/Stx11/Dnm2/Clcn3/Ap1s2/Ap3m2/Lrrk2/Tor1a/Itsn2/Pip5k1c/Rab3gap1/Snap29/Git1	28
GO:0030041	BP	GO:0030041	actin filament polymerization	22/1957	167/28564	0.00241466	0.0165866	0.0114649	Aif1/Scin/Twf2/Rictor/Msrb1/Nckap1l/Gas7/Snx9/Washc1/Nck1/Ccl24/Cyfip1/Hcls1/Arpc4/Ssh2/Capg/Rasa1/Gba2/Bag4/Myo1c/Twf1/Cdc42ep2	22
GO:0048732	BP	GO:0048732	gland development	50/1957	483/28564	0.00242244	0.0166204	0.0114882	Pkm/Cdkn2a/Tgm2/Gpx1/Hmox1/Orai1/Adrm1/Zmpste24/Wls/Ctnnb1/Hmbs/Lsr/Thra/Psap/Asl/Stk11/Wdr77/Psen2/Cbx7/Il18/Pml/Hhex/Nme1/Rxra/Mad1l1/Hp/Tgfbr2/Gfer/Ezh2/Bax/Deaf1/Zbtb7b/Plau/Mdk/Frs2/Smarca4/Igf2r/Stat6/Mrtfb/Smarcb1/Ccnd1/Lims1/Sec63/Map2k1/Twsg1/Anxa1/Cflar/Tnf/Ar/Gak	50
GO:1901342	BP	GO:1901342	regulation of vasculature development	35/1957	309/28564	0.00243883	0.0167132	0.0115524	Pkm/Hmox1/Ninj1/Il1a/Pdcl3/Hk2/Lgals3/Il1b/Ctnnb1/Pik3cd/Ccl24/Itgb3/Pgk1/Htatip2/Cxcl10/Pml/Hhex/Rnh1/Cxcr3/Tgfbr2/Pde3b/Aggf1/Hpse/Foxj2/Akt3/Mdk/Ago2/Sh2b3/Mydgf/Sema4a/Pxn/Angptl7/Dcn/Tnf/Anxa3	35
GO:0046596	BP	GO:0046596	regulation of viral entry into host cell	10/1957	52/28564	0.00248341	0.0169787	0.0117359	Ifitm3/Trim30a/Lgals1/Bsg/Rad50/Nbn/Furin/Smpd1/Trim25/Trim12c	10
GO:0046638	BP	GO:0046638	positive regulation of alpha-beta T cell differentiation	10/1957	52/28564	0.00248341	0.0169787	0.0117359	Pnp/Nckap1l/Cd1d1/Cbfb/Il18/Lilrb4a/Tgfbr2/Zbtb7b/Ap3b1/Anxa1	10
GO:0000722	BP	GO:0000722	telomere maintenance via recombination	5/1957	15/28564	0.00252187	0.0170813	0.0118068	Xrcc1/Ercc1/Rad50/Xrcc4/Rad51d	5
GO:0006167	BP	GO:0006167	AMP biosynthetic process	5/1957	15/28564	0.00252187	0.0170813	0.0118068	Pnp/Atic/Adss/Nudt2/Adsl	5
GO:0031453	BP	GO:0031453	positive regulation of heterochromatin formation	5/1957	15/28564	0.00252187	0.0170813	0.0118068	Trim28/Dnmt1/Tasor/Pphln1/Sin3a	5
GO:0043558	BP	GO:0043558	regulation of translational initiation in response to stress	5/1957	15/28564	0.00252187	0.0170813	0.0118068	Nck1/Pml/Eif2s1/Fech/Ppp1r15b	5
GO:0051133	BP	GO:0051133	regulation of NK T cell activation	5/1957	15/28564	0.00252187	0.0170813	0.0118068	Cd1d1/Il18/Zbtb7b/Tyk2/Il12b	5
GO:0060742	BP	GO:0060742	epithelial cell differentiation involved in prostate gland development	5/1957	15/28564	0.00252187	0.0170813	0.0118068	Ctnnb1/Psap/Wdr77/Rxra/Ar	5
GO:0120263	BP	GO:0120263	positive regulation of heterochromatin organization	5/1957	15/28564	0.00252187	0.0170813	0.0118068	Trim28/Dnmt1/Tasor/Pphln1/Sin3a	5
GO:1900038	BP	GO:1900038	negative regulation of cellular response to hypoxia	5/1957	15/28564	0.00252187	0.0170813	0.0118068	Eno1/Hyou1/Map2k1/Pink1/Ogt	5
GO:0035304	BP	GO:0035304	regulation of protein dephosphorylation	14/1957	88/28564	0.00255813	0.0173067	0.0119626	Nckap1l/Sympk/Ppp6r1/Ywhab/Calm3/Ppp1r9b/Mfhas1/Tsc1/Smpd1/Pink1/Ppp1r2/Ppp1r15b/Pin1/Tnf	14
GO:0006958	BP	GO:0006958	complement activation, classical pathway	8/1957	36/28564	0.00256585	0.017318	0.0119704	C1qb/Cr2/C1ra/C1s1/C2/C1qc/C1qa/Cr1l	8
GO:0022616	BP	GO:0022616	DNA strand elongation	8/1957	36/28564	0.00256585	0.017318	0.0119704	Mcm3/Actr8/Rad50/Nbn/Pole3/Lig1/Nfrkb/Actr5	8
GO:0051259	BP	GO:0051259	protein complex oligomerization	30/1957	254/28564	0.00256871	0.017318	0.0119704	Pkm/Tgm2/Isg15/Ninj1/Elavl1/Zdhhc1/Mif/Znhit6/Oas1g/Oxa1l/App/Ripor2/Ssbp1/Alox5ap/Acot13/Apip/Gbp5/Vps35/Cryz/Appl2/Rnf135/Arc/Crtc2/Chp1/Kctd12/Kctd6/Pnpt1/Fkrp/Ehd3/Lrrc8c	30
GO:0032874	BP	GO:0032874	positive regulation of stress-activated MAPK cascade	19/1957	137/28564	0.00257925	0.0173348	0.0119821	Il1a/Crk/Traf1/Scimp/Il1b/Eif2ak2/Spi1/App/Ripk1/Map2k7/Mfhas1/Traf6/Taok3/Traf5/Myd88/Fcgr2b/Map3k11/Dusp22/Tnf	19
GO:0042157	BP	GO:0042157	lipoprotein metabolic process	19/1957	137/28564	0.00257925	0.0173348	0.0119821	Irgm1/Zdhhc1/Zdhhc17/Piga/Slc30a5/Apoc1/Itgb3/Zdhhc14/Irgm2/Lypla2/Dpm1/Ctsd/Pigq/Pgap2/Rab3gap1/Wdr45/Zdhhc18/Zdhhc13/Zdhhc3	19
GO:0006476	BP	GO:0006476	protein deacetylation	17/1957	117/28564	0.00258014	0.0173348	0.0119821	Mier2/Gatad2a/Sirt2/Mideas/Pml/Brms1/Hdac4/Msl3l2/Mta3/Lrrk2/Pink1/Tbl1xr1/Hdac10/Hopx/Hdac1/Wdr5/Sin3a	17
GO:0002718	BP	GO:0002718	regulation of cytokine production involved in immune response	18/1957	127/28564	0.00259424	0.0174095	0.0120337	Hmox1/Fcer1g/Sema7a/Scimp/Il1b/Mif/Lacc1/Vsir/Bst2/Casp1/Il18/Mapkapk2/Il18r1/Lilrb4a/Panx1/Traf6/Myd88/Tnf	18
GO:0097479	BP	GO:0097479	synaptic vesicle localization	11/1957	61/28564	0.00263352	0.0176527	0.0122018	Ctnnb1/Arf1/Bloc1s6/Madd/Ap1s2/Ap3m2/Lrrk2/Tor1a/Rab3gap1/Ap3b1/Dpysl2	11
GO:0021695	BP	GO:0021695	cerebellar cortex development	12/1957	70/28564	0.00267738	0.0179056	0.0123766	Uqcrq/Psap/Usp9x/Whrn/Atxn2/Ogdh/Ezh2/Arcn1/Rora/Coq8b/Mdk/Map2k1	12
GO:2000756	BP	GO:2000756	regulation of peptidyl-lysine acetylation	12/1957	70/28564	0.00267738	0.0179056	0.0123766	Tada2b/Zmpste24/Spi1/App/Pml/Pih1d1/Nfyc/Myo1c/Nfya/Smarcb1/Noc2l/Sin3a	12
GO:0002275	BP	GO:0002275	myeloid cell activation involved in immune response	16/1957	108/28564	0.00278543	0.0185855	0.0128465	Myo1f/Hmox1/Vamp8/Fcer1g/Kars/Spi1/Lilrb4a/Stx11/Pdpk1/Abr/Milr1/Btk/Myd88/Tnf/Fes/Anxa3	16
GO:0019217	BP	GO:0019217	regulation of fatty acid metabolic process	16/1957	108/28564	0.00278543	0.0185855	0.0128465	Abcd1/Elovl5/Il1b/Apoc1/Akt2/Gk/Srebf1/Cpt1a/Appl2/Wdtc1/Fabp5/Mid1ip1/Anxa1/Acsl4/Lpgat1/Pdk1	16
GO:0072329	BP	GO:0072329	monocarboxylic acid catabolic process	19/1957	138/28564	0.00280331	0.0186625	0.0128998	Ldha/Echs1/Akr1a1/Abcd3/Decr1/Abcd1/Etfdh/Eci2/Akt2/Acot7/Cpt1a/Aig1/Eci1/Idnk/Hsd17b4/Ids/Auh/Acot8/Acox1	19
GO:0006694	BP	GO:0006694	steroid biosynthetic process	22/1957	169/28564	0.00280338	0.0186625	0.0128998	Ebp/G6pdx/Tspo/Il1a/Abcd3/Sf1/Ddx20/Hsd17b12/Tm7sf2/Asah1/Srebf1/Hsd11b1/Stard4/Fdps/Lbr/Scarb1/Stard3/Fdx1/Acbd3/Hsd3b7/Dhrs11/Tnf	22
GO:0006066	BP	GO:0006066	alcohol metabolic process	38/1957	346/28564	0.00281658	0.018729	0.0129457	Tpi1/Npc2/Ebp/G6pdx/Akr1a1/Apof/Idh1/Apoc1/Pecr/Tm7sf2/Idh2/Galk1/Gk/App/Gde1/Asah1/Srebf1/Arv1/Stard4/Fdps/Aplp2/Coq2/Dpm1/Gba2/Dhdds/Lbr/Scarb1/Ippk/Pctp/Fdxr/Bpnt2/Myh9/Naaa/Fech/Smpd1/Fdx1/Hsd3b7/Mbtps1	38
GO:0030641	BP	GO:0030641	regulation of cellular pH	14/1957	89/28564	0.0028482	0.018873	0.0130452	Lacc1/Slc4a7/Gpr89/Rab20/Atp6v1b2/Atp6v0d1/Tmem9/Creg1/Cln5/Lrrk2/Rab38/Spns1/Chp1/Dmxl1	14
GO:0006120	BP	GO:0006120	mitochondrial electron transport, NADH to ubiquinone	7/1957	29/28564	0.00286739	0.018873	0.0130452	Ndufb8/Ndufc2/Ndufs1/Ndufaf1/Ndufs6/Pink1/Coq9	7
GO:0006622	BP	GO:0006622	protein targeting to lysosome	7/1957	29/28564	0.00286739	0.018873	0.0130452	Lamp2/Scarb2/Sorl1/Ncoa4/Gga3/Ap3b1/Vps53	7
GO:0032740	BP	GO:0032740	positive regulation of interleukin-17 production	7/1957	29/28564	0.00286739	0.018873	0.0130452	Il18/Zbtb7b/Btk/Myd88/Prkcq/Tyk2/Il12b	7
GO:0035521	BP	GO:0035521	monoubiquitinated histone deubiquitination	7/1957	29/28564	0.00286739	0.018873	0.0130452	Tada2b/Tada1/Usp22/Taf6l/Taf12/Bap1/Supt3	7
GO:0035522	BP	GO:0035522	monoubiquitinated histone H2A deubiquitination	7/1957	29/28564	0.00286739	0.018873	0.0130452	Tada2b/Tada1/Usp22/Taf6l/Taf12/Bap1/Supt3	7
GO:0043162	BP	GO:0043162	ubiquitin-dependent protein catabolic process via the multivesicular body sorting pathway	7/1957	29/28564	0.00286739	0.018873	0.0130452	Rnf115/Chmp5/Vps37a/Tsg101/Ubap1/Vps37c/Vps4b	7
GO:1900543	BP	GO:1900543	negative regulation of purine nucleotide metabolic process	7/1957	29/28564	0.00286739	0.018873	0.0130452	Tspo/Ppp2ca/Mtch2/Pid1/Hdac4/Nupr1/Git1	7
GO:2000819	BP	GO:2000819	regulation of nucleotide-excision repair	7/1957	29/28564	0.00286739	0.018873	0.0130452	Phf10/Brd7/Smarca4/Ercc8/Smarcd1/Smarcb1/Rad52	7
GO:0002823	BP	GO:0002823	negative regulation of adaptive immune response based on somatic recombination of immune receptors built from immunoglobulin superfamily domains	10/1957	53/28564	0.0028763	0.0188889	0.0130563	Nckap1l/Cr2/Vsir/Il27ra/Lilrb4a/Cr1l/Rc3h2/Zbtb7b/Fcgr2b/Dusp22	10
GO:2000059	BP	GO:2000059	negative regulation of ubiquitin-dependent protein catabolic process	10/1957	53/28564	0.0028763	0.0188889	0.0130563	Cdkn2a/Pdcl3/Psen2/Pml/Usp9x/Sufu/Anks1/Usp14/Ogt/Ttc36	10
GO:0006390	BP	GO:0006390	mitochondrial transcription	6/1957	22/28564	0.00294697	0.0193095	0.013347	Mrpl12/Mtres1/Tfam/Chchd10/Mterf3/Ppargc1b	6
GO:0046599	BP	GO:0046599	regulation of centriole replication	6/1957	22/28564	0.00294697	0.0193095	0.013347	Mdm1/Cep295/Spice1/Ppp1r35/Nup62/Vps4b	6
GO:0002367	BP	GO:0002367	cytokine production involved in immune response	20/1957	149/28564	0.00298006	0.0195044	0.0134817	Hmox1/Fcer1g/Sema7a/Scimp/Il1b/Mif/Lacc1/Vsir/Bst2/Psen2/Casp1/Il18/Mapkapk2/Il18r1/Lilrb4a/Panx1/Traf6/Myd88/Tnf/Il12b	20
GO:0006497	BP	GO:0006497	protein lipidation	15/1957	99/28564	0.00298382	0.019507	0.0134835	Irgm1/Zdhhc1/Zdhhc17/Piga/Slc30a5/Zdhhc14/Irgm2/Dpm1/Pigq/Pgap2/Rab3gap1/Wdr45/Zdhhc18/Zdhhc13/Zdhhc3	15
GO:0045620	BP	GO:0045620	negative regulation of lymphocyte differentiation	11/1957	62/28564	0.00300705	0.0196368	0.0135732	Cdkn2a/Fbxo7/Pglyrp1/Cbfb/Lilrb4a/Rc3h2/Zbtb7b/Mdk/Dtx1/Lag3/Anxa1	11
GO:0006457	BP	GO:0006457	protein folding	22/1957	170/28564	0.00301671	0.0196779	0.0136016	Dnajc1/Pdcl3/Hspa4l/Ahsa1/Fkbp8/Dnajb14/Erp44/Ppil2/Ppic/Dnajc2/Trap1/Ranbp2/Qsox1/Ppie/Tor1a/Ttc4/Prdx4/Ppih/Ube4b/Sdf2l1/Tbcc/Pfdn6	22
GO:0001510	BP	GO:0001510	RNA methylation	12/1957	71/28564	0.00302501	0.0196849	0.0136065	Trmt1/Mettl2/Trdmt1/Wdr4/Rbm15/Ftsj3/Lcmt2/Nsun2/Tgs1/Trmo/Nop2/Dimt1	12
GO:0042246	BP	GO:0042246	tissue regeneration	12/1957	71/28564	0.00302501	0.0196849	0.0136065	Pkm/Gpx1/Ninj1/Bcl9/Bin3/Tec/Ezh2/Plau/Mdk/Anxa1/Cflar/Hopx	12
GO:0050708	BP	GO:0050708	regulation of protein secretion	37/1957	336/28564	0.00303321	0.0196849	0.0136065	Slc8b1/Vamp8/Il1a/Dnajc1/Orai1/Pard6a/Il1b/Wls/Idh2/F2r/Tardbp/Arf1/Ucp2/Bsg/Cd38/Srebf1/Cpt1a/Pde3b/Tmed10/Madd/Vps35/Slc25a22/Zbed6/Rptor/Myh9/Klf7/Pfkl/Llgl1/Hcfc1/Prkcq/Hmgn3/Anxa1/Uqcc2/Acsl4/Rfx3/Tnf/Il12b	37
GO:0070304	BP	GO:0070304	positive regulation of stress-activated protein kinase signaling cascade	19/1957	139/28564	0.00304341	0.0196849	0.0136065	Il1a/Crk/Traf1/Scimp/Il1b/Eif2ak2/Spi1/App/Ripk1/Map2k7/Mfhas1/Traf6/Taok3/Traf5/Myd88/Fcgr2b/Map3k11/Dusp22/Tnf	19
GO:0006509	BP	GO:0006509	membrane protein ectodomain proteolysis	9/1957	45/28564	0.0030482	0.0196849	0.0136065	Snx9/Il1b/Aph1a/Psen2/App/Myh9/Prkcq/Tnf/Sppl2a	9
GO:0032781	BP	GO:0032781	positive regulation of ATP-dependent activity	9/1957	45/28564	0.0030482	0.0196849	0.0136065	Ahsa1/Ssbp1/Plscr1/Msh3/Dnm2/Myl4/Vmp1/Tor1aip1/Tor1aip2	9
GO:0042092	BP	GO:0042092	type 2 immune response	9/1957	45/28564	0.0030482	0.0196849	0.0136065	Arg2/Bcl3/Il18/Il27ra/Lilrb4a/Stat6/Clcf1/Anxa1/Men1	9
GO:0042771	BP	GO:0042771	intrinsic apoptotic signaling pathway in response to DNA damage by p53 class mediator	9/1957	45/28564	0.0030482	0.0196849	0.0136065	Mif/Rps27l/Ppp2r5c/Bcl3/Pml/Ifi204/Bcl2l12/Ell3/Nupr1	9
GO:1902991	BP	GO:1902991	regulation of amyloid precursor protein catabolic process	9/1957	45/28564	0.0030482	0.0196849	0.0136065	Abca7/Sorl1/Rtn3/App/Gga3/Tmed10/Flot2/Pin1/Tnf	9
GO:0045017	BP	GO:0045017	glycerolipid biosynthetic process	26/1957	213/28564	0.00306036	0.0197275	0.0136359	Ttc7/Pla2g15/Piga/Cdipt/Pik3cg/Pik3cd/Slc30a5/Plscr1/Lpcat1/Crls1/Srebf1/Dpm1/Abhd5/Pcyt2/Scarb1/Sla2/Pigq/Pgap2/Bpnt2/Pip5k1c/Rab38/Fabp5/Dhrs7b/Acsl4/Lpgat1/Far1	26
GO:0046364	BP	GO:0046364	monosaccharide biosynthetic process	16/1957	109/28564	0.00306158	0.0197275	0.0136359	Gapdh/Tpi1/G6pdx/Eno1/Akr1a1/Pgk1/Stk11/Fam3a/Ranbp2/Cry1/Nln/Gpt/Clk2/Crtc2/Ogt/Wdr5	16
GO:0036475	BP	GO:0036475	neuron death in response to oxidative stress	8/1957	37/28564	0.00308007	0.019777	0.0136701	Fbxo7/Ctnnb1/App/Gfer/Tsc1/Oxr1/Pink1/Tnf	8
GO:0043243	BP	GO:0043243	positive regulation of protein-containing complex disassembly	8/1957	37/28564	0.00308007	0.019777	0.0136701	Wdr1/Irgm1/Dstn/Irgm2/Pdxp/Cfl2/Tom1/Tnf	8
GO:0035601	BP	GO:0035601	protein deacylation	18/1957	129/28564	0.00308284	0.019777	0.0136701	Mier2/Gatad2a/Sirt2/Mideas/Pml/Brms1/Hdac4/Msl3l2/Lypla2/Mta3/Lrrk2/Pink1/Tbl1xr1/Hdac10/Hopx/Hdac1/Wdr5/Sin3a	18
GO:0098732	BP	GO:0098732	macromolecule deacylation	18/1957	129/28564	0.00308284	0.019777	0.0136701	Mier2/Gatad2a/Sirt2/Mideas/Pml/Brms1/Hdac4/Msl3l2/Lypla2/Mta3/Lrrk2/Pink1/Tbl1xr1/Hdac10/Hopx/Hdac1/Wdr5/Sin3a	18
GO:0038061	BP	GO:0038061	NIK/NF-kappaB signaling	17/1957	119/28564	0.00309154	0.019811	0.0136937	Ndufc2/Prdx1/Ago3/Il1b/Ptpn22/Eif2ak2/Spi1/App/Il18/Il18r1/Tradd/Rc3h2/Traf6/Nlrc3/Lims1/Zfp91/Tnf	17
GO:0044839	BP	GO:0044839	cell cycle G2/M phase transition	20/1957	150/28564	0.00322231	0.0206263	0.0142572	Cdkn2a/Ccny/Ppm1d/Gpr132/Ccng1/Calm3/App/Abcb1b/Rad50/Nbn/Fzr1/Mta3/Taok3/Fbxl15/Ccnd1/Cdk6/Vps4b/Prkcq/Aven/Sin3a	20
GO:1901988	BP	GO:1901988	negative regulation of cell cycle phase transition	30/1957	258/28564	0.00324395	0.0207421	0.0143372	Fbxo7/Jade1/Dync1li1/Brd7/Gpr132/Rps27l/Ccng1/Ppp2r5c/Parp9/Incenp/Pml/Mad1l1/Rad50/Plk3/Nbn/Prmt2/Cdca8/Mapk14/Cdc73/Ezh2/Fzr1/Cry1/Anapc15/Taok3/Nsun2/Ccnd1/Aven/Xpc/Men1/Casp2	30
GO:0032091	BP	GO:0032091	negative regulation of protein binding	15/1957	100/28564	0.00329289	0.0208423	0.0144065	Cdkn2a/Gnl3l/Sorl1/Sympk/Tmc8/Plscr1/Bax/Lrpap1/Lrrk2/Ppp1r2/Dhrs7b/Slpi/Pin1/Ttc36/Pim2	15
GO:0000301	BP	GO:0000301	retrograde transport, vesicle recycling within Golgi	4/1957	10/28564	0.00329898	0.0208423	0.0144065	Cog1/Cog2/Cog8/Cog5	4
GO:0006607	BP	GO:0006607	NLS-bearing protein import into nucleus	4/1957	10/28564	0.00329898	0.0208423	0.0144065	Nup54/Kpna2/Ranbp2/Kpna3	4
GO:0030167	BP	GO:0030167	proteoglycan catabolic process	4/1957	10/28564	0.00329898	0.0208423	0.0144065	Gusb/Hpse/Btk/Ids	4
GO:0031848	BP	GO:0031848	protection from non-homologous end joining at telomere	4/1957	10/28564	0.00329898	0.0208423	0.0144065	Xrcc1/Ercc1/Xrcc4/Acd	4
GO:0033523	BP	GO:0033523	histone H2B ubiquitination	4/1957	10/28564	0.00329898	0.0208423	0.0144065	Paf1/Ctr9/Rnf8/Cdc73	4
GO:0051095	BP	GO:0051095	regulation of helicase activity	4/1957	10/28564	0.00329898	0.0208423	0.0144065	Mcm2/Ssbp1/Mnat1/Msh3	4
GO:0071166	BP	GO:0071166	ribonucleoprotein complex localization	4/1957	10/28564	0.00329898	0.0208423	0.0144065	Rbm10/Prpf31/Nsun2/Thoc2	4
GO:0150172	BP	GO:0150172	regulation of phosphatidylcholine metabolic process	4/1957	10/28564	0.00329898	0.0208423	0.0144065	Apoc1/Lpcat1/Scarb1/Rab38	4
GO:1903297	BP	GO:1903297	regulation of hypoxia-induced intrinsic apoptotic signaling pathway	4/1957	10/28564	0.00329898	0.0208423	0.0144065	Eno1/Hyou1/Map2k1/Pink1	4
GO:2000234	BP	GO:2000234	positive regulation of rRNA processing	4/1957	10/28564	0.00329898	0.0208423	0.0144065	Riok1/Utp15/Dimt1/Heatr1	4
GO:0051453	BP	GO:0051453	regulation of intracellular pH	13/1957	81/28564	0.00331312	0.0209089	0.0144525	Slc4a7/Gpr89/Rab20/Atp6v1b2/Atp6v0d1/Tmem9/Creg1/Cln5/Lrrk2/Rab38/Spns1/Chp1/Dmxl1	13
GO:1902622	BP	GO:1902622	regulation of neutrophil migration	10/1957	54/28564	0.00331724	0.0209123	0.0144548	Myo1f/Il1a/Nckap1l/Il1b/Sell/Mpp1/Ripor2/Bst1/Mdk/Myd88	10
GO:0045860	BP	GO:0045860	positive regulation of protein kinase activity	40/1957	373/28564	0.00339147	0.0213571	0.0147623	Snx9/Ccny/Unc119/Il1rn/Irgm1/Il1b/Mif/Pik3cg/Ppp2ca/Cdk5rap1/Itgb3/Ptpn1/Stk11/Irgm2/App/Il18/Mnat1/Rap1a/Map2k6/Tgfbr2/Ezh2/Map2k7/Pih1d1/Tab2/Traf6/Taok3/Cib1/Tsacc/Lrrk2/Rptor/Ccnd1/Csk/Map2k1/Zfp91/Pxn/Xrcc6/Map3k11/Tnf/Il12b/Ppp2r3c	40
GO:0070613	BP	GO:0070613	regulation of protein processing	12/1957	72/28564	0.00340829	0.0214167	0.0148035	Mmp14/Eno1/Rnf139/Cst7/Timm23/Hpse/Ift52/Furin/Bcl2l12/Plau/Lrrk2/Myh9	12
GO:1901657	BP	GO:1901657	glycosyl compound metabolic process	12/1957	72/28564	0.00340829	0.0214167	0.0148035	Pnp/Dera/Akr1a1/Upp1/Atic/Tk2/Pycrl/Gusb/Gba2/Lcmt2/Dck/Tyw1	12
GO:0045786	BP	GO:0045786	negative regulation of cell cycle	41/1957	385/28564	0.00344436	0.02162	0.014944	Cdkn2a/Fbxo7/Mdm1/Jade1/Ctnnb1/Dync1li1/Cdk5rap1/Brd7/Gpr132/Rps27l/Ccng1/Ppp2r5c/Parp9/Incenp/Plaat3/Pml/Hhex/Mad1l1/Rad50/Plk3/Nbn/Prmt2/Cdca8/Mapk14/Atrx/Cdc73/Ezh2/Foxk1/Fzr1/Cry1/Anapc15/Taok3/Nsun2/Ccnd1/Cdk6/Nupr1/Aven/Xpc/Men1/Tnf/Casp2	41
GO:0009226	BP	GO:0009226	nucleotide-sugar biosynthetic process	5/1957	16/28564	0.00346299	0.0216437	0.0149604	Uxs1/Gfpt1/Uap1l1/Cmas/Gnpda2	5
GO:0018216	BP	GO:0018216	peptidyl-arginine methylation	5/1957	16/28564	0.00346299	0.0216437	0.0149604	Wdr77/Clns1a/Prmt2/Prmt3/Prmt5	5
GO:0043312	BP	GO:0043312	neutrophil degranulation	5/1957	16/28564	0.00346299	0.0216437	0.0149604	Myo1f/Spi1/Stx11/Abr/Anxa3	5
GO:1905269	BP	GO:1905269	positive regulation of chromatin organization	5/1957	16/28564	0.00346299	0.0216437	0.0149604	Trim28/Dnmt1/Tasor/Pphln1/Sin3a	5
GO:0031623	BP	GO:0031623	receptor internalization	20/1957	151/28564	0.00348078	0.0216851	0.014989	Ap2s1/Fcer1g/Atad1/Itgb3/Nsf/Sirt2/Arf1/App/Cd63/Atxn2/Lilrb4a/Dnm2/Rin3/Lrpap1/Calcrl/Rab31/Pip5k1c/Ap2a2/Arc/Tfrc	20
GO:0031929	BP	GO:0031929	TOR signaling	20/1957	151/28564	0.00348078	0.0216851	0.014989	Rictor/Nckap1l/Rraga/Zmpste24/Rhebl1/Stk11/Eif4ebp2/Usp9x/Eif4ebp1/Pih1d1/Seh1l/Akt3/Araf/Tti1/Rptor/Lamtor1/Tsc1/Alg13/Ubr1/Mios	20
GO:1903038	BP	GO:1903038	negative regulation of leukocyte cell-cell adhesion	20/1957	151/28564	0.00348078	0.0216851	0.014989	Cdkn2a/Nckap1l/Lgals3/Ptpn22/Arg2/Cbfb/Vsir/Ripor2/Mad1l1/Lilrb4a/Pdcd1lg2/Rc3h2/Tspan32/Zbtb7b/Mdk/Dtx1/Lag3/Twsg1/Anxa1/Dusp22	20
GO:0009100	BP	GO:0009100	glycoprotein metabolic process	39/1957	362/28564	0.00349326	0.0217396	0.0150267	Nccrp1/Abca7/Chst11/Ctnnb1/Rab1b/St3gal2/Chpf/Erp44/Rpn1/Man1b1/Chpf2/Tm9sf2/Rxylt1/Mogs/Gusb/Gfpt1/B3gnt2/Dpm1/Hpse/Dhdds/Man1a2/Ago2/Man1c1/Bpnt2/Cst3/Btk/Xylt2/Tnip1/Chp1/Ids/Fbxo17/Fut8/Fbxo6/Galnt6/Acot8/Ogt/Dcn/Fkrp/Galnt10	39
GO:0036465	BP	GO:0036465	synaptic vesicle recycling	14/1957	91/28564	0.00350941	0.0218168	0.01508	Ap2s1/Snx9/Mff/Cyfip1/Stx1a/Vamp4/Dnm2/Ap1s2/Ap3m2/Lrrk2/Tor1a/Itsn2/Pip5k1c/Git1	14
GO:0001919	BP	GO:0001919	regulation of receptor recycling	7/1957	30/28564	0.00352204	0.0218254	0.015086	Vamp3/Chmp5/Nsf/Psen2/Anxa2/Lamtor1/Ap1ar	7
GO:0033198	BP	GO:0033198	response to ATP	7/1957	30/28564	0.00352204	0.0218254	0.015086	Il1b/Sell/Casp1/Panx1/Pdxp/Cib2/P2ry12	7
GO:0045980	BP	GO:0045980	negative regulation of nucleotide metabolic process	7/1957	30/28564	0.00352204	0.0218254	0.015086	Tspo/Ppp2ca/Mtch2/Pid1/Hdac4/Nupr1/Git1	7
GO:0140718	BP	GO:0140718	facultative heterochromatin formation	9/1957	46/28564	0.00356333	0.0220578	0.0152466	Kmt2b/Trim28/Dnmt1/Tasor/Ezh2/Pphln1/Smarca4/Dnmt3a/Hdac1	9
GO:0045765	BP	GO:0045765	regulation of angiogenesis	34/1957	305/28564	0.00359261	0.0222035	0.0153473	Pkm/Hmox1/Ninj1/Il1a/Pdcl3/Hk2/Lgals3/Il1b/Ctnnb1/Pik3cd/Ccl24/Itgb3/Pgk1/Htatip2/Cxcl10/Pml/Hhex/Rnh1/Cxcr3/Tgfbr2/Pde3b/Aggf1/Hpse/Foxj2/Akt3/Mdk/Ago2/Sh2b3/Mydgf/Sema4a/Pxn/Dcn/Tnf/Anxa3	34
GO:0008202	BP	GO:0008202	steroid metabolic process	38/1957	351/28564	0.00359449	0.0222035	0.0153473	Npc2/Ebp/G6pdx/Tspo/Il1a/Abcd3/Sf1/Ddx20/Hsd17b12/Apof/Apoc1/Tm7sf2/App/Ywhah/Asah1/Lipo3/Srebf1/Hsd11b1/Arv1/Stard4/Fdps/Aplp2/Gba2/Rora/Lbr/Scarb1/Pctp/Fdxr/Stard3/Hsd17b4/Fech/Smpd1/Fdx1/Acbd3/Hsd3b7/Dhrs11/Tnf/Mbtps1	38
GO:0006910	BP	GO:0006910	phagocytosis, recognition	8/1957	38/28564	0.00367095	0.0226039	0.0156241	Cfp/C2/Clec7a/Fcgr1/Cfb/Scarb1/Sirpa/Cd209b	8
GO:0032506	BP	GO:0032506	cytokinetic process	8/1957	38/28564	0.00367095	0.0226039	0.0156241	Snx9/Chmp5/Stx2/Arf1/Bin3/Myh9/Nup62/Vps4b	8
GO:0036474	BP	GO:0036474	cell death in response to hydrogen peroxide	8/1957	38/28564	0.00367095	0.0226039	0.0156241	Txn1/Fbxo7/Psap/Hk3/Ripk1/Trap1/Lrrk2/Pink1	8
GO:0044000	BP	GO:0044000	movement in host	17/1957	121/28564	0.00368421	0.0226616	0.015664	Ifitm3/Vamp8/Trim30a/Lgals1/Exoc7/Itgb3/Chmp5/Bsg/Rad50/Nbn/Furin/Tsg101/Smpd1/Vps4b/Trim25/Cd209b/Trim12c	17
GO:1901983	BP	GO:1901983	regulation of protein acetylation	13/1957	82/28564	0.00369566	0.0227081	0.0156961	Tada2b/Zmpste24/Cep295/Spi1/App/Pml/Pih1d1/Nfyc/Myo1c/Nfya/Smarcb1/Noc2l/Sin3a	13
GO:0071887	BP	GO:0071887	leukocyte apoptotic process	20/1957	152/28564	0.0037563	0.0230472	0.0159305	Cdkn2a/Pnp/Fcer1g/Pdcd7/Lgals3/Serpinb9/Mif/Pik3cd/Arg2/Hcls1/Bcl3/Il18/Ripk1/Bax/Noc2l/Prkcq/Fcgr2b/Plekho2/Anxa1/Casp8	20
GO:0032693	BP	GO:0032693	negative regulation of interleukin-10 production	6/1957	23/28564	0.00375878	0.0230472	0.0159305	Vsir/Lilrb4a/Pdcd1lg2/Btk/Fcgr2b/Il12b	6
GO:1903533	BP	GO:1903533	regulation of protein targeting	10/1957	55/28564	0.00381024	0.0233382	0.0161317	Cdkn2a/Mff/Akt2/Srebf1/Bag4/Cib1/Lrrk2/Myo1c/Pink1/Ogt	10
GO:0002244	BP	GO:0002244	hematopoietic progenitor cell differentiation	23/1957	184/28564	0.00382512	0.0234048	0.0161777	Tnfrsf13b/Tent2/Dock7/Eif2ak2/Spi1/Arl11/Psen2/Cebpd/Ciao3/Sos1/Xrcc4/Herc6/Wdr7/Ercc2/Acp6/Sh2b3/Ap2a2/Cdk6/Sirpa/Ap3b1/Sipa1l3/Armc6/Sin3a	23
GO:0090501	BP	GO:0090501	RNA phosphodiester bond hydrolysis	12/1957	73/28564	0.0038298	0.0234088	0.0161805	Fcf1/Bop1/Dbr1/Rrp36/Utp23/Kri1/Nudt16/Eri3/Rnaseh1/Polr3k/Eri1/Cpsf4	12
GO:0035966	BP	GO:0035966	response to topologically incorrect protein	19/1957	142/28564	0.00386882	0.0236225	0.0163282	Abca7/Nck1/Dnajb14/Eif2ak2/Erp44/Ptpn1/Rnf5/Bax/Cops5/Tmem129/Eif2s1/Erlec1/Tor1a/Jkamp/Ccnd1/Sdf2l1/Fbxo6/Pigbos1/Creb3	19
GO:0031503	BP	GO:0031503	protein-containing complex localization	28/1957	239/28564	0.00391717	0.0238927	0.016515	Ap2s1/Rbm10/Atad1/Nmd3/Itgb3/Sirt2/Rap1a/Pml/Arl3/Seh1l/Ift52/Vps35/Mzt1/Pip5k1c/Ap2a2/Exoc3l4/Ssna1/Fcgr4/Arc/Ift46/Ift80/Zdhhc3/Map2k1/Sacm1l/Fcgr2b/Ogt/Mios/Git1	28
GO:0022409	BP	GO:0022409	positive regulation of cell-cell adhesion	36/1957	330/28564	0.00398398	0.0242748	0.0167791	Aif1/Pnp/Itgal/Il1a/Nckap1l/Il1b/Phf10/Nck1/Ptpn22/Lgals1/Cd1d1/Brd7/Cbfb/Vsir/Il18/Lilrb4a/Tgfbr2/Pdcd1lg2/Traf6/Zbtb7b/Mdk/Piezo1/Smarca4/Smarcd1/Smarcb1/Sirpa/Flot2/Ap3b1/Prkcq/Anxa1/Tyk2/Cd209b/Tfrc/Tnf/Il12b/Vcam1	36
GO:0008033	BP	GO:0008033	tRNA processing	17/1957	122/28564	0.00401393	0.0244317	0.0168875	Trmu/Cdk5rap1/Trmt1/Mettl2/Trdmt1/Wdr4/Ptcd1/Ctu2/Lcmt2/Nsun2/Elp5/Trmo/Tyw1/Grsf1/Tsen34/Polr3k/Thumpd1	17
GO:0021549	BP	GO:0021549	cerebellum development	16/1957	112/28564	0.0040287	0.024496	0.0169319	Uqcrq/Crk/Xrcc1/Psap/Usp9x/Whrn/Atxn2/Ogdh/Ezh2/Arcn1/Rora/Coq8b/Mdk/Nanos1/Map2k1/Fcgr2b	16
GO:0051146	BP	GO:0051146	striated muscle cell differentiation	37/1957	342/28564	0.004069	0.0247152	0.0170835	Cxcl9/Gpx1/Mmp14/G6pdx/Rbm10/Fbxo22/Csrp1/Wdr1/Norad/Ccl8/Zmpste24/Bcl9/Casp1/Bin3/Ripor2/Cxcl10/Tomm70a/Rxra/Hdac4/Maml1/Mapk14/Fdps/Bnip2/Pld3/Ezh2/Nln/Piezo1/Frs2/Csrp2/Cfl2/Myh9/Mef2a/Tsc1/Cacna1s/Cflar/Pin1/Hopx	37
GO:0016578	BP	GO:0016578	histone deubiquitination	9/1957	47/28564	0.00414431	0.0250942	0.0173454	Tada2b/Usp36/Tada1/Usp22/Epop/Taf6l/Taf12/Bap1/Supt3	9
GO:0030851	BP	GO:0030851	granulocyte differentiation	9/1957	47/28564	0.00414431	0.0250942	0.0173454	Hcls1/Spi1/Tesc/C1qc/Clpb/Lbr/Bap1/Ap3b1/Dhrs7b	9
GO:0050685	BP	GO:0050685	positive regulation of mRNA processing	9/1957	47/28564	0.00414431	0.0250942	0.0173454	Slirp/Paf1/Wdr77/Clns1a/Dazap1/Cdc73/Zfp64/Celf4/Prmt5	9
GO:0002702	BP	GO:0002702	positive regulation of production of molecular mediator of immune response	19/1957	143/28564	0.00418207	0.0252703	0.0174672	Fcer1g/Sema7a/Pms2/Scimp/Il1b/Mif/Lacc1/Ptpn22/Casp1/Il18/Mapkapk2/Il18r1/Panx1/Traf6/Stat6/Btk/Myd88/Clcf1/Tfrc	19
GO:0006639	BP	GO:0006639	acylglycerol metabolic process	19/1957	143/28564	0.00418207	0.0252703	0.0174672	Gpx1/Pla2g15/Apof/Sorl1/Pik3cg/Apoc1/Plaat3/Gk/Srebf1/Cpt1a/Lypla2/Abhd5/Ccnc/Scarb1/Daglb/Sel1l/Tbl1xr1/Acsl4/Lpgat1	19
GO:0006779	BP	GO:0006779	porphyrin-containing compound biosynthetic process	7/1957	31/28564	0.00428441	0.0256695	0.0177431	Hmbs/Tmem14c/Abcb7/Pgrmc1/Slc25a39/Cox10/Fech	7
GO:0033014	BP	GO:0033014	tetrapyrrole biosynthetic process	7/1957	31/28564	0.00428441	0.0256695	0.0177431	Hmbs/Tmem14c/Abcb7/Pgrmc1/Slc25a39/Cox10/Fech	7
GO:0034315	BP	GO:0034315	regulation of Arp2/3 complex-mediated actin nucleation	7/1957	31/28564	0.00428441	0.0256695	0.0177431	Coro1b/Washc1/Cyfip1/Gmfb/Arf1/Rnh1/Ap1ar	7
GO:2000316	BP	GO:2000316	regulation of T-helper 17 type immune response	7/1957	31/28564	0.00428441	0.0256695	0.0177431	Il27ra/Rc3h2/Clec4n/Zbtb7b/Prkcq/Tyk2/Il12b	7
GO:0030512	BP	GO:0030512	negative regulation of transforming growth factor beta receptor signaling pathway	14/1957	93/28564	0.00429072	0.0256695	0.0177431	Chst11/Rasl11b/Bcl9l/Brms1/Sap30l/Bambi/Smurf2/Dnm2/Ldlrad4/Eid2/Ogt/Pin1/Hdac1/Sin3a	14
GO:0019882	BP	GO:0019882	antigen processing and presentation	18/1957	133/28564	0.00429083	0.0256695	0.0177431	Fcer1g/Rab6a/Rab35/H2-T22/Washc1/Cd1d1/Psap/Rab32/H2-T24/Rab4a/Fcgr1/Traf6/H60b/Fcgr4/Tapbpl/Ap3b1/Fcgr2b/Rab8b	18
GO:0046822	BP	GO:0046822	regulation of nucleocytoplasmic transport	18/1957	133/28564	0.00429083	0.0256695	0.0177431	Cdkn2a/Txn1/Rbm10/Nup54/Trim28/Ptpn22/Ei24/Frat1/Hcls1/Emd/Tardbp/Dmap1/Mapk14/Nsun2/Thoc2/Nup62/Chp1/Prkcq	18
GO:0002763	BP	GO:0002763	positive regulation of myeloid leukocyte differentiation	12/1957	74/28564	0.00429221	0.0256695	0.0177431	Ninj1/Itgb3/Hcls1/Tesc/Ccl3/Ripk1/Traf6/Ppargc1b/Tnf/Fes/Il12b/Casp8	12
GO:0032922	BP	GO:0032922	circadian regulation of gene expression	12/1957	74/28564	0.00429221	0.0256695	0.0177431	Kdm2a/Rbm4b/Pml/Gfpt1/Crem/Nampt/Cry1/Rora/Top1/Prmt5/Ogt/Hdac1	12
GO:0034243	BP	GO:0034243	regulation of transcription elongation by RNA polymerase II	12/1957	74/28564	0.00429221	0.0256695	0.0177431	Ctnnb1/Med17/Nelfa/Cbx7/Rnf8/Cdc73/Ezh2/Ell/Ell3/Nelfe/Med24/Map2k1	12
GO:0033032	BP	GO:0033032	regulation of myeloid cell apoptotic process	8/1957	39/28564	0.00434576	0.0259631	0.017946	Cdkn2a/Fcer1g/Mif/Pik3cd/Thra/Il18/Fcgr2b/Anxa1	8
GO:0031648	BP	GO:0031648	protein destabilization	10/1957	56/28564	0.00435943	0.0259649	0.0179473	Cdkn2a/Rnf139/Irgm1/Irgm2/Mul1/Gga3/Rnf5/Cdc73/Vps35/Siah1a	10
GO:0032814	BP	GO:0032814	regulation of natural killer cell activation	10/1957	56/28564	0.00435943	0.0259649	0.0179473	Pglyrp1/Ptpn22/Il18/Bloc1s6/Tox/Lilrb4a/Il15ra/Tyk2/Ap1g1/Il12b	10
GO:0050435	BP	GO:0050435	amyloid-beta metabolic process	10/1957	56/28564	0.00435943	0.0259649	0.0179473	Abca7/Apeh/Sorl1/Aph1a/Psen2/Rtn3/Gga3/Tmed10/Pin1/Tnf	10
GO:0071897	BP	GO:0071897	DNA biosynthetic process	23/1957	186/28564	0.00437451	0.0260281	0.017991	Pkib/Pam16/Gnl3l/Jade1/Ctnnb1/Rfc2/Meaf6/Pml/Tk2/Rad50/Dnajc2/Pnkp/Gfer/Map2k7/Polg2/Rpa1/Acd/Lig1/Prkcq/Pold1/Men1/Tnf/Ten1	23
GO:0006081	BP	GO:0006081	cellular aldehyde metabolic process	11/1957	65/28564	0.00438907	0.0260881	0.0180324	Aldoa/Tpi1/Akr1a1/Gatd1/Aldh2/Idh1/Idh2/Esd/Pdxk/Pdxp/Pnkd	11
GO:0002520	BP	GO:0002520	immune system development	27/1957	230/28564	0.00443137	0.0263127	0.0181876	Adrm1/Pms2/Zmpste24/Ctnnb1/Bcl3/Psen2/Il27ra/Tox/Ercc1/Mad1l1/Rnf8/Nbn/Acod1/Msh3/Lilrb4a/Xrcc4/Tgfbr2/Rbm15/Ezh2/Rc3h2/Polm/Stat6/Map2k1/Clcf1/Xrcc6/Tfrc/Ppp2r3c	27
GO:0030308	BP	GO:0030308	negative regulation of cell growth	25/1957	208/28564	0.00444579	0.0263714	0.0182283	Cdkn2a/G6pdx/Eno1/Rbm10/Sema7a/Ei24/Sema4b/Vgll4/Arhgap4/Bst2/Stk11/Mul1/Ppp1r9b/Bcl11a/Tomm70a/Pml/Nf2/Prdm4/Dnajc2/Foxk1/Ulk2/Smarca4/Tspyl2/Mag/Sema4a	25
GO:0030833	BP	GO:0030833	regulation of actin filament polymerization	19/1957	144/28564	0.004516	0.0267606	0.0184973	Scin/Twf2/Rictor/Nckap1l/Snx9/Washc1/Nck1/Ccl24/Cyfip1/Hcls1/Arpc4/Ssh2/Capg/Rasa1/Gba2/Bag4/Myo1c/Twf1/Cdc42ep2	19
GO:0006400	BP	GO:0006400	tRNA modification	13/1957	84/28564	0.00456798	0.0270137	0.0186722	Trmu/Cdk5rap1/Trmt1/Mettl2/Trdmt1/Wdr4/Ctu2/Lcmt2/Nsun2/Elp5/Trmo/Tyw1/Thumpd1	13
GO:0033209	BP	GO:0033209	tumor necrosis factor-mediated signaling pathway	13/1957	84/28564	0.00456798	0.0270137	0.0186722	Rraga/Traf1/Rffl/Casp1/Commd7/Ripk1/Cd70/Traf6/Traf5/Lims1/Sharpin/Ppp2cb/Tnf	13
GO:0002431	BP	GO:0002431	Fc receptor mediated stimulatory signaling pathway	5/1957	17/28564	0.00463201	0.0271717	0.0187814	Fcer1g/Rap1a/Plscr1/Appl2/Csk	5
GO:0006878	BP	GO:0006878	intracellular copper ion homeostasis	5/1957	17/28564	0.00463201	0.0271717	0.0187814	Atox1/Arf1/App/Aplp2/Cox19	5
GO:0032306	BP	GO:0032306	regulation of prostaglandin secretion	5/1957	17/28564	0.00463201	0.0271717	0.0187814	Il1a/Il1b/Mif/Map2k6/Acsl4	5
GO:0044406	BP	GO:0044406	adhesion of symbiont to host	5/1957	17/28564	0.00463201	0.0271717	0.0187814	Gbp2b/Gbp2/Gbp7/Scarb1/Gbp6	5
GO:0045947	BP	GO:0045947	negative regulation of translational initiation	5/1957	17/28564	0.00463201	0.0271717	0.0187814	Eif4ebp2/Pml/Eif4ebp1/Ago2/Eif2s1	5
GO:0055070	BP	GO:0055070	copper ion homeostasis	5/1957	17/28564	0.00463201	0.0271717	0.0187814	Atox1/Arf1/App/Aplp2/Cox19	5
GO:0060100	BP	GO:0060100	positive regulation of phagocytosis, engulfment	5/1957	17/28564	0.00463201	0.0271717	0.0187814	Nckap1l/Abca7/Fcgr1/Appl2/Rab31	5
GO:1905155	BP	GO:1905155	positive regulation of membrane invagination	5/1957	17/28564	0.00463201	0.0271717	0.0187814	Nckap1l/Abca7/Fcgr1/Appl2/Rab31	5
GO:0016051	BP	GO:0016051	carbohydrate biosynthetic process	26/1957	220/28564	0.00472381	0.0276069	0.0190823	Gapdh/Gyg/Tpi1/G6pdx/Nans/Eno1/Akr1a1/Chst11/St3gal2/Pgk1/Stk11/Akt2/Fam3a/Gfpt1/B3gnt2/Ranbp2/Cry1/Nln/Gpt/Clk2/Mpdu1/Myh9/Crtc2/Ugp2/Ogt/Wdr5	26
GO:0060339	BP	GO:0060339	negative regulation of type I interferon-mediated signaling pathway	6/1957	24/28564	0.00472517	0.0276069	0.0190823	Isg15/Oas1g/Ttll12/Mul1/Nlrc5/Cnot7	6
GO:1900101	BP	GO:1900101	regulation of endoplasmic reticulum unfolded protein response	6/1957	24/28564	0.00472517	0.0276069	0.0190823	Abca7/Nck1/Ptpn1/Bax/Cops5/Pigbos1	6
GO:1903204	BP	GO:1903204	negative regulation of oxidative stress-induced neuron death	6/1957	24/28564	0.00472517	0.0276069	0.0190823	Fbxo7/Ctnnb1/Gfer/Tsc1/Oxr1/Pink1	6
GO:0006094	BP	GO:0006094	gluconeogenesis	14/1957	94/28564	0.00473112	0.027614	0.0190872	Gapdh/Tpi1/Eno1/Pgk1/Stk11/Fam3a/Ranbp2/Cry1/Nln/Gpt/Clk2/Crtc2/Ogt/Wdr5	14
GO:0045582	BP	GO:0045582	positive regulation of T cell differentiation	17/1957	124/28564	0.00474629	0.0276748	0.0191292	Pnp/Nckap1l/Phf10/Cd1d1/Brd7/Cbfb/Vsir/Il18/Lilrb4a/Tgfbr2/Zbtb7b/Mdk/Smarca4/Smarcd1/Smarcb1/Ap3b1/Anxa1	17
GO:0009262	BP	GO:0009262	deoxyribonucleotide metabolic process	9/1957	48/28564	0.00479663	0.0277008	0.0191471	Pnp/Dera/Upp1/Tk2/Nme1/Cmpk2/Nudt16/Dck/Tyms	9
GO:0034205	BP	GO:0034205	amyloid-beta formation	9/1957	48/28564	0.00479663	0.0277008	0.0191471	Abca7/Sorl1/Aph1a/Psen2/Rtn3/Gga3/Tmed10/Pin1/Tnf	9
GO:0035305	BP	GO:0035305	negative regulation of dephosphorylation	9/1957	48/28564	0.00479663	0.0277008	0.0191471	Nckap1l/Ywhab/Ppp1r9b/Uri1/Ppp1r35/Mfhas1/Bag4/Chp1/Tnf	9
GO:0043124	BP	GO:0043124	negative regulation of I-kappaB kinase/NF-kappaB signaling	9/1957	48/28564	0.00479663	0.0277008	0.0191471	Ripk1/Lilrb4a/Rora/Riok3/Nlrc3/Tnip1/Tle1/Hdac1/Casp8	9
GO:0043403	BP	GO:0043403	skeletal muscle tissue regeneration	9/1957	48/28564	0.00479663	0.0277008	0.0191471	Pkm/Gpx1/Bcl9/Bin3/Ezh2/Plau/Anxa1/Cflar/Hopx	9
GO:0045923	BP	GO:0045923	positive regulation of fatty acid metabolic process	9/1957	48/28564	0.00479663	0.0277008	0.0191471	Abcd1/Elovl5/Il1b/Akt2/Srebf1/Cpt1a/Mid1ip1/Anxa1/Lpgat1	9
GO:0098586	BP	GO:0098586	cellular response to virus	9/1957	48/28564	0.00479663	0.0277008	0.0191471	Irgm1/Irgm2/Arf1/Tomm70a/Gsdme/Mapk14/Irf3/Bax/Riok3	9
GO:0010389	BP	GO:0010389	regulation of G2/M transition of mitotic cell cycle	15/1957	104/28564	0.00480305	0.0277008	0.0191471	Cdkn2a/Gpr132/Ccng1/App/Rad50/Nbn/Fzr1/Mta3/Taok3/Ccnd1/Cdk6/Vps4b/Prkcq/Aven/Sin3a	15
GO:0042158	BP	GO:0042158	lipoprotein biosynthetic process	15/1957	104/28564	0.00480305	0.0277008	0.0191471	Irgm1/Zdhhc1/Zdhhc17/Piga/Slc30a5/Zdhhc14/Irgm2/Dpm1/Pigq/Pgap2/Rab3gap1/Wdr45/Zdhhc18/Zdhhc13/Zdhhc3	15
GO:0061640	BP	GO:0061640	cytoskeleton-dependent cytokinesis	15/1957	104/28564	0.00480305	0.0277008	0.0191471	Snx9/Unc119/Rab35/Washc1/Exoc7/Exoc6/Chmp5/Stx2/Incenp/Arf1/Cdca8/Tmem250-ps/Arl3/Nup62/Vps4b	15
GO:0070664	BP	GO:0070664	negative regulation of leukocyte proliferation	15/1957	104/28564	0.00480305	0.0277008	0.0191471	Cdkn2a/Lst1/Ccl12/Tnfrsf13b/Arg2/Vsir/Ripor2/Mad1l1/Lilrb4a/Pdcd1lg2/Tspan32/Zbtb7b/Btk/Fcgr2b/Twsg1	15
GO:0046474	BP	GO:0046474	glycerophospholipid biosynthetic process	21/1957	166/28564	0.0048286	0.0278206	0.0192299	Ttc7/Piga/Cdipt/Pik3cg/Pik3cd/Slc30a5/Plscr1/Lpcat1/Crls1/Dpm1/Abhd5/Pcyt2/Sla2/Pigq/Pgap2/Bpnt2/Pip5k1c/Rab38/Fabp5/Dhrs7b/Far1	21
GO:0006638	BP	GO:0006638	neutral lipid metabolic process	19/1957	145/28564	0.00487161	0.0280097	0.0193606	Gpx1/Pla2g15/Apof/Sorl1/Pik3cg/Apoc1/Plaat3/Gk/Srebf1/Cpt1a/Lypla2/Abhd5/Ccnc/Scarb1/Daglb/Sel1l/Tbl1xr1/Acsl4/Lpgat1	19
GO:0000338	BP	GO:0000338	protein deneddylation	4/1957	11/28564	0.0049047	0.0280097	0.0193606	Cops5/Gps1/Tor1a/Cops7a	4
GO:0006054	BP	GO:0006054	N-acetylneuraminate metabolic process	4/1957	11/28564	0.0049047	0.0280097	0.0193606	Nagk/Renbp/Gne/Gnpda2	4
GO:0009157	BP	GO:0009157	deoxyribonucleoside monophosphate biosynthetic process	4/1957	11/28564	0.0049047	0.0280097	0.0193606	Tk2/Nme1/Dck/Tyms	4
GO:0035744	BP	GO:0035744	T-helper 1 cell cytokine production	4/1957	11/28564	0.0049047	0.0280097	0.0193606	Il1b/Il18/Il18r1/Il12b	4
GO:0051140	BP	GO:0051140	regulation of NK T cell proliferation	4/1957	11/28564	0.0049047	0.0280097	0.0193606	Il18/Zbtb7b/Tyk2/Il12b	4
GO:0060768	BP	GO:0060768	regulation of epithelial cell proliferation involved in prostate gland development	4/1957	11/28564	0.0049047	0.0280097	0.0193606	Ctnnb1/Stk11/Wdr77/Ar	4
GO:0061762	BP	GO:0061762	CAMKK-AMPK signaling cascade	4/1957	11/28564	0.0049047	0.0280097	0.0193606	Irgm1/Zmpste24/Irgm2/Lrrk2	4
GO:0072526	BP	GO:0072526	pyridine-containing compound catabolic process	4/1957	11/28564	0.0049047	0.0280097	0.0193606	Pnp/Qprt/Ncf2/Pdxp	4
GO:0043001	BP	GO:0043001	Golgi to plasma membrane protein transport	8/1957	40/28564	0.00511199	0.0291079	0.0201197	Vamp3/Nsf/Vamp4/Gga3/Rab31/Csk/Atp2c1/Rab26	8
GO:0051125	BP	GO:0051125	regulation of actin nucleation	8/1957	40/28564	0.00511199	0.0291079	0.0201197	Coro1b/Scin/Washc1/Cyfip1/Gmfb/Arf1/Rnh1/Ap1ar	8
GO:1903725	BP	GO:1903725	regulation of phospholipid metabolic process	8/1957	40/28564	0.00511199	0.0291079	0.0201197	Idh1/Apoc1/Arf1/Lpcat1/Scarb1/Rab38/Chp1/Mtmr9	8
GO:0001780	BP	GO:0001780	neutrophil homeostasis	7/1957	32/28564	0.00516516	0.029296	0.0202498	Pik3cd/Il18/Lilrb4a/Sh2b3/Btk/Fcgr2b/Anxa1	7
GO:0010623	BP	GO:0010623	programmed cell death involved in cell development	7/1957	32/28564	0.00516516	0.029296	0.0202498	Il1a/Il1b/Casp6/Slc4a7/Bax/Insl6/Casp2	7
GO:0043247	BP	GO:0043247	telomere maintenance in response to DNA damage	7/1957	32/28564	0.00516516	0.029296	0.0202498	Xrcc1/Actr8/Ercc1/Xrcc4/Acd/Nfrkb/Actr5	7
GO:0090502	BP	GO:0090502	RNA phosphodiester bond hydrolysis, endonucleolytic	7/1957	32/28564	0.00516516	0.029296	0.0202498	Fcf1/Bop1/Dbr1/Utp23/Kri1/Nudt16/Rnaseh1	7
GO:0000725	BP	GO:0000725	recombinational repair	21/1957	167/28564	0.00517581	0.0293279	0.0202718	Sem1/Zswim7/Mcm3/Exd2/Helq/Xrcc1/Nsmce1/Ppp4c/Mcm2/Meaf6/Dmap1/Nbn/Rmi1/Ap5s1/Rpa1/Rmi2/Rad51d/Xrcc6/Rad52/Ap5z1/Wdr48	21
GO:0071456	BP	GO:0071456	cellular response to hypoxia	16/1957	115/28564	0.00523288	0.0296225	0.0204755	Eno1/Pgk1/Sirt2/Eif4ebp1/Plk3/Suv39h2/Cr1l/Sdhd/Rora/Rptor/Hyou1/Map2k1/Pink1/Cpeb2/Ogt/Pdk1	16
GO:1903313	BP	GO:1903313	positive regulation of mRNA metabolic process	19/1957	146/28564	0.00524993	0.0296901	0.0205222	Slirp/Paf1/Paip1/Wdr77/Clns1a/Tardbp/Tob1/Polr2g/Dazap1/Cdc73/Zfp64/Rc3h2/Ago2/Nanos1/Cnot7/Celf4/Prmt5/Mov10/Pnpt1	19
GO:0045926	BP	GO:0045926	negative regulation of growth	30/1957	267/28564	0.00533037	0.0300856	0.0207956	Cdkn2a/Plac8/G6pdx/Eno1/Rbm10/Sema7a/Ei24/Sema4b/Vgll4/Arhgap4/Bst2/Stk11/Mul1/Ppp1r9b/Bcl11a/Tomm70a/Pml/Nf2/Atxn2/Prdm4/Tgfbr2/Dnajc2/Foxk1/Ulk2/Smarca4/Tspyl2/Mag/Sema4a/Pnpt1/Men1	30
GO:0022408	BP	GO:0022408	negative regulation of cell-cell adhesion	25/1957	211/28564	0.0053434	0.0300856	0.0207956	Cdkn2a/Nckap1l/Il1rn/Lgals3/Ptpn22/Arg2/Cbfb/Spi1/Vsir/Ripor2/Nf2/Mad1l1/Lilrb4a/Pdcd1lg2/Rc3h2/Tspan32/Zbtb7b/Mdk/Dtx1/Sh2b3/Lag3/Map2k1/Twsg1/Anxa1/Dusp22	25
GO:0002712	BP	GO:0002712	regulation of B cell mediated immunity	12/1957	76/28564	0.00535085	0.0300856	0.0207956	Fcer1g/Pms2/Cr2/Il27ra/Fcgr1/Cr1l/Stat6/Btk/Fcgr2b/Clcf1/Tfrc/Tnf	12
GO:0002889	BP	GO:0002889	regulation of immunoglobulin mediated immune response	12/1957	76/28564	0.00535085	0.0300856	0.0207956	Fcer1g/Pms2/Cr2/Il27ra/Fcgr1/Cr1l/Stat6/Btk/Fcgr2b/Clcf1/Tfrc/Tnf	12
GO:0016445	BP	GO:0016445	somatic diversification of immunoglobulins	12/1957	76/28564	0.00535085	0.0300856	0.0207956	Pms2/Il27ra/Ercc1/Rnf8/Nbn/Msh3/Xrcc4/Ezh2/Polm/Stat6/Clcf1/Tfrc	12
GO:0042982	BP	GO:0042982	amyloid precursor protein metabolic process	12/1957	76/28564	0.00535085	0.0300856	0.0207956	Abca7/Sorl1/Aph1a/Psen2/Rtn3/App/Gga3/Tmed10/Ago2/Flot2/Pin1/Tnf	12
GO:0006633	BP	GO:0006633	fatty acid biosynthetic process	20/1957	157/28564	0.00542004	0.0304453	0.0210442	Abcd3/Abcd1/Elovl5/Il1b/Mif/Apoc1/Pecr/Prxl2b/Acly/Acot7/Srebf1/Prkag1/Ndufab1/Daglb/Wdtc1/Gstm1/Fabp5/Mid1ip1/Anxa1/Lpgat1	20
GO:0001776	BP	GO:0001776	leukocyte homeostasis	18/1957	136/28564	0.00543254	0.0304861	0.0210724	Nckap1l/Tnfrsf13b/Fcer1g/Mif/Pik3cd/F2r/Il18/Sos1/Lilrb4a/Bax/Rc3h2/Sh2b3/Btk/Bap1/Fcgr2b/Anxa1/Men1/Ppp2r3c	18
GO:1902459	BP	GO:1902459	positive regulation of stem cell population maintenance	9/1957	49/28564	0.00552595	0.0309804	0.0214141	Phf10/Brms1/Sap30l/Smarca4/Smarcd1/Smarcb1/Ogt/Hdac1/Sin3a	9
GO:0006406	BP	GO:0006406	mRNA export from nucleus	11/1957	67/28564	0.00556149	0.0311198	0.0215104	Sem1/Ddx39a/Hhex/Alkbh5/Ddx19b/Nsun2/Thoc2/Nup93/Thoc3/Alyref2/Ddx19a	11
GO:0043903	BP	GO:0043903	regulation of biological process involved in symbiotic interaction	11/1957	67/28564	0.00556149	0.0311198	0.0215104	Ifitm3/Trim30a/Lgals1/Exoc7/Bsg/Rad50/Nbn/Furin/Smpd1/Trim25/Trim12c	11
GO:0022037	BP	GO:0022037	metencephalon development	17/1957	126/28564	0.00558447	0.0311781	0.0215507	Uqcrq/Crk/Slc4a7/Xrcc1/Psap/Usp9x/Whrn/Atxn2/Ogdh/Ezh2/Arcn1/Rora/Coq8b/Mdk/Nanos1/Map2k1/Fcgr2b	17
GO:0048145	BP	GO:0048145	regulation of fibroblast proliferation	17/1957	126/28564	0.00558447	0.0311781	0.0215507	Fth1/Mif/Zmpste24/Itgb3/Emd/Pml/Nbn/Cdc73/Xrcc4/Rasa1/Bax/Anxa2/Fosl2/Nlrc3/Cdk6/Nupr1/Men1	17
GO:0002720	BP	GO:0002720	positive regulation of cytokine production involved in immune response	13/1957	86/28564	0.00559868	0.0311781	0.0215507	Fcer1g/Sema7a/Scimp/Il1b/Mif/Lacc1/Casp1/Il18/Mapkapk2/Il18r1/Panx1/Traf6/Myd88	13
GO:0032729	BP	GO:0032729	positive regulation of type II interferon production	13/1957	86/28564	0.00559868	0.0311781	0.0215507	Isg15/Il1b/Ptpn22/Cd1d1/Bcl3/App/Il18/Il27ra/Klrk1/Il18r1/Tyk2/Tnf/Il12b	13
GO:2000736	BP	GO:2000736	regulation of stem cell differentiation	13/1957	86/28564	0.00559868	0.0311781	0.0215507	Gatad2a/Eif2ak2/Mtch2/Vsir/Prdm4/Ezh2/Mta3/Nsun2/Ap2a2/Cdk6/Men1/Hdac1/Pwp1	13
GO:0002820	BP	GO:0002820	negative regulation of adaptive immune response	10/1957	58/28564	0.00564364	0.0313985	0.021703	Nckap1l/Cr2/Vsir/Il27ra/Lilrb4a/Cr1l/Rc3h2/Zbtb7b/Fcgr2b/Dusp22	10
GO:0034644	BP	GO:0034644	cellular response to UV	14/1957	96/28564	0.00572138	0.0317099	0.0219183	Cops9/Casp9/Ei24/Stk11/Ercc1/Mapk14/Cul4b/Bax/Eif2s1/Noc2l/Smpd1/Pold1/Xpc/Actr5	14
GO:0043367	BP	GO:0043367	CD4-positive, alpha-beta T cell differentiation	14/1957	96/28564	0.00572138	0.0317099	0.0219183	Nckap1l/Cbfb/Bcl3/Il18/Tox/Il18r1/Rc3h2/Rora/Zbtb7b/Stat6/Sema4a/Anxa1/Men1/Il12b	14
GO:0050672	BP	GO:0050672	negative regulation of lymphocyte proliferation	14/1957	96/28564	0.00572138	0.0317099	0.0219183	Cdkn2a/Lst1/Tnfrsf13b/Arg2/Vsir/Ripor2/Mad1l1/Lilrb4a/Pdcd1lg2/Tspan32/Zbtb7b/Btk/Fcgr2b/Twsg1	14
GO:1900182	BP	GO:1900182	positive regulation of protein localization to nucleus	14/1957	96/28564	0.00572138	0.0317099	0.0219183	Cdkn2a/Trim28/Nmd3/Ptpn22/Hcls1/Parp9/Stk11/Tardbp/Dmap1/Tesk1/Mapk14/Prkcq/Ogt/Tfrc	14
GO:0018108	BP	GO:0018108	peptidyl-tyrosine phosphorylation	35/1957	326/28564	0.00573815	0.0317725	0.0219616	Rictor/Pdcl3/Unc119/Mif/Ptpn22/Itgb3/Hcls1/Ptpn1/Parp9/Psen2/App/Il18/Lrrk1/Nf2/Prmt2/Bst1/Lilrb4a/Aplp2/Rasa1/Clec4n/Tsg101/Clk2/Il22ra2/Cnot7/Sh2b3/Lonp1/Hck/Btk/Pxn/Clcf1/Dusp22/Tnf/Fes/Il12b/Cbl	35
GO:0051153	BP	GO:0051153	regulation of striated muscle cell differentiation	15/1957	106/28564	0.0057456	0.0317836	0.0219692	Mmp14/G6pdx/Rbm10/Fbxo22/Tomm70a/Hdac4/Maml1/Mapk14/Fdps/Ezh2/Nln/Piezo1/Frs2/Pin1/Hopx	15
GO:0000413	BP	GO:0000413	protein peptidyl-prolyl isomerization	6/1957	25/28564	0.00586243	0.0320737	0.0221698	Ppil2/Ppic/Ranbp2/Ppie/Ppih/Pin1	6
GO:0006353	BP	GO:0006353	DNA-templated transcription termination	6/1957	25/28564	0.00586243	0.0320737	0.0221698	Scaf8/Ttf1/Zmpste24/Prmt5/Pcf11/Polr3k	6
GO:0006359	BP	GO:0006359	regulation of transcription by RNA polymerase III	6/1957	25/28564	0.00586243	0.0320737	0.0221698	Prdx5/Maf1/Ell/Myo1c/Rptor/Ar	6
GO:0007035	BP	GO:0007035	vacuolar acidification	6/1957	25/28564	0.00586243	0.0320737	0.0221698	Atp6v1b2/Atp6v0d1/Tmem9/Creg1/Cln5/Dmxl1	6
GO:0009127	BP	GO:0009127	purine nucleoside monophosphate biosynthetic process	6/1957	25/28564	0.00586243	0.0320737	0.0221698	Pnp/Atic/Adss/Dck/Nudt2/Adsl	6
GO:0032780	BP	GO:0032780	negative regulation of ATP-dependent activity	6/1957	25/28564	0.00586243	0.0320737	0.0221698	Pam16/Oxa1l/Mcm2/Mnat1/Tsc1/Vcpkmt	6
GO:0044819	BP	GO:0044819	mitotic G1/S transition checkpoint signaling	6/1957	25/28564	0.00586243	0.0320737	0.0221698	Rps27l/Ppp2r5c/Pml/Plk3/Ccnd1/Casp2	6
GO:0050860	BP	GO:0050860	negative regulation of T cell receptor signaling pathway	6/1957	25/28564	0.00586243	0.0320737	0.0221698	Sh2d1a/Lgals3/Ptpn22/Lilrb4a/Sla2/Dusp22	6
GO:1901739	BP	GO:1901739	regulation of myoblast fusion	6/1957	25/28564	0.00586243	0.0320737	0.0221698	Cxcl9/Ccl8/Ripor2/Cxcl10/Mapk14/Cflar	6
GO:2000773	BP	GO:2000773	negative regulation of cellular senescence	6/1957	25/28564	0.00586243	0.0320737	0.0221698	Mif/Nampt/Fzr1/Akt3/Bcl2l12/Cdk6	6
GO:0007098	BP	GO:0007098	centrosome cycle	18/1957	137/28564	0.00586413	0.0320737	0.0221698	Mdm1/Pard6a/Ctnnb1/Dync1li1/Cep295/Chmp5/Spice1/Sac3d1/Ubxn2b/Haus3/Ppp1r35/Bnip2/Haus8/Nup62/Vps4b/Haus5/Haus2/Fes	18
GO:0008277	BP	GO:0008277	regulation of G protein-coupled receptor signaling pathway	18/1957	137/28564	0.00586413	0.0320737	0.0221698	Rgs10/Rgs14/Usp20/Itgb3/Ywhab/Ppp1r9b/Arrdc3/App/Dnm2/Mgrn1/Cry1/Grk5/Myh9/Zdhhc3/Ric8a/Kctd12/Prmt5/Git1	18
GO:0006635	BP	GO:0006635	fatty acid beta-oxidation	12/1957	77/28564	0.00595282	0.0324978	0.0224629	Echs1/Abcd3/Decr1/Abcd1/Etfdh/Eci2/Akt2/Cpt1a/Eci1/Hsd17b4/Auh/Acox1	12
GO:1903317	BP	GO:1903317	regulation of protein maturation	12/1957	77/28564	0.00595282	0.0324978	0.0224629	Mmp14/Eno1/Rnf139/Cst7/Timm23/Hpse/Ift52/Furin/Bcl2l12/Plau/Lrrk2/Myh9	12
GO:0002446	BP	GO:0002446	neutrophil mediated immunity	8/1957	41/28564	0.0059773	0.03254	0.0224921	Myo1f/Irak4/Wdr1/Spi1/Stx11/Abr/Myd88/Anxa3	8
GO:0018208	BP	GO:0018208	peptidyl-proline modification	8/1957	41/28564	0.0059773	0.03254	0.0224921	Ppil2/Ntmt1/Ppic/Ranbp2/Ppie/Prdx4/Ppih/Pin1	8
GO:1901031	BP	GO:1901031	regulation of response to reactive oxygen species	8/1957	41/28564	0.0059773	0.03254	0.0224921	Txn1/Fbxo7/Psap/Hk3/Ripk1/Trap1/Lrrk2/Pink1	8
GO:0043405	BP	GO:0043405	regulation of MAP kinase activity	24/1957	202/28564	0.00604521	0.0327552	0.0226408	Il1rn/Rgs14/Il1b/Mif/Sorl1/Ptpn22/Pik3cg/Aida/Ptpn1/App/Map2k6/Sos1/Ezh2/Map2k7/Traf6/Tsg101/Taok3/Lrrk2/Sh2b3/Csk/Nup62/Smpd1/Map3k11/Tnf	24
GO:0030730	BP	GO:0030730	sequestering of triglyceride	5/1957	18/28564	0.0060562	0.0327552	0.0226408	Plin2/Il1b/Abhd5/Osbpl11/Tnf	5
GO:0035337	BP	GO:0035337	fatty-acyl-CoA metabolic process	5/1957	18/28564	0.0060562	0.0327552	0.0226408	Abcd1/Acot7/Hsd17b4/Acsl4/Far1	5
GO:0045837	BP	GO:0045837	negative regulation of membrane potential	5/1957	18/28564	0.0060562	0.0327552	0.0226408	Il1rn/Mtch2/Bax/Rnf122/Hebp2	5
GO:0060856	BP	GO:0060856	establishment of blood-brain barrier	5/1957	18/28564	0.0060562	0.0327552	0.0226408	Ctnnb1/Lsr/Abcb1b/Vps4b/Bpgm	5
GO:0062099	BP	GO:0062099	negative regulation of programmed necrotic cell death	5/1957	18/28564	0.0060562	0.0327552	0.0226408	Ripk1/Nupr1/Cflar/Casp2/Casp8	5
GO:1901096	BP	GO:1901096	regulation of autophagosome maturation	5/1957	18/28564	0.0060562	0.0327552	0.0226408	Irgm1/Irgm2/Phf23/Tom1/Rubcn	5
GO:0006261	BP	GO:0006261	DNA-templated DNA replication	19/1957	148/28564	0.00607897	0.0328479	0.0227049	Zmpste24/Rfc2/Mcm3/Exd2/Mcm2/Ssbp1/Tk2/Rtf2/Rad50/Nbn/Atrx/Pole3/Ilkap/Polg2/Lig1/Cenpx/Rnaseh1/Pold1/Alyref2	19
GO:0009156	BP	GO:0009156	ribonucleoside monophosphate biosynthetic process	7/1957	33/28564	0.00617506	0.033206	0.0229524	Pnp/Upp1/Atic/Dhodh/Adss/Nudt2/Adsl	7
GO:0033260	BP	GO:0033260	nuclear DNA replication	7/1957	33/28564	0.00617506	0.033206	0.0229524	Zmpste24/Mcm3/Mcm2/Rtf2/Atrx/Ilkap/Lig1	7
GO:0045815	BP	GO:0045815	transcription initiation-coupled chromatin remodeling	7/1957	33/28564	0.00617506	0.033206	0.0229524	Zmpste24/Brd7/Spi1/Smarca4/Smarcd1/Noc2l/Wdr5	7
GO:0072574	BP	GO:0072574	hepatocyte proliferation	7/1957	33/28564	0.00617506	0.033206	0.0229524	Cdkn2a/Il18/Plau/Mdk/Lims1/Cflar/Tnf	7
GO:0072575	BP	GO:0072575	epithelial cell proliferation involved in liver morphogenesis	7/1957	33/28564	0.00617506	0.033206	0.0229524	Cdkn2a/Il18/Plau/Mdk/Lims1/Cflar/Tnf	7
GO:0002200	BP	GO:0002200	somatic diversification of immune receptors	13/1957	87/28564	0.00617945	0.033206	0.0229524	Pms2/Il27ra/Ercc1/Rnf8/Nbn/Msh3/Xrcc4/Ezh2/Polm/Stat6/Clcf1/Xrcc6/Tfrc	13
GO:1903076	BP	GO:1903076	regulation of protein localization to plasma membrane	16/1957	117/28564	0.00618706	0.0332162	0.0229595	Mmp14/Vamp8/Lgals3/Pgrmc1/Pid1/Ppp1r9b/Vamp4/Sqstm1/Stx8/Cib1/Rangrf/Csk/Atp2c1/Ptpn9/Tnf/Ar	16
GO:0050730	BP	GO:0050730	regulation of peptidyl-tyrosine phosphorylation	30/1957	270/28564	0.00623755	0.0334565	0.0231256	Rictor/Pdcl3/Unc119/Mif/Ptpn22/Itgb3/Hcls1/Ptpn1/Parp9/Psen2/App/Il18/Lrrk1/Nf2/Prmt2/Bst1/Lilrb4a/Aplp2/Rasa1/Clec4n/Tsg101/Il22ra2/Cnot7/Sh2b3/Lonp1/Clcf1/Dusp22/Tnf/Il12b/Cbl	30
GO:0032945	BP	GO:0032945	negative regulation of mononuclear cell proliferation	14/1957	97/28564	0.00627537	0.0336284	0.0232444	Cdkn2a/Lst1/Tnfrsf13b/Arg2/Vsir/Ripor2/Mad1l1/Lilrb4a/Pdcd1lg2/Tspan32/Zbtb7b/Btk/Fcgr2b/Twsg1	14
GO:0032210	BP	GO:0032210	regulation of telomere maintenance via telomerase	9/1957	50/28564	0.00633803	0.0338396	0.0233904	Pkib/Gnl3l/Ctnnb1/Pml/Pnkp/Map2k7/Acd/Prkcq/Ten1	9
GO:0033628	BP	GO:0033628	regulation of cell adhesion mediated by integrin	9/1957	50/28564	0.00633803	0.0338396	0.0233904	Fermt3/Nckap1l/Crk/Itgb3/Tesc/Cib1/Plau/Piezo1/P2ry12	9
GO:0045663	BP	GO:0045663	positive regulation of myoblast differentiation	9/1957	50/28564	0.00633803	0.0338396	0.0233904	Cxcl9/Ccl8/Phf10/Brd7/Ripor2/Mapk14/Smarca4/Smarcd1/Smarcb1	9
GO:0045806	BP	GO:0045806	negative regulation of endocytosis	9/1957	50/28564	0.00633803	0.0338396	0.0233904	Unc119/Abca7/Lgals3/Apoc1/Itgb3/Atxn2/Rin3/Lrpap1/Rubcn	9
GO:0030042	BP	GO:0030042	actin filament depolymerization	10/1957	59/28564	0.00638753	0.0340727	0.0235515	Scin/Twf2/Wdr1/Dstn/Mical1/Sh3bp1/Capg/Pdxp/Cfl2/Twf1	10
GO:0001909	BP	GO:0001909	leukocyte mediated cytotoxicity	22/1957	181/28564	0.00640582	0.034139	0.0235973	Pnp/Sh2d1a/Prdx1/Nckap1l/Crk/Pvr/H2-T22/Serpinb9/Cd1d1/Spi1/Il18/Ctsc/H2-T24/Klrk1/Fcgr1/Stx11/Gfer/H60b/Lag3/Myd88/Ap1g1/Il12b	22
GO:0048660	BP	GO:0048660	regulation of smooth muscle cell proliferation	23/1957	192/28564	0.00643054	0.0342394	0.0236667	Aif1/Tgm2/Hmox1/Irak4/Sf1/Rbm10/Dnmt1/Ctnnb1/Itgb3/Il18/Mnat1/Hdac4/Tgfbr2/Nampt/Foxj2/Traf6/Frs2/Calcrl/Ndrg2/Myd88/Xrcc6/Tnf/Il12b	23
GO:0006402	BP	GO:0006402	mRNA catabolic process	28/1957	248/28564	0.00649441	0.0345479	0.02388	Rbm10/Elavl1/Paip1/Tent2/Dhx34/Ago3/Nbas/Fastkd2/Tardbp/Tob1/Smg5/Mapkapk2/Polr2g/Alkbh5/Rc3h2/Cnot10/Dxo/Ago2/Nanos1/Cnot7/Traf5/Nudt16/Myd88/Carhsp1/Mov10/Pnpt1/Pcbp4/Cnot9	28
GO:0032006	BP	GO:0032006	regulation of TOR signaling	17/1957	128/28564	0.00653927	0.0347548	0.024023	Rictor/Nckap1l/Rraga/Zmpste24/Stk11/Usp9x/Pih1d1/Seh1l/Akt3/Araf/Tti1/Rptor/Lamtor1/Tsc1/Alg13/Ubr1/Mios	17
GO:0008544	BP	GO:0008544	epidermis development	40/1957	388/28564	0.00660328	0.0350516	0.0242282	Cdkn2a/Il1a/Tgm1/Norad/Zmpste24/Gorab/Ctnnb1/Lsr/Slc4a7/Psap/Psen2/Ripor2/Il18/Trpc4ap/Triobp/Gsdme/Asah1/Whrn/Sos1/Ezh2/Pphln1/Tradd/Hpse/Tsg101/Fosl2/Palld/Smarca4/Ercc2/Nsun2/Klf7/Sharpin/Map2k1/Atp2c1/Ap3b1/Trps1/Anxa1/Cflar/Tnf/Hdac1/Gak	40
GO:0002437	BP	GO:0002437	inflammatory response to antigenic stimulus	12/1957	78/28564	0.00660716	0.0350516	0.0242282	Gpx1/Psma1/Il1rn/Fcer1g/Serpinb9/Kars/Fcgr1/Lilrb4a/Btk/Fcgr2b/Tnf/Il12b	12
GO:0042692	BP	GO:0042692	muscle cell differentiation	46/1957	460/28564	0.0066154	0.0350634	0.0242363	Cxcl9/Gpx1/Mmp14/G6pdx/Ninj1/Rbm10/Fbxo22/Csrp1/Wdr1/Norad/Asf1a/Ccl8/Zmpste24/Dnmt1/Ctnnb1/Bcl9/Casp1/Bin3/Ripor2/Cxcl10/Tomm70a/Rxra/Hdac4/Maml1/Mapk14/Fdps/Bnip2/Pld3/Ezh2/Rora/Nln/Piezo1/Zbed6/Frs2/Smarca4/Csrp2/Mrtfb/Cfl2/Myh9/Mef2a/Tsc1/Syne1/Cacna1s/Cflar/Pin1/Hopx	46
GO:0010565	BP	GO:0010565	regulation of cellular ketone metabolic process	20/1957	160/28564	0.00668059	0.0353768	0.0244529	Fh1/Abcd1/Elovl5/Il1b/Apoc1/Akt2/Gk/Srebf1/Cpt1a/Stard4/Slc7a7/Appl2/Wdtc1/Fabp5/Prmt3/Mid1ip1/Anxa1/Acsl4/Lpgat1/Pdk1	20
GO:0032609	BP	GO:0032609	type II interferon production	18/1957	139/28564	0.00681116	0.0359773	0.024868	Isg15/Pglyrp1/Il1b/Ptpn22/Cd1d1/Vsir/Bcl3/App/Il18/Il27ra/Klrk1/Il18r1/Lilrb4a/Pdcd1lg2/Sirpa/Tyk2/Tnf/Il12b	18
GO:1903844	BP	GO:1903844	regulation of cellular response to transforming growth factor beta stimulus	18/1957	139/28564	0.00681116	0.0359773	0.024868	Chst11/Rasl11b/Stk11/Bcl9l/Brms1/Sap30l/Bambi/Smurf2/Dnm2/Furin/Ldlrad4/Cflar/Eid2/Ogt/Pin1/Men1/Hdac1/Sin3a	18
GO:0010721	BP	GO:0010721	negative regulation of cell development	34/1957	318/28564	0.00681253	0.0359773	0.024868	Cdkn2a/Tspo/Il1a/Fbxo7/Pglyrp1/Sema7a/Il1b/Sorl1/Ctnnb1/Sema4b/Cbfb/Idh2/Arhgap4/Bcl11a/C1qc/Sirt2/Mbd1/Nme1/Ywhah/Nf2/Lilrb4a/Rc3h2/Zbtb7b/Mdk/Appl2/Ulk2/Ttc3/Dtx1/Ctnna1/Cdk6/Lag3/Mag/Sema4a/Anxa1	34
GO:0009062	BP	GO:0009062	fatty acid catabolic process	15/1957	108/28564	0.00683184	0.0360466	0.0249159	Echs1/Abcd3/Decr1/Abcd1/Etfdh/Eci2/Akt2/Acot7/Cpt1a/Aig1/Eci1/Hsd17b4/Auh/Acot8/Acox1	15
GO:0019319	BP	GO:0019319	hexose biosynthetic process	14/1957	98/28564	0.00687143	0.0361409	0.024981	Gapdh/Tpi1/Eno1/Pgk1/Stk11/Fam3a/Ranbp2/Cry1/Nln/Gpt/Clk2/Crtc2/Ogt/Wdr5	14
GO:1900181	BP	GO:1900181	negative regulation of protein localization to nucleus	8/1957	42/28564	0.00694946	0.0361409	0.024981	Ei24/App/Lilrb4a/Mfhas1/Ilrun/Ctnna1/Chp1/Sin3a	8
GO:0000491	BP	GO:0000491	small nucleolar ribonucleoprotein complex assembly	4/1957	12/28564	0.00696154	0.0361409	0.024981	Znhit6/Shq1/Pih1d1/Znhit3	4
GO:0001781	BP	GO:0001781	neutrophil apoptotic process	4/1957	12/28564	0.00696154	0.0361409	0.024981	Pik3cd/Il18/Fcgr2b/Anxa1	4
GO:0002176	BP	GO:0002176	male germ cell proliferation	4/1957	12/28564	0.00696154	0.0361409	0.024981	Il18/Eif2s2/Cib1/Prdx4	4
GO:0006047	BP	GO:0006047	UDP-N-acetylglucosamine metabolic process	4/1957	12/28564	0.00696154	0.0361409	0.024981	Gne/Gfpt1/Uap1l1/Gnpda2	4
GO:0043301	BP	GO:0043301	negative regulation of leukocyte degranulation	4/1957	12/28564	0.00696154	0.0361409	0.024981	Hmox1/Nckap1l/Spi1/Abr	4
GO:0043653	BP	GO:0043653	mitochondrial fragmentation involved in apoptotic process	4/1957	12/28564	0.00696154	0.0361409	0.024981	Mff/Bax/Vps35/Atg3	4
GO:0060767	BP	GO:0060767	epithelial cell proliferation involved in prostate gland development	4/1957	12/28564	0.00696154	0.0361409	0.024981	Ctnnb1/Stk11/Wdr77/Ar	4
GO:0090232	BP	GO:0090232	positive regulation of spindle checkpoint	4/1957	12/28564	0.00696154	0.0361409	0.024981	Dync1li1/Incenp/Mad1l1/Cdca8	4
GO:0090267	BP	GO:0090267	positive regulation of mitotic cell cycle spindle assembly checkpoint	4/1957	12/28564	0.00696154	0.0361409	0.024981	Dync1li1/Incenp/Mad1l1/Cdca8	4
GO:0090309	BP	GO:0090309	positive regulation of DNA methylation-dependent heterochromatin formation	4/1957	12/28564	0.00696154	0.0361409	0.024981	Trim28/Dnmt1/Tasor/Pphln1	4
GO:0006305	BP	GO:0006305	DNA alkylation	11/1957	69/28564	0.00696758	0.0361409	0.024981	Trim28/Zmpste24/Dnmt1/Ppm1d/Kdm1b/Ehmt2/Mis18a/Ezh2/Smarca4/Dnmt3a/Prmt5	11
GO:0006306	BP	GO:0006306	DNA methylation	11/1957	69/28564	0.00696758	0.0361409	0.024981	Trim28/Zmpste24/Dnmt1/Ppm1d/Kdm1b/Ehmt2/Mis18a/Ezh2/Smarca4/Dnmt3a/Prmt5	11
GO:0009123	BP	GO:0009123	nucleoside monophosphate metabolic process	11/1957	69/28564	0.00696758	0.0361409	0.024981	Pnp/Upp1/Atic/Tk2/Dhodh/Nme1/Adss/Dck/Tyms/Nudt2/Adsl	11
GO:0016447	BP	GO:0016447	somatic recombination of immunoglobulin gene segments	11/1957	69/28564	0.00696758	0.0361409	0.024981	Pms2/Il27ra/Ercc1/Rnf8/Nbn/Msh3/Xrcc4/Ezh2/Stat6/Clcf1/Tfrc	11
GO:0042440	BP	GO:0042440	pigment metabolic process	11/1957	69/28564	0.00696758	0.0361409	0.024981	Hmox1/Blvrb/Hmbs/Tmem14c/Abcb7/Pgrmc1/Slc25a39/Hmox2/Cox10/Rab38/Fech	11
GO:0051310	BP	GO:0051310	metaphase plate congression	11/1957	69/28564	0.00696758	0.0361409	0.024981	Chmp5/Trappc12/Incenp/Spice1/Cenpq/Mad1l1/Cdca8/Seh1l/Mis12/Nup62/Vps4b	11
GO:1901224	BP	GO:1901224	positive regulation of NIK/NF-kappaB signaling	11/1957	69/28564	0.00696758	0.0361409	0.024981	Ago3/Il1b/Eif2ak2/App/Il18/Il18r1/Tradd/Rc3h2/Traf6/Lims1/Tnf	11
GO:0045930	BP	GO:0045930	negative regulation of mitotic cell cycle	27/1957	238/28564	0.00697628	0.0361537	0.0249899	Fbxo7/Jade1/Ctnnb1/Dync1li1/Brd7/Gpr132/Rps27l/Ccng1/Ppp2r5c/Incenp/Pml/Mad1l1/Rad50/Plk3/Nbn/Prmt2/Cdca8/Cdc73/Ezh2/Fzr1/Anapc15/Taok3/Ccnd1/Aven/Xpc/Tnf/Casp2	27
GO:0072330	BP	GO:0072330	monocarboxylic acid biosynthetic process	25/1957	216/28564	0.00717177	0.03708	0.0256301	Pkm/Gatm/Ldha/Abcd3/Abcd1/Elovl5/Il1b/Mif/Apoc1/Pecr/Prxl2b/Acly/Acot7/Srebf1/Stard4/Prkag1/Ndufab1/Daglb/Wdtc1/Gstm1/Fabp5/Prmt3/Mid1ip1/Anxa1/Lpgat1	25
GO:0006221	BP	GO:0006221	pyrimidine nucleotide biosynthetic process	6/1957	26/28564	0.00718683	0.03708	0.0256301	Upp1/Slc4a7/Dhodh/Nme1/Cmpk2/Tyms	6
GO:0010165	BP	GO:0010165	response to X-ray	6/1957	26/28564	0.00718683	0.03708	0.0256301	Kars/Ercc1/Xrcc4/Ercc8/Xrcc6/Anxa1	6
GO:0035739	BP	GO:0035739	CD4-positive, alpha-beta T cell proliferation	6/1957	26/28564	0.00718683	0.03708	0.0256301	Arg2/Vsir/Lilrb4a/Tgfbr2/Prkcq/Twsg1	6
GO:0044030	BP	GO:0044030	regulation of DNA methylation	6/1957	26/28564	0.00718683	0.03708	0.0256301	Zmpste24/Dnmt1/Kdm1b/Ehmt2/Mis18a/Prmt5	6
GO:1900024	BP	GO:1900024	regulation of substrate adhesion-dependent cell spreading	10/1957	60/28564	0.00720537	0.0371099	0.0256508	Crk/Itgb3/Triobp/Tesk1/Dnm2/Hpse/Cib1/Mdk/Lims1/Ap1ar	10
GO:2001238	BP	GO:2001238	positive regulation of extrinsic apoptotic signaling pathway	10/1957	60/28564	0.00720537	0.0371099	0.0256508	Bcl2l14/Bid/Psen2/Pml/Ripk1/Dapk3/Ctnna1/Trps1/Tnf/Casp8	10
GO:0046456	BP	GO:0046456	icosanoid biosynthetic process	9/1957	51/28564	0.00723874	0.037216	0.0257241	Il1b/Mif/Prxl2b/Alox5ap/Mgst3/Daglb/Lta4h/Fabp5/Anxa1	9
GO:1903426	BP	GO:1903426	regulation of reactive oxygen species biosynthetic process	9/1957	51/28564	0.00723874	0.037216	0.0257241	Ndufc2/Abcd1/Abcb7/Arg2/Ncf2/Hdac4/Clcn3/Cflar/Ogt	9
GO:0006520	BP	GO:0006520	amino acid metabolic process	30/1957	273/28564	0.00726988	0.0373431	0.025812	Scly/Fh1/Gcsh/Bcat2/Accs/Kars/Acy1/Arg2/Asl/Got2/Mccc2/Ucp2/Pycrl/Tars/Gfpt1/Apip/Yars/Slc7a7/Mri1/Slc38a1/Yars2/Hgd/Lrrc47/Adss/Mars1/Enoph1/Adi1/Auh/Mmut/Ttc36	30
GO:1901989	BP	GO:1901989	positive regulation of cell cycle phase transition	16/1957	119/28564	0.00727699	0.0373467	0.0258145	Aif1/Paf1/Eif4g1/Lsm10/App/Mad1l1/Cdc73/Cul4b/Ezh2/Mta3/Rptor/Ccnd1/Vps4b/Anxa1/Ube2e2/Sin3a	16
GO:0002562	BP	GO:0002562	somatic diversification of immune receptors via germline recombination within a single locus	12/1957	79/28564	0.00731692	0.0373955	0.0258483	Pms2/Il27ra/Ercc1/Rnf8/Nbn/Msh3/Xrcc4/Ezh2/Stat6/Clcf1/Xrcc6/Tfrc	12
GO:0016239	BP	GO:0016239	positive regulation of macroautophagy	12/1957	79/28564	0.00731692	0.0373955	0.0258483	Hmox1/Irgm1/Irgm2/Vps13d/Rab3gap1/Wdr45/Tsc1/Pink1/Tom1/Dcn/Rufy4/Pim2	12
GO:0016444	BP	GO:0016444	somatic cell DNA recombination	12/1957	79/28564	0.00731692	0.0373955	0.0258483	Pms2/Il27ra/Ercc1/Rnf8/Nbn/Msh3/Xrcc4/Ezh2/Stat6/Clcf1/Xrcc6/Tfrc	12
GO:0000387	BP	GO:0000387	spliceosomal snRNP assembly	7/1957	34/28564	0.00732503	0.0373955	0.0258483	Ddx20/Wdr77/Clns1a/Gemin8/Prpf31/Prmt5/Gemin6	7
GO:0002675	BP	GO:0002675	positive regulation of acute inflammatory response	7/1957	34/28564	0.00732503	0.0373955	0.0258483	Fcer1g/Il1b/Pik3cg/Alox5ap/Fcgr1/Btk/Tnf	7
GO:0032816	BP	GO:0032816	positive regulation of natural killer cell activation	7/1957	34/28564	0.00732503	0.0373955	0.0258483	Il18/Bloc1s6/Tox/Il15ra/Tyk2/Ap1g1/Il12b	7
GO:0046889	BP	GO:0046889	positive regulation of lipid biosynthetic process	15/1957	109/28564	0.00743348	0.0378828	0.0261851	Il1a/Abcd1/Elovl5/Il1b/Srebf1/Stard4/Fdps/Scarb1/Rptor/Rab38/Chp1/Mid1ip1/Anxa1/Lpgat1/Tnf	15
GO:0090263	BP	GO:0090263	positive regulation of canonical Wnt signaling pathway	15/1957	109/28564	0.00743348	0.0378828	0.0261851	Wls/Frat1/Thra/Csnk1g1/Hhex/Lrrk1/Tmem9/Bambi/Vps35/Lrrk2/Dapk3/Tbl1xr1/Rnf220/Pin1/Gskip	15
GO:0070374	BP	GO:0070374	positive regulation of ERK1 and ERK2 cascade	26/1957	228/28564	0.00748932	0.038134	0.0263587	Ccl12/Il1a/Glipr2/Sema7a/Abca7/Scimp/Il1b/Mif/Ccl8/Ptpn22/Ccl24/Itgb3/F2r/App/Rap1a/Ccl3/Map2k7/Mfhas1/Cib1/Nelfe/Ccl22/Ccl6/Myh9/Map2k1/Cflar/Ccl4	26
GO:0001952	BP	GO:0001952	regulation of cell-matrix adhesion	17/1957	130/28564	0.00762197	0.0387079	0.0267554	Cdkn2a/Mmp14/Ninj1/Itgb3/Peak1/Bst1/Rasa1/Hpse/Cib1/Plau/Gpm6b/Dapk3/Myh9/Lims1/Tsc1/Cdk6/Dusp22	17
GO:0033138	BP	GO:0033138	positive regulation of peptidyl-serine phosphorylation	17/1957	130/28564	0.00762197	0.0387079	0.0267554	Txn1/Eif4g1/Irgm1/Mif/Dock7/Hcls1/Irgm2/Akt2/App/Bag4/Araf/Rptor/Sh2d3c/Pink1/Tfrc/Tnf/Cnot9	17
GO:2000278	BP	GO:2000278	regulation of DNA biosynthetic process	17/1957	130/28564	0.00762197	0.0387079	0.0267554	Pkib/Gnl3l/Jade1/Ctnnb1/Rfc2/Meaf6/Pml/Dnajc2/Pnkp/Gfer/Map2k7/Polg2/Acd/Prkcq/Men1/Tnf/Ten1	17
GO:0032271	BP	GO:0032271	regulation of protein polymerization	24/1957	206/28564	0.00767291	0.0389107	0.0268955	Vdac2/Scin/Twf2/Rictor/Nckap1l/Snx9/Washc1/Nck1/Ccl24/Cyfip1/Prune1/Hcls1/Arpc4/Ssh2/Capg/Rasa1/Gba2/Bag4/Myo1c/Rangrf/Twf1/Cdc42ep2/Fes/Git1	24
GO:0045861	BP	GO:0045861	negative regulation of proteolysis	38/1957	368/28564	0.00774917	0.0389107	0.0268955	Serpina3g/Cstb/Cdkn2a/Gapdh/Gpx1/Renbp/Pdcl3/Cst7/Serpinb9/Sorl1/Rffl/Serpinb6b/Psen2/Akt2/App/Pml/Mical1/Usp9x/Ifi204/Sufu/Tmed10/Pih1d1/Furin/Bcl2l12/Plau/Lrrk2/Serpinb6a/Cst3/Rnf34/Anks1/Usp14/Caap1/Ifi214/Slpi/Cflar/Ogt/Ttc36/Tnf	38
GO:0001787	BP	GO:0001787	natural killer cell proliferation	5/1957	19/28564	0.00776209	0.0389107	0.0268955	Ptpn22/Il18/Elf4/Tyk2/Il12b	5
GO:0002827	BP	GO:0002827	positive regulation of T-helper 1 type immune response	5/1957	19/28564	0.00776209	0.0389107	0.0268955	Il1b/Il18/Il27ra/Il18r1/Il12b	5
GO:0006123	BP	GO:0006123	mitochondrial electron transport, cytochrome c to oxygen	5/1957	19/28564	0.00776209	0.0389107	0.0268955	Cox5a/Cox8a/Cox6a1/Cox7a2/Cox4i2	5
GO:0018195	BP	GO:0018195	peptidyl-arginine modification	5/1957	19/28564	0.00776209	0.0389107	0.0268955	Wdr77/Clns1a/Prmt2/Prmt3/Prmt5	5
GO:0032700	BP	GO:0032700	negative regulation of interleukin-17 production	5/1957	19/28564	0.00776209	0.0389107	0.0268955	Nckap1l/Arg2/Vsir/Il27ra/Il12b	5
GO:0043249	BP	GO:0043249	erythrocyte maturation	5/1957	19/28564	0.00776209	0.0389107	0.0268955	G6pdx/Fam210b/Ptbp3/Ercc2/Bap1	5
GO:0045579	BP	GO:0045579	positive regulation of B cell differentiation	5/1957	19/28564	0.00776209	0.0389107	0.0268955	Pnp/Mmp14/Nckap1l/Spi1/Ppp2r3c	5
GO:0051315	BP	GO:0051315	attachment of mitotic spindle microtubules to kinetochore	5/1957	19/28564	0.00776209	0.0389107	0.0268955	Incenp/Mad1l1/Cdca8/Seh1l/Mis12	5
GO:0080182	BP	GO:0080182	histone H3-K4 trimethylation	5/1957	19/28564	0.00776209	0.0389107	0.0268955	H1f2/Ctr9/H1f3/Nfyc/Nfya	5
GO:1902430	BP	GO:1902430	negative regulation of amyloid-beta formation	5/1957	19/28564	0.00776209	0.0389107	0.0268955	Abca7/Sorl1/Rtn3/Gga3/Pin1	5
GO:1903214	BP	GO:1903214	regulation of protein targeting to mitochondrion	5/1957	19/28564	0.00776209	0.0389107	0.0268955	Cdkn2a/Srebf1/Bag4/Lrrk2/Pink1	5
GO:1903232	BP	GO:1903232	melanosome assembly	5/1957	19/28564	0.00776209	0.0389107	0.0268955	Rab32/Ap1s2/Rab38/Ap3b1/Ap1g1	5
GO:1905146	BP	GO:1905146	lysosomal protein catabolic process	5/1957	19/28564	0.00776209	0.0389107	0.0268955	Lamp2/Psap/Vps35/Laptm4b/Dpp7	5
GO:0033674	BP	GO:0033674	positive regulation of kinase activity	44/1957	440/28564	0.00777135	0.0389236	0.0269045	Snx9/Ccny/Unc119/Il1rn/Irgm1/Il1b/Mif/Pik3cg/Ppp2ca/Cdk5rap1/Itgb3/Ptpn1/Stk11/Irgm2/App/Il18/Mnat1/Rap1a/Map2k6/Rad50/Nbn/Tgfbr2/Ezh2/Map2k7/Pih1d1/Tab2/Ranbp2/Traf6/Taok3/Cib1/Vav2/Tsacc/Lrrk2/Rptor/Ccnd1/Csk/Map2k1/Zfp91/Pxn/Xrcc6/Map3k11/Tnf/Il12b/Ppp2r3c	44
GO:0002709	BP	GO:0002709	regulation of T cell mediated immunity	16/1957	120/28564	0.00787697	0.0393924	0.0272285	Pnp/Nckap1l/Pvr/H2-T22/Il1b/Cd1d1/Vsir/Fbxo38/Il18/H2-T24/Il18r1/Lilrb4a/Traf6/H60b/Dusp22/Il12b	16
GO:0008286	BP	GO:0008286	insulin receptor signaling pathway	18/1957	141/28564	0.00787848	0.0393924	0.0272285	Il1b/Sorl1/Nck1/Ptpn1/Akt2/Eif4ebp2/Pid1/Eif4ebp1/Srebf1/Sos1/Pdpk1/Zbtb7b/Ctsd/Lonp1/Map2k1/Prkcq/Ogt/Tnf	18
GO:0008361	BP	GO:0008361	regulation of cell size	25/1957	218/28564	0.00803444	0.0400785	0.0277027	Twf2/Sema7a/Cyfip1/Sema4b/Arhgap4/Clns1a/Bcl11a/Eif2b2/Dnm2/Clcn3/Akt3/Ulk2/Ccdc51/Limk1/Rptor/Wdtc1/Anapc2/Tsc1/Mag/Sema4a/Ogt/Slc12a9/Shtn1/Sin3a/Dpysl2	25
GO:0035794	BP	GO:0035794	positive regulation of mitochondrial membrane permeability	8/1957	43/28564	0.00803633	0.0400785	0.0277027	Vdac2/Bid/Casp6/Mul1/Chchd10/Bax/Hebp2/Spg7	8
GO:0060338	BP	GO:0060338	regulation of type I interferon-mediated signaling pathway	8/1957	43/28564	0.00803633	0.0400785	0.0277027	Isg15/Irf7/Oas1g/Ttll12/Mul1/Irf3/Nlrc5/Cnot7	8
GO:0031023	BP	GO:0031023	microtubule organizing center organization	19/1957	152/28564	0.00805787	0.0401515	0.0277532	Mdm1/Pard6a/Ctnnb1/Dync1li1/Cep295/Chmp5/Spice1/Patj/Sac3d1/Ubxn2b/Haus3/Ppp1r35/Bnip2/Haus8/Nup62/Vps4b/Haus5/Haus2/Fes	19
GO:0051057	BP	GO:0051057	positive regulation of small GTPase mediated signal transduction	12/1957	80/28564	0.00808519	0.0402532	0.0278235	Gpr65/Pik3cg/Prag1/Arhgef3/F2r/Dynlt1f/Dynlt1c/Sos1/Bnip2/Stk19/Map2k1/Shoc2	12
GO:0021700	BP	GO:0021700	developmental maturation	39/1957	381/28564	0.00811199	0.0403521	0.0278919	Ebp/G6pdx/Fam210b/Adgrl1/Atp6v1e1/Atp6v1f/Washc1/Ctnnb1/Atp6v1d/Cbfb/Wdr77/Psen2/Bcl11a/Sirt2/App/Cd63/Ptbp3/Trpc4ap/Atp6v1b2/Rab32/Bloc1s6/Atp6v0d1/Ankrd27/C1qa/Arcn1/Clcn3/Vps35/Lrrk2/Ercc2/Nsun2/Rab38/Anapc2/Btk/Anks1/Ift80/Bap1/Ap1g1/Rfx3/Bfsp2	39
GO:0000724	BP	GO:0000724	double-strand break repair via homologous recombination	20/1957	163/28564	0.00817067	0.0406093	0.0280697	Sem1/Zswim7/Mcm3/Exd2/Helq/Xrcc1/Nsmce1/Ppp4c/Mcm2/Meaf6/Dmap1/Nbn/Rmi1/Ap5s1/Rpa1/Rmi2/Rad51d/Rad52/Ap5z1/Wdr48	20
GO:0120162	BP	GO:0120162	positive regulation of cold-induced thermogenesis	14/1957	100/28564	0.00819853	0.0406214	0.028078	Gatm/Plac8/Fh1/Decr1/Thra/Il18/Ucp2/Zbtb7b/Appl2/Smarca4/Stat6/Fabp5/Ppargc1b/Ogt	14
GO:0048588	BP	GO:0048588	developmental cell growth	31/1957	287/28564	0.00820256	0.0406214	0.028078	Twf2/G6pdx/Rbm10/Sema7a/Ctnnb1/Cyfip1/Sema4b/Arhgap4/Stk11/Mul1/Bcl11a/App/Tomm70a/Eif2b2/Usp9x/Prmt2/Fdps/Dnm2/Tgfbr2/Ulk2/Rnf157/Limk1/Itsn2/Anapc2/Ssna1/Mag/Sema4a/Pin1/Shtn1/Sin3a/Dpysl2	31
GO:0007029	BP	GO:0007029	endoplasmic reticulum organization	13/1957	90/28564	0.00821362	0.0406214	0.028078	Retreg2/Get4/Tmem38b/Stx18/Rtn3/Lnpk/Lrrk2/Emc2/Rab3gap1/Cacna1s/Tor1aip2/Shtn1/Gak	13
GO:0031638	BP	GO:0031638	zymogen activation	13/1957	90/28564	0.00821362	0.0406214	0.028078	Mmp14/Eno1/Casp9/Casp6/C1ra/Cd5l/Pgk1/Vsir/Ifi204/Furin/Plau/Ifi214/Casp8	13
GO:0042267	BP	GO:0042267	natural killer cell mediated cytotoxicity	13/1957	90/28564	0.00821362	0.0406214	0.028078	Sh2d1a/Prdx1/Crk/Pvr/Serpinb9/Il18/Klrk1/Stx11/Gfer/H60b/Lag3/Ap1g1/Il12b	13
GO:0048259	BP	GO:0048259	regulation of receptor-mediated endocytosis	17/1957	131/28564	0.00821494	0.0406214	0.028078	Unc119/Atad1/Apoc1/Itgb3/Nsf/Sirt2/Arf1/App/Cd63/Atxn2/Dnm2/Rin3/Anxa2/Lrpap1/Pip5k1c/Arc/Cbl	17
GO:0006959	BP	GO:0006959	humoral immune response	32/1957	299/28564	0.00834707	0.0412398	0.0285055	C1qb/Gapdh/Wfdc17/Cxcl9/Sh2d1a/Pglyrp1/Cfp/Lgals3/Il1b/Ccl8/Cr2/Cxcl11/C1ra/C1s1/Tfe3/Cd5l/Bcl3/C2/C1qc/App/Cxcl10/Fam3a/Acod1/C1qa/Cxcl2/Cr1l/Cfb/Ccl22/Fcgr2b/Slpi/Tnf/Ppp2r3c	32
GO:0010810	BP	GO:0010810	regulation of cell-substrate adhesion	26/1957	230/28564	0.00835741	0.0412558	0.0285166	Cdkn2a/Mmp14/Ninj1/Crk/Hsd17b12/Lgals1/Itgb3/Triobp/Peak1/Tesk1/Bst1/Dnm2/Rasa1/Hpse/Cib1/Plau/Mdk/Gpm6b/Dapk3/Myh9/Lims1/Ap1ar/Tsc1/Cdk6/Men1/Dusp22	26
GO:0030177	BP	GO:0030177	positive regulation of Wnt signaling pathway	18/1957	142/28564	0.00846053	0.0417295	0.028844	Wls/Frat1/Thra/Csnk1g1/Hhex/Lrrk1/Tmem9/Bambi/Cdc73/Vps35/Lrrk2/Smarca4/Dapk3/Tbl1xr1/Rnf220/Pin1/Zranb1/Gskip	18
GO:0002444	BP	GO:0002444	myeloid leukocyte mediated immunity	16/1957	121/28564	0.00851586	0.0419669	0.0290081	Myo1f/Hmox1/Vamp8/Irak4/Fcer1g/Wdr1/Spi1/Fcgr1/Stx11/Pdpk1/Abr/Milr1/Btk/Myd88/Fes/Anxa3	16
GO:0007007	BP	GO:0007007	inner mitochondrial membrane organization	7/1957	35/28564	0.00862597	0.0422418	0.0291981	Uqcc3/Timm9/Adck1/Tomm70a/Chchd10/Bax/Pink1	7
GO:0010923	BP	GO:0010923	negative regulation of phosphatase activity	7/1957	35/28564	0.00862597	0.0422418	0.0291981	Nckap1l/Ppp1r9b/Uri1/Ppp1r35/Bag4/Chp1/Tnf	7
GO:0072576	BP	GO:0072576	liver morphogenesis	7/1957	35/28564	0.00862597	0.0422418	0.0291981	Cdkn2a/Il18/Plau/Mdk/Lims1/Cflar/Tnf	7
GO:1903901	BP	GO:1903901	negative regulation of viral life cycle	7/1957	35/28564	0.00862597	0.0422418	0.0291981	Ifitm3/Trim30a/Bst2/Rad50/Nbn/Trim25/Trim12c	7
GO:2000515	BP	GO:2000515	negative regulation of CD4-positive, alpha-beta T cell activation	7/1957	35/28564	0.00862597	0.0422418	0.0291981	Arg2/Cbfb/Vsir/Rc3h2/Zbtb7b/Twsg1/Anxa1	7
GO:0042093	BP	GO:0042093	T-helper cell differentiation	11/1957	71/28564	0.0086369	0.0422418	0.0291981	Bcl3/Il18/Il18r1/Rc3h2/Rora/Zbtb7b/Stat6/Sema4a/Anxa1/Men1/Il12b	11
GO:0042509	BP	GO:0042509	regulation of tyrosine phosphorylation of STAT protein	11/1957	71/28564	0.0086369	0.0422418	0.0291981	Hcls1/Parp9/Il18/Nf2/Prmt2/Il22ra2/Cnot7/Sh2b3/Clcf1/Tnf/Il12b	11
GO:0070936	BP	GO:0070936	protein K48-linked ubiquitination	11/1957	71/28564	0.0086369	0.0422418	0.0291981	Gabarap/Rnf115/Ube2e3/Rffl/Fbxo38/Rnf8/Rnf5/Ube2r2/Ttc3/Rnf34/Ube2e2	11
GO:1904377	BP	GO:1904377	positive regulation of protein localization to cell periphery	11/1957	71/28564	0.0086369	0.0422418	0.0291981	Lgals3/Epb41/Pgrmc1/Ppp1r9b/Sqstm1/Cib1/Rangrf/Rab38/Atp2c1/Ptpn9/Tnf	11
GO:0033233	BP	GO:0033233	regulation of protein sumoylation	6/1957	27/28564	0.00871445	0.0425496	0.0294108	Cdkn2a/Uba2/Gnl3l/Ctnnb1/Mul1/Hdac4	6
GO:0090151	BP	GO:0090151	establishment of protein localization to mitochondrial membrane	6/1957	27/28564	0.00871445	0.0425496	0.0294108	Timm9/Mtch2/Oxa1l/Tomm70a/Bax/Ap3b1	6
GO:0010948	BP	GO:0010948	negative regulation of cell cycle process	32/1957	300/28564	0.0087479	0.0426581	0.0294859	Fbxo7/Mdm1/Jade1/Dync1li1/Brd7/Gpr132/Rps27l/Ccng1/Ppp2r5c/Parp9/Incenp/Pml/Mad1l1/Rad50/Plk3/Nbn/Prmt2/Cdca8/Mapk14/Atrx/Cdc73/Ezh2/Fzr1/Cry1/Anapc15/Taok3/Nsun2/Ccnd1/Aven/Xpc/Men1/Casp2	32
GO:0043484	BP	GO:0043484	regulation of RNA splicing	22/1957	186/28564	0.00875132	0.0426581	0.0294859	Slirp/Sf1/Rbm10/Tada2b/Tada1/Usp22/Taf6l/Wdr77/Akt2/Clns1a/Srsf9/Ptbp3/Dazap1/Taf12/Rbm15/Zfp64/Clk2/Celf4/Prmt5/Grsf1/Pcbp4/Supt3	22
GO:2000779	BP	GO:2000779	regulation of double-strand break repair	17/1957	132/28564	0.00884431	0.0430754	0.0297742	Fh1/Nudt16l1/Phf10/Helq/Brd7/Ppp4c/Meaf6/Pml/Dmap1/Pnkp/Trip12/Smarca4/Smarcd1/Smarcb1/Rmi2/Rnf169/Wdr48	17
GO:0044409	BP	GO:0044409	entry into host	14/1957	101/28564	0.00893406	0.0434761	0.0300512	Ifitm3/Vamp8/Trim30a/Lgals1/Exoc7/Itgb3/Bsg/Rad50/Nbn/Furin/Smpd1/Trim25/Cd209b/Trim12c	14
GO:0097581	BP	GO:0097581	lamellipodium organization	13/1957	91/28564	0.00899765	0.043749	0.0302399	Coro1b/Twf2/Nck1/Cyfip1/Myo9b/Bin3/Hdac4/Dnm2/Snx2/Vav2/Twf1/Pxn/P2ry12	13
GO:1903409	BP	GO:1903409	reactive oxygen species biosynthetic process	10/1957	62/28564	0.00908158	0.0441203	0.0304965	Ndufc2/Abcd1/Abcb7/Arg2/Ncf2/Hdac4/Clcn3/Cflar/Acox1/Ogt	10
GO:0000819	BP	GO:0000819	sister chromatid segregation	27/1957	243/28564	0.00910797	0.0442116	0.0305596	Nek6/Phf10/Dync1li1/Brd7/Chmp5/Incenp/Spice1/Tasor/Abraxas2/Ripor2/Esco1/Mad1l1/Cdca8/Pds5b/Atrx/Seh1l/Anapc15/Smarca4/Smarcd1/Mzt1/Anapc2/Smarcb1/Mis12/Nup62/Rmi2/Vps4b/Ncapd3	27
GO:0043491	BP	GO:0043491	protein kinase B signaling	24/1957	209/28564	0.00911592	0.0442133	0.0305608	Gpx1/Rictor/Il1b/Rnf41/Pik3cg/Pik3cd/Ppp2ca/Hcls1/Stk11/Akt2/Mul1/Sirt2/Il18/Plk3/Mfhas1/Hpse/Bag4/Cib1/Sh2b3/Mydgf/Rcn3/Clcf1/P2ry12/Tnf	24
GO:0031333	BP	GO:0031333	negative regulation of protein-containing complex assembly	19/1957	154/28564	0.00922635	0.0446946	0.0308935	Vdac2/Scin/Twf2/Lamp2/Trim30a/Sorl1/Tmc8/Thra/Aida/Sirt2/Ssh2/Eif4ebp1/Ankrd27/Capg/Vps35/Riok3/Nlrc3/Twf1/Ldlrad4	19
GO:0001782	BP	GO:0001782	B cell homeostasis	8/1957	44/28564	0.00924583	0.0446946	0.0308935	Nckap1l/Tnfrsf13b/Mif/Pik3cd/Sos1/Bax/Rc3h2/Ppp2r3c	8
GO:0008631	BP	GO:0008631	intrinsic apoptotic signaling pathway in response to oxidative stress	8/1957	44/28564	0.00924583	0.0446946	0.0308935	Gpx1/Diablo/Aldh2/Pml/Trap1/Pink1/Pdk1/Gskip	8
GO:2000008	BP	GO:2000008	regulation of protein localization to cell surface	8/1957	44/28564	0.00924583	0.0446946	0.0308935	Fcer1g/Abca7/Washc1/Ctnnb1/Rangrf/Tor1a/Gpm6b/Tnf	8
GO:0032388	BP	GO:0032388	positive regulation of intracellular transport	22/1957	187/28564	0.00929511	0.0448583	0.0310067	Trim28/Mff/Sorl1/Ptpn22/Stx18/Sar1b/Hcls1/Stk11/Akt2/Emd/Tardbp/Arf1/Dmap1/Tbc1d20/Oaz2/Nf2/Plk3/Mapk14/Anxa2/Cib1/Myo1c/Prkcq	22
GO:0051260	BP	GO:0051260	protein homooligomerization	22/1957	187/28564	0.00929511	0.0448583	0.0310067	Pkm/Tgm2/Ninj1/Elavl1/Mif/App/Ripor2/Ssbp1/Alox5ap/Acot13/Apip/Gbp5/Vps35/Cryz/Appl2/Rnf135/Arc/Crtc2/Kctd12/Kctd6/Pnpt1/Ehd3	22
GO:0007520	BP	GO:0007520	myoblast fusion	9/1957	53/28564	0.00932995	0.044952	0.0310714	Cxcl9/Ccl8/Casp1/Ripor2/Cxcl10/Mapk14/Myh9/Cacna1s/Cflar	9
GO:0045581	BP	GO:0045581	negative regulation of T cell differentiation	9/1957	53/28564	0.00932995	0.044952	0.0310714	Cdkn2a/Cbfb/Lilrb4a/Rc3h2/Zbtb7b/Mdk/Dtx1/Lag3/Anxa1	9
GO:0051402	BP	GO:0051402	neuron apoptotic process	35/1957	337/28564	0.00944238	0.0454561	0.0314198	Gapdh/Gpx1/Diablo/G6pdx/Hmox1/Casp9/Il1b/Casp6/Ctnnb1/Akt2/F2r/Casp1/App/Il18/Ccl3/Il27ra/Ncf2/Hdac4/Xrcc4/Bax/Map2k7/Pdpk1/Siah1a/Mdk/Ccnd1/Hyou1/Mag/Oxr1/Pink1/Nupr1/Clcf1/Map3k11/Pin1/Tnf/Casp2	35
GO:0006213	BP	GO:0006213	pyrimidine nucleoside metabolic process	4/1957	13/28564	0.0095164	0.0454742	0.0314324	Upp1/Tk2/Pycrl/Dck	4
GO:0009086	BP	GO:0009086	methionine biosynthetic process	4/1957	13/28564	0.0095164	0.0454742	0.0314324	Apip/Mri1/Enoph1/Adi1	4
GO:0030836	BP	GO:0030836	positive regulation of actin filament depolymerization	4/1957	13/28564	0.0095164	0.0454742	0.0314324	Wdr1/Dstn/Pdxp/Cfl2	4
GO:0051135	BP	GO:0051135	positive regulation of NK T cell activation	4/1957	13/28564	0.0095164	0.0454742	0.0314324	Cd1d1/Il18/Tyk2/Il12b	4
GO:0060213	BP	GO:0060213	positive regulation of nuclear-transcribed mRNA poly(A) tail shortening	4/1957	13/28564	0.0095164	0.0454742	0.0314324	Tob1/Polr2g/Ago2/Cnot7	4
GO:0070914	BP	GO:0070914	UV-damage excision repair	4/1957	13/28564	0.0095164	0.0454742	0.0314324	Ercc1/Cul4b/Xpc/Actr5	4
GO:0097421	BP	GO:0097421	liver regeneration	4/1957	13/28564	0.0095164	0.0454742	0.0314324	Hmox1/Gfer/Ezh2/Ccnd1	4
GO:0099532	BP	GO:0099532	synaptic vesicle endosomal processing	4/1957	13/28564	0.0095164	0.0454742	0.0314324	Vamp4/Ap1s2/Itsn2/Vti1a	4
GO:1990144	BP	GO:1990144	intrinsic apoptotic signaling pathway in response to hypoxia	4/1957	13/28564	0.0095164	0.0454742	0.0314324	Eno1/Hyou1/Map2k1/Pink1	4
GO:0002294	BP	GO:0002294	CD4-positive, alpha-beta T cell differentiation involved in immune response	11/1957	72/28564	0.00957977	0.0456273	0.0315382	Bcl3/Il18/Il18r1/Rc3h2/Rora/Zbtb7b/Stat6/Sema4a/Anxa1/Men1/Il12b	11
GO:0006949	BP	GO:0006949	syncytium formation	11/1957	72/28564	0.00957977	0.0456273	0.0315382	Cxcl9/Ccl8/Ccng1/Casp1/Ripor2/Cxcl10/Ercc1/Mapk14/Myh9/Cacna1s/Cflar	11
GO:0030968	BP	GO:0030968	endoplasmic reticulum unfolded protein response	11/1957	72/28564	0.00957977	0.0456273	0.0315382	Abca7/Nck1/Eif2ak2/Ptpn1/Bax/Cops5/Eif2s1/Erlec1/Ccnd1/Pigbos1/Creb3	11
GO:2001244	BP	GO:2001244	positive regulation of intrinsic apoptotic signaling pathway	11/1957	72/28564	0.00957977	0.0456273	0.0315382	Bid/S100a8/Nck1/Ei24/Mtch2/Prkra/Plscr1/Gsdme/Bax/Siah1a/Nupr1	11
GO:0007229	BP	GO:0007229	integrin-mediated signaling pathway	14/1957	102/28564	0.00972061	0.0461053	0.0318686	Fermt3/Isg15/Itgal/Fcer1g/Sema7a/Itgb3/Cd63/Tec/Zyx/Tspan32/Ctnna1/Lims1/Pxn/Fut8	14
GO:0090630	BP	GO:0090630	activation of GTPase activity	14/1957	102/28564	0.00972061	0.0461053	0.0318686	Gpr65/Crk/Dock7/Tbc1d8b/Akt2/Tbc1d14/Rasa1/Tbc1d9b/Abr/Tsc1/Tbc1d10b/Sipa1l3/Arhgap22/Sipa1l1	14
GO:2000117	BP	GO:2000117	negative regulation of cysteine-type endopeptidase activity	14/1957	102/28564	0.00972061	0.0461053	0.0318686	Gpx1/Cst7/Rffl/Akt2/Mical1/Ifi204/Pih1d1/Bcl2l12/Cst3/Rnf34/Caap1/Ifi214/Cflar/Tnf	14
GO:0000729	BP	GO:0000729	DNA double-strand break processing	5/1957	20/28564	0.00977512	0.0461053	0.0318686	Exd2/Helq/Rad50/Nbn/Rad52	5
GO:0002755	BP	GO:0002755	MyD88-dependent toll-like receptor signaling pathway	5/1957	20/28564	0.00977512	0.0461053	0.0318686	Cd300lf/Irf7/Irak2/Myd88/Tnip1	5
GO:0006085	BP	GO:0006085	acetyl-CoA biosynthetic process	5/1957	20/28564	0.00977512	0.0461053	0.0318686	Dlat/Pdhb/Acly/Ppcs/Pdk1	5
GO:0033599	BP	GO:0033599	regulation of mammary gland epithelial cell proliferation	5/1957	20/28564	0.00977512	0.0461053	0.0318686	Cdkn2a/Gpx1/Bax/Deaf1/Ccnd1	5
GO:0046835	BP	GO:0046835	carbohydrate phosphorylation	5/1957	20/28564	0.00977512	0.0461053	0.0318686	Nagk/Hk2/Galk1/Hk3/Ippk	5
GO:0060099	BP	GO:0060099	regulation of phagocytosis, engulfment	5/1957	20/28564	0.00977512	0.0461053	0.0318686	Nckap1l/Abca7/Fcgr1/Appl2/Rab31	5
GO:1900037	BP	GO:1900037	regulation of cellular response to hypoxia	5/1957	20/28564	0.00977512	0.0461053	0.0318686	Eno1/Hyou1/Map2k1/Pink1/Ogt	5
GO:1900117	BP	GO:1900117	regulation of execution phase of apoptosis	5/1957	20/28564	0.00977512	0.0461053	0.0318686	Rbm10/Rffl/Sirt2/Cxcr3/Rnf34	5
GO:1900227	BP	GO:1900227	positive regulation of NLRP3 inflammasome complex assembly	5/1957	20/28564	0.00977512	0.0461053	0.0318686	Ptpn22/Ppp2ca/Gbp5/Btk/Myd88	5
GO:0031341	BP	GO:0031341	regulation of cell killing	19/1957	155/28564	0.00985958	0.0464295	0.0320926	Pnp/Sh2d1a/Nckap1l/Crk/Pvr/H2-T22/Serpinb9/Cd1d1/Cd5l/Spi1/H2-T24/Klrk1/Clec7a/Cr1l/Gfer/H60b/Lag3/Ap1g1/Il12b	19
GO:0098813	BP	GO:0098813	nuclear chromosome segregation	35/1957	338/28564	0.00985978	0.0464295	0.0320926	Nek6/Washc1/Phf10/Dync1li1/Msh5/Brd7/Chmp5/Trappc12/Incenp/Spice1/Tasor/Abraxas2/Cenpq/Sirt2/Ripor2/Esco1/Ehmt2/Mad1l1/Cdca8/Pds5b/Rmi1/Atrx/Seh1l/Anapc15/Smarca4/Smarcd1/Mzt1/Anapc2/Smarcb1/Mis12/Nup62/Rmi2/Cenpx/Vps4b/Ncapd3	35
GO:0032368	BP	GO:0032368	regulation of lipid transport	20/1957	166/28564	0.00991899	0.0466705	0.0322593	Tspo/Il1a/Abca7/Surf4/Il1b/Washc1/Mif/Sar1b/Apoc1/Itgb3/Akt2/Map2k6/Atp8a1/Arv1/Xrcc4/Anxa2/Cry1/Furin/Lamtor1/Acsl4	20
GO:0000002	BP	GO:0000002	mitochondrial genome maintenance	7/1957	36/28564	0.0100888	0.047431	0.0327849	Mrpl17/Ssbp1/Tk2/Akt3/Polg2/Mef2a/Rnaseh1	7
GO:0048659	BP	GO:0048659	smooth muscle cell proliferation	23/1957	200/28564	0.0103472	0.0486067	0.0335976	Aif1/Tgm2/Hmox1/Irak4/Sf1/Rbm10/Dnmt1/Ctnnb1/Itgb3/Il18/Mnat1/Hdac4/Tgfbr2/Nampt/Foxj2/Traf6/Frs2/Calcrl/Ndrg2/Myd88/Xrcc6/Tnf/Il12b	23
GO:0046434	BP	GO:0046434	organophosphate catabolic process	18/1957	145/28564	0.0104165	0.0488928	0.0337953	Pnp/Dera/Nudt9/Abcd1/Pla2g15/Idh1/Upp1/Apoc1/Itpa/Ncf2/Acot7/Scarb1/Pdxp/Bpnt2/Cnp/Nudt16/Smpd1/Plbd1	18
GO:0002082	BP	GO:0002082	regulation of oxidative phosphorylation	6/1957	28/28564	0.0104611	0.0489052	0.0338039	Abcd1/Cox7a2/Pink1/Nupr1/Uqcc2/Tnf	6
GO:0016188	BP	GO:0016188	synaptic vesicle maturation	6/1957	28/28564	0.0104611	0.0489052	0.0338039	Atp6v1e1/Atp6v1f/Atp6v1d/Atp6v1b2/Atp6v0d1/Clcn3	6
GO:0032878	BP	GO:0032878	regulation of establishment or maintenance of cell polarity	6/1957	28/28564	0.0104611	0.0489052	0.0338039	Rictor/Rnf41/Ripor2/Llgl1/Flot2/Shtn1	6
GO:0036010	BP	GO:0036010	protein localization to endosome	6/1957	28/28564	0.0104611	0.0489052	0.0338039	Zdhhc1/Rab35/Sorl1/Micall1/Nf2/Vps35	6
GO:1900242	BP	GO:1900242	regulation of synaptic vesicle endocytosis	6/1957	28/28564	0.0104611	0.0489052	0.0338039	Snx9/Mff/Vamp4/Lrrk2/Tor1a/Pip5k1c	6
GO:0050851	BP	GO:0050851	antigen receptor-mediated signaling pathway	21/1957	178/28564	0.01054	0.0492347	0.0340317	Sh2d1a/Nckap1l/Cmtm3/Lgals3/Ptpn22/Stk11/Psen2/Eif2b2/Cd38/Usp9x/Tec/Sos1/Lilrb4a/Eif2b3/Bax/Rc3h2/Traf6/Eif2b5/Sla2/Btk/Dusp22	21
GO:0034446	BP	GO:0034446	substrate adhesion-dependent cell spreading	14/1957	103/28564	0.0105605	0.0492381	0.034034	Fermt3/Crk/Vamp3/Itgb3/Triobp/Peak1/Tesk1/Dnm2/Hpse/Cib1/Mdk/Lims1/Ap1ar/Pxn	14
GO:0062207	BP	GO:0062207	regulation of pattern recognition receptor signaling pathway	14/1957	103/28564	0.0105605	0.0492381	0.034034	Ninj1/Cd300lf/Trim30a/Irf7/Ptpn22/App/Nploc4/Acod1/Sec14l1/Mfhas1/Pdpk1/Riok3/Appl2/Ddx60	14
GO:0034314	BP	GO:0034314	Arp2/3 complex-mediated actin nucleation	8/1957	45/28564	0.0105859	0.0492381	0.034034	Coro1b/Washc1/Cyfip1/Arpc4/Gmfb/Arf1/Rnh1/Ap1ar	8
GO:0002293	BP	GO:0002293	alpha-beta T cell differentiation involved in immune response	11/1957	73/28564	0.0105999	0.0492381	0.034034	Bcl3/Il18/Il18r1/Rc3h2/Rora/Zbtb7b/Stat6/Sema4a/Anxa1/Men1/Il12b	11
GO:0046579	BP	GO:0046579	positive regulation of Ras protein signal transduction	11/1957	73/28564	0.0105999	0.0492381	0.034034	Gpr65/Pik3cg/Prag1/Arhgef3/F2r/Dynlt1f/Dynlt1c/Sos1/Stk19/Map2k1/Shoc2	11
GO:0046637	BP	GO:0046637	regulation of alpha-beta T cell differentiation	11/1957	73/28564	0.0105999	0.0492381	0.034034	Pnp/Nckap1l/Cd1d1/Cbfb/Il18/Lilrb4a/Tgfbr2/Rc3h2/Zbtb7b/Ap3b1/Anxa1	11
GO:0072665	BP	GO:0072665	protein localization to vacuole	11/1957	73/28564	0.0105999	0.0492381	0.034034	Lamp2/Scarb2/Sorl1/Ncoa4/Vps13c/Gga3/Vps13d/Vps37a/Vps37c/Ap3b1/Vps53	11
GO:0002228	BP	GO:0002228	natural killer cell mediated immunity	13/1957	93/28564	0.0107407	0.0498127	0.0344312	Sh2d1a/Prdx1/Crk/Pvr/Serpinb9/Il18/Klrk1/Stx11/Gfer/H60b/Lag3/Ap1g1/Il12b	13
GO:0070301	BP	GO:0070301	cellular response to hydrogen peroxide	13/1957	93/28564	0.0107407	0.0498127	0.0344312	Cdkn2a/Txn1/Fbxo7/Psap/Hk3/Ripk1/Trap1/Ezh2/Lrrk2/Stat6/Pink1/Sirpa/Anxa1	13
GO:0002090	BP	GO:0002090	regulation of receptor internalization	12/1957	83/28564	0.0107727	0.0499212	0.0345062	Atad1/Itgb3/Nsf/Sirt2/Arf1/App/Cd63/Atxn2/Rin3/Lrpap1/Pip5k1c/Arc	12
GO:0098798	CC	GO:0098798	mitochondrial protein-containing complex	80/1956	300/28585	9.76562e-27	6.70898e-24	4.2352e-24	Timm10b/Uqcc3/Atp5md/Ndufb8/Atp5j2/Cox5a/Mrps36/Ndufc2/Atp5c1/Cox8a/Uqcr11/Mrpl47/Uqcrq/Cox7b/Timm50/Cox6a1/Mrpl50/Pam16/Mrps11/Etfdh/Suclg1/Ndufa3/Mrpl55/Ndufs1/Malsu1/Ndufb10/Mrps14/Mrpl17/Ndufc1/Mrpl27/Sdhb/Timm9/Mrpl4/Ndufb3/Mrpl20/Cox7a2/Mrpl42/Tomm6/Tomm5/Mrpl34/Mrpl12/Mrpl22/Dlat/Mrps10/Mcub/Mccc2/Mrpl1/Ptcd3/Cox4i2/Pdhb/Sdhc/Mrps18a/Tomm70a/Mrpl37/Mrpl51/Chchd10/Mrpl13/Timm23/Mtx2/Lyrm4/m…	80
GO:0005759	CC	GO:0005759	mitochondrial matrix	67/1956	303/28585	6.76974e-18	2.3254e-15	1.46796e-15	Mrps36/Vdac2/Prdx1/Mrpl47/Fh1/Mrpl50/Pam16/Mrps11/Etfdh/Suclg1/Aldh2/Mrpl55/Malsu1/Mrps14/Mrpl17/Mrpl27/Tsfm/Mrpl4/Fastkd2/Mrpl20/Mrpl42/Got2/Ptpn1/Mrpl34/Mrpl12/Mrpl22/Dlat/Mrps10/Mccc2/Mrpl1/Mtres1/Ptcd3/Pdhb/Ssbp1/Mrps18a/Tfam/Mrpl37/Mrpl51/Mrpl13/Acot7/Dhx30/Ptcd1/mt-Rnr1/Fdps/Acot13/Ndufa9/Trap1/Nfs1/Ndufab1/Mrpl16/Polg2/Lrrk2/Mpv17l2/Lonp1/Mrpl44/Mtg2/Mrpl33/Tyms/Mrps25/Fdx1/Glrx2/Grsf1/Uqc…	67
GO:0000313	CC	GO:0000313	organellar ribosome	30/1956	93/28585	2.91516e-13	5.00678e-11	3.16064e-11	Mrpl47/Mrpl50/Mrps11/Mrpl55/Malsu1/Mrps14/Mrpl17/Mrpl27/Mrpl4/Mrpl20/Mrpl42/Mrpl34/Mrpl12/Mrpl22/Mrps10/Mrpl1/Ptcd3/Mrps18a/Mrpl37/Mrpl51/Mrpl13/mt-Rnr1/Ndufab1/Mrpl16/Mpv17l2/Mrpl44/Mtg2/Mrpl33/Mrps25/Mrps17	30
GO:0005761	CC	GO:0005761	mitochondrial ribosome	30/1956	93/28585	2.91516e-13	5.00678e-11	3.16064e-11	Mrpl47/Mrpl50/Mrps11/Mrpl55/Malsu1/Mrps14/Mrpl17/Mrpl27/Mrpl4/Mrpl20/Mrpl42/Mrpl34/Mrpl12/Mrpl22/Mrps10/Mrpl1/Ptcd3/Mrps18a/Mrpl37/Mrpl51/Mrpl13/mt-Rnr1/Ndufab1/Mrpl16/Mpv17l2/Mrpl44/Mtg2/Mrpl33/Mrps25/Mrps17	30
GO:0098687	CC	GO:0098687	chromosomal region	63/1956	367/28585	1.24493e-11	1.57641e-09	9.95146e-10	Ppp1ccb/Fbxo28/H4c4/Phf10/Dnmt1/Ppp2ca/H4c2/Dync1li1/Brd7/Xrcc1/Ppp2r5c/Chmp5/Trappc12/Nsmce1/Incenp/Psen2/Cenpq/Spout1/Dctn6/Anapc16/Meaf6/Pml/Ercc1/Mad1l1/Rad50/Rnf8/Nbn/Cdca8/Suv39h2/Atrx/Xrcc4/Mis18a/Cenpb/Ezh2/Pole3/Seh1l/H4c14/Polr2b/Smarca4/Smarcd1/Cenpl/Tox4/Thoc2/Acd/Orc2/Dapk3/Smarcb1/Mis12/Dnmt3a/Ppp2cb/H4c9/Cenpx/Dctn5/Thoc3/Rad51d/Ncapd3/Pold1/Alyref2/Men1/Sin3a/Dynlt3/Lrif1/Ten1	63
GO:0000315	CC	GO:0000315	organellar large ribosomal subunit	22/1956	59/28585	1.60624e-11	1.57641e-09	9.95146e-10	Mrpl47/Mrpl50/Mrpl55/Malsu1/Mrpl17/Mrpl27/Mrpl4/Mrpl20/Mrpl42/Mrpl34/Mrpl12/Mrpl22/Mrpl1/Mrps18a/Mrpl37/Mrpl51/Mrpl13/Ndufab1/Mrpl16/Mpv17l2/Mrpl44/Mrpl33	22
GO:0005762	CC	GO:0005762	mitochondrial large ribosomal subunit	22/1956	59/28585	1.60624e-11	1.57641e-09	9.95146e-10	Mrpl47/Mrpl50/Mrpl55/Malsu1/Mrpl17/Mrpl27/Mrpl4/Mrpl20/Mrpl42/Mrpl34/Mrpl12/Mrpl22/Mrpl1/Mrps18a/Mrpl37/Mrpl51/Mrpl13/Ndufab1/Mrpl16/Mpv17l2/Mrpl44/Mrpl33	22
GO:1905368	CC	GO:1905368	peptidase complex	34/1956	136/28585	2.51415e-11	2.15903e-09	1.36293e-09	Sem1/Psmc5/Psma6/Psma1/Psma5/Tada2b/Psma3/Adrm1/Psmd12/Tada1/Casp9/Psmb10/Psmd8/Casp6/Psmd11/Usp22/Psmb7/Psmd2/Ecpas/Taf6l/Casp1/Psmc1/Psma4/Psmb6/Spcs1/Taf12/Plau/Usp14/Psme4/Ubr1/Casp2/Spg7/Supt3/Casp8	34
GO:0030686	CC	GO:0030686	90S preribosome	15/1956	28/28585	5.11732e-11	3.90622e-09	2.46589e-09	Bop1/Utp20/Rsl1d1/Srfbp1/Imp4/Rrp36/Mphosph10/Wdr3/Kri1/Noc4l/Pes1/Noc2l/Heatr1/Utp4/Casp8	15
GO:0098800	CC	GO:0098800	inner mitochondrial membrane protein complex	35/1956	149/28585	8.44244e-11	5.79996e-09	3.66135e-09	Timm10b/Uqcc3/Atp5md/Ndufb8/Atp5j2/Cox5a/Ndufc2/Atp5c1/Cox8a/Uqcr11/Uqcrq/Cox7b/Timm50/Cox6a1/Pam16/Ndufa3/Ndufs1/Ndufb10/Ndufc1/Sdhb/Timm9/Ndufb3/Cox7a2/Mcub/Cox4i2/Sdhc/Chchd10/Timm23/Ndufs6/Ndufa9/Sdhd/Ndufab1/Dmac1/Ndufv3/Spg7	35
GO:0005770	CC	GO:0005770	late endosome	47/1956	244/28585	9.36697e-11	5.8501e-09	3.69301e-09	Gapdh/Vamp8/Lamp2/Cst7/Irgm1/Washc1/Sorl1/Ubxn6/Cd1d1/Micall1/Dync1li1/Psap/Chmp5/Bst2/Ecpas/Vps13c/F2r/Nbr1/Arf1/Cd63/Rap1a/Pip4p2/Vta1/Ankrd27/Tmem9/Pld3/Stx8/Anxa2/Clcn3/Ap5s1/Nsg2/Tsg101/Vps35/Sla2/Lrrk2/Rab31/Igf2r/Stard3/Cst3/Vti1a/Vipas39/Lamtor1/Map2k1/Laptm4b/Rubcn/Ap5z1/Sppl2a	47
GO:0005635	CC	GO:0005635	nuclear envelope	68/1956	440/28585	2.36634e-10	1.25399e-08	7.91609e-09	Gapdh/Atp5j2/Ebp/Eno1/Anxa4/Phf11b/Tor3a/Ranbp3/Nudt9/Nup54/Cmtm3/Tmem43/Surf4/Apeh/Mrps14/Zmpste24/Sorl1/Ctnnb1/Tmc8/Stx1a/Tm7sf2/Chmp5/Htatip2/Psen2/Plaat3/Emd/Phf11a/App/Pml/Alox5ap/Tbc1d20/Mad1l1/Hsd11b1/Mgst3/Xpot/Parp11/Bnip2/Dnajc2/Wdr3/Rasa1/Bax/Fzr1/Seh1l/Ranbp2/Lbr/Cse1l/Grk5/Nup188/Igf2r/Bicd2/Ddx19b/Tor1a/Cst3/Tor1aip1/Nup62/Nup93/Itpr3/Unc50/Syne1/Nemp2/Tmc6/Vps4b/Fancl/Dctn5/Rcc1/Gt…	68
GO:0000139	CC	GO:0000139	Golgi membrane	48/1956	259/28585	2.37291e-10	1.25399e-08	7.91609e-09	Vps45/Glipr2/Rab6a/Irgm1/Zdhhc17/Slc35a4/H2-T22/Wls/St3gal2/Slc30a5/Irgm2/Scyl3/Arf1/Tbc1d20/Abcb1b/Srebf1/Slc35b2/Arfgef2/Dnm2/Pld3/Spring1/Tmed10/Naa60/Gba2/Furin/Man1a2/Man1c1/Qsox1/Pgap2/Ldlrad4/Sec22b/Zdhhc13/Samd8/Tpst1/Unc50/Kdelr2/Chp1/Sacm1l/Cop1/Atp2c1/Rab26/Acbd3/Fkrp/Pitpnb/Trim23/Creb3/Copb2/Mbtps1	48
GO:0098803	CC	GO:0098803	respiratory chain complex	25/1956	91/28585	1.26294e-09	6.19743e-08	3.91227e-08	Uqcc3/Ndufb8/Cox5a/Ndufc2/Cox8a/Uqcr11/Uqcrq/Cox7b/Cox6a1/Ndufa3/Ndufs1/Ndufb10/Ndufc1/Sdhb/Ndufb3/Cox7a2/Cox4i2/Sdhc/Ndufs6/Coa6/Ndufa9/Sdhd/Ndufab1/Dmac1/Ndufv3	25
GO:1905369	CC	GO:1905369	endopeptidase complex	26/1956	100/28585	2.17167e-09	9.21584e-08	5.81771e-08	Sem1/Psmc5/Psma6/Psma1/Psma5/Psma3/Adrm1/Psmd12/Casp9/Psmb10/Psmd8/Casp6/Psmd11/Psmb7/Psmd2/Ecpas/Casp1/Psmc1/Psma4/Psmb6/Plau/Usp14/Psme4/Ubr1/Casp2/Casp8	26
GO:0019867	CC	GO:0019867	outer membrane	41/1956	216/28585	2.28049e-09	9.21584e-08	5.81771e-08	Bcl2a1b/Vdac2/Eno1/Tspo/Fam210b/Znfx1/Hk2/Bid/Atad1/Mff/Marchf5/Sfxn2/Exd2/Mtch2/Asl/Tomm6/Tomm5/Pgrmc1/Vps13c/Mul1/Gk/Emd/Tomm70a/Rab32/Nme1/Mtx2/Cpt1a/Vdac3/Bax/Armc1/Lrrk2/Usp30/Cisd2/Cnp/Itpr3/Pink1/Fundc1/Acsl4/Pigbos1/Itprip/Bri3bp	41
GO:0031968	CC	GO:0031968	organelle outer membrane	41/1956	216/28585	2.28049e-09	9.21584e-08	5.81771e-08	Bcl2a1b/Vdac2/Eno1/Tspo/Fam210b/Znfx1/Hk2/Bid/Atad1/Mff/Marchf5/Sfxn2/Exd2/Mtch2/Asl/Tomm6/Tomm5/Pgrmc1/Vps13c/Mul1/Gk/Emd/Tomm70a/Rab32/Nme1/Mtx2/Cpt1a/Vdac3/Bax/Armc1/Lrrk2/Usp30/Cisd2/Cnp/Itpr3/Pink1/Fundc1/Acsl4/Pigbos1/Itprip/Bri3bp	41
GO:0030139	CC	GO:0030139	endocytic vesicle	40/1956	213/28585	4.9049e-09	1.79851e-07	1.13535e-07	Fth1/Ftl1/Vamp8/Ap2s1/Lamp2/Scarb2/Irgm1/Scimp/Rab35/Vamp3/Heatr5a/Rab20/Ecpas/Rap1a/Vamp4/Rab32/Pip4p2/Rab43/Vps9d1/Stx11/Zyx/Capg/Dnm2/Rin3/Stx8/Gapvd1/Rab5c/Clcn3/Appl2/Myo1c/Rab31/Igf2r/Ap2a2/Rab38/Myh9/Cdc42ep2/Flot2/Rab8b/Ehd3/Anxa3	40
GO:0005746	CC	GO:0005746	mitochondrial respirasome	24/1956	90/28585	5.16301e-09	1.79851e-07	1.13535e-07	Uqcc3/Ndufb8/Cox5a/Ndufc2/Cox8a/Uqcr11/Uqcrq/Cox7b/Cox6a1/Ndufa3/Ndufs1/Ndufb10/Ndufc1/Sdhb/Ndufb3/Cox7a2/Cox4i2/Sdhc/Ndufs6/Ndufa9/Sdhd/Ndufab1/Dmac1/Ndufv3	24
GO:0070469	CC	GO:0070469	respirasome	25/1956	97/28585	5.35026e-09	1.79851e-07	1.13535e-07	Uqcc3/Ndufb8/Cox5a/Ndufc2/Cox8a/Uqcr11/Uqcrq/Cox7b/Cox6a1/Ndufa3/Ndufs1/Ndufb10/Ndufc1/Sdhb/Ndufb3/Cox7a2/Cox4i2/Sdhc/Ndufs6/Coa6/Ndufa9/Sdhd/Ndufab1/Dmac1/Ndufv3	25
GO:0030684	CC	GO:0030684	preribosome	22/1956	77/28585	5.49764e-09	1.79851e-07	1.13535e-07	Fcf1/Bop1/Utp20/Riok1/Rsl1d1/Srfbp1/Imp4/Nip7/Rrp36/Mphosph10/Wdr3/Ftsj3/Utp23/Bysl/Kri1/Riok3/Noc4l/Pes1/Noc2l/Heatr1/Utp4/Casp8	22
GO:0000502	CC	GO:0000502	proteasome complex	20/1956	65/28585	6.57094e-09	1.97623e-07	1.24754e-07	Sem1/Psmc5/Psma6/Psma1/Psma5/Psma3/Adrm1/Psmd12/Psmb10/Psmd8/Psmd11/Psmb7/Psmd2/Ecpas/Psmc1/Psma4/Psmb6/Usp14/Psme4/Ubr1	20
GO:0005741	CC	GO:0005741	mitochondrial outer membrane	37/1956	190/28585	6.61619e-09	1.97623e-07	1.24754e-07	Bcl2a1b/Vdac2/Tspo/Fam210b/Znfx1/Hk2/Bid/Atad1/Mff/Marchf5/Sfxn2/Exd2/Mtch2/Asl/Tomm6/Tomm5/Pgrmc1/Vps13c/Mul1/Gk/Tomm70a/Rab32/Nme1/Mtx2/Cpt1a/Vdac3/Bax/Armc1/Lrrk2/Usp30/Cisd2/Cnp/Pink1/Fundc1/Acsl4/Pigbos1/Bri3bp	37
GO:1990204	CC	GO:1990204	oxidoreductase complex	28/1956	123/28585	1.32269e-08	3.78621e-07	2.39013e-07	Ldha/Uqcc3/Ndufb8/Mrps36/Ndufc2/Uqcr11/Uqcrq/Gcsh/Etfdh/Ndufa3/Ndufs1/Ndufb10/Ndufc1/Sdhb/Ndufb3/Dlat/Pdhb/Sdhc/Ncf2/Ncf4/Ndufs6/Ogdh/Ndufa9/Sdhd/Ndufab1/Dmac1/Ndufv3/Pdk1	28
GO:0099023	CC	GO:0099023	vesicle tethering complex	20/1956	68/28585	1.56074e-08	4.28891e-07	2.70747e-07	Cog1/Washc1/Cog2/Exoc7/Exoc6/Nbas/Trappc12/Cog8/Trappc2l/Sh3bp1/Trappc6a/Trappc4/Cog5/Aktip/Stx17/Trappc5/Exoc3l4/Vipas39/Trappc8/Vps53	20
GO:0000775	CC	GO:0000775	chromosome, centromeric region	44/1956	258/28585	1.81965e-08	4.80807e-07	3.0352e-07	Fbxo28/H4c4/Phf10/Dnmt1/Ppp2ca/H4c2/Dync1li1/Brd7/Ppp2r5c/Chmp5/Trappc12/Nsmce1/Incenp/Psen2/Cenpq/Spout1/Dctn6/Anapc16/Meaf6/Mad1l1/Cdca8/Suv39h2/Atrx/Mis18a/Cenpb/Ezh2/Pole3/Seh1l/H4c14/Smarca4/Smarcd1/Cenpl/Orc2/Dapk3/Smarcb1/Mis12/Dnmt3a/Ppp2cb/H4c9/Cenpx/Dctn5/Ncapd3/Sin3a/Dynlt3	44
GO:0030880	CC	GO:0030880	RNA polymerase complex	25/1956	106/28585	3.69373e-08	9.3985e-07	5.93301e-07	Gtf2h2/Psmc5/Paf1/Znfx1/Gtf2h3/Polr2l/Usp22/Ctr9/Polr2j/Taf6l/Gtf2h4/Mnat1/Polr2g/Rprd1b/Cdc73/Taf12/Polr2b/Crcp/Ercc2/Rprd1a/Polr3d/Polr3h/Cdk7/Polr3k/Supt3	25
GO:0055029	CC	GO:0055029	nuclear DNA-directed RNA polymerase complex	24/1956	101/28585	5.90032e-08	1.44769e-06	9.13885e-07	Gtf2h2/Psmc5/Paf1/Gtf2h3/Polr2l/Usp22/Ctr9/Polr2j/Taf6l/Gtf2h4/Mnat1/Polr2g/Rprd1b/Cdc73/Taf12/Polr2b/Crcp/Ercc2/Rprd1a/Polr3d/Polr3h/Cdk7/Polr3k/Supt3	24
GO:0031965	CC	GO:0031965	nuclear membrane	42/1956	253/28585	8.31603e-08	1.96675e-06	1.24155e-06	Gapdh/Atp5j2/Eno1/Anxa4/Phf11b/Nudt9/Cmtm3/Tmem43/Surf4/Apeh/Mrps14/Ctnnb1/Tmc8/Stx1a/Tm7sf2/Psen2/Emd/Phf11a/Pml/Alox5ap/Tbc1d20/Hsd11b1/Dnajc2/Wdr3/Rasa1/Fzr1/Ranbp2/Lbr/Grk5/Tor1a/Cst3/Tor1aip1/Nup62/Nup93/Itpr3/Unc50/Syne1/Tmc6/Dctn5/Rcc1/Gtf3c3/Itprip	42
GO:0005819	CC	GO:0005819	spindle	53/1956	357/28585	8.58841e-08	1.96675e-06	1.24155e-06	Unc119/Rgs14/Tubb2a/Dync1li1/Cep295/Tubb2b/Epb41/Chmp5/Nsmce1/Incenp/Tubgcp3/Calm3/Spice1/Abraxas2/Spout1/Emd/Sirt2/App/Sac3d1/Ptpn7/Spata5/Pycrl/Mad1l1/Plk3/Ubxn2b/Haus3/Cdca8/Tmem9/Mapk14/Capg/Bnip2/Arl3/Pkp4/Haus8/Cep95/Ercc2/Mzt1/Ciao1/Myh9/Nup62/Nedd1/Nubp2/Vps4b/Tubgcp2/Tbl1xr1/Arl8a/Haus5/Cep19/Haus2/Tubgcp4/Wdr5/Git1/Dynlt3	53
GO:0000428	CC	GO:0000428	DNA-directed RNA polymerase complex	24/1956	104/28585	1.071e-07	2.37347e-06	1.49831e-06	Gtf2h2/Psmc5/Paf1/Gtf2h3/Polr2l/Usp22/Ctr9/Polr2j/Taf6l/Gtf2h4/Mnat1/Polr2g/Rprd1b/Cdc73/Taf12/Polr2b/Crcp/Ercc2/Rprd1a/Polr3d/Polr3h/Cdk7/Polr3k/Supt3	24
GO:0010008	CC	GO:0010008	endosome membrane	46/1956	294/28585	1.27151e-07	2.72978e-06	1.72324e-06	Ifitm3/Vamp8/Lamp2/Vps45/Zdhhc1/Rab35/H2-T22/Washc1/Ubxn6/Rffl/Micall1/Chmp5/Rap2a/Cd63/Vamp4/Pip4p2/Ncf4/Tmem9/Pld3/Stx8/Vps37a/Anxa2/Clcn3/Snx2/Nsg2/Tsg101/Vps35/Appl2/Ctsd/Igf2r/Stard3/Pip5k1c/Ldlrad4/Ubap1/Vti1a/Vps37c/Llgl1/Lamtor1/Vps4b/Acap2/Ndrg1/Laptm4b/Tom1/Tfrc/Ehd3/Sppl2a	46
GO:0031970	CC	GO:0031970	organelle envelope lumen	24/1956	106/28585	1.571e-07	3.27053e-06	2.0646e-06	Gatm/Timm10b/Diablo/Cox17/Ndufs1/Sorl1/Timm9/Glrx/Nbr1/App/Chchd10/Timm23/Prelid3b/Coa6/Trap1/Clpb/Coa4/Nln/Igf2r/Timm8b/Cox19/Pink1/Uqcc2/Pnpt1	24
GO:0016591	CC	GO:0016591	RNA polymerase II, holoenzyme	20/1956	78/28585	1.94181e-07	3.92361e-06	2.47687e-06	Gtf2h2/Psmc5/Paf1/Gtf2h3/Polr2l/Usp22/Ctr9/Polr2j/Taf6l/Gtf2h4/Mnat1/Polr2g/Rprd1b/Cdc73/Taf12/Polr2b/Ercc2/Rprd1a/Cdk7/Supt3	20
GO:0061695	CC	GO:0061695	transferase complex, transferring phosphorus-containing groups	46/1956	301/28585	2.56398e-07	5.03272e-06	3.17702e-06	Pkm/Gtf2h2/Psmc5/Paf1/Ccny/Znfx1/Gtf2h3/Pard6a/Polr2l/Pik3cg/Pik3cd/Usp22/Ctr9/Ccng1/Polr2j/Stk11/Taf6l/Gtf2h4/Mnat1/Polr2g/Rprd1b/Cdc73/Prkag1/Tgfbr2/Nrbf2/Taf12/Pole3/Polr2b/Ccnc/Sla2/Polg2/Crcp/Ercc2/Rprd1a/Ccnd1/Pfkl/Papss1/Polr3d/Polr3h/Cdk6/Cdk7/Pold1/Xrcc6/Prkar2a/Polr3k/Supt3	46
GO:0005774	CC	GO:0005774	vacuolar membrane	40/1956	248/28585	3.65953e-07	6.9836e-06	4.40855e-06	Ifitm3/Atp6v0b/Gabarap/Vamp8/Lamp2/Scarb2/Abcd1/Atp6v1e1/H2-T22/Atp6v1f/Ubxn6/Slc66a1/Chmp5/Psen2/Cd63/Atp6v1b2/Pip4p2/Atp6v0d1/Tmem9/Abcb9/Pld3/Stx8/Seh1l/Anxa2/Clcn3/Cln5/Vmp1/Ap1s2/Ctsd/Stx17/Slc46a3/Lamtor1/Rubcnl/Laptm4b/Arl8a/Tm4sf5/Ap1g1/Mios/Sppl2a/Trim23	40
GO:0015629	CC	GO:0015629	actin cytoskeleton	65/1956	500/28585	4.92481e-07	8.73174e-06	5.51211e-06	Aif1/Aldoa/Coro1b/Gbp2b/Myo1f/Gbp2/Gabarap/Fermt3/Scin/Twf2/Msrb1/Gng12/Pdlim2/Crk/Gas7/Snx9/Csrp1/Wdr1/Actr10/Stx1a/Lcp1/Hcls1/Cdc42ep3/Dstn/Arpc4/Epb41/Ppp1r9b/Cenpq/Dctn6/Myo9b/Bin3/Triobp/Lpp/Nf2/Whrn/Peak1/Hdac4/Ptpn12/Zyx/Capg/Anxa2/Myl4/Palld/Pdxp/Myo1c/Cfl2/Twf1/Dapk3/Myh9/Hck/Ctnna1/Llgl1/Arc/Tsc1/Dctn5/Flot2/Pxn/Tlnrd1/Cib2/Anxa1/Tpm2/Sipa1l3/Dusp22/Vcam1/Sipa1l1	65
GO:0005798	CC	GO:0005798	Golgi-associated vesicle	22/1956	97/28585	4.93985e-07	8.73174e-06	5.51211e-06	Clta/Zdhhc17/Gpr89/Arf1/App/Spg21/Copz1/Tmed3/Scyl1/Arcn1/Tmed10/Furin/Ap1s2/Lrrk2/Igf2r/Sec22b/Zdhhc13/Kdelr2/Rab8b/Ap1g1/Sppl2a/Copb2	22
GO:0005769	CC	GO:0005769	early endosome	50/1956	347/28585	4.95689e-07	8.73174e-06	5.51211e-06	Ifitm3/Vamp8/H2-T22/Washc1/Wls/Sorl1/Ubxn6/Vamp3/Cd1d1/Aph1a/Ptpn1/Ecpas/Psen2/F2r/App/Rap1a/Rab32/Atp6v0d1/Nf2/Snx27/Ankrd27/Gga3/Pld3/Rin3/Stx8/Mgrn1/Anxa2/Clcn3/Nsg2/Furin/Tsg101/Vps35/Ap1s2/Siah1a/Ap3m2/Rab31/Igf2r/Rab38/Ldlrad4/Vipas39/Llgl1/Map2k1/Ap3b1/Laptm4b/Tom1/Rubcn/Ap1g1/Tfrc/Ehd3/Vcam1	50
GO:0005776	CC	GO:0005776	autophagosome	21/1956	90/28585	5.40128e-07	9.14403e-06	5.77237e-06	Fth1/Ftl1/Gabarap/Lamp2/Irgm1/Washc1/Rab24/Ncoa4/Chmp5/Tbc1d14/Nbr1/Sqstm1/Hpse/Vmp1/Ulk2/Stx17/Lrrk2/Vti1a/Rubcnl/Snap29/Rufy4	21
GO:0030133	CC	GO:0030133	transport vesicle	52/1956	368/28585	5.45713e-07	9.14403e-06	5.77237e-06	Clta/Vdac2/Vps45/Rab6a/Rab3il1/Atp6v1e1/Rab35/Atp6v1f/Mff/Vamp3/Aph1a/Sar1b/Syngr1/Slc30a5/Stx1a/Atp6v1d/Stx2/Calm3/Psen2/Yipf3/App/Atp6v1b2/Spg21/Bloc1s6/Atp8a1/Atp6v0d1/Ankrd27/Rab4a/Stx11/Vdac3/Rab3ip/Trappc4/Rab5c/Clcn3/Madd/Furin/Ap1s2/Cops5/Wdr7/Lrrk2/Igf2r/Tor1a/Ap2a2/Sec22b/Vti1a/Ap1ar/Chp1/Atp2c1/Rab26/Snap29/Rab8b/Ap1g1	52
GO:0005840	CC	GO:0005840	ribosome	38/1956	236/28585	7.40425e-07	1.21112e-05	7.64549e-06	Mrpl47/Mrpl50/Mrps11/Mrpl55/Malsu1/Mrps14/Mrpl17/Nck1/Mrpl27/Mrpl4/Oas1g/Rps4l/Mrpl20/Rps27l/Mrpl42/Rpl32l/Mrpl34/Mrpl12/Mrpl22/Mrps10/Mrpl1/Ptcd3/Mrps18a/Mrpl37/Mrpl51/Mrpl13/mt-Rnr1/Ndufab1/Mrpl16/Mpv17l2/Rsl24d1/Mrpl44/Mtg2/Mrpl33/Mrps25/Eif2d/Pnpt1/Mrps17	38
GO:0045335	CC	GO:0045335	phagocytic vesicle	24/1956	115/28585	7.74715e-07	1.23774e-05	7.81352e-06	Vamp8/Lamp2/Irgm1/Scimp/Vamp3/Rab20/Rap1a/Vamp4/Rab32/Pip4p2/Rab43/Stx11/Zyx/Capg/Stx8/Clcn3/Appl2/Myo1c/Rab31/Rab38/Myh9/Cdc42ep2/Rab8b/Anxa3	24
GO:0005758	CC	GO:0005758	mitochondrial intermembrane space	21/1956	93/28585	9.63667e-07	1.50463e-05	9.49835e-06	Gatm/Timm10b/Diablo/Cox17/Ndufs1/Timm9/Glrx/Nbr1/Chchd10/Timm23/Prelid3b/Coa6/Trap1/Clpb/Coa4/Nln/Timm8b/Cox19/Pink1/Uqcc2/Pnpt1	21
GO:0030660	CC	GO:0030660	Golgi-associated vesicle membrane	14/1956	46/28585	1.40536e-06	2.14551e-05	1.3544e-05	Clta/Zdhhc17/Gpr89/Copz1/Tmed3/Scyl1/Arcn1/Furin/Ap1s2/Zdhhc13/Kdelr2/Ap1g1/Sppl2a/Copb2	14
GO:0031201	CC	GO:0031201	SNARE complex	14/1956	48/28585	2.48197e-06	3.65257e-05	2.30577e-05	Vamp8/Vamp3/Stx18/Stx1a/Stx2/Vamp4/Bloc1s6/Stx11/Stx8/Napg/Stx17/Sec22b/Vti1a/Snap29	14
GO:0044391	CC	GO:0044391	ribosomal subunit	33/1956	201/28585	2.49885e-06	3.65257e-05	2.30577e-05	Mrpl47/Mrpl50/Mrps11/Mrpl55/Malsu1/Mrps14/Mrpl17/Mrpl27/Mrpl4/Rps4l/Mrpl20/Rps27l/Mrpl42/Rpl32l/Mrpl34/Mrpl12/Mrpl22/Mrps10/Mrpl1/Ptcd3/Mrps18a/Mrpl37/Mrpl51/Mrpl13/mt-Rnr1/Ndufab1/Mrpl16/Mpv17l2/Mrpl44/Mrpl33/Mrps25/Eif2d/Mrps17	33
GO:0098791	CC	GO:0098791	Golgi apparatus subcompartment	45/1956	317/28585	2.71731e-06	3.88915e-05	2.45511e-05	Lamp2/Ms4a6d/Snx9/Rab6a/Slc10a7/Wls/Sorl1/Cog2/Slc30a5/Chpf/Gpr89/Nsf/Arf1/Lap3/Vamp4/Rab32/Atp8a1/Plk3/Atxn2/Dennd5a/Gga3/Arfgef2/Dnm2/Trappc6a/Lypla2/Stx8/Trappc4/Ms4a7/Nsg2/Furin/Ap1s2/Lrrk2/Rab31/Igf2r/Bpnt2/Rab38/Llgl1/Fut8/Atp2c1/Ap3b1/Tjap1/Atp9b/Ap1g1/Vps53/Mbtps1	45
GO:0016607	CC	GO:0016607	nuclear speck	48/1956	354/28585	4.6925e-06	6.57908e-05	4.15319e-05	Gtf2h2/Rbm10/Prcc/Timm50/Pomp/Snrnp40/Usp36/Rad54l2/Jade1/Hikeshi/Gtf2h4/Rufy1/Rbm4b/Tardbp/Srsf9/Ddx39a/Sf3a3/Ehmt2/Mbd1/Fam193b/Ifi204/Hdac4/Maml1/Mapk14/Smurf2/Alkbh5/Rbm15/Stk19/Trip12/Nampt/Prpf31/Ak6/Grk5/Ell/Ell3/Limk1/Ppie/Cnot7/Mocs2/S100pbp/Ppih/Ilrun/Api5/Rmi2/Zc3h18/Ap5z1/Ar/Basp1	48
GO:0030027	CC	GO:0030027	lamellipodium	30/1956	180/28585	5.1446e-06	7.06868e-05	4.46226e-05	Aif1/Coro1b/Twf2/Washc1/Ctnnb1/Cyfip1/Itgb3/Stx2/Scyl3/Ppp1r9b/Tesc/Myo9b/App/Rnh1/Dynlt1f/Nf2/Dynlt1c/Sh3bp1/Dnm2/Cib1/Palld/Pdxp/Limk1/Myh9/Ctnna1/Tsc1/Flot2/Pxn/Dusp22/Shtn1	30
GO:0043209	CC	GO:0043209	myelin sheath	34/1956	218/28585	5.69018e-06	7.665e-05	4.83871e-05	Pkm/Aldoa/Gapdh/Cox5a/Atp5c1/Vdac2/Prdx1/Eno1/Cox6a1/Wdr1/Ndufs1/Mif/Got2/Nsf/Dlat/Calm3/Sirt2/Prxl2b/Rap1a/Atp6v1b2/Nme1/Sucla2/Anxa2/Napg/Car13/Cnp/Gpm6b/Gstm1/Llgl1/Itpr3/Mag/Ndrg1/Ehd3/Dpysl2	34
GO:0045121	CC	GO:0045121	membrane raft	51/1956	390/28585	6.82283e-06	9.014e-05	5.69029e-05	Vdac2/Hmox1/Eno1/Lamp2/Crk/Orai1/Fcer1g/Ctnnb1/Ppp2ca/Pgk1/Ms4a4a/Stx2/Psen2/F2r/App/Bsg/Ripk1/Plscr1/Nf2/Fcgr1/Cr1l/Tgfbr2/Usp48/Tradd/Anxa2/Hpse/Furin/Scarb1/Ctsd/Arid3a/Lrrk2/Myo1c/Rangrf/Stat6/Gpm6b/Dapk3/Csk/Hck/Ctnna1/Btk/Lamtor1/Arc/Chp1/Flot2/Fcgr2b/Cflar/Prkar2a/P2ry12/Tnf/Cbl/Casp8	51
GO:0098857	CC	GO:0098857	membrane microdomain	51/1956	391/28585	7.33452e-06	9.5072e-05	6.00163e-05	Vdac2/Hmox1/Eno1/Lamp2/Crk/Orai1/Fcer1g/Ctnnb1/Ppp2ca/Pgk1/Ms4a4a/Stx2/Psen2/F2r/App/Bsg/Ripk1/Plscr1/Nf2/Fcgr1/Cr1l/Tgfbr2/Usp48/Tradd/Anxa2/Hpse/Furin/Scarb1/Ctsd/Arid3a/Lrrk2/Myo1c/Rangrf/Stat6/Gpm6b/Dapk3/Csk/Hck/Ctnna1/Btk/Lamtor1/Arc/Chp1/Flot2/Fcgr2b/Cflar/Prkar2a/P2ry12/Tnf/Cbl/Casp8	51
GO:0005675	CC	GO:0005675	transcription factor TFIIH holo complex	7/1956	13/28585	8.25776e-06	0.000105057	6.63197e-05	Gtf2h2/Psmc5/Gtf2h3/Gtf2h4/Mnat1/Ercc2/Cdk7	7
GO:0000781	CC	GO:0000781	chromosome, telomeric region	23/1956	123/28585	9.20875e-06	0.000115026	7.26125e-05	Ppp1ccb/Xrcc1/Nsmce1/Pml/Ercc1/Rad50/Rnf8/Nbn/Atrx/Xrcc4/Ezh2/Polr2b/Tox4/Thoc2/Acd/Orc2/Thoc3/Rad51d/Pold1/Alyref2/Men1/Lrif1/Ten1	23
GO:0005777	CC	GO:0005777	peroxisome	26/1956	150/28585	1.0416e-05	0.000125541	7.92505e-05	Prdx5/Prdx1/Abcd3/Abcd1/Pex11b/Atad1/Idh1/Mff/Lacc1/Eci2/Pecr/Idh2/Mul1/Plaat3/Nbr1/Arf1/Fdps/Serhl/Agps/Hsd17b4/Dhrs7b/Acot8/Rab8b/Acsl4/Acox1/Far1	26
GO:0042579	CC	GO:0042579	microbody	26/1956	150/28585	1.0416e-05	0.000125541	7.92505e-05	Prdx5/Prdx1/Abcd3/Abcd1/Pex11b/Atad1/Idh1/Mff/Lacc1/Eci2/Pecr/Idh2/Mul1/Plaat3/Nbr1/Arf1/Fdps/Serhl/Agps/Hsd17b4/Dhrs7b/Acot8/Rab8b/Acsl4/Acox1/Far1	26
GO:0015934	CC	GO:0015934	large ribosomal subunit	23/1956	125/28585	1.21378e-05	0.00014377	9.07583e-05	Mrpl47/Mrpl50/Mrpl55/Malsu1/Mrpl17/Mrpl27/Mrpl4/Mrpl20/Mrpl42/Rpl32l/Mrpl34/Mrpl12/Mrpl22/Mrpl1/Mrps18a/Mrpl37/Mrpl51/Mrpl13/Ndufab1/Mrpl16/Mpv17l2/Mrpl44/Mrpl33	23
GO:0070382	CC	GO:0070382	exocytic vesicle	39/1956	275/28585	1.24779e-05	0.000145294	9.17199e-05	Clta/Vdac2/Vps45/Rab6a/Rab3il1/Atp6v1e1/Rab35/Atp6v1f/Mff/Vamp3/Aph1a/Syngr1/Stx1a/Atp6v1d/Stx2/Calm3/Psen2/App/Atp6v1b2/Atp8a1/Atp6v0d1/Rab4a/Stx11/Vdac3/Rab3ip/Trappc4/Rab5c/Clcn3/Madd/Cops5/Wdr7/Lrrk2/Tor1a/Ap2a2/Sec22b/Vti1a/Rab26/Snap29/Rab8b	39
GO:0005765	CC	GO:0005765	lysosomal membrane	31/1956	198/28585	1.33295e-05	0.000150121	9.47669e-05	Ifitm3/Vamp8/Lamp2/Scarb2/Abcd1/H2-T22/Ubxn6/Slc66a1/Chmp5/Psen2/Cd63/Pip4p2/Tmem9/Abcb9/Pld3/Stx8/Seh1l/Anxa2/Clcn3/Cln5/Ap1s2/Ctsd/Slc46a3/Lamtor1/Laptm4b/Arl8a/Tm4sf5/Ap1g1/Mios/Sppl2a/Trim23	31
GO:0098852	CC	GO:0098852	lytic vacuole membrane	31/1956	198/28585	1.33295e-05	0.000150121	9.47669e-05	Ifitm3/Vamp8/Lamp2/Scarb2/Abcd1/H2-T22/Ubxn6/Slc66a1/Chmp5/Psen2/Cd63/Pip4p2/Tmem9/Abcb9/Pld3/Stx8/Seh1l/Anxa2/Clcn3/Cln5/Ap1s2/Ctsd/Slc46a3/Lamtor1/Laptm4b/Arl8a/Tm4sf5/Ap1g1/Mios/Sppl2a/Trim23	31
GO:0044754	CC	GO:0044754	autolysosome	7/1956	14/28585	1.55359e-05	0.000172148	0.000108672	Fth1/Ftl1/Lamp2/Irgm1/Ncoa4/Sqstm1/Lrrk2	7
GO:0000439	CC	GO:0000439	transcription factor TFIIH core complex	6/1956	10/28585	1.68273e-05	0.000183497	0.000115837	Gtf2h2/Gtf2h3/Gtf2h4/Mnat1/Ercc2/Cdk7	6
GO:0005802	CC	GO:0005802	trans-Golgi network	36/1956	249/28585	1.73194e-05	0.000185913	0.000117362	Lamp2/Ms4a6d/Snx9/Rab6a/Slc10a7/Wls/Sorl1/Slc30a5/Arf1/Lap3/Vamp4/Rab32/Atp8a1/Atxn2/Dennd5a/Gga3/Arfgef2/Dnm2/Trappc6a/Stx8/Ms4a7/Nsg2/Furin/Ap1s2/Lrrk2/Rab31/Igf2r/Bpnt2/Rab38/Llgl1/Atp2c1/Ap3b1/Tjap1/Atp9b/Ap1g1/Vps53	36
GO:0005839	CC	GO:0005839	proteasome core complex	8/1956	19/28585	1.80755e-05	0.000191044	0.000120601	Psma6/Psma1/Psma5/Psma3/Psmb10/Psmb7/Psma4/Psmb6	8
GO:0000792	CC	GO:0000792	heterochromatin	20/1956	104/28585	2.2557e-05	0.000231293	0.000146009	Aldoa/Cdkn2a/Trim28/Dnmt1/Incenp/Cbx7/Tasor/Sirt2/Pml/Mbd1/Suv39h2/Atrx/Cenpb/Ezh2/Pole3/Smarca4/Orc2/Dnmt3a/Ncapd3/Hdac1	20
GO:1902493	CC	GO:1902493	acetyltransferase complex	20/1956	104/28585	2.2557e-05	0.000231293	0.000146009	Naa38/Tada2b/Tada1/Naa20/Jade1/Usp22/Brpf3/Dlat/Taf6l/Pdhb/Meaf6/Dmap1/Msl3l2/Taf12/Pole3/Hcfc1/Kansl3/Ogt/Wdr5/Supt3	20
GO:0031902	CC	GO:0031902	late endosome membrane	17/1956	80/28585	2.38125e-05	0.000240576	0.000151869	Vamp8/Lamp2/Ubxn6/Chmp5/Cd63/Pip4p2/Tmem9/Pld3/Stx8/Anxa2/Clcn3/Nsg2/Stard3/Vti1a/Lamtor1/Laptm4b/Sppl2a	17
GO:0035770	CC	GO:0035770	ribonucleoprotein granule	37/1956	263/28585	2.46044e-05	0.000244974	0.000154645	Psma6/Elavl1/Eif4g1/Znfx1/Kpna2/Ago3/Pms2/Trim30a/G3bp1/Sympk/Fastkd2/Mcrip2/Sqstm1/Psma4/Polr2g/Atxn2/Dhx30/Mcrip1/Ago2/Rnf135/Eif2s1/Ddx19b/Rptor/Top1/Nsun2/Cnot7/Btbd1/Arc/Syne1/Lsm3/Carhsp1/Grsf1/Trim25/Mov10/Trim12c/Cnot9/Ddx19a	37
GO:1904949	CC	GO:1904949	ATPase complex	25/1956	149/28585	2.70784e-05	0.000265755	0.000167764	Atp6v0b/Atp5md/Atp5j2/Atp5c1/Atp6v1e1/Atp6v1f/Gatad2a/Phf10/Atp6v1d/Brd7/Bcl11a/Atp6v1b2/Dmap1/Actr8/Atp6v0d1/Pole3/Mta3/Myo1c/Smarca4/Smarcd1/Smarcb1/Nfrkb/Vps4b/Actr5/Hdac1	25
GO:1990072	CC	GO:1990072	TRAPPIII protein complex	6/1956	11/28585	3.4866e-05	0.000337366	0.00021297	Trappc12/Trappc2l/Trappc6a/Trappc4/Trappc5/Trappc8	6
GO:0008021	CC	GO:0008021	synaptic vesicle	36/1956	258/28585	3.75276e-05	0.000358076	0.000226043	Clta/Vdac2/Vps45/Atp6v1e1/Rab35/Atp6v1f/Mff/Vamp3/Aph1a/Syngr1/Stx1a/Atp6v1d/Stx2/Calm3/Psen2/App/Atp6v1b2/Atp8a1/Atp6v0d1/Rab4a/Stx11/Vdac3/Trappc4/Rab5c/Clcn3/Madd/Cops5/Wdr7/Lrrk2/Tor1a/Ap2a2/Sec22b/Vti1a/Rab26/Snap29/Rab8b	36
GO:0070069	CC	GO:0070069	cytochrome complex	11/1956	39/28585	4.18901e-05	0.000394226	0.000248864	Uqcc3/Cox5a/Cox8a/Uqcr11/Uqcrq/Cox7b/Cox6a1/Cox7a2/Cox4i2/Coa6/Cox10	11
GO:0045239	CC	GO:0045239	tricarboxylic acid cycle enzyme complex	8/1956	21/28585	4.29984e-05	0.000397963	0.000251223	Mrps36/Fh1/Suclg1/Dlat/Pdhb/Sucla2/Ogdh/Suclg2	8
GO:0000922	CC	GO:0000922	spindle pole	24/1956	144/28585	4.34457e-05	0.000397963	0.000251223	Unc119/Rgs14/Dync1li1/Nsmce1/Tubgcp3/Calm3/Abraxas2/Spout1/Emd/Mad1l1/Plk3/Ubxn2b/Mapk14/Bnip2/Pkp4/Cep95/Nup62/Nedd1/Nubp2/Vps4b/Tubgcp2/Cep19/Tubgcp4/Git1	24
GO:0001726	CC	GO:0001726	ruffle	25/1956	154/28585	4.77571e-05	0.000431699	0.00027252	Aif1/S100a11/Gas7/Abca7/Scimp/Itgb3/Lcp1/Akt2/Ppp1r9b/Tesc/Myo9b/Atp6v1b2/Nme1/Nf2/Dnm2/Rasa1/Anxa2/Palld/Appl2/Pdxp/Myo1c/Twf1/Myh9/Cdk6/Acap2	25
GO:0001891	CC	GO:0001891	phagocytic cup	8/1956	22/28585	6.35187e-05	0.000566719	0.000357754	Aif1/Abca7/Arhgap12/Lcp1/Sh3bp1/Dnm2/Rab31/Tnf	8
GO:0005838	CC	GO:0005838	proteasome regulatory particle	8/1956	23/28585	9.15627e-05	0.000806456	0.000509093	Sem1/Psmc5/Adrm1/Psmd12/Psmd8/Psmd11/Psmd2/Psmc1	8
GO:0090575	CC	GO:0090575	RNA polymerase II transcription regulator complex	34/1956	249/28585	9.38649e-05	0.000816268	0.000515287	Gtf2h2/Psmc5/Gtf2h3/Trim28/Ctnnb1/Pou2f1/Usp22/E2f6/Thra/Bcl9/Cbfb/Taf6l/Med17/Gtf2h4/Cebpd/Bcl9l/Mnat1/Rxra/Crem/Taf12/Smad5/Nfyc/Anxa2/Deaf1/Fosl2/Ercc2/Stat6/Nfya/Med24/Cdk7/Stat4/Tle1/Supt3/Creb3	34
GO:0000779	CC	GO:0000779	condensed chromosome, centromeric region	26/1956	170/28585	9.52892e-05	0.000818296	0.000516568	Fbxo28/Phf10/Dync1li1/Brd7/Chmp5/Trappc12/Incenp/Psen2/Spout1/Dctn6/Anapc16/Meaf6/Mad1l1/Atrx/Cenpb/Seh1l/Smarca4/Smarcd1/Orc2/Smarcb1/Mis12/Cenpx/Dctn5/Ncapd3/Sin3a/Dynlt3	26
GO:0005767	CC	GO:0005767	secondary lysosome	7/1956	18/28585	0.000112879	0.00095738	0.000604367	Fth1/Ftl1/Lamp2/Irgm1/Ncoa4/Sqstm1/Lrrk2	7
GO:0000109	CC	GO:0000109	nucleotide-excision repair complex	6/1956	13/28585	0.000114899	0.000962633	0.000607684	Xrcc1/Ercc1/Xrcc4/Ercc8/Pold1/Xpc	6
GO:0031252	CC	GO:0031252	cell leading edge	49/1956	412/28585	0.000118501	0.000980848	0.000619182	Aif1/Coro1b/Twf2/S100a11/Gas7/Abca7/Scimp/Washc1/Wls/Ctnnb1/Cyfip1/Itgb3/Lcp1/Stx2/Akt2/Scyl3/Ppp1r9b/Tesc/Myo9b/Arf1/App/Ripor2/Atp6v1b2/Rnh1/Dynlt1f/Nme1/Nf2/Dynlt1c/Sra1/Sh3bp1/Dnm2/Rasa1/Anxa2/Cib1/Palld/Appl2/Pdxp/Myo1c/Limk1/Twf1/Myh9/Ctnna1/Tsc1/Cdk6/Acap2/Flot2/Pxn/Dusp22/Shtn1	49
GO:0031248	CC	GO:0031248	protein acetyltransferase complex	18/1956	99/28585	0.000121602	0.000994531	0.00062782	Naa38/Tada2b/Tada1/Naa20/Jade1/Usp22/Brpf3/Taf6l/Meaf6/Dmap1/Msl3l2/Taf12/Pole3/Hcfc1/Kansl3/Ogt/Wdr5/Supt3	18
GO:0030137	CC	GO:0030137	COPI-coated vesicle	9/1956	30/28585	0.000123604	0.000999008	0.000630647	Arf1/Copz1/Tmed3/Scyl1/Arcn1/Tmed10/Sec22b/Kdelr2/Copb2	9
GO:0005775	CC	GO:0005775	vacuolar lumen	8/1956	24/28585	0.000129126	0.00103151	0.000651163	Lamp2/Scarb2/Gusb/Pld3/Hpse/Cln5/Nsg2/Ids	8
GO:0036464	CC	GO:0036464	cytoplasmic ribonucleoprotein granule	33/1956	245/28585	0.000153351	0.00121094	0.000764434	Psma6/Elavl1/Eif4g1/Znfx1/Kpna2/Ago3/Pms2/Trim30a/G3bp1/Mcrip2/Sqstm1/Psma4/Polr2g/Atxn2/Mcrip1/Ago2/Rnf135/Eif2s1/Ddx19b/Rptor/Top1/Nsun2/Cnot7/Btbd1/Arc/Syne1/Lsm3/Carhsp1/Trim25/Mov10/Trim12c/Cnot9/Ddx19a	33
GO:0005884	CC	GO:0005884	actin filament	21/1956	128/28585	0.000159811	0.00121417	0.000766473	Aif1/Coro1b/Myo1f/Twf2/Gng12/Pdlim2/Gas7/Lcp1/Hcls1/Myo9b/Whrn/Palld/Myo1c/Twf1/Dapk3/Myh9/Hck/Tsc1/Anxa1/Tpm2/Dusp22	21
GO:0005747	CC	GO:0005747	mitochondrial respiratory chain complex I	12/1956	52/28585	0.000160829	0.00121417	0.000766473	Ndufb8/Ndufc2/Ndufa3/Ndufs1/Ndufb10/Ndufc1/Ndufb3/Ndufs6/Ndufa9/Ndufab1/Dmac1/Ndufv3	12
GO:0030964	CC	GO:0030964	NADH dehydrogenase complex	12/1956	52/28585	0.000160829	0.00121417	0.000766473	Ndufb8/Ndufc2/Ndufa3/Ndufs1/Ndufb10/Ndufc1/Ndufb3/Ndufs6/Ndufa9/Ndufab1/Dmac1/Ndufv3	12
GO:0045271	CC	GO:0045271	respiratory chain complex I	12/1956	52/28585	0.000160829	0.00121417	0.000766473	Ndufb8/Ndufc2/Ndufa3/Ndufs1/Ndufb10/Ndufc1/Ndufb3/Ndufs6/Ndufa9/Ndufab1/Dmac1/Ndufv3	12
GO:0030662	CC	GO:0030662	coated vesicle membrane	17/1956	93/28585	0.000173558	0.00129602	0.000818144	Clta/Ap2s1/Vamp3/Sar1b/Slc30a5/Copz1/Tmed3/Scyl1/Arcn1/Furin/Ap1s2/Ap2a2/Sec22b/Vti1a/Kdelr2/Ap1g1/Copb2	17
GO:0022624	CC	GO:0022624	proteasome accessory complex	8/1956	25/28585	0.00017854	0.0013189	0.000832583	Sem1/Psmc5/Adrm1/Psmd12/Psmd8/Psmd11/Psmd2/Psmc1	8
GO:0000776	CC	GO:0000776	kinetochore	24/1956	159/28585	0.000213028	0.00155692	0.000982838	Fbxo28/Phf10/Dync1li1/Brd7/Chmp5/Trappc12/Incenp/Psen2/Spout1/Dctn6/Anapc16/Meaf6/Mad1l1/Seh1l/Smarca4/Smarcd1/Orc2/Smarcb1/Mis12/Cenpx/Dctn5/Ncapd3/Sin3a/Dynlt3	24
GO:0043202	CC	GO:0043202	lysosomal lumen	7/1956	20/28585	0.000243492	0.00176083	0.00111156	Lamp2/Scarb2/Gusb/Pld3/Hpse/Nsg2/Ids	7
GO:0030427	CC	GO:0030427	site of polarized growth	30/1956	221/28585	0.000260535	0.00186446	0.00117698	Twf2/Eno1/Orai1/Fryl/Adgrl1/Pard6a/Exoc7/Cyfip1/Hcls1/Arhgap4/Calm3/Psen2/Ppp1r9b/App/Dynlt1f/Usp9x/Dynlt1c/Dnm2/Cib1/Palld/Lrrk2/Limk1/Tor1a/Tsc1/Pink1/Ppp1r2/Shtn1/Git1/Dpysl2/Cbl	30
GO:0000314	CC	GO:0000314	organellar small ribosomal subunit	9/1956	33/28585	0.000276414	0.00193772	0.00122323	Mrps11/Mrps14/Mrpl42/Mrps10/Ptcd3/Mrps18a/mt-Rnr1/Mrps25/Mrps17	9
GO:0005763	CC	GO:0005763	mitochondrial small ribosomal subunit	9/1956	33/28585	0.000276414	0.00193772	0.00122323	Mrps11/Mrps14/Mrpl42/Mrps10/Ptcd3/Mrps18a/mt-Rnr1/Mrps25/Mrps17	9
GO:0000123	CC	GO:0000123	histone acetyltransferase complex	16/1956	88/28585	0.000283907	0.00197014	0.0012437	Tada2b/Tada1/Jade1/Usp22/Brpf3/Taf6l/Meaf6/Dmap1/Msl3l2/Taf12/Pole3/Hcfc1/Kansl3/Ogt/Wdr5/Supt3	16
GO:0016234	CC	GO:0016234	inclusion body	15/1956	80/28585	0.000307642	0.0021135	0.00133419	Ubd/Gpx1/Psmc5/Fbxo7/Zdhhc17/Psap/Sqstm1/Ifi204/Rad50/Nbn/Ranbp2/Cabin1/Lrrk2/Prkcq/Pold1	15
GO:0034708	CC	GO:0034708	methyltransferase complex	18/1956	107/28585	0.000333287	0.00226701	0.0014311	Kmt2b/Riok1/E2f6/Epop/N6amt1/Wdr77/Phf1/Clns1a/Wdr4/Prdm4/Rbm15/Ezh2/Senp3/Prpf31/Hcfc1/Prmt5/Men1/Wdr5	18
GO:0030135	CC	GO:0030135	coated vesicle	28/1956	205/28585	0.00037085	0.00249778	0.00157678	Clta/Ap2s1/Snx9/Rab35/Vamp3/Sar1b/Slc30a5/Ecpas/Arf1/App/Spg21/Copz1/Tmed3/Scyl1/Dnm2/Arcn1/Tmed10/Furin/Ap1s2/Stx17/Igf2r/Ap2a2/Sec22b/Vti1a/Kdelr2/Rab8b/Ap1g1/Copb2	28
GO:0005811	CC	GO:0005811	lipid droplet	18/1956	109/28585	0.000420628	0.00280555	0.00177107	Gapdh/Plin2/BC031181/Pitpnm1/Ldah/Gimap7/Vps13c/Lpcat1/Anxa2/Rab5c/Abhd5/Traf6/Rnf213/Rab3gap1/Tsc1/Smpd1/Hsd3b7/Acsl4	18
GO:0030175	CC	GO:0030175	filopodium	17/1956	100/28585	0.000424817	0.00280624	0.0017715	Twf2/Ninj1/Scimp/Washc1/Cyfip1/Itgb3/Lcp1/Ppp1r9b/Myo9b/App/Ripor2/Nf2/Cib1/Palld/Twf1/Shtn1/Vcam1	17
GO:0032806	CC	GO:0032806	carboxy-terminal domain protein kinase complex	7/1956	22/28585	0.000474508	0.00310464	0.00195987	Gtf2h2/Psmc5/Gtf2h3/Gtf2h4/Mnat1/Ercc2/Cdk7	7
GO:0001931	CC	GO:0001931	uropod	5/1956	11/28585	0.000486165	0.00312145	0.00197049	Scimp/Icam2/Bst1/Myh9/Flot2	5
GO:0031904	CC	GO:0031904	endosome lumen	5/1956	11/28585	0.000486165	0.00312145	0.00197049	Gapdh/Ptpn1/Cd63/Ctsd/Il12b	5
GO:0005643	CC	GO:0005643	nuclear pore	14/1956	75/28585	0.000505881	0.00321797	0.00203141	Ranbp3/Nup54/Chmp5/Mad1l1/Xpot/Parp11/Seh1l/Ranbp2/Lbr/Nup188/Bicd2/Nup62/Nup93/Vps4b	14
GO:0055037	CC	GO:0055037	recycling endosome	23/1956	159/28585	0.000530771	0.00334532	0.00211181	Vamp8/Washc1/Sorl1/Vamp3/Rap2a/Tbc1d14/App/Rab4a/Gga3/Arfgef2/Stx8/Clcn3/Vps50/Vipas39/Avl9/Ndrg1/Fcgr2b/Ap1g1/Tubgcp4/Tfrc/Ehd3/Tnf/Vps53	23
GO:0005771	CC	GO:0005771	multivesicular body	12/1956	59/28585	0.00055905	0.00349152	0.0022041	Cst7/Sorl1/Chmp5/Bst2/Ecpas/Cd63/Vta1/Tmem9/Nsg2/Lrrk2/Cst3/Laptm4b	12
GO:0098858	CC	GO:0098858	actin-based cell projection	30/1956	232/28585	0.000597505	0.00369807	0.00233449	Myo1f/Twf2/Ninj1/Scimp/Atp6v1e1/Washc1/Ctnnb1/Cyfip1/Itgb3/Slc4a7/Lcp1/Icam2/Ppp1r9b/Myo9b/App/Ripor2/Atp6v1b2/Triobp/Nf2/Whrn/Cib1/Scarb1/Palld/Lrrk2/Myo1c/Cnp/Twf1/Cib2/Shtn1/Vcam1	30
GO:0005795	CC	GO:0005795	Golgi stack	16/1956	94/28585	0.000610719	0.00374611	0.00236481	Slc10a7/Sorl1/Cog2/Slc30a5/Chpf/Gpr89/Nsf/Plk3/Lypla2/Trappc4/Nsg2/Furin/Llgl1/Fut8/Atp2c1/Mbtps1	16
GO:0030008	CC	GO:0030008	TRAPP complex	6/1956	17/28585	0.000652985	0.00393509	0.00248412	Trappc12/Trappc2l/Trappc6a/Trappc4/Trappc5/Trappc8	6
GO:0030663	CC	GO:0030663	COPI-coated vesicle membrane	6/1956	17/28585	0.000652985	0.00393509	0.00248412	Copz1/Tmed3/Scyl1/Arcn1/Kdelr2/Copb2	6
GO:0030426	CC	GO:0030426	growth cone	28/1956	213/28585	0.000688553	0.00411336	0.00259665	Twf2/Eno1/Orai1/Adgrl1/Pard6a/Exoc7/Cyfip1/Arhgap4/Calm3/Psen2/Ppp1r9b/App/Dynlt1f/Usp9x/Dynlt1c/Dnm2/Cib1/Palld/Lrrk2/Limk1/Tor1a/Tsc1/Pink1/Ppp1r2/Shtn1/Git1/Dpysl2/Cbl	28
GO:0017053	CC	GO:0017053	transcription repressor complex	14/1956	78/28585	0.000762224	0.00451421	0.0028497	Ddx20/Ctnnb1/Ywhab/Phf12/Ctbp2/Hdac4/Mxd1/Ccnd1/Etv3/Mdm4/Tbl1xr1/Men1/Hdac1/Sin3a	14
GO:0030126	CC	GO:0030126	COPI vesicle coat	5/1956	12/28585	0.000786511	0.00457909	0.00289066	Copz1/Tmed3/Scyl1/Arcn1/Copb2	5
GO:0031254	CC	GO:0031254	cell trailing edge	5/1956	12/28585	0.000786511	0.00457909	0.00289066	Scimp/Icam2/Bst1/Myh9/Flot2	5
GO:0034399	CC	GO:0034399	nuclear periphery	20/1956	134/28585	0.000797613	0.00460471	0.00290683	Psma6/Scaf8/Phf10/Brd7/Emd/Pml/Mbd1/Xpot/Anxa2/Lbr/Smarca4/Ercc8/Smarcd1/Smarcb1/Dnmt3a/Nup93/Dcaf7/Rnf220/Men1/Basp1	20
GO:0032040	CC	GO:0032040	small-subunit processome	9/1956	38/28585	0.000856623	0.00490416	0.00309586	Fcf1/Utp20/Imp4/Mphosph10/Wdr3/Utp23/Noc4l/Heatr1/Utp4	9
GO:0030658	CC	GO:0030658	transport vesicle membrane	25/1956	185/28585	0.000868945	0.0049336	0.00311444	Clta/Atp6v1e1/Rab35/Atp6v1f/Mff/Vamp3/Sar1b/Syngr1/Slc30a5/Stx1a/Atp6v1d/Calm3/Atp6v1b2/Atp8a1/Atp6v0d1/Rab4a/Rab5c/Clcn3/Furin/Ap1s2/Sec22b/Vti1a/Rab26/Snap29/Ap1g1	25
GO:0030117	CC	GO:0030117	membrane coat	16/1956	98/28585	0.000974505	0.00544296	0.00343599	Clta/Ap2s1/Sar1b/Copz1/Tmed3/Scyl1/Arcn1/Ap5s1/Ap1s2/Ap3m2/Igf2r/Ap2a2/Ap3b1/Ap1g1/Ap5z1/Copb2	16
GO:0048475	CC	GO:0048475	coated membrane	16/1956	98/28585	0.000974505	0.00544296	0.00343599	Clta/Ap2s1/Sar1b/Copz1/Tmed3/Scyl1/Arcn1/Ap5s1/Ap1s2/Ap3m2/Igf2r/Ap2a2/Ap3b1/Ap1g1/Ap5z1/Copb2	16
GO:0005778	CC	GO:0005778	peroxisomal membrane	10/1956	47/28585	0.00109981	0.00604457	0.00381577	Abcd3/Abcd1/Pex11b/Atad1/Pecr/Nbr1/Arf1/Rab8b/Acox1/Far1	10
GO:0031903	CC	GO:0031903	microbody membrane	10/1956	47/28585	0.00109981	0.00604457	0.00381577	Abcd3/Abcd1/Pex11b/Atad1/Pecr/Nbr1/Arf1/Rab8b/Acox1/Far1	10
GO:0010494	CC	GO:0010494	cytoplasmic stress granule	14/1956	81/28585	0.00112053	0.00610956	0.0038568	Elavl1/Eif4g1/Znfx1/Kpna2/G3bp1/Mcrip2/Atxn2/Mcrip1/Rnf135/Eif2s1/Ddx19b/Rptor/Trim25/Ddx19a	14
GO:0000228	CC	GO:0000228	nuclear chromosome	34/1956	285/28585	0.00114992	0.00622046	0.00392681	Ago3/Mcm3/E2f6/Msh5/Incenp/Mcm2/Chd1/Tardbp/Brms1/Dmap1/Xlr4b/Actr8/Sap30l/Phf12/Rad50/Atrx/Nifk/Pole3/Trim24/Smarca4/Top1/Rpa1/Orc2/Smarcb1/Nfrkb/Hcfc1/Ncapd3/Pold1/Rcc1/Actr5/Ogt/Hdac1/Sin3a/Lrif1	34
GO:0000118	CC	GO:0000118	histone deacetylase complex	14/1956	82/28585	0.00126759	0.00680342	0.00429481	Gatad2a/Mideas/Brms1/Dmap1/Kdm3b/Sap30l/Phf12/Hdac4/Mta3/Tbl1xr1/Hdac10/Ogt/Hdac1/Sin3a	14
GO:0030687	CC	GO:0030687	preribosome, large subunit precursor	6/1956	20/28585	0.00171198	0.00897809	0.00566762	Bop1/Nip7/Ftsj3/Pes1/Noc2l/Casp8	6
GO:0031616	CC	GO:0031616	spindle pole centrosome	6/1956	20/28585	0.00171198	0.00897809	0.00566762	Abraxas2/Spout1/Emd/Ubxn2b/Bnip2/Nubp2	6
GO:0032580	CC	GO:0032580	Golgi cisterna membrane	6/1956	20/28585	0.00171198	0.00897809	0.00566762	Slc30a5/Chpf/Gpr89/Nsg2/Fut8/Atp2c1	6
GO:0008180	CC	GO:0008180	COP9 signalosome	8/1956	34/28585	0.00172573	0.00898166	0.00566988	Cops9/Dock7/Cops5/Gps1/Myh9/Sla/Cops7a/Basp1	8
GO:1990498	CC	GO:1990498	mitotic spindle microtubule	5/1956	14/28585	0.00177118	0.00914889	0.00577544	Cep295/Haus3/Haus8/Haus5/Haus2	5
GO:0045277	CC	GO:0045277	respiratory chain complex IV	7/1956	27/28585	0.00182697	0.00936665	0.00591291	Cox5a/Cox8a/Cox7b/Cox6a1/Cox7a2/Cox4i2/Coa6	7
GO:0070603	CC	GO:0070603	SWI/SNF superfamily-type complex	15/1956	95/28585	0.00195214	0.0099342	0.00627119	Gatad2a/Phf10/Brd7/Bcl11a/Dmap1/Actr8/Pole3/Mta3/Myo1c/Smarca4/Smarcd1/Smarcb1/Nfrkb/Actr5/Hdac1	15
GO:0044233	CC	GO:0044233	mitochondria-associated endoplasmic reticulum membrane	6/1956	21/28585	0.00225928	0.0114127	0.0072045	Clcc1/Rab32/Stx17/Rab38/Ahcyl1/Acsl4	6
GO:0016363	CC	GO:0016363	nuclear matrix	16/1956	107/28585	0.00249898	0.0123959	0.00782522	Psma6/Scaf8/Phf10/Brd7/Pml/Mbd1/Xpot/Anxa2/Smarca4/Ercc8/Smarcd1/Smarcb1/Dnmt3a/Dcaf7/Men1/Basp1	16
GO:0008303	CC	GO:0008303	caspase complex	5/1956	15/28585	0.00250806	0.0123959	0.00782522	Casp9/Casp6/Casp1/Casp2/Casp8	5
GO:0016586	CC	GO:0016586	RSC-type complex	5/1956	15/28585	0.00250806	0.0123959	0.00782522	Phf10/Brd7/Smarca4/Smarcd1/Smarcb1	5
GO:0030120	CC	GO:0030120	vesicle coat	11/1956	61/28585	0.00260814	0.0127454	0.00804582	Clta/Ap2s1/Sar1b/Copz1/Tmed3/Scyl1/Arcn1/Ap1s2/Ap2a2/Ap1g1/Copb2	11
GO:0005793	CC	GO:0005793	endoplasmic reticulum-Golgi intermediate compartment	13/1956	79/28585	0.00261587	0.0127454	0.00804582	Surf4/Rab1b/Erp44/Trappc12/Tmed3/Scyl1/Tmed10/Rab37/Lrpap1/Stx17/Trappc5/Golgb1/Sec22b	13
GO:0005938	CC	GO:0005938	cell cortex	34/1956	300/28585	0.00270613	0.0130923	0.00826482	Clta/Myo1f/Eno1/Pdlim2/Snx9/Wdr1/Fryl/Pard6a/Washc1/Ctnnb1/Exoc7/Exoc6/Hcls1/Dstn/Epb41/Psen2/Akt2/Ppp1r9b/Emd/Myo9b/Mpp1/Nf2/Ctbp2/Arv1/Sh3bp1/Tmem250-ps/Anxa2/Exoc3l4/Myh9/Llgl1/Tsc1/Map2k1/Flot2/Cib2	34
GO:0000932	CC	GO:0000932	P-body	14/1956	89/28585	0.00281617	0.0134127	0.00846708	Psma6/Trim30a/Sqstm1/Psma4/Polr2g/Ago2/Top1/Cnot7/Btbd1/Syne1/Lsm3/Mov10/Trim12c/Cnot9	14
GO:0005782	CC	GO:0005782	peroxisomal matrix	7/1956	29/28585	0.00284731	0.0134127	0.00846708	Prdx5/Prdx1/Abcd3/Eci2/Agps/Hsd17b4/Acot8	7
GO:0031907	CC	GO:0031907	microbody lumen	7/1956	29/28585	0.00284731	0.0134127	0.00846708	Prdx5/Prdx1/Abcd3/Eci2/Agps/Hsd17b4/Acot8	7
GO:0008023	CC	GO:0008023	transcription elongation factor complex	10/1956	53/28585	0.00285045	0.0134127	0.00846708	Paf1/Elof1/Ctr9/Epop/Nelfa/Aff1/Cdc73/Ell/Ell3/Nelfe	10
GO:0016580	CC	GO:0016580	Sin3 complex	6/1956	22/28585	0.00292856	0.0135941	0.00858157	Brms1/Sap30l/Phf12/Ogt/Hdac1/Sin3a	6
GO:0070822	CC	GO:0070822	Sin3-type complex	6/1956	22/28585	0.00292856	0.0135941	0.00858157	Brms1/Sap30l/Phf12/Ogt/Hdac1/Sin3a	6
GO:0070461	CC	GO:0070461	SAGA-type complex	8/1956	37/28585	0.00305644	0.0140924	0.00889616	Tada2b/Tada1/Usp22/Taf6l/Taf12/Pole3/Wdr5/Supt3	8
GO:0001650	CC	GO:0001650	fibrillar center	20/1956	150/28585	0.00317728	0.0145519	0.00918624	Ubd/Thap1/Map3k14/Imp4/Nfkbie/Cdca7l/Sap30l/Utp15/Foxj2/Deaf1/Mri1/Smarca4/Btbd10/Top1/Smarcb1/Nedd1/Cdk7/Nfic/Heatr1/Utp4	20
GO:0000793	CC	GO:0000793	condensed chromosome	36/1956	326/28585	0.00320076	0.0145624	0.00919283	Fbxo28/Ago3/Phf10/Hmbs/Dync1li1/Msh5/Brd7/Chmp5/Trappc12/Nsmce1/Incenp/Psen2/Spout1/Dctn6/Anapc16/Meaf6/Xlr4b/Mad1l1/Rad50/Atrx/Nifk/Cenpb/Seh1l/Smarca4/Smarcd1/Rpa1/Orc2/Smarcb1/Pes1/Mis12/Cenpx/Dctn5/Ncapd3/Rcc1/Sin3a/Dynlt3	36
GO:0016600	CC	GO:0016600	flotillin complex	4/1956	10/28585	0.00328398	0.01465	0.00924811	Ctnnb1/Ctnna1/Flot2/Cbl	4
GO:0017119	CC	GO:0017119	Golgi transport complex	4/1956	10/28585	0.00328398	0.01465	0.00924811	Cog1/Cog2/Cog8/Cog5	4
GO:0033180	CC	GO:0033180	proton-transporting V-type ATPase, V1 domain	4/1956	10/28585	0.00328398	0.01465	0.00924811	Atp6v1e1/Atp6v1f/Atp6v1d/Atp6v1b2	4
GO:0000930	CC	GO:0000930	gamma-tubulin complex	5/1956	16/28585	0.00344427	0.0152659	0.00963693	Tubgcp3/Mzt1/Nedd1/Tubgcp2/Tubgcp4	5
GO:1902554	CC	GO:1902554	serine/threonine protein kinase complex	17/1956	121/28585	0.00363814	0.0160218	0.0101141	Gtf2h2/Psmc5/Ccny/Gtf2h3/Pard6a/Ccng1/Stk11/Gtf2h4/Mnat1/Tgfbr2/Ccnc/Ercc2/Ccnd1/Cdk6/Cdk7/Xrcc6/Prkar2a	17
GO:0000124	CC	GO:0000124	SAGA complex	6/1956	23/28585	0.00373557	0.0163461	0.0103188	Tada2b/Tada1/Usp22/Taf6l/Taf12/Supt3	6
GO:0033178	CC	GO:0033178	proton-transporting two-sector ATPase complex, catalytic domain	5/1956	17/28585	0.0046073	0.020033	0.0126463	Atp5c1/Atp6v1e1/Atp6v1f/Atp6v1d/Atp6v1b2	5
GO:0005751	CC	GO:0005751	mitochondrial respiratory chain complex IV	6/1956	24/28585	0.00469634	0.0200864	0.01268	Cox5a/Cox8a/Cox7b/Cox6a1/Cox7a2/Cox4i2	6
GO:0035097	CC	GO:0035097	histone methyltransferase complex	12/1956	75/28585	0.00475117	0.0200864	0.01268	Kmt2b/E2f6/Epop/Phf1/Prdm4/Ezh2/Senp3/Prpf31/Hcfc1/Prmt5/Men1/Wdr5	12
GO:0009295	CC	GO:0009295	nucleoid	9/1956	48/28585	0.00475774	0.0200864	0.01268	Vdac2/Fastkd2/Ssbp1/Tfam/Dhx30/Polg2/Lonp1/Grsf1/Uqcc2	9
GO:0042645	CC	GO:0042645	mitochondrial nucleoid	9/1956	48/28585	0.00475774	0.0200864	0.01268	Vdac2/Fastkd2/Ssbp1/Tfam/Dhx30/Polg2/Lonp1/Grsf1/Uqcc2	9
GO:0072686	CC	GO:0072686	mitotic spindle	22/1956	177/28585	0.00485462	0.0200864	0.01268	Tubb2a/Cep295/Tubb2b/Epb41/Nsmce1/Spout1/Sirt2/Ptpn7/Pycrl/Mad1l1/Haus3/Tmem9/Capg/Pkp4/Haus8/Nup62/Tbl1xr1/Haus5/Haus2/Wdr5/Git1/Dynlt3	22
GO:0000813	CC	GO:0000813	ESCRT I complex	4/1956	11/28585	0.00488273	0.0200864	0.01268	Vps37a/Tsg101/Ubap1/Vps37c	4
GO:0044545	CC	GO:0044545	NSL complex	4/1956	11/28585	0.00488273	0.0200864	0.01268	Hcfc1/Kansl3/Ogt/Wdr5	4
GO:0097179	CC	GO:0097179	protease inhibitor complex	4/1956	11/28585	0.00488273	0.0200864	0.01268	Serpinb6b/Casp1/Plau/Serpinb6a	4
GO:1990229	CC	GO:1990229	iron-sulfur cluster assembly complex	4/1956	11/28585	0.00488273	0.0200864	0.01268	Glrx3/Lyrm4/Nfs1/Ndufab1	4
GO:0044665	CC	GO:0044665	MLL1/2 complex	7/1956	32/28585	0.00513013	0.0208544	0.0131648	Kmt2b/E2f6/Senp3/Prpf31/Hcfc1/Men1/Wdr5	7
GO:0080008	CC	GO:0080008	Cul4-RING E3 ubiquitin ligase complex	7/1956	32/28585	0.00513013	0.0208544	0.0131648	Trpc4ap/Cul4b/Ercc8/Wdtc1/Cop1/Dcaf10/Dcaf7	7
GO:0000151	CC	GO:0000151	ubiquitin ligase complex	36/1956	339/28585	0.00598822	0.0240623	0.0151899	Nccrp1/Fbxo7/Med17/Cbx7/Anapc16/Trpc4ap/Cbx4/Rnf8/Rmnd5a/Smurf2/Ube2l6/Pnkp/Cul4b/Fbxl5/Fzr1/Anapc15/Siah1a/Ccnc/Phc3/Fbxl8/Ercc8/Sel1l/Wdtc1/Fbxl15/Anapc2/Sharpin/Med24/Ube4b/Cop1/Fbxo17/Dcaf10/Fbxo6/Dcaf7/Ubr1/Atg3/Fem1c	36
GO:0000145	CC	GO:0000145	exocyst	5/1956	18/28585	0.00602433	0.0240623	0.0151899	Washc1/Exoc7/Exoc6/Sh3bp1/Exoc3l4	5
GO:0005666	CC	GO:0005666	RNA polymerase III complex	5/1956	18/28585	0.00602433	0.0240623	0.0151899	Polr2l/Crcp/Polr3d/Polr3h/Polr3k	5
GO:0005721	CC	GO:0005721	pericentric heterochromatin	7/1956	33/28585	0.00613365	0.0243573	0.0153761	Dnmt1/Incenp/Atrx/Cenpb/Ezh2/Pole3/Ncapd3	7
GO:0016469	CC	GO:0016469	proton-transporting two-sector ATPase complex	9/1956	50/28585	0.00628759	0.0248252	0.0156714	Atp6v0b/Atp5md/Atp5j2/Atp5c1/Atp6v1e1/Atp6v1f/Atp6v1d/Atp6v1b2/Atp6v0d1	9
GO:0043230	CC	GO:0043230	extracellular organelle	17/1956	128/28585	0.00646106	0.0252201	0.0159208	Aldoa/Gbp2b/Gbp2/Lamp2/Acy1/Cd63/Gbp7/Rab4a/Anxa2/Tsg101/Ago2/Qsox1/Nsun2/Arc/Gbp6/Anxa1/Tfrc	17
GO:0065010	CC	GO:0065010	extracellular membrane-bounded organelle	17/1956	128/28585	0.00646106	0.0252201	0.0159208	Aldoa/Gbp2b/Gbp2/Lamp2/Acy1/Cd63/Gbp7/Rab4a/Anxa2/Tsg101/Ago2/Qsox1/Nsun2/Arc/Gbp6/Anxa1/Tfrc	17
GO:0045171	CC	GO:0045171	intercellular bridge	14/1956	98/28585	0.00679894	0.0263891	0.0166587	Unc119/Rab35/Tubb2a/Tubb2b/Epb41/Mical1/Pycrl/Cdca8/Tmem9/Sra1/Qsox1/Rbm18/Gstm1/Nupr1	14
GO:0000791	CC	GO:0000791	euchromatin	11/1956	69/28585	0.00690469	0.026649	0.0168228	Prdx1/H1f2/Trim28/Ctnnb1/Ctr9/H1f3/Trim24/Ell/Smarca4/Dnmt3a/Ogt	11
GO:0032993	CC	GO:0032993	protein-DNA complex	26/1956	227/28585	0.00697508	0.0267703	0.0168993	Gtf2h3/H1f2/H4c4/Ctnnb1/Mcm3/H4c2/E2f6/H1f3/Kdm1b/Mcm2/Meaf6/Hhex/Dmap1/Nfyc/H4c14/Top1/Nfya/Rpa1/Acd/Noc2l/H4c9/Nupr1/Pold1/Xrcc6/Rad52/Ten1	26
GO:0031312	CC	GO:0031312	extrinsic component of organelle membrane	10/1956	60/28585	0.00714443	0.0272679	0.0172135	Atp6v1e1/Atp6v1f/Atp6v1d/Pml/Atp6v1b2/Gba2/Coq8b/Emc2/Tor1a/Snap29	10
GO:0000164	CC	GO:0000164	protein phosphatase type 1 complex	5/1956	19/28585	0.00772179	0.0289884	0.0182996	Ppp1ccb/Nck1/Tox4/Ppp1r15b/Shoc2	5
GO:0032045	CC	GO:0032045	guanyl-nucleotide exchange factor complex	5/1956	19/28585	0.00772179	0.0289884	0.0182996	Rap1a/Eif2b3/Pde3b/Elmo1/Lamtor1	5
GO:0032585	CC	GO:0032585	multivesicular body membrane	5/1956	19/28585	0.00772179	0.0289884	0.0182996	Chmp5/Cd63/Tmem9/Nsg2/Laptm4b	5
GO:0044232	CC	GO:0044232	organelle membrane contact site	8/1956	43/28585	0.00797826	0.0296274	0.018703	Clcc1/Rab32/Stx17/Stard3/Rab38/Ahcyl1/Sacm1l/Acsl4	8
GO:0097386	CC	GO:0097386	glial cell projection	8/1956	43/28585	0.00797826	0.0296274	0.018703	Aif1/Abca7/Lgals3/Lcp1/Sirt2/App/Eif2s1/Pink1	8
GO:0000407	CC	GO:0000407	phagophore assembly site	7/1956	35/28585	0.00856939	0.0316514	0.0199807	Rab1b/Nbr1/Sqstm1/Vmp1/Ulk2/Wdr45/Ilrun	7
GO:0030131	CC	GO:0030131	clathrin adaptor complex	6/1956	27/28585	0.00866318	0.0318268	0.0200914	Ap2s1/Ap1s2/Ap3m2/Ap2a2/Ap3b1/Ap1g1	6
GO:0015935	CC	GO:0015935	small ribosomal subunit	12/1956	81/28585	0.00883166	0.0322731	0.0203731	Mrps11/Mrps14/Rps4l/Rps27l/Mrpl42/Mrps10/Ptcd3/Mrps18a/mt-Rnr1/Mrps25/Eif2d/Mrps17	12
GO:0030672	CC	GO:0030672	synaptic vesicle membrane	18/1956	143/28585	0.00896735	0.0324241	0.0204684	Clta/Atp6v1e1/Rab35/Atp6v1f/Mff/Vamp3/Syngr1/Stx1a/Atp6v1d/Calm3/Atp6v1b2/Atp8a1/Atp6v0d1/Rab4a/Rab5c/Clcn3/Rab26/Snap29	18
GO:0099501	CC	GO:0099501	exocytic vesicle membrane	18/1956	143/28585	0.00896735	0.0324241	0.0204684	Clta/Atp6v1e1/Rab35/Atp6v1f/Mff/Vamp3/Syngr1/Stx1a/Atp6v1d/Calm3/Atp6v1b2/Atp8a1/Atp6v0d1/Rab4a/Rab5c/Clcn3/Rab26/Snap29	18
GO:0030688	CC	GO:0030688	preribosome, small subunit precursor	4/1956	13/28585	0.00947509	0.0337274	0.0212912	Riok1/Bysl/Riok3/Noc4l	4
GO:0031464	CC	GO:0031464	Cul4A-RING E3 ubiquitin ligase complex	4/1956	13/28585	0.00947509	0.0337274	0.0212912	Trpc4ap/Cul4b/Ercc8/Cop1	4
GO:1990907	CC	GO:1990907	beta-catenin-TCF complex	4/1956	13/28585	0.00947509	0.0337274	0.0212912	Ctnnb1/Bcl9/Bcl9l/Tle1	4
GO:0120114	CC	GO:0120114	Sm-like protein family complex	12/1956	82/28585	0.00971879	0.0342897	0.0216461	Ddx20/Snrnp40/Lsm10/Snrnp200/Clns1a/Sf3a3/Gemin8/Prpf31/Prpf39/Ppih/Lsm3/Gemin6	12
GO:0030055	CC	GO:0030055	cell-substrate junction	22/1956	188/28585	0.00973288	0.0342897	0.0216461	Fermt3/Tada1/Itgb3/Prag1/Mdc1/Lcp1/Lpp/Peak1/Zyx/Palld/Limk1/Cpne3/Myh9/Alkbh6/Hck/Lims1/Map2k1/Pxn/Cib2/Fes/Git1/Cbl	22
GO:0033176	CC	GO:0033176	proton-transporting V-type ATPase complex	6/1956	28/28585	0.0104003	0.0362646	0.0228929	Atp6v0b/Atp6v1e1/Atp6v1f/Atp6v1d/Atp6v1b2/Atp6v0d1	6
GO:0008287	CC	GO:0008287	protein serine/threonine phosphatase complex	9/1956	54/28585	0.0104518	0.0362646	0.0228929	Ppp1ccb/Nck1/Ppp2ca/Ppp2r5c/Ppp4c/Tox4/Ppp2cb/Ppp1r15b/Shoc2	9
GO:0030134	CC	GO:0030134	COPII-coated ER to Golgi transport vesicle	9/1956	54/28585	0.0104518	0.0362646	0.0228929	Sar1b/Slc30a5/Ecpas/App/Tmed3/Tmed10/Stx17/Sec22b/Vti1a	9
GO:0030119	CC	GO:0030119	AP-type membrane coat adaptor complex	8/1956	45/28585	0.0105109	0.0362865	0.0229066	Ap2s1/Ap5s1/Ap1s2/Ap3m2/Ap2a2/Ap3b1/Ap1g1/Ap5z1	8
GO:0030140	CC	GO:0030140	trans-Golgi network transport vesicle	7/1956	37/28585	0.0116489	0.039986	0.0252421	Clta/Spg21/Furin/Ap1s2/Igf2r/Rab8b/Ap1g1	7
GO:0030864	CC	GO:0030864	cortical actin cytoskeleton	12/1956	84/28585	0.011699	0.039986	0.0252421	Myo1f/Pdlim2/Snx9/Wdr1/Hcls1/Dstn/Ppp1r9b/Nf2/Myh9/Llgl1/Flot2/Cib2	12
GO:1903293	CC	GO:1903293	phosphatase complex	9/1956	55/28585	0.0117578	0.0399883	0.0252435	Ppp1ccb/Nck1/Ppp2ca/Ppp2r5c/Ppp4c/Tox4/Ppp2cb/Ppp1r15b/Shoc2	9
GO:0030904	CC	GO:0030904	retromer complex	5/1956	21/28585	0.0120581	0.0408075	0.0257607	Snx27/Dennd5a/Snx2/Vps35/Dennd4c	5
GO:0005665	CC	GO:0005665	RNA polymerase II, core complex	4/1956	14/28585	0.0125567	0.0414732	0.0261809	Polr2l/Polr2j/Polr2g/Polr2b	4
GO:0005742	CC	GO:0005742	mitochondrial outer membrane translocase complex	4/1956	14/28585	0.0125567	0.0414732	0.0261809	Tomm6/Tomm5/Tomm70a/Mtx2	4
GO:0034362	CC	GO:0034362	low-density lipoprotein particle	4/1956	14/28585	0.0125567	0.0414732	0.0261809	Apof/Msr1/Lsr/App	4
GO:0045240	CC	GO:0045240	dihydrolipoyl dehydrogenase complex	4/1956	14/28585	0.0125567	0.0414732	0.0261809	Mrps36/Dlat/Pdhb/Ogdh	4
GO:0071564	CC	GO:0071564	npBAF complex	4/1956	14/28585	0.0125567	0.0414732	0.0261809	Phf10/Smarca4/Smarcd1/Smarcb1	4
GO:0032587	CC	GO:0032587	ruffle membrane	11/1956	75/28585	0.0127772	0.0419997	0.0265133	Aif1/Abca7/Itgb3/Akt2/Ppp1r9b/Nme1/Dnm2/Appl2/Pdxp/Myo1c/Twf1	11
GO:0090734	CC	GO:0090734	site of DNA damage	14/1956	106/28585	0.0132905	0.0434789	0.027447	Fh1/Exd2/Helq/Xrcc1/Parp9/Phf1/Rad50/Rnf8/Nbn/Xrcc4/Pnkp/Rpa1/Xpc/Rnf169	14
GO:0016235	CC	GO:0016235	aggresome	7/1956	38/28585	0.0134567	0.043814	0.0276586	Ubd/Zdhhc17/Psap/Sqstm1/Cabin1/Prkcq/Pold1	7
GO:0030666	CC	GO:0030666	endocytic vesicle membrane	8/1956	47/28585	0.013594	0.0440523	0.027809	Ap2s1/Lamp2/Scarb2/Pip4p2/Appl2/Rab31/Ap2a2/Anxa3	8
GO:0098850	CC	GO:0098850	extrinsic component of synaptic vesicle membrane	5/1956	22/28585	0.0147433	0.0475523	0.0300184	Atp6v1e1/Atp6v1f/Atp6v1d/Atp6v1b2/Snap29	5
GO:0042641	CC	GO:0042641	actomyosin	13/1956	97/28585	0.0148629	0.047714	0.0301205	Coro1b/Pdlim2/Stx1a/Lcp1/Lpp/Hdac4/Zyx/Anxa2/Palld/Myh9/Pxn/Tlnrd1/Sipa1l3	13
GO:0019787	MF	GO:0019787	ubiquitin-like protein transferase activity	71/1933	448/28171	3.33766e-11	2.48878e-08	1.78455e-08	Cdkn2a/Rnf114/Rnf115/Rnf139/Nccrp1/Ube2e3/Trim30a/Trim28/Marchf5/Rnf41/Rffl/Ppil2/Nsmce1/Med17/Mul1/Pml/Cbx4/Rnf44/Rnf8/Rmnd5a/Hdac4/Smurf2/Rnf5/Nosip/Ube2l6/Mgrn1/Wwp2/Trip12/Rnf130/Ube2r2/Rc3h2/Aktip/Ranbp2/Trim24/Traf6/Siah1a/Ccnc/Herc6/Rnf122/Ttc3/Rnf135/Tmem129/Rnf157/Ercc8/Rnf213/Dtx1/Kcmf1/Sharpin/Med24/Ube4b/Rnf34/Egr2/Rnf214/Rnft1/Fancl/Mdm4/Zfp91/Cop1/Fbxo17/Fbxo6/Rnf220/Trim25/Hectd3/R…	71
GO:0003712	MF	GO:0003712	transcription coregulator activity	75/1933	489/28171	4.61313e-11	2.48878e-08	1.78455e-08	Pkm/Eno1/Mier2/Tada2b/Tada1/Rad54l2/Trim30a/Trim28/Jade1/Ctnnb1/Usp22/Bcl9/Ascc1/Brd7/Cbfb/Parp9/Bcl3/Taf6l/Med17/Wdr77/Kdm2a/Bcl11a/Bcl9l/Mideas/Pml/Tob1/Uri1/Dmap1/Sqstm1/Ifi204/Kdm3b/Sap30l/Phf12/Asah1/Prmt2/Zxdc/Ctbp2/Hdac4/Maml1/Sra1/Nrbf2/Taf12/Casp8ap2/Ezh2/Mta3/Trim24/Tsg101/Cops5/Arid3a/Smarca4/Smarcd1/Cnot7/Mrtfb/Smarcb1/Ccnd1/Noc2l/Med24/Hcfc1/Nupr1/Prmt5/Dhrs7b/Tbl1xr1/Ccdc124/Ss18l2/…	75
GO:0005525	MF	GO:0005525	GTP binding	60/1933	361/28171	1.61987e-10	5.82615e-08	4.17757e-08	Tgm2/Gbp2b/Gbp2/Tgtp1/Rraga/Rab6a/Irgm1/Gnl3l/Rab28/Rab35/Rhebl1/Rab1b/Tubb2a/Sar1b/Rasl11b/Rab24/Rab20/Tubb2b/Gimap7/Gbp8/Arl11/Gpn1/Rap2a/Arf1/Rras2/Rap1a/Gbp7/Eif2b2/Rab32/Nme1/Mocs1/Lrrk1/Rab4a/Rab43/Rhobtb2/Dnm2/Gbp5/Arl3/Rit1/Mfhas1/Rab5c/Mmaa/Rab37/Lrrk2/Rab31/Adss/Drg2/Mtg2/Rab38/Rab26/Ola1/Gbp6/Nudt2/Arl8a/Rab8b/Fpgt/Gfm1/Ehd3/Suclg2/Trim23	60
GO:0019001	MF	GO:0019001	guanyl nucleotide binding	62/1933	385/28171	3.02083e-10	6.51895e-08	4.67433e-08	Tgm2/Gbp2b/Gbp2/Tgtp1/Rraga/Rab6a/Irgm1/Gnl3l/Rab28/Suclg1/Rab35/Rhebl1/Rab1b/Tubb2a/Sar1b/Dync1li1/Rasl11b/Rab24/Rab20/Tubb2b/Gimap7/Gbp8/Arl11/Gpn1/Rap2a/Arf1/Rras2/Rap1a/Gbp7/Eif2b2/Rab32/Nme1/Mocs1/Lrrk1/Rab4a/Rab43/Rhobtb2/Dnm2/Gbp5/Arl3/Rit1/Mfhas1/Rab5c/Mmaa/Rab37/Lrrk2/Rab31/Adss/Drg2/Mtg2/Rab38/Rab26/Ola1/Gbp6/Nudt2/Arl8a/Rab8b/Fpgt/Gfm1/Ehd3/Suclg2/Trim23	62
GO:0032561	MF	GO:0032561	guanyl ribonucleotide binding	62/1933	385/28171	3.02083e-10	6.51895e-08	4.67433e-08	Tgm2/Gbp2b/Gbp2/Tgtp1/Rraga/Rab6a/Irgm1/Gnl3l/Rab28/Suclg1/Rab35/Rhebl1/Rab1b/Tubb2a/Sar1b/Dync1li1/Rasl11b/Rab24/Rab20/Tubb2b/Gimap7/Gbp8/Arl11/Gpn1/Rap2a/Arf1/Rras2/Rap1a/Gbp7/Eif2b2/Rab32/Nme1/Mocs1/Lrrk1/Rab4a/Rab43/Rhobtb2/Dnm2/Gbp5/Arl3/Rit1/Mfhas1/Rab5c/Mmaa/Rab37/Lrrk2/Rab31/Adss/Drg2/Mtg2/Rab38/Rab26/Ola1/Gbp6/Nudt2/Arl8a/Rab8b/Fpgt/Gfm1/Ehd3/Suclg2/Trim23	62
GO:0051020	MF	GO:0051020	GTPase binding	55/1933	329/28171	7.45544e-10	1.34074e-07	9.6136e-08	Clta/Eno1/Ranbp3/Fmnl3/Pard6a/Mff/Marchf5/Rnf41/Sorl1/Ppp6r1/Dock7/Cyfip1/Micall1/Lcp1/Nsf/Arhgdia/Myo9b/Rap1a/Ncf2/Tbc1d20/Mical1/Ankrd27/Dennd5a/Gga3/Xpot/Vps9d1/Rin3/Rab3ip/Rasa1/Gapvd1/Stk19/Anxa2/Ranbp2/Cib1/Cse1l/Appl2/Lrrk2/Myo1c/Bicd2/Rangrf/Rab3gap1/Dapk3/Sike1/Llgl1/Lamtor1/Bicdl1/Strip1/Map2k1/Cdc42ep2/Acap2/Ndrg1/Map3k11/Rcc1/Ap1g1/Git1	55
GO:0003924	MF	GO:0003924	GTPase activity	51/1933	295/28171	9.30104e-10	1.43369e-07	1.02801e-07	Gbp2b/Gbp2/Tgtp1/Rraga/Rab6a/Irgm1/Rab28/Rab35/Rhebl1/Rab1b/Sar1b/Rasl11b/Rab24/Rab20/Gimap7/Gbp8/Irgm2/Arl11/Gpn1/Rap2a/Arf1/Rras2/Rap1a/Gbp7/Rab32/Rab4a/Rab43/Rhobtb2/Dnm2/Gbp5/Tmem250-ps/Arl3/Rit1/Gng2/Rab5c/Mmaa/Gm4951/Rab37/Lrrk2/Rab31/Drg2/Mtg2/Rab38/Rab26/Gbp6/Tbcc/Arl8a/Rab8b/Gfm1/Mmut/Trim23	51
GO:0004842	MF	GO:0004842	ubiquitin-protein transferase activity	64/1933	423/28171	2.10425e-09	2.8381e-07	2.03503e-07	Rnf114/Rnf115/Rnf139/Nccrp1/Ube2e3/Trim30a/Trim28/Marchf5/Rnf41/Rffl/Ppil2/Nsmce1/Med17/Mul1/Pml/Rnf44/Rnf8/Rmnd5a/Smurf2/Rnf5/Nosip/Ube2l6/Mgrn1/Wwp2/Trip12/Rnf130/Ube2r2/Rc3h2/Trim24/Traf6/Siah1a/Ccnc/Herc6/Rnf122/Ttc3/Rnf135/Tmem129/Rnf157/Ercc8/Rnf213/Dtx1/Kcmf1/Sharpin/Med24/Ube4b/Rnf34/Rnf214/Rnft1/Fancl/Mdm4/Zfp91/Cop1/Fbxo17/Fbxo6/Rnf220/Trim25/Hectd3/Rnf169/Ube2e2/Ubr1/Trim12c/Trim23/Cbl…	64
GO:0030695	MF	GO:0030695	GTPase regulator activity	62/1933	432/28171	2.84349e-08	3.06813e-06	2.19997e-06	Rgs10/Nckap1l/Arhgef33/Rabif/Ranbp3/Rgs14/Rab3il1/Arhgap8/Dock7/Arhgap10/Tbc1d8b/Arhgap12/Arhgef3/Arhgap4/Arhgdia/Rasa4/Tbc1d14/Myo9b/Rap1a/Arhgap17/Eif2b2/Tbc1d20/Ankrd27/Dennd5a/Arfgef2/Vps9d1/Sos1/Sh3bp1/Rin3/Rab3ip/Eif2b3/Rasa1/Gapvd1/Arap2/Madd/Ranbp2/Tbc1d9b/Rgl1/Vav2/Dennd4c/Eif2b5/Abr/Lrrk2/Rangrf/Itsn2/Rab3gap1/Elmo1/Llgl1/Lamtor1/Sh2d3c/Ric8a/Cdc42ep2/Acap2/Sirpa/Tbc1d10b/Cpeb2/Rcc1/Sip…	62
GO:0060589	MF	GO:0060589	nucleoside-triphosphatase regulator activity	62/1933	432/28171	2.84349e-08	3.06813e-06	2.19997e-06	Rgs10/Nckap1l/Arhgef33/Rabif/Ranbp3/Rgs14/Rab3il1/Arhgap8/Dock7/Arhgap10/Tbc1d8b/Arhgap12/Arhgef3/Arhgap4/Arhgdia/Rasa4/Tbc1d14/Myo9b/Rap1a/Arhgap17/Eif2b2/Tbc1d20/Ankrd27/Dennd5a/Arfgef2/Vps9d1/Sos1/Sh3bp1/Rin3/Rab3ip/Eif2b3/Rasa1/Gapvd1/Arap2/Madd/Ranbp2/Tbc1d9b/Rgl1/Vav2/Dennd4c/Eif2b5/Abr/Lrrk2/Rangrf/Itsn2/Rab3gap1/Elmo1/Llgl1/Lamtor1/Sh2d3c/Ric8a/Cdc42ep2/Acap2/Sirpa/Tbc1d10b/Cpeb2/Rcc1/Sip…	62
GO:0031267	MF	GO:0031267	small GTPase binding	47/1933	290/28171	3.37249e-08	3.3081e-06	2.37204e-06	Ranbp3/Fmnl3/Pard6a/Rnf41/Sorl1/Ppp6r1/Dock7/Cyfip1/Micall1/Nsf/Arhgdia/Myo9b/Rap1a/Ncf2/Tbc1d20/Mical1/Ankrd27/Dennd5a/Gga3/Xpot/Vps9d1/Rin3/Gapvd1/Stk19/Anxa2/Ranbp2/Cib1/Cse1l/Appl2/Lrrk2/Myo1c/Bicd2/Rangrf/Rab3gap1/Dapk3/Sike1/Llgl1/Bicdl1/Strip1/Map2k1/Cdc42ep2/Acap2/Ndrg1/Map3k11/Rcc1/Ap1g1/Git1	47
GO:0003713	MF	GO:0003713	transcription coactivator activity	44/1933	266/28171	4.9682e-08	4.46724e-06	3.20318e-06	Pkm/Tada2b/Tada1/Trim30a/Trim28/Jade1/Ctnnb1/Usp22/Bcl9/Ascc1/Brd7/Cbfb/Bcl3/Taf6l/Med17/Wdr77/Bcl9l/Pml/Prmt2/Zxdc/Ctbp2/Maml1/Sra1/Nrbf2/Taf12/Mta3/Trim24/Tsg101/Cops5/Smarca4/Mrtfb/Smarcb1/Med24/Hcfc1/Nupr1/Ccdc124/Ss18l2/Xpc/Trim25/Ppargc1b/Trim12c/Supt3/Sin3a/Cnot9	44
GO:0061659	MF	GO:0061659	ubiquitin-like protein ligase activity	51/1933	337/28171	8.75819e-08	7.2693e-06	5.21237e-06	Rnf114/Rnf115/Nccrp1/Trim30a/Marchf5/Rnf41/Rffl/Ppil2/Nsmce1/Med17/Mul1/Cbx4/Rnf44/Rnf8/Rmnd5a/Smurf2/Rnf5/Nosip/Mgrn1/Wwp2/Trip12/Rnf130/Rc3h2/Ranbp2/Trim24/Traf6/Siah1a/Ccnc/Herc6/Rnf122/Rnf135/Tmem129/Rnf157/Rnf213/Dtx1/Kcmf1/Med24/Ube4b/Rnf34/Egr2/Rnft1/Fancl/Cop1/Fbxo17/Fbxo6/Rnf220/Trim25/Ubr1/Trim12c/Cbl/Zfp598	51
GO:0031625	MF	GO:0031625	ubiquitin protein ligase binding	50/1933	329/28171	1.02073e-07	7.86689e-06	5.64086e-06	Tpi1/Nedd8/Gabarap/Isg15/Pdlim2/Rraga/Crk/Nek6/Psma3/Snx9/Fbxo7/Traf1/Bid/Zfp746/Trim28/Washc1/Ptpn22/Rffl/Mul1/Pml/Triobp/Sqstm1/Ripk1/Smg5/Usp9x/Ifi204/Nploc4/Abcb1b/Rnf8/Ube2l6/Stx8/Smad5/Cul4b/Mfhas1/Bag4/Traf6/Tsg101/Dtx1/Traf5/Jkamp/Anapc2/Ccdc50/Rnf34/Egr2/Pink1/Fancl/Laptm4b/Prkar2a/Casp8/Sipa1l1	50
GO:0016741	MF	GO:0016741	transferase activity, transferring one-carbon groups	37/1933	211/28171	1.23974e-07	8.91784e-06	6.39443e-06	Gatm/Kmt2b/Gcsh/Mettl25/Comtd1/Dnmt1/Hemk1/Atic/Trmt1/N6amt1/Ntmt1/Mettl2/Spout1/Ehmt2/Trdmt1/Prmt2/Suv39h2/Prdm4/Antkmt/Ftsj3/Ezh2/Lcmt2/Fam98a/Nsun2/Tgs1/Dnmt3a/Trmo/Vcpkmt/Prmt3/Tyms/Prmt5/Pcmtd1/Nop2/Dimt1/Mrm1/Wdr5/Eef1akmt1	37
GO:0140098	MF	GO:0140098	catalytic activity, acting on RNA	55/1933	382/28171	1.52129e-07	1.02592e-05	7.35626e-06	Tsr3/Ddx20/Trmu/Tent2/Dhx34/Ago3/G3bp1/Ddx52/Dbr1/Polr2l/Kars/Exd2/Trmt1/Polr2j/Snrnp200/Mettl2/Ddx39a/Rnaseh2a/Trdmt1/Tars/Dhx30/Alkbh5/Ftsj3/Polr2b/Yars/Dxo/Ago2/Yars2/Lcmt2/Crcp/Ddx19b/Lrrc47/Nsun2/Cnot7/Mrpl44/Ifih1/Mars1/Nudt16/Tgs1/Polr3d/Polr3h/Eri3/Trmo/Pstk/Tyw1/Rnaseh1/Nop2/Mov10/Dimt1/Pnpt1/Mrm1/Tsen34/Polr3k/Ddx19a/Eri1	55
GO:0048029	MF	GO:0048029	monosaccharide binding	22/1933	92/28171	1.93122e-07	1.22576e-05	8.78915e-06	Aldoa/Gyg/G6pdx/Hk2/Fuom/Lgals3/Lgals1/Galk1/Hk3/Bsg/Clec4a1/Dpm1/Cln5/Clec4d/Clec4n/Igf2r/Pfkl/Rpe/Ugp2/Clec4a2/Cd209b/Ogfod2	22
GO:0044389	MF	GO:0044389	ubiquitin-like protein ligase binding	51/1933	348/28171	2.44259e-07	1.46419e-05	1.04988e-05	Tpi1/Nedd8/Gabarap/Isg15/Pdlim2/Rraga/Crk/Nek6/Psma3/Snx9/Fbxo7/Traf1/Bid/Zfp746/Trim28/Washc1/Ptpn22/Rffl/Parp9/Mul1/Pml/Triobp/Sqstm1/Ripk1/Smg5/Usp9x/Ifi204/Nploc4/Abcb1b/Rnf8/Ube2l6/Stx8/Smad5/Cul4b/Mfhas1/Bag4/Traf6/Tsg101/Dtx1/Traf5/Jkamp/Anapc2/Ccdc50/Rnf34/Egr2/Pink1/Fancl/Laptm4b/Prkar2a/Casp8/Sipa1l1	51
GO:0030674	MF	GO:0030674	protein-macromolecule adaptor activity	54/1933	381/28171	3.2819e-07	1.86377e-05	1.3364e-05	Vamp8/Ap2s1/Crk/Ddx20/Fbxo7/Rgs14/Retreg2/Trim30a/Lgals3/Nmd3/Gatad2a/Nck1/Vamp3/Aph1a/Stx18/Stx1a/Arpc4/Bcl3/Stx2/Tardbp/Trpc4ap/Sqstm1/Rad50/Stx11/Pnkp/Stx8/Tradd/Cib1/Ap1s2/Napg/Stx17/Frs2/Sla2/Lrrk2/Ercc2/Bicd2/Rptor/Sh2b3/Ap2a2/Sec22b/Myh9/Vti1a/Nup62/Sh2d3c/Hcfc1/Syne1/Map2k1/Pxn/Snap29/Zc3h18/Ap1g1/Men1/Trim12c/Fem1c	54
GO:0061630	MF	GO:0061630	ubiquitin protein ligase activity	48/1933	324/28171	3.94587e-07	2.12879e-05	1.52643e-05	Rnf114/Rnf115/Nccrp1/Trim30a/Marchf5/Rnf41/Rffl/Ppil2/Nsmce1/Med17/Mul1/Rnf44/Rnf8/Rmnd5a/Smurf2/Rnf5/Nosip/Mgrn1/Wwp2/Trip12/Rnf130/Rc3h2/Trim24/Traf6/Siah1a/Ccnc/Herc6/Rnf122/Rnf135/Tmem129/Rnf157/Rnf213/Dtx1/Kcmf1/Med24/Ube4b/Rnf34/Rnft1/Fancl/Cop1/Fbxo17/Fbxo6/Rnf220/Trim25/Ubr1/Trim12c/Cbl/Zfp598	48
GO:0051536	MF	GO:0051536	iron-sulfur cluster binding	18/1933	69/28171	6.18609e-07	3.034e-05	2.17549e-05	Glrx3/Etfdh/Ndufs1/Sdhb/Nthl1/Cdk5rap1/Mocs1/Ciao3/Nfu1/Nfs1/Ercc2/Cisd2/Fech/Nubp2/Tyw1/Fdx1/Glrx2/Pold1	18
GO:0051540	MF	GO:0051540	metal cluster binding	18/1933	69/28171	6.18609e-07	3.034e-05	2.17549e-05	Glrx3/Etfdh/Ndufs1/Sdhb/Nthl1/Cdk5rap1/Mocs1/Ciao3/Nfu1/Nfs1/Ercc2/Cisd2/Fech/Nubp2/Tyw1/Fdx1/Glrx2/Pold1	18
GO:0008168	MF	GO:0008168	methyltransferase activity	34/1933	198/28171	6.54894e-07	3.07231e-05	2.20296e-05	Kmt2b/Mettl25/Comtd1/Dnmt1/Hemk1/Trmt1/N6amt1/Ntmt1/Mettl2/Spout1/Ehmt2/Trdmt1/Prmt2/Suv39h2/Prdm4/Antkmt/Ftsj3/Ezh2/Lcmt2/Fam98a/Nsun2/Tgs1/Dnmt3a/Trmo/Vcpkmt/Prmt3/Tyms/Prmt5/Pcmtd1/Nop2/Dimt1/Mrm1/Wdr5/Eef1akmt1	34
GO:0140097	MF	GO:0140097	catalytic activity, acting on DNA	37/1933	232/28171	1.38985e-06	6.24854e-05	4.48044e-05	Pms2/Rad54l2/G3bp1/Dnmt1/Rfc2/Mcm3/Nthl1/Exd2/Helq/Msh5/Xrcc1/Mcm2/Chd1/Nme1/Dnase1l1/Ercc1/Rad50/Chd9/Msh3/Dhx30/Atrx/Xrcc4/Pld3/Polm/Tdp1/Polg2/Smarca4/Ercc2/Top1/Lig1/Dnmt3a/Myd88/Cdk7/Rad51d/Pold1/Xrcc6/Anxa1	37
GO:0140104	MF	GO:0140104	molecular carrier activity	20/1933	88/28171	1.62374e-06	7.00808e-05	5.02506e-05	Atox1/Cox17/Nap1l1/Cygb/Kpna2/Asf1a/Spty2d1/Timm9/Hikeshi/Oxa1l/Mmaa/Ndufab1/Cse1l/Hbb-bt/Emc2/Myd88/Nasp/Nubp2/Kpna3/Pwp1	20
GO:0019003	MF	GO:0019003	GDP binding	19/1933	81/28171	1.7697e-06	7.34427e-05	5.26612e-05	Gbp2b/Gbp2/Rab28/Suclg1/Rab35/Rhebl1/Dync1li1/Rap2a/Arf1/Rras2/Rap1a/Rab4a/Arl3/Rit1/Rab5c/Rab31/Rab8b/Suclg2/Trim23	19
GO:0032182	MF	GO:0032182	ubiquitin-like protein binding	23/1933	115/28171	2.9575e-06	0.000116564	8.3581e-05	Fbxo7/Uba2/Nbr1/Sirt2/Usp5/Pml/Cbx4/Sqstm1/Nploc4/Ubxn2b/Gga3/Ube2l6/Casp8ap2/Tab2/Uspl1/Tsg101/Ubap1/Ilrun/Sharpin/Nup62/Rnft1/Tom1/Wdr48	23
GO:0043021	MF	GO:0043021	ribonucleoprotein complex binding	31/1933	184/28171	3.02483e-06	0.000116564	8.3581e-05	Rictor/Dnajc1/Bop1/Timm50/Cinp/Malsu1/Nmd3/Oxa1l/Tmem223/Mtres1/Ptcd3/Eif1b/Nme1/Mrrf/Spata5/Unk/Spcs1/Dnajc2/Ezh2/Prpf31/Rnf135/Eif2s1/Ifih1/Ppih/Tma16/Prmt3/Nemf/Prmt5/Cpeb2/Eri1/Zfp598	31
GO:0002039	MF	GO:0002039	p53 binding	18/1933	77/28171	3.46552e-06	0.000128941	9.24557e-05	Cdkn2a/Pttg1ip/Rffl/Brd7/Stk11/Mul1/Ehmt2/Plk3/Trim24/Bcl2l12/Smarca4/Smarcb1/Noc2l/Rnf34/Prmt5/Banp/Trp53rkb/Hdac1	18
GO:0016779	MF	GO:0016779	nucleotidyltransferase activity	26/1933	143/28171	4.45732e-06	0.000160315	0.000114952	Tent2/Polr2l/Kars/Oas1g/Parp9/Polr2j/Flad1/Polr2g/Parp11/Uap1l1/Cmas/Polr2b/Pcyt2/Uba6/Polm/Polg2/Crcp/Papss1/Polr3d/Polr3h/Ugp2/Pold1/Fpgt/Pnpt1/Polr3k/Selenoo	26
GO:0003714	MF	GO:0003714	transcription corepressor activity	31/1933	193/28171	8.30252e-06	0.000288981	0.000207211	Eno1/Mier2/Trim28/Brd7/Parp9/Bcl3/Bcl11a/Mideas/Tob1/Uri1/Dmap1/Phf12/Asah1/Ctbp2/Hdac4/Casp8ap2/Ezh2/Mta3/Tsg101/Smarca4/Cnot7/Ccnd1/Noc2l/Prmt5/Dhrs7b/Tbl1xr1/Eid2/Tle1/Hdac1/Basp1/Sin3a	31
GO:0005096	MF	GO:0005096	GTPase activator activity	36/1933	241/28171	8.82823e-06	0.000297677	0.000213446	Rgs10/Nckap1l/Ranbp3/Rgs14/Arhgap8/Arhgap10/Tbc1d8b/Arhgap12/Arhgap4/Arhgdia/Rasa4/Tbc1d14/Myo9b/Arhgap17/Tbc1d20/Ankrd27/Sh3bp1/Rin3/Rasa1/Gapvd1/Arap2/Ranbp2/Tbc1d9b/Abr/Lrrk2/Rab3gap1/Llgl1/Ric8a/Cdc42ep2/Acap2/Tbc1d10b/Sipa1l3/Arhgap22/Git1/Fam13b/Sipa1l1	36
GO:0051539	MF	GO:0051539	4 iron, 4 sulfur cluster binding	12/1933	40/28171	9.63705e-06	0.000315102	0.00022594	Etfdh/Ndufs1/Sdhb/Nthl1/Cdk5rap1/Mocs1/Ciao3/Nfu1/Ercc2/Nubp2/Tyw1/Pold1	12
GO:0016829	MF	GO:0016829	lyase activity	31/1933	195/28171	1.02767e-05	0.000326134	0.000233851	Aldoa/Tpi1/Dera/Echs1/Eno1/Scly/Fh1/Gatd1/Hmbs/Nthl1/Asl/Uxs1/Alox5ap/Mocs1/Cd38/Acod1/Mgst3/Bst1/Apip/Hccs/Car13/Hsd17b4/Chac2/Fech/Ggct/Auh/Tyw1/Xrcc6/Fahd2a/Tsen34/Adsl	31
GO:0008757	MF	GO:0008757	S-adenosylmethionine-dependent methyltransferase activity	26/1933	150/28171	1.09222e-05	0.000336715	0.000241437	Kmt2b/Comtd1/Dnmt1/Trmt1/N6amt1/Ntmt1/Mettl2/Ehmt2/Trdmt1/Prmt2/Suv39h2/Antkmt/Ftsj3/Ezh2/Nsun2/Dnmt3a/Trmo/Vcpkmt/Prmt3/Prmt5/Pcmtd1/Nop2/Dimt1/Mrm1/Wdr5/Eef1akmt1	26
GO:0016853	MF	GO:0016853	isomerase activity	28/1933	169/28171	1.23258e-05	0.000369432	0.000264897	Tpi1/Ebp/Echs1/Renbp/Mcee/Fuom/Mif/Eci2/Fkbp8/Gne/Itgb3/Erp44/Ppil2/Ppic/Creld2/Eci1/Ranbp2/Mri1/Qsox1/Ppie/Top1/Hsd17b4/Ppih/Rpe/Bpgm/Gnpda2/Mmut/Pin1	28
GO:0005126	MF	GO:0005126	cytokine receptor binding	43/1933	316/28171	1.40029e-05	0.000408354	0.000292805	Cxcl9/Ccl12/Irak4/Pdcl3/Timm50/Il1rn/Traf1/Ebi3/Cd300lf/Il1b/Mif/Ccl8/Rnf41/Cxcl11/Ccl24/Rasl11b/Itgb3/Cxcl10/Il18/Ccl3/Ripk1/Cd70/Cxcl2/Prdm4/Smurf2/Tgfbr2/Tradd/Traf6/Frs2/Tnfsf8/Ccl22/Traf5/Sh2b3/Ccl6/Myd88/Clcf1/Cflar/Tyk2/Tnf/Ccl4/Il12b/Creb3/Casp8	43
GO:0005484	MF	GO:0005484	SNAP receptor activity	11/1933	36/28171	1.86432e-05	0.000529368	0.000379577	Vamp8/Vamp3/Stx18/Stx1a/Stx2/Stx11/Stx8/Stx17/Sec22b/Vti1a/Snap29	11
GO:0035091	MF	GO:0035091	phosphatidylinositol binding	40/1933	290/28171	2.00209e-05	0.000553911	0.000397175	Scin/Twf2/Snx9/Pitpnm1/Rab35/Exoc7/Pitpnm2/Aida/Epb41/Plekhb2/Gsdme/Sap30l/Phf12/Snx27/Ncf4/Ttpal/Gga3/Pxdc1/Capg/Arap2/Anxa2/Snx2/Snx15/Appl2/Ap2a2/Twf1/Wdr45/Btk/Fcgr4/Rnf34/Itpr3/Acap2/Rubcnl/Laptm4b/Tom1/Ogt/Rubcn/Rufy4/Pitpnb/Fes	40
GO:0004386	MF	GO:0004386	helicase activity	25/1933	149/28171	2.83202e-05	0.000763938	0.000547773	Ddx20/Znfx1/Dhx34/Rad54l2/G3bp1/Ddx52/Rfc2/Mcm3/Helq/Mcm2/Snrnp200/Chd1/Ddx39a/Rad50/Chd9/Dhx30/Atrx/Smarca4/Ercc2/Ddx19b/Ifih1/Xrcc6/Anxa1/Mov10/Ddx19a	25
GO:0008276	MF	GO:0008276	protein methyltransferase activity	18/1933	89/28171	2.92071e-05	0.000768646	0.000551148	Kmt2b/Hemk1/N6amt1/Ntmt1/Ehmt2/Prmt2/Suv39h2/Antkmt/Ezh2/Lcmt2/Fam98a/Dnmt3a/Vcpkmt/Prmt3/Prmt5/Pcmtd1/Wdr5/Eef1akmt1	18
GO:0016783	MF	GO:0016783	sulfurtransferase activity	6/1933	11/28171	3.54155e-05	0.000909841	0.000652391	Trmu/Nfs1/Ctu2/Uba6/Mocs2/Tstd3	6
GO:0005543	MF	GO:0005543	phospholipid binding	57/1933	480/28171	3.88795e-05	0.000975603	0.000699545	Uqcc3/Plcb2/Vdac2/Scin/Twf2/Anxa4/Scarb2/Snx9/Pitpnm1/Cd300lf/Rab35/Exoc7/Micall1/Pitpnm2/Psap/Aida/Got2/Epb41/Rasa4/Plekhb2/Gsdme/Sap30l/Phf12/Snx27/Ncf4/Ttpal/Gga3/Pxdc1/Capg/Arap2/Anxa2/Snx2/Snx15/Scarb1/Appl2/Pctp/Myo1c/Cpne3/Ap2a2/Twf1/Wdr45/Btk/Nup62/Fcgr4/Rnf34/Itpr3/Acap2/Rubcnl/Laptm4b/Anxa1/Tom1/Ogt/Rubcn/Rufy4/Pitpnb/Fes/Anxa3	57
GO:0008094	MF	GO:0008094	ATP-dependent activity, acting on DNA	21/1933	118/28171	4.96616e-05	0.00119122	0.000854151	Pms2/Rad54l2/G3bp1/Rfc2/Mcm3/Helq/Msh5/Mcm2/Chd1/Rad50/Chd9/Msh3/Dhx30/Atrx/Smarca4/Ercc2/Myd88/Cdk7/Rad51d/Xrcc6/Anxa1	21
GO:0000287	MF	GO:0000287	magnesium ion binding	31/1933	211/28171	4.96802e-05	0.00119122	0.000854151	Pkm/Ppa1/Irak4/Nek6/Uba2/Idh1/Exd2/Idh2/Stk11/Rap2a/Tesc/Arf1/Nme1/Plscr1/Atp8a1/Pdxk/Arl3/Map2k7/Cib1/Pdxp/Dxo/Lrrk2/Nudt16/Enoph1/Xylt2/Pink1/Dck/Cib2/Rnaseh1/Atp9b/Foxk2	31
GO:0045182	MF	GO:0045182	translation regulator activity	26/1933	164/28171	5.38988e-05	0.00126428	0.000906536	Eif4g1/Paip1/Tent2/Ago3/Tsfm/Cyfip1/Eif2ak2/Mtrf1l/Rps27l/Eif4ebp2/Eif1b/Denr/Eif2b2/Eif2s2/Eif4ebp1/Eif2b3/Eif1ax/Eif4e3/Ago2/Eif2b5/Eif2s1/Eif3d/Tyms/Cpeb2/Eif2d/Gfm1	26
GO:0030246	MF	GO:0030246	carbohydrate binding	38/1933	283/28171	5.75553e-05	0.00131233	0.000940993	Aldoa/Gyg/G6pdx/Hk2/Lgalsl/Adgrl1/Fuom/Cdipt/Lgals3/Lgals1/Sell/Lgals7/Dgcr2/Galk1/Hk3/Bsg/Klrk1/Clec7a/Clec4a1/Gusb/Gfpt1/Dpm1/Cln5/Clec4d/Ly75/Clec4n/Igf2r/Pfkl/Mag/Rpe/Ugp2/Fbxo6/Galnt6/Clec4a2/Cd209b/Clec12a/Galnt10/Ogfod2	38
GO:0005085	MF	GO:0005085	guanyl-nucleotide exchange factor activity	30/1933	203/28171	5.838e-05	0.00131233	0.000940993	Arhgef33/Rabif/Rab3il1/Dock7/Arhgef3/Rap1a/Eif2b2/Ankrd27/Dennd5a/Arfgef2/Vps9d1/Sos1/Rin3/Rab3ip/Eif2b3/Gapvd1/Madd/Rgl1/Vav2/Dennd4c/Eif2b5/Abr/Rangrf/Itsn2/Rab3gap1/Elmo1/Lamtor1/Sh2d3c/Ric8a/Rcc1	30
GO:0051219	MF	GO:0051219	phosphoprotein binding	20/1933	111/28171	6.20603e-05	0.00134936	0.000967544	Rraga/Crk/Scaf8/Ywhab/Epb41/Uri1/Cbx4/Rasa1/Pde3b/Pih1d1/Vav2/Igf2r/Hck/Sh2d3c/Sirpa/Sla/Acp2/Pin1/Men1/Cbl	20
GO:0043130	MF	GO:0043130	ubiquitin binding	18/1933	94/28171	6.25283e-05	0.00134936	0.000967544	Fbxo7/Nbr1/Sirt2/Usp5/Sqstm1/Nploc4/Ubxn2b/Gga3/Ube2l6/Tab2/Tsg101/Ubap1/Ilrun/Sharpin/Nup62/Rnft1/Tom1/Wdr48	18
GO:0043175	MF	GO:0043175	RNA polymerase core enzyme binding	11/1933	41/28171	7.12905e-05	0.00150828	0.0010815	Paf1/Scaf8/Elof1/Ctr9/Uri1/Rprd1b/Cdc73/Maf1/Ago2/Rprd1a/Pcf11	11
GO:0003735	MF	GO:0003735	structural constituent of ribosome	26/1933	167/28171	7.36138e-05	0.00152749	0.00109527	Mrpl47/Mrps11/Mrpl55/Mrps14/Mrpl17/Mrpl27/Mrpl4/Mrpl20/Rps27l/Rpl32l/Mrpl34/Mrpl12/Mrpl22/Mrps10/Mrpl1/Mrps18a/Mrpl37/Mrpl51/Mrpl13/mt-Rnr1/Mrpl16/Rsl24d1/Mrpl44/Mrpl33/Mrps25/Mrps17	26
GO:0043015	MF	GO:0043015	gamma-tubulin binding	10/1933	35/28171	8.46621e-05	0.00172359	0.00123588	Washc1/Tubgcp3/Nme1/Cep57l1/Nedd1/Tubgcp2/Ndrg1/Rad51d/Tubgcp4/Git1	10
GO:0008009	MF	GO:0008009	chemokine activity	11/1933	42/28171	9.06348e-05	0.00181102	0.00129857	Cxcl9/Ccl12/Ccl8/Cxcl11/Ccl24/Cxcl10/Ccl3/Cxcl2/Ccl22/Ccl6/Ccl4	11
GO:0070513	MF	GO:0070513	death domain binding	6/1933	13/28171	0.000116671	0.002248	0.0016119	Irgm1/Irgm2/Ripk1/Bax/Tradd/Dap	6
GO:0140713	MF	GO:0140713	histone chaperone activity	6/1933	13/28171	0.000116671	0.002248	0.0016119	Nap1l1/Asf1a/Spty2d1/Myd88/Nasp/Pwp1	6
GO:0042578	MF	GO:0042578	phosphoric ester hydrolase activity	43/1933	346/28171	0.000120366	0.0022785	0.00163377	Plcb2/Hmox1/Ppp1ccb/Timm50/Hddc3/Ptpn22/Ppp2ca/Ppm1d/Nt5dc3/Plcb4/Prune1/Ptpn1/Ppp4c/Ssh2/Ppp5c/Ptpn7/Pip4p2/Gde1/Pdp2/Ptpn12/Pld3/Pnkp/Pde3b/Adprm/Ppp6c/Pfkfb3/Ilkap/Pdxp/Tdp1/Acp6/Bpnt2/Cnp/Enoph1/Smpd1/Ppp2cb/Sacm1l/Ppm1h/Dusp5/Acp2/Ppm1l/Ptpn9/Dusp22/Pde1b	43
GO:0140597	MF	GO:0140597	protein carrier chaperone	9/1933	30/28171	0.000126223	0.00234819	0.00168374	Nap1l1/Asf1a/Spty2d1/Timm9/Oxa1l/Emc2/Myd88/Nasp/Pwp1	9
GO:0042393	MF	GO:0042393	histone binding	36/1933	273/28171	0.000128675	0.00235322	0.00168735	Fh1/Nap1l1/Zfp689/Asf1a/Spty2d1/Phf10/Cd1d1/Brd7/Parp9/Brd3/Kdm1b/Ttll12/Mcm2/Cbx7/Phf1/Gk/Hat1/Chd1/Cbx4/Sap30l/Rnf8/Atrx/Dnajc2/Pih1d1/Trim24/Smarca4/Wdtc1/Noc2l/Tspyl2/Nasp/Psme4/Tbl1xr1/Ncapd3/Rcc1/Wdr5/Pwp1	36
GO:0000993	MF	GO:0000993	RNA polymerase II complex binding	10/1933	37/28171	0.000141596	0.00250462	0.00179591	Paf1/Scaf8/Elof1/Ctr9/Uri1/Rprd1b/Cdc73/Ago2/Rprd1a/Pcf11	10
GO:0004177	MF	GO:0004177	aminopeptidase activity	10/1933	37/28171	0.000141596	0.00250462	0.00179591	Mmp14/Rnpepl1/Lap3/Pepd/Xpnpep1/Tpp2/Lta4h/Dnpep/Npepl1/Dpp7	10
GO:0008234	MF	GO:0008234	cysteine-type peptidase activity	26/1933	175/28171	0.000161314	0.00280739	0.00201301	Pgpep1/Usp36/Casp9/Casp6/Usp22/Usp20/Casp1/Usp5/Ctsc/Usp9x/Senp5/Ufsp2/Usp18/Senp3/Usp48/Uspl1/Usp30/Bap1/Usp14/Josd1/Cflar/Alg13/Atg4a/Casp2/Zranb1/Casp8	26
GO:0090079	MF	GO:0090079	translation regulator activity, nucleic acid binding	19/1933	110/28171	0.000167537	0.0028694	0.00205747	Eif4g1/Paip1/Tsfm/Mtrf1l/Rps27l/Eif1b/Denr/Eif2b2/Eif2s2/Eif2b3/Eif1ax/Eif4e3/Eif2b5/Eif2s1/Eif3d/Tyms/Cpeb2/Eif2d/Gfm1	19
GO:0019902	MF	GO:0019902	phosphatase binding	32/1933	236/28171	0.000177623	0.00299461	0.00214725	Lgals3/Ctnnb1/Ppp6r1/Ppp2ca/Ptpn1/Ppp1r9b/Rcan3/Ppp1r18/Trpc4ap/Ctsc/Smg5/Eif4ebp1/Ppme1/Mapk14/Lilrb4a/Ppp1r35/Map2k7/Mfhas1/Cry1/Strn4/Ell/Cabin1/Stx17/Stat6/Csk/Sirpa/Pxn/Ap3b1/Clec12a/Mtmr9/Shoc2/Git1	32
GO:0019789	MF	GO:0019789	SUMO transferase activity	8/1933	25/28171	0.000181963	0.00302058	0.00216587	Cdkn2a/Trim28/Mul1/Pml/Cbx4/Hdac4/Ranbp2/Egr2	8
GO:0000149	MF	GO:0000149	SNARE binding	20/1933	120/28171	0.00018882	0.00308692	0.00221344	Vamp8/Vamp3/Nbas/Stx1a/Nsf/Stx2/Ankrd27/Rab4a/Stx11/Stx8/Tmed10/Vps50/Napg/Stx17/Lrrk2/Exoc3l4/Sec22b/Vti1a/Snap29/Hectd3	20
GO:0043023	MF	GO:0043023	ribosomal large subunit binding	6/1933	14/28171	0.000192311	0.00309707	0.00222072	Malsu1/Nmd3/Mtres1/Mrrf/Nemf/Cpeb2	6
GO:0004722	MF	GO:0004722	protein serine/threonine phosphatase activity	16/1933	86/28171	0.00022254	0.00353118	0.00253199	Ppp1ccb/Timm50/Ppp2ca/Ppm1d/Ppp4c/Ssh2/Ppp5c/Pdp2/Ppp6c/Ilkap/Pdxp/Ppp2cb/Ppm1h/Dusp5/Ppm1l/Dusp22	16
GO:0050661	MF	GO:0050661	NADP binding	11/1933	47/28171	0.000268475	0.00419832	0.00301036	Gapdh/G6pdx/Decr1/Gsr/Idh1/Nnt/Hsd11b1/Lbr/Cryz/Fdxr/Ndor1	11
GO:0005537	MF	GO:0005537	mannose binding	9/1933	33/28171	0.000282126	0.00434878	0.00311824	Bsg/Clec4a1/Dpm1/Cln5/Clec4d/Clec4n/Igf2r/Clec4a2/Cd209b	9
GO:0001098	MF	GO:0001098	basal transcription machinery binding	13/1933	63/28171	0.000294998	0.0043798	0.00314048	Paf1/Scaf8/Elof1/Znhit6/Ctr9/Uri1/Ercc1/Rprd1b/Cdc73/Ago2/Rprd1a/Pcf11/Ar	13
GO:0001099	MF	GO:0001099	basal RNA polymerase II transcription machinery binding	13/1933	63/28171	0.000294998	0.0043798	0.00314048	Paf1/Scaf8/Elof1/Znhit6/Ctr9/Uri1/Ercc1/Rprd1b/Cdc73/Ago2/Rprd1a/Pcf11/Ar	13
GO:0003697	MF	GO:0003697	single-stranded DNA binding	20/1933	124/28171	0.000296316	0.0043798	0.00314048	Pms2/Mcm3/Mcm2/Ssbp1/Nme1/Polr2g/Ercc1/Rad50/Msh3/Tdp1/Top1/Lonp1/Rpa1/Rad51d/Xpc/Anxa1/Alyref2/Rad52/Wdr48/Ten1	20
GO:0032813	MF	GO:0032813	tumor necrosis factor receptor superfamily binding	11/1933	48/28171	0.000326905	0.00476663	0.00341785	Traf1/Ripk1/Cd70/Prdm4/Tradd/Traf6/Tnfsf8/Traf5/Cflar/Tnf/Casp8	11
GO:0019200	MF	GO:0019200	carbohydrate kinase activity	7/1933	21/28171	0.000349569	0.00502913	0.00360608	Nagk/Hk2/Gne/Galk1/Hk3/Pfkfb3/Pfkl	7
GO:0004674	MF	GO:0004674	protein serine/threonine kinase activity	50/1933	442/28171	0.00036115	0.00512738	0.00367653	Pkm/Mknk2/Irak4/Nek6/Riok1/Pik3cg/Map3k14/Eif2ak2/Tlk1/Stk11/Csnk1g1/Htatip2/Akt2/Adck1/Ccl3/Ripk1/Lrrk1/Map2k6/Mapkapk2/Plk3/Tesk1/Mapk14/Prkag1/Tgfbr2/Stk19/Map2k7/Pdpk1/Akt3/Taok3/Araf/Riok3/Grk5/Ulk2/Lrrk2/Clk2/Limk1/Top1/Cpne3/Dapk3/Cdk6/Irak2/Map2k1/Pink1/Cdk7/Prkcq/Map3k11/Trp53rkb/Pdk1/Pim2/Gak	50
GO:0008135	MF	GO:0008135	translation factor activity, RNA binding	16/1933	90/28171	0.00038124	0.00534231	0.00383064	Eif4g1/Tsfm/Mtrf1l/Eif1b/Denr/Eif2b2/Eif2s2/Eif2b3/Eif1ax/Eif4e3/Eif2b5/Eif2s1/Eif3d/Cpeb2/Eif2d/Gfm1	16
GO:0000049	MF	GO:0000049	tRNA binding	14/1933	73/28171	0.000389872	0.00539323	0.00386715	Trmu/Kars/Trmt1/Mtres1/Xpot/Ptcd1/Ctu2/Yars/Yars2/Nsun2/Mars1/Elp5/Pstk/Nemf	14
GO:0070006	MF	GO:0070006	metalloaminopeptidase activity	7/1933	22/28171	0.000482476	0.00658976	0.00472511	Mmp14/Rnpepl1/Lap3/Pepd/Xpnpep1/Lta4h/Npepl1	7
GO:0004857	MF	GO:0004857	enzyme inhibitor activity	45/1933	392/28171	0.000506	0.00682468	0.00489356	Serpina3g/Prdx5/Cstb/Cdkn2a/Gapdh/Wfdc17/Pkib/Renbp/Ppp1r14b/Cst7/Serpinb9/Nck1/Ppp2ca/Apoc1/Ywhab/Parp9/Serpinb6b/Bst2/Ppp1r9b/Tesc/App/Uri1/Rnh1/Oaz2/Lilrb4a/Ppp1r35/Aplp2/Anxa2/Furin/Cabin1/Tsacc/Lrrk2/Serpinb6a/Wdtc1/Cst3/Chp1/Usp14/Ppp1r2/Cpeb2/Anxa1/Slpi/Itprip/Gskip/Anxa3/Ten1	45
GO:0016887	MF	GO:0016887	ATP hydrolysis activity	32/1933	252/28171	0.000577318	0.00769045	0.00551435	Psmc5/Atp5c1/Abcd3/Tor3a/Abcd1/Dhx34/Pms2/Rad54l2/Atad1/Rfc2/Nsf/Chd1/Myo9b/Ddx39a/Psmc1/Spata5/Atp8a1/Rad50/Trap1/Clpb/Smarca4/2310057M21Rik/Rnf213/Tor1a/Lonp1/Ifih1/Vps4b/Atp2c1/Ola1/Atp9b/Xrcc6/Spg7	32
GO:0019783	MF	GO:0019783	ubiquitin-like protein peptidase activity	19/1933	121/28171	0.000584742	0.00769435	0.00551714	Usp36/Usp22/Usp20/Usp5/Usp9x/Senp5/Ufsp2/Usp18/Senp3/Usp48/Uspl1/Cops5/Usp30/Bap1/Usp14/Josd1/Alg13/Atg4a/Zranb1	19
GO:0048306	MF	GO:0048306	calcium-dependent protein binding	14/1933	76/28171	0.000597581	0.00776855	0.00557035	S100a11/Anxa4/Stx1a/Stx2/Calm3/Anxa2/Tsg101/Cpne3/S100pbp/Vps37c/Chp1/Anxa1/Cd209b/Anxa3	14
GO:0042826	MF	GO:0042826	histone deacetylase binding	21/1933	141/28171	0.000637486	0.00818866	0.00587159	Ddx20/Mier2/Kpna2/Sp2/Dnmt1/Ywhab/Spi1/Bcl3/Sirt2/Brms1/Smg5/Hdac4/Mta3/Cry1/Traf6/Zbtb7b/Wdtc1/Ccnd1/Mef2a/Hdac10/Hdac1	21
GO:0016874	MF	GO:0016874	ligase activity	23/1933	163/28171	0.000783045	0.0098492	0.00706225	Atp5j2/Atp5c1/Uba2/Suclg1/Kars/Ttll4/Mccc2/Tpgs1/Sucla2/Tars/Yars/Uba6/Yars2/Ppcs/Lrrc47/Adss/Mars1/Lig1/Trim25/Acsl4/Suclg2/Uba5/Uba3	23
GO:0003743	MF	GO:0003743	translation initiation factor activity	12/1933	61/28171	0.000785015	0.0098492	0.00706225	Eif4g1/Eif1b/Denr/Eif2b2/Eif2s2/Eif2b3/Eif1ax/Eif4e3/Eif2b5/Eif2s1/Eif3d/Eif2d	12
GO:0019903	MF	GO:0019903	protein phosphatase binding	25/1933	185/28171	0.000903009	0.011075	0.0079412	Lgals3/Ctnnb1/Ppp6r1/Ppp2ca/Ptpn1/Ppp1r9b/Smg5/Eif4ebp1/Ppme1/Mapk14/Lilrb4a/Map2k7/Mfhas1/Strn4/Cabin1/Stx17/Stat6/Csk/Sirpa/Pxn/Ap3b1/Clec12a/Mtmr9/Shoc2/Git1	25
GO:0016209	MF	GO:0016209	antioxidant activity	15/1933	88/28171	0.00090393	0.011075	0.0079412	Prdx5/Selenow/Gpx1/Prdx1/Cygb/Gsr/S100a8/Glrx/Prxl2b/Alox5ap/Kdm3b/Mgst3/Hp/Hbb-bt/Prdx4	15
GO:0030145	MF	GO:0030145	manganese ion binding	12/1933	62/28171	0.000913508	0.011075	0.0079412	Gyg/Cdipt/Exd2/Arg2/Lap3/Pepd/Xpnpep1/Adprm/Nudt16/Xylt2/Atp2c1/Npepl1	12
GO:0045309	MF	GO:0045309	protein phosphorylated amino acid binding	12/1933	63/28171	0.00105904	0.012664	0.00908057	Crk/Scaf8/Ywhab/Rasa1/Vav2/Hck/Sh2d3c/Sirpa/Sla/Acp2/Pin1/Cbl	12
GO:1990782	MF	GO:1990782	protein tyrosine kinase binding	19/1933	127/28171	0.00106805	0.012664	0.00908057	Crk/Pitpnm1/Rnf41/Nck1/Ptpn22/Pitpnm2/Ptpn1/Tob1/Rasa1/Tradd/Frs2/Sh2b3/Cpne3/Csk/Sh2d3c/Sirpa/Dusp22/Git1/Cbl	19
GO:0016746	MF	GO:0016746	acyltransferase activity	32/1933	262/28171	0.00111916	0.0127926	0.00917277	Tgm2/Tgm1/Pla2g15/Zdhhc1/Zdhhc17/Nat9/Elovl5/Naa20/Jade1/Usp22/Brpf3/Zdhhc14/Pafah1b3/Dlat/Plaat3/Hat1/Sirt2/Meaf6/Esco1/Acly/Lpcat1/Cpt1a/Naa60/Abhd5/Nat2/Zdhhc18/Zdhhc13/Med24/Tmem68/Zdhhc3/Ogt/Lpgat1	32
GO:0017018	MF	GO:0017018	myosin phosphatase activity	13/1933	72/28171	0.0011238	0.0127926	0.00917277	Ppp2ca/Ppm1d/Ppp4c/Ssh2/Ppp5c/Ppp6c/Ilkap/Pdxp/Ppp2cb/Ppm1h/Dusp5/Ppm1l/Dusp22	13
GO:0005164	MF	GO:0005164	tumor necrosis factor receptor binding	8/1933	32/28171	0.00115003	0.0127926	0.00917277	Traf1/Cd70/Tradd/Traf6/Tnfsf8/Traf5/Tnf/Casp8	8
GO:0034062	MF	GO:0034062	5'-3' RNA polymerase activity	8/1933	32/28171	0.00115003	0.0127926	0.00917277	Tent2/Polr2l/Polr2j/Polr2b/Crcp/Polr3d/Polr3h/Polr3k	8
GO:0046875	MF	GO:0046875	ephrin receptor binding	8/1933	32/28171	0.00115003	0.0127926	0.00917277	Crk/Nck1/Pik3cg/Ptpn1/App/Anks1/Cbl/Sipa1l1	8
GO:0097747	MF	GO:0097747	RNA polymerase activity	8/1933	32/28171	0.00115003	0.0127926	0.00917277	Tent2/Polr2l/Polr2j/Polr2b/Crcp/Polr3d/Polr3h/Polr3k	8
GO:0004129	MF	GO:0004129	cytochrome-c oxidase activity	5/1933	13/28171	0.00122137	0.0133328	0.00956013	Cox5a/Cox7b/Cox6a1/Cox4i2/Surf1	5
GO:0016765	MF	GO:0016765	transferase activity, transferring alkyl or aryl (other than methyl) groups	12/1933	64/28171	0.00122331	0.0133328	0.00956013	Nans/Tsr3/Hmbs/Alox5ap/Mgst3/Fdps/Pggt1b/Coq2/Dhdds/Cox10/Agps/Gstm1	12
GO:0051015	MF	GO:0051015	actin filament binding	28/1933	221/28171	0.00127321	0.013551	0.00971657	Aif1/Coro1b/Myo1f/Scin/Twf2/Gas7/Wdr1/Fmnl3/Lcp1/Hcls1/Dstn/Arpc4/Ppp1r9b/Myo9b/Triobp/Bloc1s6/Capg/Panx1/Myl4/Myo1c/Cfl2/Twf1/Myh9/Ctnna1/Syne1/Tpm2/Shtn1/Sipa1l1	28
GO:0140612	MF	GO:0140612	DNA damage sensor activity	6/1933	19/28171	0.00128976	0.013551	0.00971657	Pms2/Msh5/Rad50/Msh3/Rad51d/Xpc	6
GO:0009055	MF	GO:0009055	electron transfer activity	11/1933	56/28171	0.00129953	0.013551	0.00971657	Cox5a/Cox7b/Cox6a1/Etfdh/Ndufs1/Sdhb/Cox4i2/Sdhc/Surf1/Fdx1/Ndor1	11
GO:0016860	MF	GO:0016860	intramolecular oxidoreductase activity	11/1933	56/28171	0.00129953	0.013551	0.00971657	Tpi1/Ebp/Echs1/Mif/Eci2/Itgb3/Erp44/Creld2/Eci1/Mri1/Qsox1	11
GO:0004721	MF	GO:0004721	phosphoprotein phosphatase activity	22/1933	159/28171	0.00130612	0.013551	0.00971657	Ppp1ccb/Timm50/Ptpn22/Ppp2ca/Ppm1d/Ptpn1/Ppp4c/Ssh2/Ppp5c/Ptpn7/Pdp2/Ptpn12/Ppp6c/Ilkap/Pdxp/Ppp2cb/Ppm1h/Dusp5/Acp2/Ppm1l/Ptpn9/Dusp22	22
GO:0019210	MF	GO:0019210	kinase inhibitor activity	10/1933	48/28171	0.00133252	0.0136933	0.0098186	Pkib/Nck1/Ppp2ca/Ywhab/Tesc/Lilrb4a/Tsacc/Chp1/Itprip/Gskip	10
GO:0016747	MF	GO:0016747	acyltransferase activity, transferring groups other than amino-acyl groups	29/1933	233/28171	0.00139221	0.0140601	0.0100816	Tgm2/Pla2g15/Zdhhc1/Zdhhc17/Nat9/Elovl5/Naa20/Jade1/Usp22/Brpf3/Zdhhc14/Pafah1b3/Dlat/Plaat3/Hat1/Sirt2/Meaf6/Esco1/Lpcat1/Cpt1a/Naa60/Abhd5/Nat2/Zdhhc18/Zdhhc13/Med24/Zdhhc3/Ogt/Lpgat1	29
GO:0003727	MF	GO:0003727	single-stranded RNA binding	16/1933	101/28171	0.00139428	0.0140601	0.0100816	Slirp/Rbm10/Ago3/Thra/Cbx7/Cbx4/Polr2g/Dazap1/Ago2/Ppie/Lonp1/Ifih1/Cpeb2/Anxa1/Pnpt1/Ddx60	16
GO:0017124	MF	GO:0017124	SH3 domain binding	19/1933	130/28171	0.00141689	0.0141557	0.0101502	Gpx1/Crk/Casp9/Ptpn22/Hcls1/Rufy1/Arhgap17/Ccdc6/Mical1/Plscr1/Ptpn12/Sos1/Sh3bp1/Dnm2/Dtx1/Elmo1/Sirpa/Fut8/Cbl	19
GO:0001221	MF	GO:0001221	transcription coregulator binding	20/1933	140/28171	0.00143173	0.0141728	0.0101625	Eno1/Nek6/Ctnnb1/Vgll4/Phf1/Tfam/Ehmt2/Phf12/Rxra/Srebf1/Ctbp2/Ezh2/Rora/Smarca4/Stat6/Nfya/Zbtb8a/Ar/Hdac1/Creb3	20
GO:0016769	MF	GO:0016769	transferase activity, transferring nitrogenous groups	7/1933	26/28171	0.00146048	0.014326	0.0102723	Gapdh/Tgm2/Bcat2/Accs/Got2/Gfpt1/Gpt	7
GO:0004518	MF	GO:0004518	nuclease activity	26/1933	202/28171	0.00148217	0.0144078	0.0103309	Ago3/Pms2/G3bp1/Dbr1/Exd2/Xrcc1/Rnaseh2a/Nme1/Plscr1/Dnase1l1/Ercc1/Rad50/Xrcc4/Pld3/Dxo/Ago2/Tdp1/Cnot7/Mrpl44/Nudt16/Eri3/Rnaseh1/Pold1/Pnpt1/Tsen34/Eri1	26
GO:0002020	MF	GO:0002020	protease binding	25/1933	192/28171	0.00153719	0.0147535	0.0105788	Aldoa/Cstb/Rnf139/Adrm1/Serpinb9/Mif/Sell/Rffl/Itgb3/Psap/Serpinb6b/Casp1/Cd70/Casp8ap2/Anxa2/Panx1/Furin/Riok3/Serpinb6a/Cst3/Nfrkb/Pink1/Flot2/Cflar/Tnf	25
GO:0004860	MF	GO:0004860	protein kinase inhibitor activity	9/1933	41/28171	0.00155876	0.0147535	0.0105788	Pkib/Nck1/Ywhab/Tesc/Lilrb4a/Tsacc/Chp1/Itprip/Gskip	9
GO:0030159	MF	GO:0030159	signaling receptor complex adaptor activity	9/1933	41/28171	0.00155876	0.0147535	0.0105788	Crk/Rgs14/Tradd/Frs2/Lrrk2/Sh2b3/Nup62/Sh2d3c/Pxn	9
GO:0008525	MF	GO:0008525	phosphatidylcholine transporter activity	6/1933	20/28171	0.00173637	0.0162582	0.0116578	Pitpnm1/Abca7/Pitpnm2/Abcb1b/Pctp/Pitpnb	6
GO:0019887	MF	GO:0019887	protein kinase regulator activity	23/1933	173/28171	0.00176237	0.0162582	0.0116578	Pkib/Rictor/Nckap1l/Ccny/Irgm1/Nck1/Ywhab/Stk11/Irgm2/Calm3/Tesc/Mnat1/Lilrb4a/Prkag1/Pdpk1/Mob1b/Tsacc/Rptor/Map2k1/Chp1/Mob3a/Itprip/Gskip	23
GO:0061629	MF	GO:0061629	RNA polymerase II-specific DNA-binding transcription factor binding	42/1933	382/28171	0.00176604	0.0162582	0.0116578	Cdkn2a/Psma6/Anxa4/Dnmt1/Ctnnb1/Hcls1/Spi1/Parp9/Med17/Commd7/Brms1/Dmap1/Ywhah/Asah1/Rxra/Prmt2/Ctbp2/Hdac4/Mapk14/Sra1/Nrbf2/Fam220a/Wwp2/Trip12/Cry1/Trim24/Smarca4/Smarcb1/Mef2a/Dnmt3a/Med24/Egr2/Commd6/Hes6/Xpc/Ppargc1b/Zbtb8a/Ar/Hdac1/Uba3/Sin3a/Lrif1	42
GO:0005536	MF	GO:0005536	glucose binding	5/1933	14/28171	0.00179307	0.0162582	0.0116578	Gyg/G6pdx/Hk2/Hk3/Ugp2	5
GO:0016675	MF	GO:0016675	oxidoreductase activity, acting on a heme group of donors	5/1933	14/28171	0.00179307	0.0162582	0.0116578	Cox5a/Cox7b/Cox6a1/Cox4i2/Surf1	5
GO:0016791	MF	GO:0016791	phosphatase activity	31/1933	259/28171	0.0018299	0.0164539	0.0117981	Ppp1ccb/Timm50/Ptpn22/Ppp2ca/Ppm1d/Nt5dc3/Prune1/Ptpn1/Ppp4c/Ssh2/Ppp5c/Ptpn7/Pip4p2/Pdp2/Ptpn12/Pnkp/Ppp6c/Pfkfb3/Ilkap/Pdxp/Acp6/Bpnt2/Enoph1/Ppp2cb/Sacm1l/Ppm1h/Dusp5/Acp2/Ppm1l/Ptpn9/Dusp22	31
GO:0008327	MF	GO:0008327	methyl-CpG binding	7/1933	27/28171	0.00185611	0.0165516	0.0118681	Dnmt1/Zbtb33/Wdr77/Mbd1/Zbtb21/Prmt5/Cxxc5	7
GO:0016835	MF	GO:0016835	carbon-oxygen lyase activity	13/1933	76/28171	0.00187592	0.0165912	0.0118965	Tpi1/Echs1/Eno1/Fh1/Gatd1/Hmbs/Nthl1/Apip/Car13/Hsd17b4/Auh/Xrcc6/Fahd2a	13
GO:0015035	MF	GO:0015035	protein-disulfide reductase activity	8/1933	35/28171	0.00214137	0.0187849	0.0134695	Txn1/Glrx3/Gsr/Pgk1/Glrx/Gfer/Qsox1/Glrx2	8
GO:0031490	MF	GO:0031490	chromatin DNA binding	17/1933	115/28171	0.00217481	0.0189244	0.0135695	H1f2/Thra/H1f3/Zfx/Tox/Kdm3b/Rxra/Atrx/Ezh2/Pole3/Top1/Tox4/Hcfc1/Bap1/Hmgn3/Rcc1/Ogt	17
GO:0008173	MF	GO:0008173	RNA methyltransferase activity	11/1933	60/28171	0.00232539	0.0199526	0.0143067	Trmt1/Mettl2/Trdmt1/Ftsj3/Lcmt2/Nsun2/Tgs1/Trmo/Nop2/Dimt1/Mrm1	11
GO:0016891	MF	GO:0016891	RNA endonuclease activity, producing 5'-phosphomonoesters	7/1933	28/28171	0.00232996	0.0199526	0.0143067	Ago3/Dbr1/Rnaseh2a/Ago2/Mrpl44/Nudt16/Rnaseh1	7
GO:0003779	MF	GO:0003779	actin binding	47/1933	447/28171	0.00243351	0.0206752	0.0148249	Aif1/Coro1b/Gbp2b/Myo1f/Gbp2/Scin/Twf2/Msrb1/Pdlim2/Gas7/Wdr1/Fmnl3/Washc1/Cyfip1/Lcp1/Hcls1/Dstn/Arpc4/Epb41/Gmfb/Ppp1r9b/Emd/Myo9b/Ssh2/Ppp1r18/Triobp/Bloc1s6/Ywhah/Mical1/Nf2/Capg/Panx1/Myl4/Palld/Lrrk2/Myo1c/Mrtfb/Cfl2/Twf1/Myh9/Ctnna1/Arc/Syne1/Tlnrd1/Tpm2/Shtn1/Sipa1l1	47
GO:0004659	MF	GO:0004659	prenyltransferase activity	5/1933	15/28171	0.00253865	0.0212341	0.0152257	Fdps/Pggt1b/Coq2/Dhdds/Cox10	5
GO:0016854	MF	GO:0016854	racemase and epimerase activity	5/1933	15/28171	0.00253865	0.0212341	0.0152257	Renbp/Mcee/Fuom/Gne/Rpe	5
GO:0051087	MF	GO:0051087	chaperone binding	18/1933	127/28171	0.00263592	0.0218781	0.0156875	Dnajc1/Scarb2/Get4/H2-T22/Ahsa1/Timm9/App/Ctsc/Sugt1/Ogdh/Bax/Bag4/Lbr/Tsacc/Tsc1/Sdf2l1/Pfdn6/Tfrc	18
GO:0070063	MF	GO:0070063	RNA polymerase binding	11/1933	61/28171	0.00266427	0.0218972	0.0157012	Paf1/Scaf8/Elof1/Ctr9/Uri1/Rprd1b/Cdc73/Maf1/Ago2/Rprd1a/Pcf11	11
GO:0030971	MF	GO:0030971	receptor tyrosine kinase binding	13/1933	79/28171	0.00267881	0.0218972	0.0157012	Pitpnm1/Rnf41/Nck1/Pitpnm2/Ptpn1/Tob1/Rasa1/Tradd/Frs2/Sh2b3/Cpne3/Sh2d3c/Cbl	13
GO:0003729	MF	GO:0003729	mRNA binding	41/1933	380/28171	0.00280035	0.0227186	0.0162901	Pkm/Slirp/Sf1/Elavl1/Eif4g1/Scaf8/Mrps11/G3bp1/Rsl1d1/Mrpl12/Rbm4b/Tardbp/Ptbp3/Denr/Mrpl13/Eif2s2/Snip1/Unk/Dazap1/Rbm15/Utp23/Rc3h2/Cryz/Dxo/Ago2/Ppie/Nanos1/Thoc2/Nudt16/Arc/Fech/Eif3d/Celf4/Tyms/Auh/Carhsp1/Cpeb2/Slpi/Pcf11/Alyref2/Pcbp4	41
GO:0032794	MF	GO:0032794	GTPase activating protein binding	6/1933	22/28171	0.00296933	0.0239097	0.0171442	Rgs14/Fmnl3/Gapvd1/Arl3/Tsc1/Pin1	6
GO:0004197	MF	GO:0004197	cysteine-type endopeptidase activity	15/1933	99/28171	0.00302615	0.0241338	0.0173049	Usp36/Casp9/Casp6/Usp20/Casp1/Usp5/Ctsc/Usp9x/Senp5/Usp18/Usp48/Usp30/Cflar/Casp2/Casp8	15
GO:0016627	MF	GO:0016627	oxidoreductase activity, acting on the CH-CH group of donors	11/1933	62/28171	0.00304189	0.0241338	0.0173049	Blvrb/Decr1/Ptgr2/Sdhb/Pecr/Tm7sf2/Sdhc/Dhodh/Sdhd/Lbr/Acox1	11
GO:0004715	MF	GO:0004715	non-membrane spanning protein tyrosine kinase activity	9/1933	45/28171	0.00307901	0.02425	0.0173882	Pkm/Eif2ak2/Peak1/Tec/Csk/Hck/Btk/Tyk2/Fes	9
GO:0008170	MF	GO:0008170	N-methyltransferase activity	14/1933	90/28171	0.0032075	0.0250789	0.0179826	Kmt2b/Trmt1/N6amt1/Ehmt2/Prmt2/Suv39h2/Antkmt/Ezh2/Vcpkmt/Prmt3/Prmt5/Dimt1/Wdr5/Eef1akmt1	14
GO:0004726	MF	GO:0004726	non-membrane spanning protein tyrosine phosphatase activity	4/1933	10/28171	0.00331722	0.025374	0.0181941	Ptpn22/Ptpn1/Ptpn12/Dusp22	4
GO:0008190	MF	GO:0008190	eukaryotic initiation factor 4E binding	4/1933	10/28171	0.00331722	0.025374	0.0181941	Eif4g1/Eif4ebp2/Hhex/Eif4ebp1	4
[truncated: 60 more rows]
